# Supplementary material for: Changes in lipid metabolism driven by steroid signalling modulate proteostasis in C. elegans
Source: EMBO Rep. 2023 Apr 27;24(6):e55556. doi: 10.15252/embr.202255556 (PMC10240203; doi:10.15252/embr.202255556)
Supplement: Supplementary file 3 — Source Data for Expanded View and Appendix [file EMBR-24-e55556-s011.zip]

Archive with 71 entries (54 files):
- EV_and_Appendix_Source_Data/
- EV_and_Appendix_Source_Data/EV_Figure_Source/
- EV_and_Appendix_Source_Data/EV_Figure_Source/.DS_Store
- EV_and_Appendix_Source_Data/EV_Figure_Source/Figure_EV1/
- EV_and_Appendix_Source_Data/EV_Figure_Source/Figure_EV1/Manuscript-EMBOR-2022-55556V3_SourceDataForFigureEV1B.xlsx
- EV_and_Appendix_Source_Data/EV_Figure_Source/Figure_EV1/.DS_Store
- EV_and_Appendix_Source_Data/EV_Figure_Source/Figure_EV1/Manuscript-EMBOR-2022-55556V3_SourceDataForFigureEV1C.xlsx
- EV_and_Appendix_Source_Data/EV_Figure_Source/Figure_EV1/Manuscript-EMBOR-2022-55556V3_SourceDataForFigureEV1D.xlsx
- EV_and_Appendix_Source_Data/EV_Figure_Source/Figure_EV1/Manuscript-EMBOR-2022-55556V3_SourceDataForFigureEV1E/
- EV_and_Appendix_Source_Data/EV_Figure_Source/Figure_EV1/Manuscript-EMBOR-2022-55556V3_SourceDataForFigureEV1E/.DS_Store
- EV_and_Appendix_Source_Data/EV_Figure_Source/Figure_EV1/Manuscript-EMBOR-2022-55556V3_SourceDataForFigureEV1E/hsp-4 dmso.lif_Image005_ch00.tif
- EV_and_Appendix_Source_Data/EV_Figure_Source/Figure_EV1/Manuscript-EMBOR-2022-55556V3_SourceDataForFigureEV1E/hsp-4 dmso.lif_Image005_ch01.tif
- EV_and_Appendix_Source_Data/EV_Figure_Source/Figure_EV1/Manuscript-EMBOR-2022-55556V3_SourceDataForFigureEV1E/hsp-4 unc_1 tuni.lif_Image002_ch00.tif
- EV_and_Appendix_Source_Data/EV_Figure_Source/Figure_EV1/Manuscript-EMBOR-2022-55556V3_SourceDataForFigureEV1E/hsp-4 unc_1 tuni.lif_Image002_ch01.tif
- EV_and_Appendix_Source_Data/EV_Figure_Source/Figure_EV1/Manuscript-EMBOR-2022-55556V3_SourceDataForFigureEV1E/hsp-4 unc_1 dmso.lif_Image007_ch01.tif
- EV_and_Appendix_Source_Data/EV_Figure_Source/Figure_EV1/Manuscript-EMBOR-2022-55556V3_SourceDataForFigureEV1E/hsp-4 unc_1 dmso.lif_Image007_ch00.tif
- EV_and_Appendix_Source_Data/EV_Figure_Source/Figure_EV1/Manuscript-EMBOR-2022-55556V3_SourceDataForFigureEV1E/hsp-4 tunicamycin.lif_Image009_ch01.tif
- EV_and_Appendix_Source_Data/EV_Figure_Source/Figure_EV1/Manuscript-EMBOR-2022-55556V3_SourceDataForFigureEV1E/hsp-4 tunicamycin.lif_Image009_ch00.tif
- EV_and_Appendix_Source_Data/EV_Figure_Source/Figure_EV1/Manuscript-EMBOR-2022-55556V3_SourceDataForFigureEV1F.xlsx
- EV_and_Appendix_Source_Data/EV_Figure_Source/Figure_EV1/Manuscript-EMBOR-2022-55556V3_SourceDataForFigureEV1A.xlsx
- EV_and_Appendix_Source_Data/EV_Figure_Source/Figure_EV4/
- EV_and_Appendix_Source_Data/EV_Figure_Source/Figure_EV4/Manuscript-EMBOR-2022-55556V3_SourceDataForFigureEV4B.xlsx
- EV_and_Appendix_Source_Data/EV_Figure_Source/Figure_EV4/Manuscript-EMBOR-2022-55556V3_SourceDataForFigureEV4A.xlsx
- EV_and_Appendix_Source_Data/EV_Figure_Source/Figure_EV3/
- EV_and_Appendix_Source_Data/EV_Figure_Source/Figure_EV3/Manuscript-EMBOR-2022-55556V3_SourceDataForFigureEV3A.xlsx
- EV_and_Appendix_Source_Data/EV_Figure_Source/Figure_EV2/
- EV_and_Appendix_Source_Data/EV_Figure_Source/Figure_EV2/Manuscript-EMBOR-2022-55556V3_SourceDataForFigureEV2A/
- EV_and_Appendix_Source_Data/EV_Figure_Source/Figure_EV2/Manuscript-EMBOR-2022-55556V3_SourceDataForFigureEV2A/.DS_Store
- EV_and_Appendix_Source_Data/EV_Figure_Source/Figure_EV2/Manuscript-EMBOR-2022-55556V3_SourceDataForFigureEV2A/nhr1_2.tif
- EV_and_Appendix_Source_Data/EV_Figure_Source/Figure_EV2/Manuscript-EMBOR-2022-55556V3_SourceDataForFigureEV2A/nhr1_2dic.tif
- EV_and_Appendix_Source_Data/EV_Figure_Source/Figure_EV2/Manuscript-EMBOR-2022-55556V3_SourceDataForFigureEV2A/alphasyn_3.tif
- EV_and_Appendix_Source_Data/EV_Figure_Source/Figure_EV2/Manuscript-EMBOR-2022-55556V3_SourceDataForFigureEV2A/unc1_nhr1_3_dic.tif
- EV_and_Appendix_Source_Data/EV_Figure_Source/Figure_EV2/Manuscript-EMBOR-2022-55556V3_SourceDataForFigureEV2A/unc1_nhr1_3.tif
- EV_and_Appendix_Source_Data/EV_Figure_Source/Figure_EV2/Manuscript-EMBOR-2022-55556V3_SourceDataForFigureEV2A/alphasyn_3_dic.tif
- EV_and_Appendix_Source_Data/EV_Figure_Source/Figure_EV2/Manuscript-EMBOR-2022-55556V3_SourceDataForFigureEV2A/unc1_1_dic.tif
- EV_and_Appendix_Source_Data/EV_Figure_Source/Figure_EV2/Manuscript-EMBOR-2022-55556V3_SourceDataForFigureEV2A/unc1_1.tif
- EV_and_Appendix_Source_Data/EV_Figure_Source/Figure_EV2/Manuscript-EMBOR-2022-55556V3_SourceDataForFigureEV2B.xlsx
- EV_and_Appendix_Source_Data/EV_Figure_Source/Figure_EV5/
- EV_and_Appendix_Source_Data/EV_Figure_Source/Figure_EV5/Manuscript-EMBOR-2022-55556V3_SourceDataForFigureEV5A.xlsx
- EV_and_Appendix_Source_Data/Appendix_Figure_Source_Data/
- EV_and_Appendix_Source_Data/Appendix_Figure_Source_Data/Appendix_FigureS4/
- EV_and_Appendix_Source_Data/Appendix_Figure_Source_Data/Appendix_FigureS4/Manuscript-EMBOR-2022-55556V3_SourceDataForFigureApp4C.xlsx
- EV_and_Appendix_Source_Data/Appendix_Figure_Source_Data/Appendix_FigureS4/.DS_Store
- EV_and_Appendix_Source_Data/Appendix_Figure_Source_Data/Appendix_FigureS4/Manuscript-EMBOR-2022-55556V3_SourceDataForFigureApp4B.xlsx
- EV_and_Appendix_Source_Data/Appendix_Figure_Source_Data/Appendix_FigureS4/Manuscript-EMBOR-2022-55556V3_SourceDataForFigureApp4E.xlsx
- EV_and_Appendix_Source_Data/Appendix_Figure_Source_Data/Appendix_FigureS4/Manuscript-EMBOR-2022-55556V3_SourceDataForFigureApp4D.xlsx
- EV_and_Appendix_Source_Data/Appendix_Figure_Source_Data/Appendix_FigureS4/Manuscript-EMBOR-2022-55556V3_SourceDataForFigureApp4A.xlsx
- EV_and_Appendix_Source_Data/Appendix_Figure_Source_Data/Appendix_FigureS3/
- EV_and_Appendix_Source_Data/Appendix_Figure_Source_Data/Appendix_FigureS3/.DS_Store
- EV_and_Appendix_Source_Data/Appendix_Figure_Source_Data/Appendix_FigureS3/Manuscript-EMBOR-2022-55556V3_SourceDataForFigureApp3B.xlsx
- EV_and_Appendix_Source_Data/Appendix_Figure_Source_Data/Appendix_FigureS3/Manuscript-EMBOR-2022-55556V3_SourceDataForFigureApp3C.xlsx
- EV_and_Appendix_Source_Data/Appendix_Figure_Source_Data/Appendix_FigureS3/Manuscript-EMBOR-2022-55556V3_SourceDataForFigureApp3A.xlsx
- EV_and_Appendix_Source_Data/Appendix_Figure_Source_Data/Appendix_FigureS2/
- EV_and_Appendix_Source_Data/Appendix_Figure_Source_Data/Appendix_FigureS2/Manuscript-EMBOR-2022-55556V3_SourceDataForFigureApp2B.xlsx
- EV_and_Appendix_Source_Data/Appendix_Figure_Source_Data/Appendix_FigureS2/.DS_Store
- EV_and_Appendix_Source_Data/Appendix_Figure_Source_Data/Appendix_FigureS2/Manuscript-EMBOR-2022-55556V3_SourceDataForFigureApp2A.xlsx
- EV_and_Appendix_Source_Data/Appendix_Figure_Source_Data/Appendix_FigureS7/
- EV_and_Appendix_Source_Data/Appendix_Figure_Source_Data/Appendix_FigureS7/.DS_Store
- EV_and_Appendix_Source_Data/Appendix_Figure_Source_Data/Appendix_FigureS7/Appendix Figure S7_genes.readcount.annot.xls
- EV_and_Appendix_Source_Data/Appendix_Figure_Source_Data/Appendix_FigureS7/Appendix Figure S7_genes.FPKM.annot.xls
- EV_and_Appendix_Source_Data/Appendix_Figure_Source_Data/Appendix_FigureS7/Appendix Figure S7_differential_expression_analysis.xls
- EV_and_Appendix_Source_Data/Appendix_Figure_Source_Data/Appendix_FigureS6/
- EV_and_Appendix_Source_Data/Appendix_Figure_Source_Data/Appendix_FigureS6/.DS_Store
- EV_and_Appendix_Source_Data/Appendix_Figure_Source_Data/Appendix_FigureS6/Manuscript-EMBOR-2022-55556V3_SourceDataForFigureApp6A-B.xlsx
- EV_and_Appendix_Source_Data/Appendix_Figure_Source_Data/Appendix_TableS3/
- EV_and_Appendix_Source_Data/Appendix_Figure_Source_Data/Appendix_TableS3/.DS_Store
- EV_and_Appendix_Source_Data/Appendix_Figure_Source_Data/Appendix_TableS3/Manuscript-EMBOR-2022-55556V3_SourceDataForFigureAppTableS3.xlsx
- EV_and_Appendix_Source_Data/Appendix_Figure_Source_Data/Appendix_FigureS1/
- EV_and_Appendix_Source_Data/Appendix_Figure_Source_Data/Appendix_FigureS1/Manuscript-EMBOR-2022-55556V3_SourceDataForFigureApp1D.xlsx
- EV_and_Appendix_Source_Data/Appendix_Figure_Source_Data/Appendix_FigureS1/.DS_Store
- EV_and_Appendix_Source_Data/Appendix_Figure_Source_Data/Appendix_FigureS1/Manuscript-EMBOR-2022-55556V3_SourceDataForFigureApp1C.docx
