# Supplementary material for: Changes in lipid metabolism driven by steroid signalling modulate proteostasis in C. elegans
Source: EMBO Rep. 2023 Apr 27;24(6):e55556. doi: 10.15252/embr.202255556 (PMC10240203; doi:10.15252/embr.202255556)
Supplement: Supplementary file 3 — Source Data for Expanded View and Appendix [file EMBR-24-e55556-s011.zip › EV_and_Appendix_Source_Data/EV_Figure_Source/Figure_EV1/Manuscript-EMBOR-2022-55556V3_SourceDataForFigureEV1B.xlsx]

## Sheet: Hoja1
wild type_C	wild type_treated	unc-1(vlt10)_C	unc-1(vlt10)_treated
21	15	42	26
8	21	51	8		N	wild type_C	45
23	18	26	31		N	wild type_treated	43
22	10	36	29		N	unc-1(vlt10)_C	32
20	16	39	24		N	unc-1(vlt10)_treated	33
26	30	38	17
23	11	51	34
16	28	29	23
24	27	35	33
23	30	44	32
15	13	42	29
16	24	45	31
21	21	47	29
24	7	32	36
21	16	43	37
17	8	42	33
23	17	47	17
20	5	46	24
13	7	43	25
19	10	45	35
19	10	54	29
19	6	45	33
13	8	48	34
13	8	47	18
13	11	51	34
21	11	50	35
15	16	42	29
14	12	50	41
14	12	48	38
20	18	51	31
18	26	50	28
14	13	40	25
12	20		36
11	16
16	23
42	10
35	10
27	5
32	19
28	17
29	24
31	11
35	18
32
29
