# Supplementary material for: Changes in lipid metabolism driven by steroid signalling modulate proteostasis in C. elegans
Source: EMBO Rep. 2023 Apr 27;24(6):e55556. doi: 10.15252/embr.202255556 (PMC10240203; doi:10.15252/embr.202255556)
Supplement: Supplementary file 3 — Source Data for Expanded View and Appendix [file EMBR-24-e55556-s011.zip › EV_and_Appendix_Source_Data/EV_Figure_Source/Figure_EV1/Manuscript-EMBOR-2022-55556V3_SourceDataForFigureEV1C.xlsx]

## Sheet: Hoja1
wild type_C	wild type_treated	unc-1(vlt10)_C	unc-1(vlt10)_treated
156	162	94	132
142	146	100	156		N	wild type_C	30
138	164	82	116		N	wild type_treated	31
152	122	90	120		N	unc-1(vlt10)_C	29
140	166	126	130		N	unc-1(vlt10)_treated	38
146	168	114	142
142	134	98	118
172	196	124	124
162	160	90	114
138	166	72	86
156	178	120	128
156	168	80	88
132	184	98	92
162	178	72	114
188	210	98	98
170	204	92	116
144	172	84	118
154	164	90	102
146	174	78	154
164	230	24	114
140	180	118	118
150	176	100	106
40	124	110	98
168	186	54	110
144	174	74	116
136	180	92	122
160	142	38	130
150	118	80	130
144	112	104	126
172	178		108
	170		116
			98
			124
			122
			151
			140
			134
			26
