# Supplementary material for: Changes in lipid metabolism driven by steroid signalling modulate proteostasis in C. elegans
Source: EMBO Rep. 2023 Apr 27;24(6):e55556. doi: 10.15252/embr.202255556 (PMC10240203; doi:10.15252/embr.202255556)
Supplement: Supplementary file 3 — Source Data for Expanded View and Appendix [file EMBR-24-e55556-s011.zip › EV_and_Appendix_Source_Data/EV_Figure_Source/Figure_EV1/Manuscript-EMBOR-2022-55556V3_SourceDataForFigureEV1D.xlsx]

## Sheet: Hoja1
40; unc-1(vlt10) vs 40Q
UPR m
dve-1	atfs-1	hsp-60
1.19	1.69	0.7
1.561	1.392	0.453
0.88	2.263
1.21033	1.78167	0.5765
UPR ER
pek-1	rtcb-1	ire-1	atf-6	hsp-70	hsp-3
0.948	2.107	1.402	1.433	17.993	2.322
0.444	2.281	3.227	2.391	8.05	2.046
0.757	2.354	0.935	1.35	8.543
0.716333	2.24733	1.85467	1.72467	11.5287	2.184
HEAT SHOCK REPONSE
hsp-16.41
43.916
35.728
17.839
32.4943
40; unc-1(vlt10); nhr-1(vlt15) vs 40Q
UPR m
dve-1	atfs-1	hsp-60
0.204	0.969	0.451
0.455	1.186	0.425
0.617	0.944	0.198
	1.374
0.425333	1.11825	0.358
UPR ER
pek-1	rtcb-1	ire-1	atf-6	hsp-70	hsp-3
0.626	1.699	1.042	1.506	3.43	0.825
0.724	1.919	1.218	1.458	2.799	0.428
0.744	2.563	1.116	1.676	3.878	0.754
0.698	2.06033	1.12533	1.54667	3.369	0.669
HEAT SHOCK REPONSE
hsp-16.41
6.783
8.578
8.161
7.84067
