# Supplementary material for: Changes in lipid metabolism driven by steroid signalling modulate proteostasis in C. elegans
Source: EMBO Rep. 2023 Apr 27;24(6):e55556. doi: 10.15252/embr.202255556 (PMC10240203; doi:10.15252/embr.202255556)
Supplement: Supplementary file 3 — Source Data for Expanded View and Appendix [file EMBR-24-e55556-s011.zip › EV_and_Appendix_Source_Data/EV_Figure_Source/Figure_EV1/Manuscript-EMBOR-2022-55556V3_SourceDataForFigureEV1F.xlsx]

## Sheet: Hoja1
N1 (attached image)	EXP.1						EXP.2								EXP.3
hsp-4::gfp	hsp-4::gfp; unc-1(vlt10)		N	wild type	22		hsp-4::gfp	hsp-4::gfp; unc-1(vlt10)			N	wild type	20		hsp-4::gfp	hsp-4::gfp; unc-1(vlt10)
44.864	26.658		N	vlt10	54		122.25	108.916			N	vlt10	15		9.907	29.816
47.924	27.087						33.545	90.591							18.66	34.72
29.028	22.765						50.419	115.055							14.532	40.268
31.38	25.253						52.406	66.534							14.124	49.568
22.591	23.531						54.347	94.406							10.425	27.749
25.63	24.465						31.064	124.85							17.52	35.297
25.348	29.807						109.932	62.187							12.519	41.872
13.73	39.727						55.651	122.542								61.457
16.461	41.515						21.683	99.373								32.135
18.093	27.418						38.846	108.262								24.016
22.167	28.77						84.38	96.703								25.805
23.494	32.615						47.002	177.045								33.439
16.357	27.298						94.272									31.211
28.887	28.237						62.152									35.866
24.51	23.189						83.661									26.863
12.922	29.202						101.22									52.914
17.699	32.749						65.751									26.449
19.276	34.579															24.81
16.635	13.881															42.287
	27.105															29.149
	48.525
	27.646
	35.433
	48.587
	18.627
	34.274
	33.655
	29.351
	32.029
	20.79
	35.383
	32.701
	56.975
	32.006
	40.119
	53.707
	40.754
	39.086
	37.223
	42.667
	38.839
	39.069
	33.283
	33.921
	40.581
	32.307
	53.085
	37.353
	38.766
	43.537
	60.357
