# Supplementary material for: Changes in lipid metabolism driven by steroid signalling modulate proteostasis in C. elegans
Source: EMBO Rep. 2023 Apr 27;24(6):e55556. doi: 10.15252/embr.202255556 (PMC10240203; doi:10.15252/embr.202255556)
Supplement: Supplementary file 3 — Source Data for Expanded View and Appendix [file EMBR-24-e55556-s011.zip › EV_and_Appendix_Source_Data/EV_Figure_Source/Figure_EV1/Manuscript-EMBOR-2022-55556V3_SourceDataForFigureEV1A.xlsx]

## Sheet: Hoja1
	wild type	unc-1(vlt10); nhr-1(vlt15)	unc-1(vlt10); nhr-1(vlt15) + unc-54p::nhr-1 line 1	unc-1(vlt10); nhr-1(vlt15) + unc-54p::nhr-1 line 2	unc-1(vlt10)
	118	132	22	88	6
	154	128	102	0	0
	114	118	134	0	0		N	wild type	18
	178	110	110	0	112		N	nhr-1(vlt15); unc-1(vlt10)	29
	144	52	108	80	0		N	unc-1(vlt10); nhr-1(vlt15) + nhr-1 line 1	19
	162	122	94	0	0		N	unc-1(vlt10); nhr-1(vlt15) + nhr-1 line 2	11
	174	130	0	6	106		N	unc-1(vlt10)	14
	162	122	94	0	0
	188	146	58	0	0
	32	76	98	100	90
	114	118	52	66	0
	0	120	102		102
	216	122	84		82
	182	144	76		0
	100	160	114
	174	132	84
	178	96	88
	174	134	118
		154	0
		154
		114
		86
		134
		54
		82
		122
		76
		94
		112
