# Supplementary material for: Changes in lipid metabolism driven by steroid signalling modulate proteostasis in C. elegans
Source: EMBO Rep. 2023 Apr 27;24(6):e55556. doi: 10.15252/embr.202255556 (PMC10240203; doi:10.15252/embr.202255556)
Supplement: Supplementary file 3 — Source Data for Expanded View and Appendix [file EMBR-24-e55556-s011.zip › EV_and_Appendix_Source_Data/EV_Figure_Source/Figure_EV4/Manuscript-EMBOR-2022-55556V3_SourceDataForFigureEV4B.xlsx]

## Sheet: Hoja1
gpdh-1		acdh-2
unc-1(vlt10)	WT	unc-1(vlt10)	WT
30.0801	52.2174	25.1286	34.035
31.6769	47.2417	28.4549	29.6619
33.6854	57.5884	18.5989	32.6802
36.7677	55.8563	20.0252	27.8532
37.9471	47.3908	19.4369	28.9432
30.7157	52.7225	22.4854	41.0275
