# Supplementary material for: Changes in lipid metabolism driven by steroid signalling modulate proteostasis in C. elegans
Source: EMBO Rep. 2023 Apr 27;24(6):e55556. doi: 10.15252/embr.202255556 (PMC10240203; doi:10.15252/embr.202255556)
Supplement: Supplementary file 3 — Source Data for Expanded View and Appendix [file EMBR-24-e55556-s011.zip › EV_and_Appendix_Source_Data/EV_Figure_Source/Figure_EV4/Manuscript-EMBOR-2022-55556V3_SourceDataForFigureEV4A.xlsx]

## Sheet: Hoja1
sod-5		F08H9.4		F15E6.4		clx-1		D1086.9		T23F2.4
unc-1(vlt10)	WT	unc-1(vlt10)	WT	unc-1(vlt10)	WT	unc-1(vlt10)	WT	unc-1(vlt10)	WT	unc-1(vlt10)	WT
0.557872	0.129641	1.16644	0.737898	76.2562	19.4358	0	0.0241561	0	0	5.28195	1.68108
0.291514	0.15532	0.711106	1.26294	73.5891	19.5187	0	0	0.0669042	0	7.14017	1.11892
0.36998	0.0670986	0.24067	0.436473	64.2767	25.2964	0	0	0	0	7.03644	1.9335
0.403983	0.0724999	0.547477	0.589511	72.4404	21.5785	0	0.0540357	0	0	5.82055	2.29806
0.275932	0.0679777	0.673097	0.663287	68.1349	24.1291	0	0.0253326	0	0	5.16828	3.33001
0.520092	0	0.939771	1.16366	65.4863	23.1905	0	0	0	0	6.82735	2.26813
C37A5.5		firp-24		C54F6.5		djr-1.2		ant-1.2		Y6E2A.4
unc-1(vlt10)	WT	unc-1(vlt10)	WT	unc-1(vlt10)	WT	unc-1(vlt10)	WT	unc-1(vlt10)	WT	unc-1(vlt10)	WT
0.193927	0	24.3767	3.03472	5.29715	3.14847	0.466669	0.379565	0.597472	0.0883553	10.0856	0.79901
0.177338	0	22.8601	4.12059	3.91247	2.77944	0.426748	1.63709	0.347685	0.105856	7.27649	0.702
0	0	25.2892	3.24607	5.10745	4.11677	0.866584	0.314323	0.504309	0.36584	8.14817	0.909796
0	0	16.9169	3.05481	5.508	3.15079	0.630819	0.679251	0.0917763	0.197645	5.80963	0.387256
0	0	20.2387	3.9251	4.40874	4.69205	0.565513	1.27376	0.282086	0.0463292	6.37737	1.00551
0	0	25.6118	2.23335	4.28419	2.7439	0.541415	0.838005	0.236308	0.390142	8.02549	0.441014
F08H9.3
unc-1(vlt10)	WT
2.32315	2.25291
1.71588	1.30604
0.912575	1.65502
1.81172	1.62568
1.23746	1.6767
1.231	2.08586
mlt-1		firp-22		firp-23		cnc-11		lea-1
unc-1(vlt10)	WT	unc-1(vlt10)	WT	unc-1(vlt10)	WT	unc-1(vlt10)	WT	unc-1(vlt10)	WT
13.6165	5.9371	60.7824	15.5098	2.88833	0.903548	9.46004	3.7577	125.474	72.8811
12.4517	3.41975	50.9327	13.3944	2.70898	1.08252	7.84607	1.0719	114.095	74.8779
10.1662	7.20941	51.1974	16.9244	2.61299	1.49648	8.17065	3.14884	120.295	72.8312
12.0968	4.34183	46.6527	15.8293	2.69046	1.14533	7.62051	2.60177	105.251	70.9001
11.6646	4.90915	50.9613	15.5196	3.07701	1.13706	8.1884	2.43948	106.519	68.3614
12.3163	4.53736	55.0777	22.6856	3.81279	0.731446	8.6143	2.96294	127.756	81.7332
firp-26		R09E10.13		hsp-12.6
unc-1(vlt10)	WT	unc-1(vlt10)	WT	unc-1(vlt10)	WT
10.0152	1.00037	7.9959	7.55242	6.604	1.53468
10.2832	0.513651	7.54776	3.89581	3.88225	3.21764
8.64636	1.92312	5.26866	5.42903	3.7958	2.78006
5.7893	2.07793	7.51797	5.74875	3.71956	2.28865
7.75643	3.44701	7.0327	5.94018	2.72203	1.74354
9.04577	2.20862	8.13573	7.98973	4.33254	2.40001
