# Supplementary material for: Changes in lipid metabolism driven by steroid signalling modulate proteostasis in C. elegans
Source: EMBO Rep. 2023 Apr 27;24(6):e55556. doi: 10.15252/embr.202255556 (PMC10240203; doi:10.15252/embr.202255556)
Supplement: Supplementary file 3 — Source Data for Expanded View and Appendix [file EMBR-24-e55556-s011.zip › EV_and_Appendix_Source_Data/EV_Figure_Source/Figure_EV3/Manuscript-EMBOR-2022-55556V3_SourceDataForFigureEV3A.xlsx]

## Sheet: Hoja1
unc-1(vlt10) L4	nhr-1(vlt15) L4	nhr-1(vlt15);unc-1(vlt10) L4	daf-12(vlt19) L4	daf-12(vlt20); nhr-1(vlt15) L4	daf-12(vlt20); nhr-1(vlt15); unc-1(vlt10) L4
53	23	48	43	14	45
50	27	59	53	24	54
51	27	44	32	21	51				L4
73	28	60	53	31	58			N	wild type	19
51	30	42	45	40	51			N	unc-1(vlt10)	15
60	29	51	48	21	72			N	nhr-1(vl15)	26
63	36	57	47	20	65			N	nhr-1(vlt15); unc-1(vlt10)	26
59	35	44	45	16	48			N	daf-12(vlt19)	30
66	31	40	34	20	61			N	daf-12(vlt20); nhr-1(vlt15)	35
65	21	51	40	17	47			N	daf-12(vlt20); nhr-1(vlt15); unc-1(vlt10)	30
50	26	36	48	13	41
63	32	33	45	45	59
69	24	27	41	31	63
65	38	45	59	36	48
66	35	35	54	50	50
	33	38	42	38	43
	32	45	37	45	58
	37	53	37	17	71
	26	36	44	37	49
	15	31	45	33	61
	23	23	46	26	58
	31	31	56	34	71
	20	32	46	37	51
	31	28	52	32	64
	18	41	34	18	58
	22	32	41	29	66
			47	37	65
			46	38	58
			50	34	73
			47	34	54
				27
				23
				28
				28
				30
