# Supplementary material for: Changes in lipid metabolism driven by steroid signalling modulate proteostasis in C. elegans
Source: EMBO Rep. 2023 Apr 27;24(6):e55556. doi: 10.15252/embr.202255556 (PMC10240203; doi:10.15252/embr.202255556)
Supplement: Supplementary file 3 — Source Data for Expanded View and Appendix [file EMBR-24-e55556-s011.zip › EV_and_Appendix_Source_Data/EV_Figure_Source/Figure_EV2/Manuscript-EMBOR-2022-55556V3_SourceDataForFigureEV2B.xlsx]

## Sheet: Hoja1
	Wild type	nhr-1(vlt16)	nhr-1(vlt16); unc-1(vlt10)	unc-1(vlt10)
	30	32	34	68
	35	42	23	41		N	Wild type	25
	17	29	48	22		N	nhr-1(vlt16)	37
	43	27	57	49		N	nhr-1(vlt16); unc-1(vlt10)	39
	38	51	23	44		N	unc-1(vlt10)	43
	38	32	39	49
	36	37	49	44
	42	30	36	40
	23	33	28	28
	38	35	22	49
	32	29	20	38
	39	53	25	62
	42	17	24	40
	32	35	35	51
	53	15	33	39
	32	3	23	28
	35	47	4	49
	49	25	8	48
	36	55	29	41
	18	11	36	61
	34	28	14	52
	41	40	31	54
	36	43	0	37
	34	27	22	41
	24	43	39	44
		19	48	46
		38	12	49
		39	10	19
		45	45	40
		35	35	68
		54	15	32
		19	23	59
		36	22	66
		38	24	47
		35	26	45
		22	35	62
		23	46	34
			17	35
			33	58
				50
				59
				42
				55
