# Supplementary material for: Changes in lipid metabolism driven by steroid signalling modulate proteostasis in C. elegans
Source: EMBO Rep. 2023 Apr 27;24(6):e55556. doi: 10.15252/embr.202255556 (PMC10240203; doi:10.15252/embr.202255556)
Supplement: Supplementary file 3 — Source Data for Expanded View and Appendix [file EMBR-24-e55556-s011.zip › EV_and_Appendix_Source_Data/EV_Figure_Source/Figure_EV5/Manuscript-EMBOR-2022-55556V3_SourceDataForFigureEV5A.xlsx]

## Sheet: Hoja1
	ID	BCA		Carnitines	Diacylglycerols	Monoacylglycerols	Sphingomyelins	Sphingosine	Triglycerides	Bile acids	Fatty acids	Lysophosphatidylinositols	Phosphatidylglycerols	Phosphoinositides	Phosphatidylserines	Ceramides	Lysophosphatidylcholines	Lysophosphatidylethanolamines	Phospatidylcholines	Phosphatidyletanolamines
	Exp1_11	1.00739	unc-1(vlt10)	33.7675	0.797568	113.458	14.0754	1.22682	28.1824	5.20118	16.8036	0.374636	0.400603	1.39654	0.970044	17.4759	12.4232	2.55601	2723.73	21.9342
	Exp1_12	0.517241	unc-1(vlt10)	40.8014	4.19684	258.161	0.396368	62.9066	180.153	16.3508	241.511	20.367	11.0244	34.8634	14.9764	6.00685	134.305	45.2533	475.628	340.032
	Exp1_13	1.42118	unc-1(vlt10)	20.8442	1.16254	115.689	13.9734	1.06556	65.1552	4.88813	80.885	5.33492	3.78673	12.2553	4.91148	1.45889	38.9334	14.2036	264.953	119.719
	Exp1_14	0.573892	unc-1(vlt10)	72.0479	1.49687	266.009	29.6296	3.23242	184.188	11.9257	217.642	13.9501	11.2523	31.5268	13.5357	15.4141	110.479	39.1337	1508.26	345.002
	Exp1_15	1.32266	unc-1(vlt10)	2.93856	0.601701	7.83677	3.35942	0.36963	68.2076	3.70723	30.5009	2.22978	1.94624	5.63632	2.63147	15.1258	30.7624	15.5009	299.754	106.241
	Exp1_16	0.826066	unc-1(vlt10)	50.5515	0.968338	135.936	17.4559	0.895353	95.5651	6.97995	69.2474	5.27675	4.45865	12.9734	6.27805	23.0922	53.5227	19.5571	817.838	165.64
	Exp1_17	0.67734	unc-1(vlt10)	54.1252	1.30118	220.832	24.5389	3.50796	130.052	7.92203	126.701	7.93589	6.08881	15.7951	6.81108	12.6087	92.7299	39.0601	1015.68	221.762
	Exp1_18	1.36946	unc-1(vlt10)	29.5924	0.810015	80.1106	12.9276	0.658103	63.7292	3.12083	34.3308	2.57146	2.39425	6.44187	3.44437	3.21682	25.8932	10.1016	634.016	128.301
	Exp1_19	1.33251	unc-1(vlt10)	31.5427	0.787685	93.3652	10.1145	1.57966	77.0232	4.25532	51.9533	4.06344	3.31963	9.03568	4.29085	4.38308	37.3408	16.1841	641.047	130.24
	Exp1_20	0.568966	unc-1(vlt10)	10.0212	1.74285	47.9126	11.2278	2.93164	153.452	7.07069	40.1566	3.59422	2.89546	8.6881	3.47517	35.7912	75.7369	40.0064	523.924	206.233
	Exp1_10	0.931034	unc-1(vlt10)	47.17	0.839196	119.001	8.37089	0.524551	87.4933	6.26729	76.3643	6.12562	6.34968	15.3187	6.2811	47.4067	54.1836	16.5246	717.121	130.649
	Exp1_1	0.849754	Wild type	28.9663	1.32011	108.072	0.781859	3.23988	249.08	2.55072	16.0545	0.942628	1.02712	3.16138	1.0749	31.0992	37.787	17.8096	518.837	89.5329
	Exp1_2	0.304739	Wild type	15.8021	2.8447	35.0014	15.6902	1.35344	387.169	18.44	414.368	25.1515	29.3402	67.6784	30.808	73.304	198.026	65.6187	1410.62	612.656
	Exp1_3	1.3867	Wild type	3.02173	0.688757	7.58419	3.1442	0.296622	144.53	3.98788	77.0542	4.84843	5.3559	12.9625	6.17219	15.8083	43.9105	17.2703	477.682	185.179
	Exp1_4	1.57389	Wild type	19.0276	0.524068	55.3286	6.97662	0.21729	79.1131	2.94691	57.4069	3.91672	4.91647	11.3318	4.41052	14.9203	31.4029	9.28096	731.716	136.821
	Exp1_5	0.726601	Wild type	52.0724	1.88468	135.463	17.5455	0.534187	380.773	6.03942	132.165	9.20518	9.68798	22.7015	10.8643	9.28778	133.142	54.1789	2490.46	522.072
	Exp1_6	1.09606	Wild type	39.469	0.80171	91.4265	19.24	0.378377	83.3851	4.47896	20.5726	1.34749	1.63193	4.36714	1.83148	5.5476	18.1283	6.44329	472.3	63.8309
	Exp1_7	1.50246	Wild type	24.2348	0.644952	61.9454	7.21835	0.282496	124.563	3.58598	55.5572	4.19621	4.84467	12.0621	5.78004	10.4825	44.467	15.7242	952.658	178.788
	Exp1_8	1.8399	Wild type	22.485	0.461213	59.0625	9.7274	0.290794	40.047	3.86587	21.5761	0.635271	0.736305	2.76713	2.14155	8.14625	18.37	6.00744	1207.69	36.2645
	Exp1_9	0.927962	Wild type	7.08064	1.42141	20.2959	3.45487	1.16761	94.4836	4.41113	16.5168	1.03726	1.32208	3.77232	1.61576	20.155	24.1938	9.16389	150.976	71.8903
