# Supplementary material for: Changes in lipid metabolism driven by steroid signalling modulate proteostasis in C. elegans
Source: EMBO Rep. 2023 Apr 27;24(6):e55556. doi: 10.15252/embr.202255556 (PMC10240203; doi:10.15252/embr.202255556)
Supplement: Supplementary file 3 — Source Data for Expanded View and Appendix [file EMBR-24-e55556-s011.zip › EV_and_Appendix_Source_Data/Appendix_Figure_Source_Data/Appendix_FigureS4/Manuscript-EMBOR-2022-55556V3_SourceDataForFigureApp4C.xlsx]

## Sheet: Hoja1
WT	unc-1(vlt10)
5.0836	7.4761
11.4227	3.47346
21.6657	-0.08688
38.9624	-6.50483
2.82855	16.5716
7.57095	-3.49577
1.14681	-3.92389
0.666893	-3.49201
4.23892	-30.8214
-6.34293	3.1906
5.81955	-0.34542
6.24234	1.00855
6.49627	-0.01804
8.94605	-0.90071
11.6319	-3.6608
	0.332174
	-6.48204
