# Supplementary material for: Changes in lipid metabolism driven by steroid signalling modulate proteostasis in C. elegans
Source: EMBO Rep. 2023 Apr 27;24(6):e55556. doi: 10.15252/embr.202255556 (PMC10240203; doi:10.15252/embr.202255556)
Supplement: Supplementary file 3 — Source Data for Expanded View and Appendix [file EMBR-24-e55556-s011.zip › EV_and_Appendix_Source_Data/Appendix_Figure_Source_Data/Appendix_FigureS4/Manuscript-EMBOR-2022-55556V3_SourceDataForFigureApp4B.xlsx]

## Sheet: Hoja1
WT	unc-1(vlt10)
-16.1119	-12.1223
-15.3611	3.75162
-12.4002	-18.387
-22.0329	-10.2596
-2.85304	-24.3059
-11.1132	-3.05329
-5.01645	-4.18063
-5.29445	-9.45277
-17.6581	-12.8745
-4.27591	-13.218
-11.4374	-2.45863
-13.724	-12.7943
-12.3086	-1.59982
-10.9283	-11.5842
4.2429	-3.72182
	-0.05803
	-7.43346
