# Supplementary material for: Changes in lipid metabolism driven by steroid signalling modulate proteostasis in C. elegans
Source: EMBO Rep. 2023 Apr 27;24(6):e55556. doi: 10.15252/embr.202255556 (PMC10240203; doi:10.15252/embr.202255556)
Supplement: Supplementary file 3 — Source Data for Expanded View and Appendix [file EMBR-24-e55556-s011.zip › EV_and_Appendix_Source_Data/Appendix_Figure_Source_Data/Appendix_FigureS4/Manuscript-EMBOR-2022-55556V3_SourceDataForFigureApp4D.xlsx]

## Sheet: Hoja1
	WT	unc-1(vlt10)
	1.13816	1.16537
	0.985707	0.730688
	0.892746	0.982164
	0.783578	1.02158
	1.1749	0.853869
	1.18485	1.52517
	1.44838	1.45406
	1.33383	1.20425
	1.01501	1.68738
	1.3242	1.11471
	1.10939	1.16417
	1.04114	1.41424
	1.04303	1.25865
	0.969416	1.3415
	0.794368	1.29123
		1.19694
		1.02341
