# Supplementary material for: Changes in lipid metabolism driven by steroid signalling modulate proteostasis in C. elegans
Source: EMBO Rep. 2023 Apr 27;24(6):e55556. doi: 10.15252/embr.202255556 (PMC10240203; doi:10.15252/embr.202255556)
Supplement: Supplementary file 3 — Source Data for Expanded View and Appendix [file EMBR-24-e55556-s011.zip › EV_and_Appendix_Source_Data/Appendix_Figure_Source_Data/Appendix_FigureS4/Manuscript-EMBOR-2022-55556V3_SourceDataForFigureApp4A.xlsx]

## Sheet: Hoja1
wt
Time	0.131	0.337	0.545	0.752	0.958	1.165	1.373	1.58	1.787	1.992	2.199	2.406	2.613	2.82	3.027	3.234	3.441	3.647	3.854	4.061	4.268	4.475	4.681	4.888	5.095	5.302	5.51	5.717	5.924	6.131	6.338	6.543	6.75	6.957	7.165	7.372	7.579	7.786	7.992	8.199	8.406	8.613	8.82	9.027	9.234	9.441	9.648	9.855	10.061
ratio	3.79039	-0.334182	-1.0734	2.20066	0.636428	0.170836	6.33173	-2.68985	-1.37999	-5.33583	1.271	6.16562	-3.63252	-7.06879	0.947895	-4.35945	-5.41311	-4.89773	-4.08273	2.07432	-4.06499	-7.78683	-2.54244	-1.6117	-6.44553	-1.57617	-7.50904	4.41139	-1.53952	-2.53448	0.277719	-2.66721	-0.856634	-1.0225	-1.74269	-3.88528	-1.18826	-3.34722	-4.6433	-1.14279	-4.77553	-3.30398	-3.9834	1.88055	-1.64625	1.76896	-8.86313	3.37128	-3.10272
Time	0.192	0.399	0.608	0.815	1.023	1.23	1.437	1.646	1.853	2.06	2.268	2.475	2.683	2.892	3.099	3.306	3.515	3.722	3.929	4.136	4.345	4.552	4.759	4.968	5.175	5.382	5.589	5.797	6.005	6.212	6.419	6.628	6.835	7.042	7.251	7.458	7.666	7.873	8.081	8.288	8.497	8.704	8.912	9.119	9.327	9.534	9.742	9.949	10.157
ratio	3.57276	-1.38098	-1.55718	-1.2615	-6.31511	-4.16243	1.16723	1.19514	6.44799	1.55402	-2.78858	0.160875	-1.42115	1.06008	3.72884	-5.17855	-2.25244	-2.54698	-2.65523	-5.91304	-0.157883	0.956522	0.91753	-0.160936	-1.9471	-4.20493	-4.19662	-2.78618	-0.917937	-2.90879	-5.09097	-1.62643	-0.732927	-0.77689	-3.73708	-1.29984	-1.76054	-4.41154	2.98288	-0.687382	-0.482818	-1.82142	3.27408	0.841081	0.630531	0.0195862	-4.53027	1.93231	-4.43643
Time	0.049	0.256	0.465	0.672	0.88	1.087	1.296	1.503	1.709	1.918	2.125	2.334	2.541	2.748	2.957	3.164	3.371	3.578	3.787	3.994	4.201	4.41	4.616	4.823	5.032	5.239	5.446	5.655	5.862	6.069	6.278	6.485	6.692	6.901	7.108	7.315	7.522	7.731	7.938	8.145	8.354	8.561	8.769	8.976	9.183	9.392	9.599	9.806	10.015
ratio	-1.4859	4.13953	-0.867065	-0.917943	2.46979	5.97018	5.43777	-0.691841	1.20087	-3.11819	-1.84863	0.425539	-5.69315	-7.55839	2.5374	-3.18653	1.96858	-0.207252	-0.0942499	-4.59841	-5.65769	-6.19996	-1.94724	4.8015	4.45347	-4.45193	-7.44268	-6.65565	4.45298	-0.298427	-4.69219	-5.47545	6.31725	-4.59983	5.55718	-3.12443	2.67207	-7.92729	-3.81596	-1.41897	-4.13995	8.36176	-3.31828	-3.67409	-3.70666	2.27761	-3.98878	-0.191363	-4.29695
Time	0.12	0.327	0.533	0.742	0.95	1.157	1.365	1.572	1.779	1.988	2.194	2.403	2.611	2.818	3.026	3.233	3.441	3.648	3.856	4.063	4.272	4.479	4.687	4.894	5.102	5.309	5.517	5.724	5.933	6.139	6.347	6.554	6.761	6.97	7.178	7.385	7.593	7.8	8.007	8.216	8.422	8.631	8.838	9.045	9.253	9.462	9.668	9.875	10.084
ratio	0.441003	0.0504965	-3.92933	-2.7982	-0.866543	0.274016	3.28201	1.53268	-1.64151	1.43713	-2.01444	-0.414203	5.62941	-0.0556601	-0.926861	0.206841	0.196603	-1.16986	1.78263	1.00159	2.1404	-0.889191	-2.70967	1.44954	-3.08788	2.62123	-0.547418	1.57206	3.64168	-3.68281	0.118838	2.75028	-1.73719	0.126952	5.00496	1.48628	3.65965	1.35997	1.05827	-1.16829	-3.06344	-0.854606	0.0514273	1.58369	-1.30505	4.63643	-3.54803	0.0136946	1.5834
Time	0.069	0.276	0.483	0.69	0.898	1.103	1.311	1.518	1.724	1.931	2.138	2.345	2.551	2.758	2.965	3.172	3.378	3.585	3.792	3.999	4.207	4.412	4.62	4.826	5.033	5.24	5.447	5.652	5.86	6.067	6.273	6.48	6.686	6.893	7.101	7.308	7.514	7.721	7.927	8.134	8.342	8.549	8.756	8.961	9.169	9.376	9.582	9.789	9.997
ratio	-0.257662	-2.324	-1.26247	3.0802	-0.840583	-1.88258	1.37806	1.38209	0.800886	-3.23506	-1.94329	0.4658	2.73587	0.0651856	1.83757	1.63687	1.06882	-0.343241	-1.36845	1.12695	-2.43506	-2.04291	1.87989	1.86344	3.75426	1.53756	-1.23085	3.48751	7.01942	-1.52421	0.326198	-2.20567	0.748024	-1.46349	0.871351	2.52811	2.90457	2.33374	-0.368309	2.05468	-0.918246	-0.434283	0.43812	1.50201	0.0916046	-0.744773	-3.34658	1.89651	-2.42545
Time	0.124	0.33	0.538	0.743	0.95	1.157	1.364	1.571	1.777	1.984	2.192	2.399	2.605	2.812	3.018	3.225	3.433	3.64	3.846	4.053	4.259	4.466	4.673	4.88	5.088	5.293	5.501	5.708	5.914	6.121	6.327	6.534	6.741	6.948	7.155	7.36	7.568	7.775	7.981	8.188	8.395	8.601	8.809	9.016	9.222	9.429	9.636	9.843	10.049
ratio	-4.41907	-1.44508	-2.81646	1.2703	0.467488	3.83444	-3.72026	4.22057	0.849646	3.94773	1.75602	-0.595303	-0.0470854	-2.16322	-1.13972	-1.24388	4.35276	2.61126	0.755476	-3.04042	1.54581	5.1875	3.35256	7.03243	2.67633	-3.69527	3.83647	4.46872	0.0512569	7.08756	3.8116	2.28597	1.67659	0.758527	4.50689	2.17192	2.25842	-3.55548	-0.951961	3.45093	3.79189	3.3546	2.53661	-0.144082	-3.34509	1.44686	-0.925867	-0.790238	-3.19403
Time	0.073	0.281	0.488	0.697	0.904	1.111	1.32	1.527	1.736	1.943	2.15	2.359	2.567	2.774	2.983	3.19	3.397	3.605	3.813	4.02	4.228	4.435	4.644	4.851	5.059	5.267	5.476	5.683	5.891	6.098	6.307	6.514	6.721	6.93	7.137	7.346	7.554	7.761	7.969	8.176	8.385	8.592	8.801	9.008	9.216	9.423	9.631	9.839	10.047
ratio	-0.197538	-1.5569	2.92984	-2.87322	1.71874	0.687838	1.27006	1.21613	2.61111	1.94145	-2.71909	-3.44558	2.72321	-3.35226	-0.953792	-3.62598	-2.13779	-2.62508	0.427592	0.298588	-0.472451	-0.998731	1.07389	-2.6799	-1.06138	0.0732945	0.169078	-2.07287	0.315261	1.32118	-0.290449	-2.40325	-1.25074	-2.74438	-3.06692	2.18129	-4.427	1.89872	-3.43788	-2.4017	0.0857702	4.62202	2.42916	-0.61449	-2.21371	-2.04333	1.68572	1.62229	1.51229
Time	0.2	0.409	0.615	0.823	1.032	1.239	1.447	1.654	1.863	2.07	2.278	2.487	2.695	2.901	3.109	3.317	3.525	3.732	3.939	4.148	4.356	4.563	4.771	4.98	5.186	5.395	5.603	5.81	6.018	6.225	6.434	6.641	6.849	7.058	7.266	7.473	7.681	7.888	8.096	8.305	8.511	8.72	8.928	9.135	9.343	9.551	9.757	9.966	10.173
ratio	-0.739469	1.01532	2.73955	0.544384	0.47345	0.218666	-0.0278364	-0.804115	-2.66015	-0.735764	-0.33438	0.766849	-0.373569	0.805754	-0.888697	-0.652418	-1.59186	-1.35364	-2.10711	0.105451	-3.37478	-0.216546	-2.4694	-0.698513	-2.24649	-2.76116	-1.3337	0.713796	-0.492459	-1.40344	-1.65665	0.235314	-0.978249	-2.03796	-0.9127	-0.102881	-1.56248	-0.848589	-1.30297	-0.858723	-2.04606	-2.06064	-4.32229	0.57634	0.395301	-0.284558	-1.23947	-3.48783	-2.2166
Time	0.054	0.261	0.469	0.676	0.885	1.092	1.299	1.508	1.716	1.923	2.132	2.339	2.546	2.755	2.962	3.171	3.378	3.585	3.793	4.002	4.21	4.417	4.624	4.833	5.041	5.248	5.456	5.665	5.871	6.08	6.287	6.496	6.703	6.909	7.118	7.325	7.533	7.742	7.95	8.157	8.365	8.572	8.781	8.988	9.195	9.404	9.612	9.819	10.027
ratio	5.88757	2.99894	-4.42984	0.155996	-3.25217	1.41809	-4.13401	2.75309	-0.316497	5.24975	-1.55981	1.70805	1.71768	-4.49286	-3.70398	-10.3129	2.68213	-1.56457	3.0535	-4.37078	4.51184	5.74517	3.09541	0.262526	-3.63307	-6.26086	2.73556	0.956304	-7.65015	-2.05604	-0.484465	-6.05763	4.23653	-1.1324	1.45115	-2.12844	0.65238	-3.76821	0.146523	3.89449	2.51467	-7.0935	-0.290335	6.2357	-3.19535	-1.5058	-1.61429	-0.0132975	-3.5262
Time	0.128	0.335	0.541	0.75	0.956	1.163	1.371	1.578	1.784	1.991	2.199	2.406	2.612	2.819	3.027	3.234	3.44	3.649	3.855	4.062	4.27	4.477	4.683	4.89	5.098	5.304	5.511	5.718	5.924	6.131	6.339	6.546	6.754	6.961	7.167	7.374	7.582	7.789	7.995	8.202	8.409	8.616	8.824	9.031	9.239	9.446	9.652	9.859	10.067
ratio	2.02946	4.36602	-2.70556	1.68226	6.85986	-0.00954798	-3.56608	1.5497	-0.902677	-1.4345	-4.82249	-0.636335	-1.727	0.260818	-0.943926	-0.519616	-4.1286	-1.85904	2.8666	-4.49291	1.98935	-0.990935	3.19542	-3.07218	3.19331	-3.69951	-1.47843	5.15439	1.07557	-0.312667	-0.00413311	-1.56661	3.32643	-0.233483	-1.16778	-0.868704	-1.91952	0.463598	0.482546	0.263978	2.47708	3.02055	-0.592591	-2.34721	2.22198	4.3614	3.28139	-4.33475	1.0051
Time	0.061	0.269	0.478	0.687	0.896	1.105	1.313	1.521	1.73	1.937	2.146	2.355	2.564	2.771	2.98	3.189	3.398	3.605	3.814	4.023	4.232	4.439	4.648	4.857	5.065	5.274	5.483	5.691	5.899	6.107	6.316	6.525	6.734	6.941	7.15	7.359	7.568	7.775	7.984	8.193	8.401	8.61	8.819	9.028	9.235	9.444	9.653	9.861	10.068
ratio	-4.12669	0.223674	0.678429	-4.37862	6.38465	0.295536	4.11206	-1.67525	-7.15537	7.29834	3.63432	-2.21596	1.92112	-4.33922	-0.656997	-0.286271	-1.73469	0.497664	-4.0139	3.50394	-2.92805	-4.01139	1.00635	-4.6402	-2.25589	0.34669	0.260967	0.136121	-5.64531	-0.292957	0.969037	-3.72928	-4.42213	-4.05696	0.687637	-0.201922	-0.85534	0.525875	-7.67184	0.585847	-2.5612	-0.259626	0.328038	3.02116	-1.64427	-2.8147	-0.656445	-3.31871	-2.15318
Time	0.179	0.388	0.596	0.805	1.013	1.222	1.431	1.64	1.848	2.056	2.264	2.473	2.681	2.89	3.099	3.306	3.515	3.724	3.933	4.142	4.35	4.559	4.766	4.975	5.183	5.392	5.601	5.81	6.018	6.226	6.435	6.642	6.851	7.059	7.268	7.477	7.686	7.893	8.102	8.311	8.52	8.729	8.936	9.145	9.354	9.563	9.77	9.979	10.188
ratio	-3.64655	0.3543	-0.143346	-2.33021	2.54785	-0.944319	5.18865	0.0940894	4.91723	-3.89268	-6.09125	-1.85722	3.87871	-1.08058	3.00533	2.37122	5.51006	3.27607	0.13802	1.12606	3.19907	6.27017	-1.20036	7.31557	-2.22561	-4.52426	1.7075	0.566099	-2.89092	-5.09049	3.98939	2.52564	1.17947	-2.80354	-2.38635	-0.102115	2.35496	5.02465	3.82674	-0.93324	-0.764557	-2.2694	0.474865	1.80223	1.04356	5.08339	1.08371	-1.54764	0.221068
Time	0.179	0.388	0.596	0.805	1.013	1.222	1.431	1.64	1.848	2.056	2.264	2.473	2.681	2.89	3.099	3.306	3.515	3.724	3.933	4.142	4.35	4.559	4.766	4.975	5.183	5.392	5.601	5.81	6.018	6.226	6.435	6.642	6.851	7.059	7.268	7.477	7.686	7.893	8.102	8.311	8.52	8.729	8.936	9.145	9.354	9.563	9.77	9.979	10.188
ratio	4.53993	4.38054	-6.93497	5.01783	-1.67221	-2.8841	-1.55439	5.5601	-1.02094	-4.07554	1.31455	-2.23971	-1.17736	2.69573	-1.94945	2.11421	0.968786	-0.78745	2.21485	11.22	1.44743	-2.06226	0.935491	3.98831	-1.06834	3.67268	-0.393176	-1.7825	-2.28955	-1.74039	-0.452278	-2.4111	-0.88383	-1.68691	0.664285	-4.791	-6.91783	-0.0946044	-1.82734	-2.59339	0.742582	1.41777	-3.36328	0.730879	2.3084	-2.92704	-0.585268	0.778555	-6.41143
Time	0.063	0.27	0.477	0.684	0.891	1.098	1.304	1.511	1.718	1.925	2.132	2.339	2.546	2.754	2.96	3.167	3.374	3.581	3.788	3.995	4.202	4.409	4.616	4.825	5.032	5.239	5.446	5.653	5.86	6.067	6.274	6.481	6.688	6.895	7.102	7.309	7.516	7.723	7.93	8.137	8.345	8.552	8.759	8.966	9.172	9.379	9.587	9.794	10.001
ratio	8.2749	2.93945	-1.21089	-0.466669	2.60008	4.61116	-0.962947	-7.00001	0.640894	-2.23694	-1.00883	-4.06415	0.150677	-4.39133	2.12458	-0.397311	-2.40007	-1.13167	-8.37215	-11.9424	-3.64141	-1.47692	-8.26474	-6.58447	-0.493668	-7.57173	-10.9474	5.66761	-7.5267	-1.56545	-9.0699	-4.55084	-3.54643	-11.686	-2.94589	-7.77356	-9.27617	-7.75594	-4.10035	-11.4231	-3.50004	-8.58373	-3.21826	-8.28847	-11.8255	-4.39315	-14.3811	-3.42227	3.64623
Time	0.144	0.351	0.557	0.764	0.972	1.179	1.385	1.592	1.8	2.007	2.215	2.422	2.628	2.835	3.042	3.249	3.457	3.664	3.871	4.078	4.284	4.493	4.699	4.906	5.114	5.321	5.527	5.734	5.942	6.149	6.355	6.562	6.77	6.977	7.183	7.392	7.598	7.805	8.013	8.22	8.426	8.633	8.84	9.047	9.255	9.462	9.669	9.876	10.084
ratio	-3.17651	3.84277	-2.60823	-3.08507	3.23989	-0.796757	-0.261563	-1.05757	-0.0703722	-2.0292	1.30909	-2.86021	0.971327	5.27685	1.30556	-0.255475	-3.24473	0.164044	0.137347	0.590343	-5.07723	6.4284	5.94872	5.69337	3.7426	1.72405	1.34913	4.42622	9.31721	9.74187	0.314538	11.581	9.00901	17.044	16.3894	18.7261	13.8188	27.8817	17.4322	10.9182	19.4873	15.8975	7.76964	16.7002	22.2823	5.33965	9.1559	11.6384	11.8688
unc1
Time	0.141	0.349	0.558	0.767	0.975	1.184	1.391	1.6	1.809	2.018	2.227	2.434	2.643	2.852	3.061	3.27	3.478	3.687	3.894	4.103	4.311	4.52	4.727	4.936	5.145	5.354	5.562	5.771	5.98	6.187	6.396	6.605	6.812	7.022	7.23	7.439	7.648	7.857	8.064	8.273	8.481	8.69	8.897	9.106	9.314	9.523	9.733	9.94	10.149
ratio	3.93111	1.68237	-3.01912	-2.50495	3.51352	1.13848	-1.27301	-0.0416796	-4.62657	3.23866	0.241131	-0.356077	-0.150335	-0.967222	-0.806313	-0.46691	-2.58931	-0.0608051	-5.32892	-0.606958	-1.94743	0.881396	-6.63273	-3.91731	-0.352746	-0.172533	-0.432804	-0.695822	-3.02191	-1.97103	-0.434039	3.70186	1.21792	-0.149279	-0.500268	5.10034	0.965642	-0.00313144	6.36162	0.778756	0.94408	-1.25654	0.125517	0.922492	-3.70854	0.164352	4.72165	6.25064	-0.971553
Time	0.073	0.279	0.485	0.692	0.901	1.108	1.315	1.522	1.729	1.936	2.142	2.349	2.556	2.763	2.97	3.177	3.386	3.593	3.799	4.006	4.213	4.42	4.628	4.835	5.042	5.249	5.455	5.664	5.871	6.078	6.285	6.492	6.699	6.906	7.112	7.319	7.527	7.734	7.942	8.149	8.355	8.562	8.769	8.976	9.183	9.39	9.598	9.805	10.011
ratio	-1.52728	0.498596	1.99282	2.4933	0.150933	-0.0949526	-1.82925	-0.200793	-0.892267	-0.214288	-2.44707	-1.49555	1.37755	-0.0885503	2.2768	1.31909	0.358341	-0.641575	-1.20147	-2.41241	-0.602377	1.92313	-0.52373	-0.0683126	1.493	0.316098	1.91341	5.76891	0.94444	2.0935	-0.588115	1.31382	-1.88415	0.66892	0.918548	0.334322	-1.52769	-1.01997	-0.986376	-2.01025	-1.72379	-4.41748	-2.51282	-1.03349	-2.08392	-4.60232	-2.07871	-2.889	-3.35008
Time	0.065	0.271	0.48	0.687	0.896	1.103	1.31	1.519	1.727	1.934	2.141	2.35	2.557	2.766	2.973	3.18	3.389	3.596	3.803	4.012	4.219	4.427	4.634	4.841	5.05	5.257	5.464	5.673	5.88	6.089	6.296	6.503	6.712	6.919	7.128	7.335	7.543	7.75	7.957	8.166	8.373	8.582	8.789	8.998	9.205	9.412	9.62	9.829	10.036
ratio	2.90018	1.45802	2.19615	-0.277704	-0.364865	3.04797	1.72878	1.75547	-3.83506	-3.21542	0.311718	-7.53786	-1.46865	2.35586	0.945426	-4.54329	0.853206	-0.51817	-0.0493889	2.63181	-1.2858	-4.06965	-1.40658	-1.33349	4.80427	-4.85542	-0.975665	-1.23875	0.455364	-1.25294	0.3491	-2.00837	0.166666	-1.85273	-2.78285	-1.64113	0.445298	-0.928207	0.839584	1.81876	2.6452	-0.208543	-0.0832233	3.2253	-0.0833573	-2.49688	2.72512	-2.13431	5.10196
Time	0.065	0.271	0.48	0.687	0.896	1.103	1.31	1.519	1.727	1.934	2.141	2.35	2.557	2.766	2.973	3.18	3.389	3.596	3.803	4.012	4.219	4.427	4.634	4.841	5.05	5.257	5.464	5.673	5.88	6.089	6.296	6.503	6.712	6.919	7.128	7.335	7.543	7.75	7.957	8.166	8.373	8.582	8.789	8.998	9.205	9.412	9.62	9.829	10.036
ratio	4.74583	4.40209	-0.712419	0.96391	-3.96833	-1.8974	-0.419024	4.31668	-0.279092	2.95344	-0.0737628	-4.91988	-1.14116	-4.81196	0.841079	0.915442	-1.22825	3.79445	-5.0743	1.65221	-2.26355	-0.618751	0.823918	10.5308	5.74627	-5.08917	-0.225338	1.36022	18.4338	2.52998	-1.81953	-1.29684	3.83294	-1.25304	-5.23829	-0.528771	0.381412	7.04113	1.60665	7.29569	-1.673	1.93974	3.28869	3.06633	6.39035	3.6896	-1.02421	6.62368	3.33617
Time	0.135	0.343	0.55	0.757	0.965	1.174	1.381	1.588	1.796	2.005	2.212	2.419	2.628	2.835	3.044	3.251	3.458	3.667	3.874	4.083	4.29	4.497	4.706	4.913	5.12	5.329	5.537	5.743	5.95	6.159	6.366	6.574	6.781	6.99	7.197	7.406	7.614	7.821	8.028	8.237	8.444	8.651	8.86	9.067	9.276	9.483	9.69	9.899	10.106
ratio	-1.14838	2.29264	-4.19448	1.32944	3.14479	6.49405	-1.56681	-2.18231	-4.87708	-2.83969	-0.326257	4.52949	2.01464	-4.29532	1.62527	7.22984	2.42951	1.32277	2.18448	4.34828	-2.34581	-3.46785	-0.820455	-1.46702	6.23369	-4.60047	-1.21089	1.02733	-3.01813	-0.953529	6.41417	-2.44162	-1.55523	-9.18158	-2.30762	-0.62398	-4.4274	1.14719	-0.350285	-2.64762	-6.57856	-8.80989	0.741016	-0.923135	-0.259006	-0.387257	3.87405	1.15633	4.07945
Time	0.164	0.372	0.579	0.786	0.994	1.203	1.411	1.619	1.827	2.034	2.241	2.45	2.657	2.866	3.072	3.281	3.489	3.696	3.904	4.113	4.32	4.527	4.735	4.944	5.151	5.358	5.567	5.774	5.982	6.191	6.398	6.605	6.813	7.02	7.228	7.437	7.644	7.851	8.059	8.268	8.475	8.684	8.891	9.098	9.307	9.514	9.723	9.93	10.137
ratio	-0.864777	0.536045	0.444575	0.614826	-0.78435	-0.307667	-2.41149	3.19749	2.44559	-0.8485	-1.64473	-3.46826	-0.575794	-1.47319	5.14024	4.70321	-0.128934	2.89245	2.78364	4.29356	3.66271	3.11671	5.47711	1.86884	1.50375	3.21782	4.27146	4.74778	5.14498	1.1475	4.74055	3.0786	0.618532	0.793569	3.6446	1.91872	4.72116	-1.36044	1.96928	5.27648	1.86196	-0.154855	-0.246998	-0.0780438	1.73682	-0.140219	-1.93701	1.55278	-0.180323
Time	0.13	0.337	0.545	0.752	0.96	1.169	1.377	1.584	1.792	1.999	2.208	2.415	2.623	2.83	3.039	3.246	3.454	3.663	3.87	4.077	4.286	4.492	4.701	4.908	5.116	5.323	5.531	5.74	5.947	6.155	6.363	6.57	6.778	6.987	7.193	7.402	7.609	7.818	8.026	8.233	8.441	8.648	8.856	9.065	9.272	9.481	9.688	9.895	10.103
ratio	-2.18365	-4.36903	2.29254	-0.250729	5.50322	-4.99678	0.0766959	-1.36218	3.22003	-0.872831	-1.80519	1.60446	1.49685	-0.45419	2.10077	2.08885	-0.0819165	-2.01474	-3.46817	-1.78225	-3.64263	-0.569753	-1.34407	-2.08103	-2.50118	-5.61959	-5.79606	-2.2637	-4.91942	-4.64871	-5.01412	0.714542	-1.10963	-0.341121	-5.21945	-0.471974	-2.99505	-6.20237	-1.90737	-6.27428	-1.37288	-4.24087	-4.78297	-1.94617	-4.32548	-4.16495	-4.3381	-2.33478	-2.76947
Time	0.173	0.379	0.586	0.793	0.999	1.206	1.413	1.62	1.827	2.034	2.242	2.449	2.656	2.863	3.07	3.277	3.484	3.691	3.899	4.106	4.313	4.52	4.727	4.934	5.141	5.348	5.555	5.762	5.969	6.176	6.383	6.59	6.797	7.004	7.211	7.418	7.627	7.834	8.041	8.246	8.455	8.662	8.869	9.076	9.282	9.489	9.696	9.903	10.11
ratio	-3.17979	-1.12831	-1.02205	-3.94872	1.61171	-2.60819	2.25537	1.46598	0.392753	-2.37572	0.00274006	1.32305	1.74139	3.66733	1.80246	-0.0487112	-0.919416	-4.91787	-5.76312	-4.68018	2.0985	0.59464	-2.67292	0.229943	-2.46495	-3.20218	-1.84936	0.228645	-4.1266	-2.92105	1.44861	3.89349	0.452251	1.95368	0.786068	0.269244	-1.62473	5.53171	5.5321	-0.390575	1.75928	-1.68856	1.27866	0.0823297	1.98469	-1.68217	-1.31841	1.5294	-3.57694
Time	0.113	0.321	0.528	0.735	0.942	1.149	1.356	1.563	1.77	1.977	2.184	2.391	2.598	2.805	3.012	3.221	3.428	3.635	3.842	4.049	4.255	4.462	4.669	4.876	5.083	5.29	5.497	5.704	5.913	6.12	6.326	6.533	6.74	6.947	7.154	7.361	7.568	7.775	7.982	8.189	8.396	8.605	8.812	9.019	9.226	9.433	9.64	9.847	10.054
ratio	3.04241	2.93903	-0.0272034	-1.00776	-0.779177	-4.65833	-1.32075	2.83218	-1.17584	1.44311	-2.11499	1.3207	0.290124	-0.249433	-0.534077	2.63822	3.24732	1.9223	-1.10156	2.37543	0.53398	-0.401013	2.9163	0.128713	-0.679208	0.854344	2.50389	1.51784	4.31936	5.02965	4.09611	0.821408	3.36096	-0.233612	0.374008	3.75363	2.02301	1.7622	-0.493609	1.55366	2.36234	3.26466	0.749071	-2.24969	3.66299	3.73071	3.02743	2.31969	2.10263
Time	0.151	0.359	0.565	0.772	0.979	1.186	1.393	1.6	1.807	2.014	2.221	2.426	2.633	2.84	3.047	3.254	3.461	3.668	3.874	4.081	4.288	4.495	4.702	4.909	5.116	5.323	5.529	5.736	5.943	6.15	6.357	6.564	6.769	6.976	7.184	7.391	7.598	7.805	8.01	8.217	8.424	8.631	8.838	9.045	9.252	9.459	9.666	9.873	10.08
ratio	0.10994	-3.54378	4.35197	2.6533	-0.869653	2.19261	-4.03716	2.47337	-2.53944	-0.315467	-2.92832	-1.07265	5.52178	-0.728991	-1.26752	6.64229	-1.94817	-0.773238	-5.97631	-3.47819	1.71693	-1.00007	6.97596	-0.591333	4.23853	2.04971	-0.213177	0.334815	1.63536	1.05362	2.3695	-5.02334	-0.712954	-2.60409	-2.36286	-7.24025	6.87971	3.35362	0.244293	0.68427	-4.34666	-0.415118	-6.99692	-1.4481	-3.27854	1.02207	-2.21605	-2.59262	3.69575
Time	0.122	0.328	0.534	0.741	0.948	1.155	1.362	1.569	1.776	1.985	2.192	2.398	2.606	2.813	3.02	3.227	3.434	3.641	3.848	4.055	4.262	4.469	4.677	4.884	5.091	5.298	5.505	5.712	5.919	6.126	6.333	6.54	6.747	6.954	7.161	7.368	7.575	7.782	7.989	8.196	8.403	8.61	8.817	9.024	9.231	9.438	9.645	9.852	10.059
ratio	4.23372	-0.923128	4.01489	1.31806	-3.17466	-2.66137	-0.362265	-0.931857	-0.497619	-1.56946	-1.19626	2.79411	0.0700827	1.07658	-2.19081	-2.28806	0.798059	-3.83522	-2.75987	-2.86581	-3.86139	-3.16451	-5.26691	-3.64276	-3.19264	-4.78018	1.09549	-4.55243	-1.8457	2.70306	0.877905	-3.58741	-1.16842	-4.0853	2.06128	-0.618083	0.194407	-3.76977	0.403755	1.48089	2.51722	1.51193	-2.87809	-0.179334	4.72481	-3.61059	-1.9322	-0.755349	-3.23433
Time	0.12	0.328	0.534	0.741	0.948	1.155	1.362	1.569	1.776	1.983	2.188	2.395	2.602	2.809	3.017	3.222	3.429	3.636	3.844	4.051	4.257	4.463	4.67	4.877	5.084	5.29	5.497	5.703	5.911	6.118	6.324	6.531	6.737	6.944	7.151	7.358	7.565	7.772	7.978	8.185	8.392	8.599	8.805	9.012	9.22	9.427	9.633	9.84	10.047
ratio	-2.54289	0.679584	0.364345	-2.73574	2.28407	-1.58987	-0.704266	-5.53952	6.03632	1.06084	1.36887	-2.82625	-2.64787	3.96287	2.8295	-0.500812	-4.24241	-6.53641	-1.06184	1.12948	-0.362295	-2.4758	-5.07737	-1.19048	2.00237	3.61916	-4.10836	-0.536314	3.50113	-1.65546	2.43905	4.02693	4.43065	0.126038	1.85976	2.1327	0.191239	1.14302	1.1993	2.28559	-2.92674	1.8853	3.12973	3.48805	2.32633	2.0622	1.4135	-3.04853	2.37366
Time	1.637	1.843	2.05	2.258	2.465	2.671	2.878	3.085	3.292	3.5	3.707	3.914	4.121	4.329	4.536	4.743	4.95	5.156	5.363	5.57	5.777	5.984	6.191	6.399	6.606	6.812	7.019	7.227	7.434	7.641	7.848	8.055	8.262	8.469	8.676	8.882	9.091	9.297	9.504	9.711	9.918	10.126	10.333	10.54	10.747	10.954	11.161	11.368	11.575
ratio	-6.05257	-1.41177	5.19086	-1.36916	-4.2604	4.66421	-0.246892	-4.28102	-3.58554	1.15856	2.252	-4.98299	7.23286	-0.528787	6.22065	3.66401	-5.75754	5.78504	1.01441	7.04926	5.93715	1.53909	0.685775	5.78969	-0.807915	-0.511489	2.43843	0.0642937	-7.61349	-7.09946	-5.64792	-3.49381	-7.2689	-2.50432	-1.40438	-2.76404	-0.895549	1.18301	1.313	8.2086	-2.73165	2.9695	-2.77368	-3.39079	1.57615	6.13884	-2.20792	4.95176	2.9567
Time	0.12	0.328	0.534	0.741	0.948	1.155	1.362	1.569	1.776	1.983	2.188	2.395	2.602	2.809	3.017	3.222	3.429	3.636	3.844	4.051	4.257	4.463	4.67	4.877	5.084	5.29	5.497	5.703	5.911	6.118	6.324	6.531	6.737	6.944	7.151	7.358	7.565	7.772	7.978	8.185	8.392	8.599	8.805	9.012	9.22	9.427	9.633	9.84	10.047
ratio	-2.92789	0.348067	-4.54114	-5.1601	1.87303	-0.12473	-5.19633	2.55994	1.71525	2.28033	4.00691	2.08243	5.43335	-2.98058	0.631481	-1.54563	3.16902	0.771952	1.9514	-3.8194	-1.05407	-0.677895	-3.46419	1.59712	3.02207	-1.54928	-1.5522	2.98532	0.828351	-3.00805	-0.748651	7.15529	5.83202	2.22879	0.691742	4.07575	6.70166	5.16331	4.81597	4.78255	-3.80753	7.39358	2.97971	6.6234	4.68735	2.20602	3.7562	0.802473	4.65976
Time	0.186	0.393	0.6	0.809	1.016	1.223	1.43	1.637	1.843	2.05	2.258	2.465	2.671	2.878	3.085	3.292	3.5	3.707	3.914	4.121	4.329	4.536	4.743	4.95	5.156	5.363	5.57	5.777	5.984	6.191	6.399	6.606	6.812	7.019	7.227	7.434	7.641	7.848	8.055	8.262	8.469	8.676	8.882	9.091	9.297	9.504	9.711	9.918	10.126
ratio	4.83387	1.77783	4.30662	6.40825	-2.99241	-2.28983	-4.58785	-5.56028	-4.05613	2.1601	3.2005	-0.472852	0.759898	-5.85964	2.37193	-1.74569	-0.344252	3.06494	3.18689	0.835679	3.30063	2.17868	4.74733	4.84678	0.200218	8.21897	4.2626	6.36019	8.21695	1.72153	0.168672	-1.54996	0.37756	3.38074	8.73158	3.32026	-2.34654	-4.45155	3.23488	0.256981	2.64045	0.404963	4.85346	-0.277691	0.268147	0.771501	1.44611	7.35925	2.24525
Time	0.059	0.267	0.473	0.68	0.887	1.094	1.3	1.507	1.713	1.92	2.127	2.334	2.542	2.747	2.955	3.162	3.369	3.576	3.782	3.989	4.195	4.402	4.61	4.817	5.023	5.23	5.437	5.644	5.85	6.057	6.263	6.47	6.678	6.885	7.092	7.297	7.505	7.712	7.919	8.126	8.332	8.539	8.745	8.952	9.159	9.366	9.572	9.779	9.986
ratio	0.213444	2.91155	0.732115	-1.62588	-0.434143	-3.96357	2.0282	1.55365	2.44381	-1.29329	1.66967	6.46306	-6.68544	-1.1143	-2.89886	-2.79535	-1.13712	0.295871	-2.97595	-3.52922	-1.9265	0.788417	0.595306	-5.44963	-0.328921	-2.49649	2.98409	-1.58327	-5.93238	1.65966	-3.41892	-2.6916	-7.13503	0.889414	2.95448	3.16482	0.19845	-3.21842	-7.8866	3.44281	-6.80009	-5.52462	-0.70509	-1.12226	1.92119	0.117911	1.28667	2.48494	4.83807
Time	0.039	0.247	0.456	0.665	0.873	1.082	1.291	1.498	1.707	1.916	2.124	2.331	2.54	2.749	2.958	3.167	3.374	3.583	3.792	4.001	4.208	4.417	4.626	4.835	5.043	5.252	5.46	5.669	5.878	6.085	6.293	6.502	6.71	6.919	7.128	7.337	7.545	7.754	7.961	8.17	8.379	8.588	8.795	9.004	9.213	9.422	9.63	9.839	10.047
ratio	-3.19529	-4.50969	-2.87381	-1.54709	-2.56157	0.178438	-0.287187	0.530809	-0.698311	1.16933	3.87805	3.18392	0.474276	1.17935	5.07877	3.72497	2.88348	2.7456	4.06452	2.87932	3.87154	1.68729	-0.532823	-1.45822	0.74367	2.6506	0.632925	-1.8832	4.92032	-0.274141	1.3138	0.116091	0.152497	-0.873762	-0.215029	-1.71055	-4.59214	-5.04449	-1.73987	-3.69358	-2.52909	0.2094	0.808021	-1.31836	0.323429	-1.37485	2.19786	0.91906	0.526003
[truncated: 1,251 more columns]
