# Supplementary material for: Changes in lipid metabolism driven by steroid signalling modulate proteostasis in C. elegans
Source: EMBO Rep. 2023 Apr 27;24(6):e55556. doi: 10.15252/embr.202255556 (PMC10240203; doi:10.15252/embr.202255556)
Supplement: Supplementary file 3 — Source Data for Expanded View and Appendix [file EMBR-24-e55556-s011.zip › EV_and_Appendix_Source_Data/Appendix_Figure_Source_Data/Appendix_FigureS3/Manuscript-EMBOR-2022-55556V3_SourceDataForFigureApp3B.xlsx]

## Sheet: Hoja1
wild type	unc-7(e5)	unc-1(vlt10); unc-7(e5)	unc-1(vlt10)
26	71	73	83
29	75	81	90		N	wild type	40
30	66	93	90		N	unc-7(e5)	29
31	98	88	94		N	unc-1(vlt10); unc-7(e5)	29
21	81	92	99		N	unc-1(vlt10)	31
39	97	103	100
22	75	98	93
23	61	92	113
28	76	93	95
40	99	101	100
26	86	83	96
36	72	95	88
29	79	90	96
35	101	83	92
41	70	77	85
35	56	80	89
21	66	80	112
29	72	92	88
32	82	86	100
26	88	78	90
31	66	77	87
27	63	84	85
28	77	76	90
36	79	66	94
30	83	83	77
35	84	76	81
27	74	85	91
27	70	81	84
34	88	87	93
27			101
37			97
26
31
27
26
29
20
30
19
31
