# Supplementary material for: Changes in lipid metabolism driven by steroid signalling modulate proteostasis in C. elegans
Source: EMBO Rep. 2023 Apr 27;24(6):e55556. doi: 10.15252/embr.202255556 (PMC10240203; doi:10.15252/embr.202255556)
Supplement: Supplementary file 3 — Source Data for Expanded View and Appendix [file EMBR-24-e55556-s011.zip › EV_and_Appendix_Source_Data/Appendix_Figure_Source_Data/Appendix_FigureS3/Manuscript-EMBOR-2022-55556V3_SourceDataForFigureApp3C.xlsx]

## Sheet: Hoja1
wild type	inx-2(vlt22)	unc-1(vlt10); inx-2(vlt22)	unc-1(vlt10)
20	68	78	58
25	48	88	62		N	wild type	21
17	51	86	60		N	inx-2(vlt22)	30
19	46	83	61		N	unc-1(vlt10); inx-2(vlt22)	30
20	43	69	62		N	unc-1(vlt10)	21
10	53	75	53
20	48	78	60
25	64	82	49
21	48	82	45
20	43	85	59
20	57	89	62
15	48	74	57
19	69	68	58
25	58	88	65
19	45	91	46
16	44	86	61
16	62	89	63
22	51	74	51
30	45	83	59
25	63	79	67
20	61	87	61
	64	82
	65	93
	64	94
	69	69
	65	83
	72	79
	68	76
	84	71
	68	84
