# Supplementary material for: Changes in lipid metabolism driven by steroid signalling modulate proteostasis in C. elegans
Source: EMBO Rep. 2023 Apr 27;24(6):e55556. doi: 10.15252/embr.202255556 (PMC10240203; doi:10.15252/embr.202255556)
Supplement: Supplementary file 3 — Source Data for Expanded View and Appendix [file EMBR-24-e55556-s011.zip › EV_and_Appendix_Source_Data/Appendix_Figure_Source_Data/Appendix_FigureS3/Manuscript-EMBOR-2022-55556V3_SourceDataForFigureApp3A.xlsx]

## Sheet: Hoja1
wild type	AMPr RNAi	inx-6 RNAi line 1	inx-6 RNAi line 2	inx-2 RNAi line 1	inx-2 RNAi line 2	unc-7 RNAi line 1	unc-7 RNAi line 2
27	19	25	22	28	33	60	54
30	16	27	40	43	43	66	44		N	wild type	16
29	14	16	29	26	45	67	64		N	AMPr RNAi	40
22	21	30	18	29	32	62	33		N	inx-6 RNAi line 1	34
23	33	27	24	28	31	51	43		N	inx-6 RNAi line 2	38
13	24	28	35	33	31	58	49		N	inx-2 RNAi line 1	30
24	14	21	36	32	24	58	39		N	inx-2 RNAi line 2	31
28	20	38	32	29	21	55	56		N	unc-7 RNAi line 1	30
21	17	40	35	41	35	53	51		N	unc-7 RNAi line 2	33
18	18	26	40	27	24	65	44
25	23	41	32	32	19	42	49
17	23	35	34	19	24	32	55
26	18	40	23	44	26	42	39
20	26	29	31	31	35	52	45
23	30	29	27	45	29	53	52
50	27	34	32	41	27	56	48
	31	21	26	41	30	55	44
	30	30	41	43	46	64	41
	23	34	34	57	49	59	52
	21	26	34	41	46	47	67
	33	32	44	38	27	40	39
	22	27	41	33	45	49	42
	32	29	35	33	39	57	39
	38	33	32	40	47	55	56
	33	33	34	36	38	34	56
	27	25	39	45	51	48	59
	29	42	25	42	37	58	50
	26	37	15	45	40	58	44
	27	30	22	43	58	64	51
	20	38	28	37	46	39	38
	42	22	33		47		42
	31	29	36				38
	29	40	34				52
	42	23	30
	31		24
	36		32
	31		16
	37		34
	35
	33
