# Supplementary material for: Changes in lipid metabolism driven by steroid signalling modulate proteostasis in C. elegans
Source: EMBO Rep. 2023 Apr 27;24(6):e55556. doi: 10.15252/embr.202255556 (PMC10240203; doi:10.15252/embr.202255556)
Supplement: Supplementary file 3 — Source Data for Expanded View and Appendix [file EMBR-24-e55556-s011.zip › EV_and_Appendix_Source_Data/Appendix_Figure_Source_Data/Appendix_FigureS2/Manuscript-EMBOR-2022-55556V3_SourceDataForFigureApp2B.xlsx]

## Sheet: Hoja1
wild type	unc-1 SL1	unc-1 SL2	myo-3p line 1	myo-3p line 2			YA
1	0.4	0.521	0.348	0.553		N	wild type	3
1	0.849	0.294	0.319	0.418		N	unc-1 line 1	3
1	0.919	0.457	0.367	0.189		N	unc-1 line 2	3
						N	myo-3p line 1	3
						N	myo-3p line 2	3
