# Supplementary material for: Changes in lipid metabolism driven by steroid signalling modulate proteostasis in C. elegans
Source: EMBO Rep. 2023 Apr 27;24(6):e55556. doi: 10.15252/embr.202255556 (PMC10240203; doi:10.15252/embr.202255556)
Supplement: Supplementary file 3 — Source Data for Expanded View and Appendix [file EMBR-24-e55556-s011.zip › EV_and_Appendix_Source_Data/Appendix_Figure_Source_Data/Appendix_FigureS2/Manuscript-EMBOR-2022-55556V3_SourceDataForFigureApp2A.xlsx]

## Sheet: Hoja1
wild type L4	unc-1(vlt10) L4	unc-54p::unc-1 line 1 L4	unc-54p::unc-1 line 2 L4	wild type YA	unc-1(vlt10) YA	unc-54p::unc-1 line 1 YA	unc-54p::unc-1 line 2 YA			L4
44	73	57	46	72	97	81	53		N	wild type	18
41	53	51	10	51	92	77	72		N	unc-1(vlt10)	13
23	55	47	37	64	87	65	58		N	unc-54p::unc-1 line 1	20
40	66	59	55	56	102	49	23		N	unc-54p::unc-1 line 2	11
41	69	65	59	58	86	73	81			YA
20	68	36	41	63	89	67	28		N	wild type	15
31	79	67	27	66	86	75	45		N	unc-1(vlt10)	14
39	65	60	28	72	108	46	33		N	unc-54p::unc-1 line 1	21
44	59	48	36	39	92	53	55		N	unc-54p::unc-1 line 2	10
43	67	38	14	58	94	58	37
28	80	50	18	66	92	52
48	64	38		67	104	33
33	64	44		90	101	22
30		48		57	90	71
36		57		49		70
34		50				46
35		47				52
29		55				82
		56				62
		53				68
						46
