# Supplementary material for: Changes in lipid metabolism driven by steroid signalling modulate proteostasis in C. elegans
Source: EMBO Rep. 2023 Apr 27;24(6):e55556. doi: 10.15252/embr.202255556 (PMC10240203; doi:10.15252/embr.202255556)
Supplement: Supplementary file 3 — Source Data for Expanded View and Appendix [file EMBR-24-e55556-s011.zip › EV_and_Appendix_Source_Data/Appendix_Figure_Source_Data/Appendix_FigureS7/Appendix Figure S7_genes.readcount.annot.xls]

Gene	R1_unc_1	R2_unc_1	R3_unc_1	R4_unc_1	R5_unc_1	R6_unc_1	A1_WT	A2_WT	A3_WT	A4_WT	A5_WT	A6_WT	R1_nhr_1	R2_nhr_1	R3_nhr_1	R4_nhr_1	R5_nhr_1	R6_nhr_1	R1_U_N	R2_U_N	R3_U_N	R4_U_N	R5_U_N	R6_U_N	gene_name	gene_description
WBGene00000001	1741	1975	1949	2173	2081	2365	2049	1689	1928	1765	2051	1921	1866	1924	1970	2052	2283	2031	2403	2707	2366	2402	2484	2284	aap-1	aap-1
WBGene00000002	56	63	74	75	71	89	80	59	111	77	83	64	65	72	73	91	73	93	99	139	104	88	103	80	aat-1	aat-1
WBGene00000003	78	89	85	119	97	131	70	59	85	111	80	70	63	72	80	91	74	67	107	99	96	91	112	109	aat-2	aat-2
WBGene00000004	409	420	437	460	453	507	416	462	445	394	460	408	325	471	399	446	458	461	503	510	529	534	529	477	aat-3	aat-3
WBGene00000005	45	39	33	57	47	53	122	115	151	112	110	118	113	131	132	116	123	135	147	169	156	163	136	140	aat-4	aat-4
WBGene00000006	173	200	145	181	170	233	189	213	232	159	188	200	175	198	191	219	161	214	241	270	243	256	291	250	aat-5	aat-5
WBGene00000007	51	57	57	47	58	55	179	158	172	194	183	160	168	159	175	191	160	213	282	273	256	259	228	297	aat-6	aat-6
WBGene00000008	1	2	0	1	1	2	25	28	30	30	25	23	28	26	33	31	32	29	39	43	49	30	26	45	aat-7	aat-7
WBGene00000009	10	9	7	8	7	9	7	1	5	3	5	7	3	1	10	7	9	5	6	5	8	7	6	8	aat-8	aat-8
WBGene00000010	1255	1609	1493	1757	1832	1910	1661	1489	1667	1494	1613	1532	1498	1572	1713	1739	1932	1783	2011	2189	2200	2076	1902	2050	aat-9	aat-9
WBGene00000012	8	6	4	13	4	7	13	7	7	10	6	11	11	3	6	10	2	3	7	12	14	4	9	5	abf-1	abf-1
WBGene00000013	37	20	41	48	39	41	25	21	37	34	33	25	30	27	26	28	23	44	36	41	32	22	29	26	abf-2	abf-2
WBGene00000014	0	1	1	1	0	0	0	2	1	1	0	3	0	2	1	0	0	1	3	1	2	0	0	0	abf-3	abf-3
WBGene00000015	4	4	1	6	3	3	10	0	4	11	1	2	1	2	1	2	0	4	4	3	1	0	2	2	abf-4	abf-4
WBGene00000016	137	151	135	171	156	202	175	149	238	176	179	173	132	114	112	164	114	131	170	201	176	141	185	151	abf-5	abf-5
WBGene00000017	211	233	206	241	223	306	214	161	279	233	230	195	143	148	180	203	157	182	283	317	262	255	267	256	abf-6	abf-6
WBGene00000018	754	839	854	843	909	1183	802	669	830	672	720	836	777	860	812	782	841	807	861	987	885	895	926	896	abl-1	abl-1
WBGene00000019	38	33	29	41	28	49	32	29	47	28	33	38	23	29	28	27	32	31	57	60	42	45	42	56	abt-1	abt-1
WBGene00000020	282	301	404	367	377	471	469	409	485	456	429	454	360	400	399	453	380	439	507	683	567	511	555	508	abt-2	abt-2
WBGene00000021	4	1	5	1	1	3	3	5	4	5	0	2	5	3	5	8	3	4	5	6	4	5	2	1	abt-3	abt-3
WBGene00000022	1552	1405	1796	1786	1736	2177	1461	1079	1439	1351	1359	1357	847	1012	986	1153	995	1122	1182	1480	1319	1277	1079	1159	abt-4	abt-4
WBGene00000023	32	22	29	29	29	47	30	25	22	25	31	22	31	32	38	22	30	31	42	65	37	39	50	44	abt-5	abt-5
WBGene00000024	6	6	0	2	1	16	14	7	4	1	24	18	5	10	12	22	6	2	2	22	23	24	23	15	abu-1	abu-1
WBGene00000025	2	0	0	1	1	0	0	1	1	0	0	0	0	0	1	3	0	0	0	0	0	0	0	1	abu-2	abu-2
WBGene00000026	1	0	0	0	0	1	0	0	1	0	0	1	0	0	1	0	1	0	0	0	0	1	0	0	abu-3	abu-3
WBGene00000027	0	1	0	0	0	2	1	0	0	1	2	0	1	3	0	1	0	0	1	2	2	1	1	1	abu-4	abu-4
WBGene00000028	0	0	0	0	0	0	0	0	0	0	0	0	0	0	0	1	0	0	0	0	0	0	0	0	abu-5	abu-5
WBGene00000029	2	2	0	0	1	5	9	1	0	2	10	7	6	5	4	9	1	0	5	13	18	16	11	22	abu-6	abu-6
WBGene00000030	2	7	1	1	5	9	11	3	2	1	14	9	1	9	10	14	2	0	4	13	26	10	15	17	abu-7	abu-7
WBGene00000031	22	9	2	8	13	35	36	7	14	11	31	55	5	17	20	26	8	10	10	52	52	46	27	20	abu-8	abu-8
WBGene00000032	0	0	0	0	0	0	0	0	0	0	0	0	0	0	0	0	0	0	0	0	0	0	0	0	abu-9	abu-9
WBGene00000033	7	6	3	14	10	31	38	7	7	4	12	27	8	20	28	21	5	17	11	23	40	20	26	28	abu-10	abu-10
WBGene00000034	20	7	9	12	13	29	47	17	16	9	30	42	8	21	25	26	12	12	29	34	65	55	44	39	abu-11	abu-11
WBGene00000035	153	169	170	171	173	231	182	161	197	193	197	216	219	169	184	224	179	201	235	275	215	235	216	207	ace-1	ace-1
WBGene00000036	260	309	320	288	275	396	444	285	424	318	367	404	340	351	353	334	296	417	467	582	459	466	461	485	ace-2	ace-2
WBGene00000037	37	42	58	44	42	51	44	35	59	41	44	32	23	32	38	38	31	41	29	66	35	45	53	52	ace-3	ace-3
WBGene00000038	13	8	12	15	6	9	10	18	19	12	8	12	10	14	14	19	9	14	17	24	17	19	15	24	ace-4	ace-4
WBGene00000039	58	40	61	64	74	61	80	82	67	59	70	63	69	90	63	58	97	99	153	157	135	152	120	122	acn-1	acn-1
WBGene00000040	4711	5213	5284	5869	5663	6504	8033	6552	8090	7619	7802	6989	5540	5660	5718	6116	5914	6321	7889	9415	8158	7722	7603	7582	aco-1	aco-1
WBGene00000041	21725	22969	22839	24312	23925	29521	24328	19889	23256	21057	21967	22791	21706	23733	22594	24876	23788	24353	27314	32880	29059	29774	30285	28031	aco-2	aco-2
WBGene00000042	8	13	17	18	7	10	7	4	5	6	6	8	8	4	2	5	14	8	11	10	12	13	15	9	acr-2	acr-2
WBGene00000043	11	16	18	14	11	19	13	8	19	16	15	15	18	6	24	23	16	29	13	46	17	22	26	26	acr-3	acr-3
WBGene00000044	17	38	14	25	24	30	28	18	24	23	13	27	12	20	17	32	20	21	20	28	38	20	37	27	acr-5	acr-5
WBGene00000045	6	7	1	5	4	6	7	4	0	3	3	3	5	0	5	4	3	8	4	0	8	8	5	2	acr-6	acr-6
WBGene00000046	3	10	10	13	4	11	9	8	11	7	17	11	9	15	8	9	4	5	14	8	12	14	15	9	acr-7	acr-7
WBGene00000047	47	23	25	20	18	48	35	31	41	17	31	25	33	20	38	18	33	28	39	61	54	41	62	62	acr-8	acr-8
WBGene00000048	4	13	5	3	9	10	8	5	6	4	3	3	3	5	4	7	6	5	8	5	7	2	8	6	acr-9	acr-9
WBGene00000049	5	6	9	8	3	11	17	4	6	3	3	6	6	7	7	7	7	7	4	9	9	8	11	8	acr-10	acr-10
WBGene00000050	20	25	33	24	31	39	18	21	29	29	34	24	31	23	33	40	31	28	43	57	57	46	40	58	acr-11	acr-11
WBGene00000051	36	32	36	28	26	48	24	18	20	16	24	19	26	29	40	33	18	25	36	50	30	35	48	38	acr-12	acr-12
WBGene00000053	2	2	3	5	1	14	1	3	2	3	0	4	5	1	0	0	1	3	0	2	5	4	1	2	acr-14	acr-14
WBGene00000054	24	44	50	39	39	41	53	43	63	72	68	35	39	42	31	58	32	46	68	73	55	40	50	43	acr-15	acr-15
WBGene00000055	59	81	76	63	67	123	103	94	102	109	81	64	80	70	68	86	89	76	143	118	107	87	88	115	acr-16	acr-16
WBGene00000056	17	24	25	22	22	28	34	23	24	27	22	17	23	23	23	32	19	16	32	22	27	40	36	33	acr-17	acr-17
WBGene00000057	59	78	72	78	73	95	109	75	111	119	123	93	113	105	96	135	84	101	137	147	119	117	106	114	acr-18	acr-18
WBGene00000058	9	26	20	19	14	21	13	17	18	15	16	16	17	18	20	22	12	23	15	22	15	19	20	27	acr-19	acr-19
WBGene00000059	23	25	12	12	22	27	28	20	28	20	25	12	24	17	20	10	16	23	30	26	27	23	20	21	acr-20	acr-20
WBGene00000060	6	10	7	7	8	20	16	5	9	11	9	4	11	2	11	8	8	11	10	11	11	18	14	15	acr-21	acr-21
WBGene00000061	10	11	8	11	8	11	11	19	15	1	7	8	11	6	1	7	5	12	14	12	12	10	18	8	lgc-11	lgc-11
WBGene00000062	9	5	3	10	9	3	5	6	7	5	3	8	9	4	2	3	4	8	6	14	9	4	11	5	acr-23	acr-23
WBGene00000063	4201	4624	4265	4707	4525	5813	4697	4231	5001	4430	4885	4254	3999	4061	4064	4156	3975	4379	5526	6704	5798	5496	5812	5759	act-1	act-1
WBGene00000064	23200	25142	23587	24266	25346	31443	25931	21429	22928	21850	23483	22838	21892	23158	21981	24073	24398	23630	29678	31474	27906	29271	29369	27978	act-2	act-2
WBGene00000065	3210	3518	3084	3645	3655	5254	3977	3434	4044	3537	4140	3961	3293	3198	3113	3413	3235	3591	4350	5250	4777	4442	5173	4669	act-3	act-3
WBGene00000066	20738	22600	22517	24625	23347	28892	28446	21894	30312	26953	27906	23397	20152	21170	22095	24277	21928	23768	29236	37151	31284	28859	29149	27867	act-4	act-4
WBGene00000067	5502	5938	5684	6533	6343	7182	10289	8340	10678	9518	10063	8487	6807	6829	7158	7882	7365	7570	9209	11868	10300	9406	9590	9640	act-5	act-5
WBGene00000068	150	150	170	183	176	231	244	209	272	271	255	238	179	189	207	188	197	215	280	337	284	289	242	262	acy-1	acy-1
WBGene00000069	26	22	18	12	28	27	27	11	25	29	28	30	20	17	17	17	13	39	25	26	25	28	18	24	acy-2	acy-2
WBGene00000070	286	350	348	330	296	436	450	341	437	379	399	379	290	280	341	357	335	363	463	598	417	376	423	414	acy-3	acy-3
WBGene00000071	100	112	100	118	123	120	239	203	273	201	221	258	149	178	199	224	198	205	284	287	264	268	282	236	acy-4	acy-4
WBGene00000072	49	58	48	39	57	61	160	96	112	107	141	110	143	179	186	163	153	205	160	209	206	180	161	182	add-1	add-1
WBGene00000073	527	542	539	547	516	704	517	375	513	488	454	438	480	492	492	571	502	581	553	599	569	604	672	559	add-2	add-2
WBGene00000074	842	897	935	881	877	1134	732	596	766	697	716	774	616	752	701	742	792	739	833	848	799	836	845	797	adm-2	adm-2
WBGene00000075	502	617	555	608	619	770	589	560	564	457	530	593	579	645	601	638	621	691	596	705	564	704	692	657	adm-4	adm-4
WBGene00000079	1746	1974	1912	2297	1950	2470	2086	1642	1783	1573	1883	2000	1766	2063	1918	2144	2090	2060	2377	2929	2434	2750	2498	2397	adr-1	adr-1
WBGene00000080	1479	1615	1533	1897	1779	1989	1677	1497	1618	1589	1682	1553	1551	1646	1729	1722	1851	1740	2234	2267	2169	2194	2407	2138	adr-2	adr-2
WBGene00000081	2582	2779	2704	2739	2787	3392	3865	3154	3895	3621	3815	3241	2667	2657	2726	3163	2769	2999	3957	4664	3782	3942	4060	3849	ads-1	ads-1
WBGene00000082	34	19	15	30	15	25	58	43	42	25	38	37	23	51	47	73	31	65	61	65	50	63	81	73	adt-1	adt-1
WBGene00000083	673	817	832	828	838	912	1784	1360	1897	1603	1716	1576	1415	1325	1437	1672	1394	1649	1742	2117	1675	1782	1603	1741	adt-2	adt-2
WBGene00000084	180	161	151	132	161	188	211	168	243	150	196	244	241	226	253	200	187	255	271	367	262	279	293	271	aex-1	aex-1
WBGene00000085	14	17	8	15	21	14	13	19	19	28	17	11	13	26	27	26	18	16	15	26	22	24	38	26	aex-2	aex-2
WBGene00000086	161	202	194	197	217	273	210	189	214	188	201	211	178	193	181	196	154	182	233	307	244	214	215	252	aex-3	aex-3
WBGene00000088	478	503	450	438	496	594	493	399	518	421	431	462	413	481	488	564	404	525	555	668	518	548	619	620	aex-5	aex-5
WBGene00000089	115	140	155	156	138	184	141	132	146	153	160	147	119	114	137	142	123	146	180	180	153	158	177	139	aex-6	aex-6
WBGene00000090	1930	2064	2240	2284	2291	2793	2178	1867	1914	1825	2124	1966	2025	2211	2205	2304	2580	2388	2718	2974	2886	2855	2879	2611	age-1	age-1
WBGene00000092	663	698	694	677	681	882	782	664	737	663	674	708	748	826	785	900	730	870	836	1021	838	910	953	836	ags-3	ags-3
WBGene00000093	436	480	484	529	526	585	484	401	452	462	445	458	475	502	437	518	498	482	692	747	677	661	686	629	agt-1	agt-1
WBGene00000094	537	619	532	573	560	714	519	432	461	400	472	440	487	536	510	581	595	523	634	636	621	708	605	608	agt-2	agt-2
WBGene00000095	489	496	478	519	542	637	606	453	515	443	545	552	433	506	499	509	496	501	533	606	544	595	621	565	aha-1	aha-1
WBGene00000096	13	23	16	12	13	22	19	9	9	11	10	12	8	17	16	18	11	26	15	30	18	17	17	21	ahr-1	ahr-1
WBGene00000097	975	1140	1056	1316	1250	1390	1663	1321	1510	1454	1476	1499	1209	1402	1224	1361	1277	1353	1596	1751	1659	1514	1766	1532	aip-1	aip-1
WBGene00000098	4347	4776	4796	5674	5234	5842	5266	4543	4605	4677	4963	4612	5067	4992	5008	5351	5750	5401	6293	6896	6291	6505	6886	6323	air-1	air-1
WBGene00000099	1765	1942	1801	2100	1970	2323	1919	1633	1846	1769	1912	1689	1793	1786	1928	1843	2103	1943	2250	2364	2347	2360	2442	2285	air-2	air-2
WBGene00000100	2186	2315	2386	2332	2412	3243	2556	2083	2598	2311	2347	2436	2067	2421	2369	2676	2209	2597	2793	3404	2985	2934	2813	2991	ajm-1	ajm-1
WBGene00000101	4798	5376	5482	5915	5876	6743	6052	5317	5668	5444	5730	5740	5409	5864	5739	5941	6591	6282	7577	7926	7100	7590	7351	6977	aka-1	aka-1
WBGene00000102	4848	5401	5415	5468	5560	6730	4884	4168	4435	4372	4582	4842	4760	4932	4769	4994	5289	5132	5934	6259	5854	6156	6429	5923	akt-1	akt-1
WBGene00000103	605	701	702	677	632	957	455	301	488	404	455	372	349	410	364	431	313	372	434	526	408	406	488	393	akt-2	akt-2
WBGene00000105	1062	1103	1256	1298	1313	1548	1345	1140	1388	1180	1305	1291	1118	1433	1379	1343	1326	1382	1561	1748	1609	1632	1444	1576	alg-1	alg-1
WBGene00000106	2380	2650	2371	2583	2586	3435	2213	1864	2199	1721	2074	2193	2176	2626	2471	2515	2540	2543	2454	2853	2742	2981	2625	2702	alg-2	alg-2
WBGene00000107	6150	6654	6736	6967	6886	8212	7479	6167	7533	7037	7350	6883	7130	7409	7043	7599	7595	7934	8951	11066	9629	9459	10566	9427	alh-1	alh-1
WBGene00000108	2	2	1	2	2	4	3	0	6	3	0	0	1	2	1	1	3	1	5	2	0	1	2	0	alh-2	alh-2
WBGene00000109	2748	3014	3296	3557	3583	3876	4720	3808	4969	4928	4663	4199	3857	3801	3772	4165	3877	4265	5222	6404	5472	5091	5467	4786	alh-3	alh-3
WBGene00000110	3125	3438	3177	3417	3470	4179	3457	2789	3196	3103	3192	3207	2860	3079	3050	3297	2976	3282	3563	4334	3744	3721	4020	3889	alh-4	alh-4
WBGene00000111	469	541	517	524	520	633	437	351	455	453	442	382	309	348	320	334	328	336	508	614	451	470	544	452	alh-5	alh-5
WBGene00000112	3424	3613	3088	3757	3595	4521	4982	4044	5245	4587	5038	4664	4361	4379	4586	4891	4254	5009	5274	7175	6162	6137	6028	5816	alh-6	alh-6
WBGene00000113	1084	1174	1177	1126	1100	1440	1154	960	1040	922	1022	1105	1117	1197	1156	1286	1218	1295	1517	1720	1441	1592	1653	1498	alh-7	alh-7
WBGene00000114	16413	18220	16533	18488	18505	22038	21886	16779	21876	18129	19354	18727	17597	19251	18429	20968	19091	20633	20780	28129	24827	23818	22288	22665	alh-8	alh-8
WBGene00000115	3732	4160	3790	4617	4496	4927	5985	4585	6034	5915	5929	5209	5243	5474	5158	5742	5220	5830	6707	9118	7860	7126	6966	7055	alh-9	alh-9
WBGene00000116	387	349	383	425	430	475	795	631	813	795	866	667	643	635	631	698	556	704	850	1011	810	777	852	757	alh-10	alh-10
WBGene00000117	1009	1170	974	1090	1142	1407	1022	860	872	821	901	994	882	1044	954	992	993	1096	1331	1432	1229	1243	1385	1244	alh-11	alh-11
WBGene00000118	764	873	784	991	971	998	1186	1002	1234	1241	1216	1020	1101	1073	1108	1165	1027	1146	1553	1722	1464	1401	1605	1453	alh-12	alh-12
WBGene00000120	597	636	591	580	647	742	591	487	543	439	515	567	617	674	670	660	692	694	690	774	668	713	876	734	aly-1	aly-1
WBGene00000121	6780	7496	7468	8001	7718	9222	7254	6364	6728	6475	7402	6707	6936	7255	7265	7787	8168	7578	8923	9510	8871	9315	9933	8839	aly-2	aly-2
WBGene00000122	4917	5323	5007	5510	5506	6605	5325	4363	4998	4339	4768	4848	4906	5433	5053	5281	5533	5446	6134	6554	6186	6588	7298	6553	aly-3	aly-3
WBGene00000123	6986	6948	8249	8687	8980	10940	8515	7081	7750	6874	7593	8308	6630	8542	8021	8800	9094	8663	9217	10757	10274	10413	8513	9371	ama-1	ama-1
WBGene00000133	632	570	556	560	554	807	177	134	191	181	193	163	671	641	692	804	638	745	851	1100	888	808	1030	860	amt-1	amt-1
WBGene00000134	13	9	6	12	8	18	5	3	13	4	10	8	7	7	2	9	8	7	9	11	9	15	12	5	amt-2	amt-2
WBGene00000135	34	32	27	25	30	32	34	20	36	33	28	41	28	26	33	46	34	34	41	46	39	49	41	38	amt-3	amt-3
WBGene00000136	78	84	42	92	91	93	464	368	467	385	436	391	399	434	446	416	457	475	533	641	604	596	517	617	amt-4	amt-4
WBGene00000137	504	536	500	532	520	712	608	495	494	431	485	525	560	584	555	635	660	647	660	753	660	703	688	687	amx-1	amx-1
WBGene00000138	218	214	224	219	241	294	356	297	358	335	407	332	238	296	263	316	213	294	341	451	409	352	377	388	amx-2	amx-2
WBGene00000139	51	80	55	87	76	92	101	90	112	81	83	83	94	116	123	110	89	125	139	183	141	144	152	128	amx-3	amx-3
WBGene00000140	1287	1566	1249	1371	1372	1580	1893	1572	1961	1605	1603	1881	1786	1744	1780	1919	1501	1921	1847	2500	2111	2323	2154	2148	anc-1	anc-1
WBGene00000142	2569	2782	2684	3250	3038	3453	3025	2604	2830	2923	3052	2826	2802	2942	2958	2995	3304	3077	4088	3958	4028	3669	4133	3857	aos-1	aos-1
WBGene00000143	1866	1939	1982	2247	2008	2462	2269	1817	2092	2016	2150	1992	1975	2093	2064	2134	2317	2249	2649	2813	2575	2878	3011	2652	apc-2	apc-2
WBGene00000144	615	708	652	837	803	842	651	653	669	680	678	607	626	699	614	624	761	701	824	817	766	723	896	723	apc-10	apc-10
WBGene00000145	730	815	729	991	845	941	862	729	791	857	850	770	849	921	869	944	973	932	1220	1247	1187	1195	1288	1195	apc-11	apc-11
WBGene00000146	4158	4810	4902	5070	5079	6385	4770	3972	4292	4021	4355	4495	4363	4461	4472	4723	5010	4761	5364	6013	5725	5770	5933	5346	ape-1	ape-1
WBGene00000147	780	857	792	1006	928	1119	861	794	816	842	855	817	832	909	922	947	1037	964	1182	1203	1157	1173	1303	1137	aph-1	aph-1
WBGene00000148	1418	1685	1522	1718	1686	2035	1699	1451	1627	1468	1600	1702	1594	1739	1644	1862	1974	1811	2362	2426	2231	2284	2358	2203	aph-2	aph-2
WBGene00000149	3290	3616	3521	3808	3750	4589	4484	3360	4577	4098	4125	3922	3066	3526	3388	3810	3339	3864	3847	5568	4589	4619	4276	4294	apl-1	apl-1
WBGene00000150	601	599	629	657	688	722	699	521	760	705	770	627	496	509	552	505	512	539	739	868	665	751	722	689	apm-1	apm-1
WBGene00000151	1719	1780	1791	1712	1858	2222	1756	1554	1799	1561	1736	1844	1921	1892	1910	1993	2064	1912	2241	2601	2367	2315	2845	2433	apn-1	apn-1
WBGene00000155	4190	4478	4517	4846	4657	5627	5226	4356	4845	4732	4983	4626	4827	4996	5067	5324	5516	5445	6646	6610	6229	6405	6612	6201	app-1	app-1
WBGene00000156	2925	3150	3246	3516	3497	4198	3446	2820	3118	3110	3289	3183	3051	3358	3248	3327	3627	3477	4207	4159	4133	4117	4077	3863	apr-1	apr-1
WBGene00000157	393	381	349	410	406	441	513	390	511	502	537	455	420	389	417	445	467	396	568	555	501	549	600	504	aps-2	aps-2
WBGene00000158	2375	2876	2690	2943	2801	3398	2966	2628	2858	2439	2784	2872	2636	2782	2728	2866	2958	2953	3658	4017	3431	3677	3576	3577	apg-1	apg-1
WBGene00000159	1059	1028	1018	1174	1198	1298	1175	1059	1123	1149	1220	1190	1118	1101	1115	1199	1268	1135	1538	1601	1479	1510	1660	1442	aps-1	aps-1
WBGene00000160	2469	2769	2755	2939	2891	3666	3016	2459	2634	2382	2734	2600	2586	2754	2783	2934	2956	2994	3458	3803	3551	3661	3474	3385	apb-1	apb-1
WBGene00000161	1168	1308	1345	1218	1213	1648	1232	1112	1191	1066	1176	1177	1273	1293	1244	1280	1303	1367	1421	1626	1582	1522	1488	1436	apa-2	apa-2
WBGene00000162	2149	2377	2256	2464	2341	3040	2312	2152	2199	1756	2030	2504	2453	2569	2599	2642	2794	2805	2765	3277	2938	3389	3082	3086	apd-3	apd-3
WBGene00000163	2613	2754	2745	3100	2971	3546	2913	2431	2671	2503	2829	2710	2794	2903	2869	3004	3308	3119	3607	3813	3521	3747	3868	3395	apb-3	apb-3
WBGene00000164	398	441	401	384	359	524	423	327	375	316	350	370	470	459	454	470	430	448	459	485	436	528	528	523	apm-3	apm-3
WBGene00000165	1227	1210	1100	1140	1109	1488	1251	1039	1182	890	1073	1240	1222	1271	1271	1338	1229	1287	1492	1658	1511	1628	1851	1628	aps-3	aps-3
WBGene00000166	11	15	18	16	22	19	27	7	19	13	21	8	18	19	13	26	10	16	24	32	17	33	24	19	apt-9	apt-9
WBGene00000168	3120	3491	3464	3579	3447	4529	3205	2780	2958	2596	2918	3067	3072	3468	3341	3515	3613	3509	4163	4485	3951	4305	3917	4195	apx-1	apx-1
WBGene00000169	492	527	540	615	625	696	659	542	799	757	707	576	609	615	673	716	600	696	832	1025	833	808	946	851	aqp-1	aqp-1
WBGene00000170	857	905	916	861	896	1124	856	595	855	720	800	760	719	801	729	742	716	744	1050	1309	1191	1157	1187	1069	aqp-2	aqp-2
WBGene00000171	12	5	8	12	7	6	10	14	12	8	14	18	10	8	10	10	14	12	13	23	16	16	20	15	aqp-3	aqp-3
WBGene00000172	90	100	109	138	116	124	184	159	205	246	186	155	153	131	134	160	154	167	196	190	207	194	195	177	aqp-4	aqp-4
WBGene00000173	1	3	3	1	3	2	4	4	2	1	5	7	1	2	5	1	3	7	3	4	9	2	6	1	aqp-5	aqp-5
WBGene00000174	20	28	20	24	29	25	19	16	13	28	17	28	15	16	13	22	22	25	40	36	20	30	30	31	aqp-6	aqp-6
WBGene00000175	2506	3144	2925	3400	3410	3511	4027	3257	4517	4327	4452	3398	2677	2721	2788	3012	2744	3134	4527	5908	4857	4540	4513	4501	aqp-7	aqp-7
WBGene00000176	2335	2530	2356	2956	2900	2889	6160	4922	6623	6572	6025	5181	4777	4469	4676	5147	4574	5232	5444	6948	5334	5048	5363	4943	aqp-8	aqp-8
WBGene00000177	81	90	75	89	81	100	88	67	99	91	87	67	92	84	79	81	68	86	103	109	107	107	128	100	aqp-9	aqp-9
WBGene00000178	798	830	753	891	881	1010	1119	802	1186	1054	1052	963	794	923	804	899	888	875	1203	1328	1104	1061	1217	1092	aqp-10	aqp-10
WBGene00000179	512	598	535	584	665	667	952	806	1036	1090	1058	898	749	758	802	892	831	885	1141	1259	1064	1021	1147	1040	aqp-11	aqp-11
WBGene00000180	343	338	319	368	323	487	401	316	409	420	435	363	356	370	343	372	384	402	464	514	435	455	484	462	arc-1	arc-1
WBGene00000181	3044	3060	3074	3549	3255	3868	3478	2760	3339	3146	3315	2994	2908	3077	3005	3222	3071	3253	3586	4542	4213	3959	4125	3865	ard-1	ard-1
WBGene00000182	7007	7686	7699	8457	8438	9551	9366	7919	8708	8378	8598	8308	7934	8211	7973	8746	8309	8481	10661	11902	10711	10831	11325	10474	arf-1.2	arf-1.2
WBGene00000183	6571	7251	7165	7682	7414	9247	7784	6558	7410	7075	7627	7175	6867	7283	7211	7668	7694	7774	8969	10053	8899	9182	9965	9080	arf-3	arf-3
WBGene00000184	978	1164	1283	1382	1349	1628	1229	1160	1236	1323	1373	1238	1111	1152	1104	1087	1262	1290	1538	1733	1546	1486	1528	1441	arf-6	arf-6
WBGene00000185	0	0	0	0	1	0	0	1	0	0	1	1	1	2	3	3	0	0	4	0	0	0	0	0	arg-1	arg-1
WBGene00000186	1109	1228	1272	1307	1305	1604	1224	1064	1182	1033	1143	1154	1035	1299	1216	1285	1401	1315	1483	1627	1531	1511	1416	1393	ark-1	ark-1
WBGene00000187	933	986	927	1077	1105	1183	1045	846	964	925	927	894	984	955	1019	998	1133	1117	1337	1414	1283	1278	1374	1242	arl-1	arl-1
WBGene00000188	55	55	58	48	47	61	117	93	110	84	85	84	42	77	59	96	28	58	104	85	82	83	103	87	arl-3	arl-3
WBGene00000189	510	639	560	683	677	698	634	591	628	629	615	665	599	617	657	639	674	644	853	844	852	811	922	801	arl-5	arl-5
WBGene00000190	85	68	93	91	77	83	73	51	87	110	102	79	60	64	50	62	62	62	81	62	56	61	80	79	arf-1.1	arf-1.1
WBGene00000191	134	186	188	154	164	223	67	49	70	81	65	93	57	54	71	53	54	59	81	82	70	73	83	80	arl-7	arl-7
WBGene00000192	3710	4168	4124	5157	4769	5078	4634	4005	4322	4037	4622	4221	3839	3927	4178	4371	4562	4369	5035	5849	5591	5380	5552	5033	arl-8	arl-8
WBGene00000193	15	10	5	2	8	14	9	10	7	7	5	4	9	8	7	6	4	5	3	13	10	7	10	5	arl-6	arl-6
WBGene00000195	470	552	481	537	566	644	471	424	450	399	455	444	399	512	475	482	469	518	521	626	593	573	596	521	arr-1	arr-1
WBGene00000196	749	853	693	739	755	944	803	655	715	546	748	726	768	845	834	914	823	882	1004	1150	1072	1130	1159	1093	aars-1	aars-1
WBGene00000197	7723	8054	7978	8038	8027	10392	8536	7056	7435	6324	7190	8058	7631	8514	8116	8708	8851	8527	8792	10188	9423	10111	9895	9409	aars-2	aars-2
WBGene00000198	3141	3382	3442	3633	3832	4092	4486	3824	4313	3958	4469	3683	3773	3878	3881	4101	4205	4206	5333	5493	5096	5135	5195	5195	art-1	art-1
WBGene00000199	2545	2873	2926	3111	3083	3454	3073	2734	2898	2822	2949	2849	2752	2921	2975	3082	3277	3236	3809	3993	3807	3685	3915	3575	arx-1	arx-1
WBGene00000200	2494	2792	2749	3154	3139	3536	2923	2542	2824	2694	2962	2773	2759	2781	2861	2947	3071	2896	3634	3803	3489	3626	3806	3460	arx-2	arx-2
WBGene00000201	2289	2467	2239	2648	2520	3120	2301	2104	2340	2046	2300	2307	2143	2172	2294	2417	2337	2356	2736	2934	2710	2939	2707	2487	arx-3	arx-3
WBGene00000202	1004	1023	943	952	934	1271	964	897	858	684	783	1023	1067	1048	1055	1096	1129	1102	1263	1336	1233	1466	1471	1310	exos-4.2	exos-4.2
WBGene00000203	917	1114	1059	1214	1197	1306	1187	1005	1105	1122	1233	1071	986	1064	1016	1051	1189	1091	1338	1421	1356	1369	1465	1217	arx-5	arx-5
WBGene00000204	1184	1378	1138	1441	1423	1595	1428	1204	1357	1269	1439	1154	1141	1252	1215	1317	1433	1286	1620	1716	1624	1654	1685	1517	arx-6	arx-6
WBGene00000205	734	815	764	935	839	1011	871	724	834	908	869	805	700	805	747	812	908	758	991	1033	946	939	1106	969	arx-7	arx-7
WBGene00000206	6059	6931	6709	7055	7164	8366	7090	5985	6388	5651	6464	6419	6468	6624	6454	6943	7595	6923	8789	9506	8622	9004	9465	8477	asb-1	asb-1
WBGene00000207	4202	4359	4039	4564	4544	5254	5769	4593	5934	5165	5461	5034	4393	4344	4199	4674	4547	4735	5033	6665	5686	5912	5501	5549	asb-2	asb-2
WBGene00000208	1285	1273	1296	1327	1315	1635	1173	919	1089	1069	1083	1016	1182	1262	1116	1197	1283	1183	1393	1557	1523	1500	1638	1433	asc-1	trip-4
WBGene00000209	3208	3601	3560	3686	3804	4309	3776	3185	3674	3758	3810	3386	3014	3281	3089	3228	3491	3525	4572	4600	4435	4280	4846	4401	asg-1	asg-1
WBGene00000210	2341	2649	2685	2757	2824	3254	3564	2754	3754	3632	3588	2964	2726	2396	2628	2808	2456	2908	3465	4289	3752	3450	3968	3601	asg-2	asg-2
WBGene00000211	386	370	364	370	418	531	373	299	439	342	376	375	280	323	304	336	334	307	448	472	368	400	469	384	asm-1	asm-1
WBGene00000212	235	271	270	296	327	355	353	281	346	326	411	339	208	197	219	242	245	248	405	425	359	368	404	395	asm-2	asm-2
WBGene00000213	20	7	8	21	12	14	22	18	29	21	33	17	23	21	10	25	27	21	19	40	42	30	48	35	asm-3	asm-3
WBGene00000214	27068	28482	25384	31321	30700	34517	31520	24963	32588	26712	30936	28061	29409	30852	30228	33647	29859	33209	39800	50449	45746	43850	41060	41668	asp-1	asp-1
WBGene00000215	6543	6747	6968	8031	7714	8749	9349	7742	9396	9361	9480	7918	7639	7929	7929	8520	8270	8637	11315	12875	11132	10770	10927	10659	asp-2	asp-2
WBGene00000216	18701	20423	21197	24248	22919	25358	23806	19585	24880	23311	24174	19580	20090	20855	21556	23704	22278	23416	31153	38525	32966	30337	32225	29192	asp-3	asp-3
WBGene00000217	3043	3210	3243	3684	3494	4017	4994	4128	5127	5189	5046	4327	4477	4656	4603	5113	4973	5114	5781	6168	5546	5270	5934	5169	asp-4	asp-4
WBGene00000218	6763	7255	7843	8684	8334	9151	7621	6226	7994	7461	7833	6350	6618	7120	7203	7948	7530	7973	10503	14321	12146	11331	11254	10966	asp-5	asp-5
WBGene00000219	10633	11714	10788	13164	12398	14950	11548	9065	11900	10672	11187	9993	11363	11805	11911	13283	12188	13282	17041	22530	19315	18341	17434	17515	asp-6	asp-6
WBGene00000220	35	36	33	45	36	49	26	27	37	15	25	38	21	33	27	23	28	37	46	43	32	44	54	60	atf-2	atf-2
WBGene00000221	1212	1332	1380	1510	1393	1709	1574	1307	1625	1576	1719	1455	1246	1246	1246	1379	1210	1350	1691	1945	1670	1615	1810	1540	atf-5	atf-5
WBGene00000222	483	507	485	506	470	660	429	351	396	381	448	408	407	495	423	491	462	462	549	585	487	558	519	583	atf-6	atf-6
WBGene00000223	5476	5862	5793	6414	6215	7451	6569	5377	6213	5745	6178	6271	5428	5781	5769	6032	6189	6222	7337	8363	7524	7770	8022	7318	atf-7	atf-7
WBGene00000224	493	626	601	644	570	760	703	496	692	669	672	665	475	513	517	544	533	551	666	838	740	712	683	693	atgp-1	atgp-1
WBGene00000225	356	342	350	393	375	463	572	453	482	501	541	425	445	457	511	493	489	457	553	670	574	605	562	553	atgp-2	atgp-2
WBGene00000226	1787	1949	1948	2110	2121	2482	2286	1799	2140	1867	2182	2111	2089	2165	2039	2364	2465	2332	3034	3037	2884	2949	2995	2647	atl-1	atl-1
WBGene00000227	1527	1731	1847	1866	1885	2310	1920	1544	1630	1610	1680	1792	1594	1877	1824	1992	1990	1985	2533	2644	2376	2386	2346	2482	atm-1	atm-1
WBGene00000228	2482	2621	2880	2989	2841	3496	3608	2847	3753	3655	3492	3419	2149	2388	2395	2791	2430	2605	3751	4192	3667	3406	3481	3276	atn-1	atn-1
WBGene00000229	46283	51380	47578	52631	52272	63411	57990	47633	54438	47167	51891	53426	46881	51849	49505	53922	53265	53978	57439	70403	64745	66251	63724	62168	atp-2	atp-2
WBGene00000230	8825	9704	9581	10618	10148	11815	11073	9167	10777	10477	11094	9923	9103	9580	9113	10004	9465	10057	12426	14482	12365	12704	12891	11850	atp-3	atp-3
WBGene00000231	5961	6614	6276	6976	7010	8845	7208	5721	6369	5892	6107	7207	5690	7307	6853	7497	7210	7631	7600	8624	8059	8662	7270	7773	atx-2	atx-2
WBGene00000232	49	43	43	45	50	65	42	44	36	46	65	60	67	62	63	54	49	90	77	72	65	74	78	71	avr-14	avr-14
WBGene00000233	204	220	254	262	214	319	217	192	232	217	222	194	165	184	179	179	183	186	280	338	247	279	300	273	avr-15	avr-15
WBGene00000235	2730	2943	2814	3584	3307	3657	3322	2796	3104	3130	3063	3012	3096	3037	3093	3195	3518	3357	4132	4318	3858	3957	4409	3710	baf-1	baf-1
WBGene00000236	1250	1345	1235	1526	1439	1615	1473	1336	1470	1528	1610	1337	1400	1448	1426	1504	1574	1496	1862	1894	1915	1868	2083	1870	bag-1	bag-1
WBGene00000237	405	421	545	510	460	652	375	326	412	360	367	406	257	352	303	314	288	313	364	507	434	453	435	392	bam-2	bam-2
WBGene00000238	221	194	227	219	245	338	272	209	215	204	230	219	211	187	201	207	206	280	262	350	262	277	269	314	bar-1	bar-1
WBGene00000239	231	305	248	311	262	377	378	336	406	379	404	338	375	402	367	408	360	411	551	604	535	556	539	545	bas-1	bas-1
WBGene00000240	919	990	852	978	946	1026	2419	1956	2586	2343	2419	2124	2257	2214	2183	2437	2157	2475	2818	3472	2790	2689	2943	2794	pah-1	pah-1
WBGene00000241	12	5	13	8	17	15	14	12	7	9	8	12	6	5	5	7	5	17	13	16	9	12	11	12	bbs-1	bbs-1
WBGene00000242	12	6	4	4	8	15	9	7	6	7	10	9	4	10	4	12	6	12	11	22	14	9	16	7	bbs-2	bbs-2
WBGene00000244	20	30	18	27	18	25	25	17	27	19	22	21	15	26	19	19	27	23	21	32	21	34	40	26	bbs-8	bbs-8
WBGene00000245	450	530	486	536	557	691	702	576	699	611	651	664	562	599	626	654	568	677	738	796	590	718	734	660	bca-1	bca-1
WBGene00000246	68	50	44	54	51	53	105	81	93	81	97	74	97	80	79	88	85	95	146	162	107	129	143	129	bcc-1	bcc-1
WBGene00000247	1009	1166	1094	1197	1258	1387	1531	1288	1583	1506	1387	1428	1352	1444	1319	1440	1380	1416	1699	1769	1697	1583	1907	1549	bec-1	bec-1
WBGene00000248	853	849	752	898	929	1089	800	697	821	725	799	773	696	736	707	815	754	819	981	1081	982	1004	975	868	ben-1	ben-1
WBGene00000249	1098	1173	1214	1375	1281	1503	1299	1089	1201	1314	1190	1221	1271	1351	1339	1413	1499	1396	1622	1714	1649	1613	1735	1543	bir-1	bir-1
WBGene00000250	642	855	729	843	803	996	655	619	648	596	612	604	661	614	580	688	701	638	830	821	802	779	874	765	bir-2	bir-2
WBGene00000251	36	3	99	67	73	8	45	100	90	74	34	30	32	56	77	35	46	91	96	132	79	101	20	72	bli-1	bli-1
WBGene00000252	47	11	90	58	53	4	44	67	54	52	20	18	28	54	47	26	29	68	60	77	65	79	27	69	bli-2	bli-2
WBGene00000253	426	448	519	490	476	639	701	484	700	614	639	534	576	586	632	637	612	637	747	948	773	776	781	728	bli-3	bli-3
WBGene00000254	4532	4913	5293	5523	5481	6472	5521	4558	4991	4738	5131	5085	4835	5113	5178	5471	5528	5484	6624	7154	6589	6705	6540	6413	bli-4	bli-4
WBGene00000255	5	9	3	6	5	9	7	8	5	1	8	8	8	12	11	7	8	6	13	16	7	10	13	13	bli-5	bli-5
WBGene00000256	303	109	142	181	194	139	282	271	159	195	216	239	154	215	159	199	168	190	332	226	371	380	439	339	bli-6	bli-6
WBGene00000257	2358	2550	2368	2709	2673	3242	2527	2064	2212	2043	2132	2368	2366	2608	2576	2683	2804	2735	3081	3566	3291	3319	3379	3099	bmk-1	bmk-1
WBGene00000259	812	881	963	944	913	1162	849	717	795	754	758	762	806	901	917	874	971	900	1120	1174	1086	1108	1136	1123	bpl-1	bpl-1
WBGene00000262	209	232	212	204	219	227	245	191	223	156	192	202	252	244	244	277	230	261	209	290	263	267	278	271	bra-1	bra-1
WBGene00000263	5079	5803	5651	6717	6517	7408	7078	5809	6954	6392	6899	6190	5357	5726	5617	6299	5852	6215	8103	8883	7981	7591	8211	7593	F23H11.5	F23H11.5
WBGene00000264	1048	1218	1248	1404	1301	1519	1255	1139	1202	1108	1368	1149	1280	1190	1274	1378	1437	1307	1332	1467	1421	1388	1595	1395	brc-1	brc-1
WBGene00000265	1024	1192	1139	1249	1140	1435	1108	1050	1132	998	1114	1096	1184	1258	1221	1246	1358	1272	1599	1539	1511	1729	1604	1445	brd-1	brd-1
WBGene00000266	290	314	345	341	328	444	450	366	434	441	452	416	330	359	319	385	359	373	516	575	502	512	548	491	bre-1	bre-1
WBGene00000267	92	62	49	93	74	81	46	44	46	35	44	57	61	63	76	71	39	67	48	79	50	63	93	83	bre-2	bre-2
WBGene00000268	2105	2290	2434	2566	2543	2866	2378	1837	2235	2307	2331	2104	1986	2163	2133	2209	2291	2298	2662	3049	2869	2851	2813	2668	bre-3	bre-3
WBGene00000269	541	623	602	699	674	801	566	485	540	512	558	503	502	511	490	558	562	538	613	665	616	609	665	558	bre-4	bre-4
WBGene00000270	425	456	476	516	511	595	475	429	436	485	544	489	431	473	498	449	507	559	589	658	653	604	711	619	bre-5	bre-5
WBGene00000271	1637	1843	1848	2050	1880	2307	1986	1811	1900	1802	1963	1854	1850	1992	1959	2068	2259	1991	2449	2638	2637	2579	2609	2460	brf-1	brf-1
WBGene00000272	6	7	12	7	4	6	2	3	1	3	3	3	3	4	4	2	5	3	6	12	9	9	15	3	bro-1	bro-1
WBGene00000273	9366	10099	10375	10503	10205	13330	10638	8489	11397	10303	10335	9278	10357	11875	11622	13101	10738	12816	13385	18957	14673	14624	14842	14457	brp-1	brp-1
WBGene00000274	1951	2102	2301	2364	2491	2909	2340	1967	2097	1952	2177	2273	2128	2370	2243	2321	2496	2446	2778	2948	2919	2953	2882	2717	btf-1	btf-1
WBGene00000275	4822	5258	5144	5554	5316	6486	5459	4564	4886	4330	5007	4968	4834	5145	5127	5310	5827	5576	6320	6882	6264	6599	6556	6404	bub-1	bub-1
WBGene00000276	2024	2210	2234	2578	2456	2741	2459	2162	2332	2323	2370	2238	2151	2143	2123	2226	2391	2291	3246	3223	3061	3118	3237	2890	byn-1	byn-1
WBGene00000277	1840	1948	2021	2126	1997	2655	2611	1967	2816	2439	2559	2131	1806	1915	2078	2294	1906	2248	2312	3152	2523	2508	2537	2384	cab-1	cab-1
WBGene00000279	83	89	70	97	107	115	71	55	88	67	61	54	64	78	75	78	66	85	92	110	95	94	133	90	cah-1	cah-1
WBGene00000280	18	28	24	30	28	26	19	7	20	16	28	23	22	15	28	27	17	18	23	29	24	15	37	22	cah-2	cah-2
WBGene00000281	694	783	615	746	777	865	1178	957	1189	1113	1224	999	935	819	923	1053	919	1079	993	1489	1290	1264	1141	1159	cah-3	cah-3
WBGene00000282	2679	3028	2946	3181	2884	3702	4959	4004	5406	5038	5079	4448	3183	3324	3449	3653	3234	3663	4404	5721	4487	4314	4547	4471	cah-4	cah-4
WBGene00000283	281	248	263	287	315	337	486	433	562	567	514	466	468	438	450	477	460	486	604	776	626	597	640	606	cah-5	cah-5
WBGene00000284	44	68	54	48	61	70	62	39	58	63	41	56	37	36	24	41	29	53	48	86	78	65	71	65	cah-6	cah-6
WBGene00000285	121	140	131	124	123	162	147	92	152	172	136	137	84	97	102	115	104	97	154	161	120	126	167	128	cal-1	cal-1
WBGene00000286	316	350	287	320	314	435	199	165	213	199	230	217	175	185	187	213	166	223	291	320	238	264	341	272	cal-2	cal-2
WBGene00000287	58	72	50	67	55	77	78	61	112	96	72	68	62	66	76	73	75	73	87	105	71	78	103	74	cal-3	cal-3
WBGene00000288	56	73	59	62	72	88	95	52	87	60	95	86	93	58	95	108	85	94	120	128	116	110	101	126	cal-4	cal-4
WBGene00000289	2138	2468	2369	2730	2560	3101	2651	2070	2408	2286	2530	2291	2241	2478	2355	2555	2633	2571	2823	3062	2795	2791	2828	2676	cam-1	cam-1
WBGene00000292	3544	3774	3726	4134	4034	4572	3827	3295	3829	3869	4098	3468	3408	3540	3522	3984	3964	3901	4791	4988	4497	4583	4996	4638	cap-1	cap-1
WBGene00000293	3076	3388	3373	3612	3451	4063	3284	2815	3189	2874	3098	2905	2914	2984	3036	3313	3223	3167	3855	4429	3922	4158	4442	3936	cap-2	cap-2
WBGene00000294	3166	3705	3491	3500	3445	4514	3003	2459	3100	2556	2933	3040	2576	2778	2669	3117	2835	3009	3282	4129	3525	3523	3739	3465	cas-1	cas-1
WBGene00000295	38	35	29	56	29	42	32	47	46	36	34	31	30	24	28	43	25	33	47	52	34	34	36	30	cat-1	cat-1
WBGene00000296	23	24	23	20	24	30	20	17	19	17	15	21	17	17	17	21	20	21	17	27	14	30	36	21	cat-2	cat-2
WBGene00000298	475	512	454	557	551	581	880	752	1073	1031	913	763	775	711	707	761	746	778	1171	1372	1035	1022	1081	975	cat-4	cat-4
WBGene00000301	3701	4138	3682	3891	3714	4932	3372	2622	3227	2397	2949	3175	3731	4393	3901	3946	4053	3972	4652	4792	4445	4633	5460	4840	cav-1	cav-1
WBGene00000302	38	32	23	40	41	43	50	37	64	47	46	46	34	29	38	34	32	50	43	49	48	56	69	37	cav-2	cav-2
WBGene00000308	0	3	4	6	1	5	6	2	2	1	3	2	3	2	1	3	2	2	2	1	1	1	5	3	C04A11.t1	C04A11.t1
WBGene00000310	0	0	0	0	0	0	0	0	0	0	0	0	0	0	0	0	0	0	0	0	0	0	0	0	C05C9.t1	C05C9.t1
WBGene00000311	0	0	0	0	0	0	0	0	0	0	0	0	0	0	0	0	0	0	0	0	0	0	0	0	C05C9.t2	C05C9.t2
WBGene00000366	4495	4704	5956	5654	5820	7267	6335	5306	5465	5296	5525	6026	4800	5999	6001	6345	6432	6227	7290	7973	7439	7960	6743	7607	cbp-1	cbp-1
WBGene00000367	193	238	235	235	233	302	364	254	390	293	320	307	269	319	287	333	222	309	376	463	333	396	385	406	cca-1	cca-1
WBGene00000368	288	254	251	254	212	336	340	282	309	301	337	325	283	303	309	315	267	323	341	437	372	377	374	382	ccb-1	ccb-1
WBGene00000369	2931	3183	2911	3741	3567	4074	3291	2872	3014	2909	3071	2987	2865	3079	2986	3206	3427	3119	3623	3933	3987	3777	3872	3485	ccf-1	ccf-1
WBGene00000370	919	1049	983	936	917	1289	808	637	869	791	863	793	695	703	649	757	632	751	970	1132	905	803	1146	971	ccg-1	ccg-1
WBGene00000371	5041	5672	5746	6243	6015	6882	6572	5563	6747	6588	6855	5835	5086	5476	5410	5753	5739	5646	7850	8323	7173	7282	7869	7270	cco-1	cox-5B
WBGene00000372	9	10	7	10	9	9	13	10	16	13	7	11	10	13	6	8	14	15	11	9	17	12	14	13	cyp-13A7	cyp-13A7
WBGene00000373	321	340	360	365	373	463	241	181	269	262	268	249	405	381	404	455	357	368	535	537	441	443	543	398	cyp-14A5	cyp-14A5
WBGene00000374	272	292	290	278	310	355	259	195	310	245	279	258	294	295	269	294	250	274	367	383	310	318	340	314	cyp-31A1	cyp-31A1
WBGene00000375	958	1053	1018	1145	1048	1372	1024	859	1017	950	1091	937	981	996	951	1023	1160	1112	1364	1393	1385	1342	1494	1288	cyp-44A1	cyp-44A1
WBGene00000376	8282	9258	9502	10354	10061	11585	10590	8852	9777	8939	10141	9612	9151	9903	9806	10093	11412	10656	12355	13414	12595	13082	12244	12170	ccr-4	ccr-4
WBGene00000377	8139	8821	8723	9466	9028	11017	9498	8220	8879	7852	8793	8026	7968	8402	8178	8926	9340	8767	9837	11245	10615	10314	10888	9801	cct-1	cct-1
WBGene00000378	7882	8258	8090	9144	8753	10388	9012	7696	8240	7724	8566	8069	7777	8117	8164	8583	8868	8489	9605	10799	10149	10280	10650	9748	cct-2	cct-2
WBGene00000379	8797	9758	9503	10164	10263	11983	10510	8877	9662	9070	10028	9411	9001	9521	9367	10008	10537	9952	11905	13392	12239	12200	13428	11910	cct-4	cct-4
WBGene00000380	13389	14834	14418	14845	14384	18505	15771	13193	14196	12767	14180	14200	13297	14248	13838	14854	14969	14789	18662	20045	18171	18695	20638	18272	cct-5	cct-5
WBGene00000381	7849	8667	8656	9236	9191	10635	9678	7784	8759	8249	8930	8533	7909	8225	8143	8937	9168	8687	10796	11916	11211	11065	11800	10497	cct-6	cct-6
WBGene00000382	1882	2231	2112	2386	2373	2668	2275	1964	2147	1969	2288	2129	1976	2140	2094	2232	2363	2193	2824	2920	2700	2758	2922	2662	cdc-6	cdc-6
WBGene00000383	3688	4170	4191	4619	4323	5339	4346	3644	4060	3752	4171	3763	3562	3793	3828	4130	4220	4102	4917	5328	5059	5034	5009	4711	cdc-14	cdc-14
WBGene00000386	5412	6302	6380	7247	7039	7776	7181	6267	6719	7172	7325	6765	6327	6749	6700	6980	7833	7106	8838	9287	8878	8626	8603	8392	cdc-25.1	cdc-25.1
WBGene00000387	1461	1718	1564	1718	1688	2074	1473	1296	1495	1168	1314	1457	1440	1650	1610	1663	1804	1679	1824	1928	1848	1928	1883	1794	cdc-25.2	cdc-25.2
WBGene00000388	910	1153	984	1285	1278	1325	1158	1066	1092	1104	1212	1131	1181	1224	1172	1175	1406	1251	1323	1397	1347	1334	1516	1374	cdc-25.3	cdc-25.3
WBGene00000389	9	6	3	1	9	10	4	5	6	9	7	10	2	4	0	6	2	3	7	17	6	7	10	5	cdc-25.4	cdc-25.4
WBGene00000390	4934	5305	5495	6239	5907	6963	5231	4779	5432	5276	5445	5228	4964	4954	5114	5378	5759	5426	6728	7147	6878	6648	7002	6476	cdc-42	cdc-42
WBGene00000391	198	242	169	174	198	297	208	182	228	200	205	213	173	170	162	184	160	187	220	236	213	210	258	220	cdd-1	cdd-1
WBGene00000392	1030	1007	1006	1220	1113	1330	1242	1069	1148	1210	1203	1042	1109	1246	1126	1229	1291	1247	1556	1496	1444	1398	1654	1338	cdd-2	cdd-2
WBGene00000393	611	625	627	602	638	779	749	641	704	615	632	649	581	662	631	652	647	684	694	881	674	752	803	765	cdf-1	cdf-1
WBGene00000395	103	87	95	112	124	134	147	121	120	111	143	139	103	119	142	153	139	145	143	165	140	157	158	120	cdh-3	cdh-3
WBGene00000396	1588	1719	1698	1860	1840	2253	1881	1521	1649	1430	1600	1770	1954	2051	2063	2054	2070	2045	2322	2473	2327	2499	2402	2497	cdh-4	cdh-4
WBGene00000397	41	35	52	36	40	51	62	50	45	34	44	35	32	56	45	38	40	61	57	77	74	70	69	71	cdh-5	cdh-5
WBGene00000399	16	21	13	29	31	7	11	23	13	16	13	15	15	12	14	14	9	24	27	27	15	33	25	6	cdh-7	cdh-7
WBGene00000401	42	39	23	25	33	36	35	25	39	31	31	25	29	26	24	43	23	29	28	39	39	47	40	45	cdh-9	cdh-9
WBGene00000402	32	41	27	37	30	30	18	36	40	29	30	25	24	33	33	34	28	32	40	71	32	42	44	31	cdh-10	cdh-10
WBGene00000403	1162	1313	1276	1331	1270	1707	1538	1218	1640	1473	1411	1403	1092	1174	1132	1265	1195	1258	1410	1838	1482	1516	1504	1446	casy-1	casy-1
WBGene00000405	4927	5620	5357	6070	6001	6830	5643	4923	5287	5194	5498	5204	5752	5865	5790	5980	6503	6119	6825	6864	6680	6712	7499	6549	cdk-1	cdk-1
WBGene00000406	295	310	283	366	336	382	327	305	269	222	280	275	345	325	325	366	355	339	403	393	327	407	402	360	cdk-4	cdk-4
WBGene00000407	590	704	688	756	718	851	709	634	673	641	692	592	590	623	606	632	725	661	909	904	792	819	885	804	cdk-5	cdk-5
WBGene00000408	1507	1670	1526	1916	1887	2093	1698	1512	1639	1687	1714	1579	1553	1695	1607	1700	1883	1802	2414	2271	2360	2266	2512	2198	cdk-7	cdk-7
WBGene00000409	1174	1463	1360	1375	1486	1793	1339	1159	1287	1110	1300	1354	1395	1527	1472	1569	1766	1694	1925	2025	1774	1911	1949	1802	cdk-8	cdk-8
WBGene00000410	1125	1313	1282	1376	1324	1746	1317	1057	1217	1049	1300	1272	1103	1208	1223	1291	1344	1242	1450	1709	1440	1501	1613	1459	cdk-9	cdk-9
WBGene00000411	5356	5900	5224	6428	6335	7398	5717	4712	4958	4270	5086	5259	5169	5915	5491	5645	6005	5657	6099	6893	6836	7065	6703	6553	cdl-1	cdl-1
WBGene00000412	39	44	39	39	46	44	40	54	58	68	56	46	56	65	56	73	46	68	87	91	81	69	84	77	cdr-1	cdr-1
WBGene00000413	1827	1973	2037	2198	2186	2522	2152	1865	1943	1590	1973	1947	1936	2138	2114	2143	2426	2255	2788	2840	2671	2881	2659	2634	cdt-1	cdt-1
WBGene00000414	810	978	889	899	881	1173	852	729	848	730	781	897	945	873	862	977	862	952	1104	1172	964	1104	1356	1059	cec-1	cec-1
WBGene00000415	3446	3735	4159	3933	3907	5076	3379	2701	3171	2889	3120	3307	2741	3269	2992	3307	3286	3209	3738	4337	3711	3866	3818	3583	ced-1	ced-1
WBGene00000416	2291	2529	2416	2714	2682	3070	2578	2443	2571	2314	2674	2393	2147	2437	2365	2507	2709	2502	3141	3357	3130	3250	3394	3183	ced-2	ced-2
WBGene00000417	3456	4145	4163	4503	4555	5064	4301	3655	3855	3435	3970	3892	3632	4031	4014	4327	4614	4256	5189	5654	5103	5336	5108	4834	ced-3	ced-3
WBGene00000418	836	856	840	999	990	1032	955	852	905	915	959	873	831	859	857	885	917	914	1252	1281	1214	1145	1175	1050	ced-4	ced-4
WBGene00000419	2275	2388	2807	2833	2814	3411	3117	2661	2819	2746	3017	2939	2803	3026	2964	3116	3414	3356	3896	4223	3973	3955	3742	3638	ced-5	ced-5
WBGene00000420	1575	1812	1778	1851	1863	2241	1699	1456	1509	1467	1555	1557	1545	1614	1542	1758	1738	1600	1975	2307	2124	2130	2190	1974	ced-6	ced-6
WBGene00000421	4159	4174	4809	5132	5014	5789	4925	4017	4570	4212	4533	4465	4312	4788	4671	4995	5358	4994	6315	6575	6421	6366	5952	5940	ced-7	ced-7
WBGene00000422	165	173	161	162	151	192	138	130	136	120	148	141	163	160	189	203	150	147	123	183	162	198	180	170	ced-8	ced-8
WBGene00000423	1716	1967	1815	2146	2049	2401	1853	1559	1634	1507	1723	1628	1564	1746	1619	1696	1974	1724	1912	2148	2240	2006	2160	2176	ced-9	ced-9
WBGene00000424	1623	1820	1693	1948	1916	2283	1879	1681	1781	1557	1622	1689	1699	1741	1631	1859	1976	1776	2277	2519	2036	2048	1974	2013	ced-10	ced-10
WBGene00000425	125	150	114	142	125	186	181	148	207	173	189	175	204	218	216	222	196	214	244	264	257	234	252	266	ced-11	ced-11
WBGene00000426	1896	2027	2108	2217	2178	2682	2047	1621	1927	1855	2083	1968	2032	1999	2018	2116	2293	2091	2790	2795	2587	2646	2898	2716	ced-12	ced-12
WBGene00000427	1	0	0	0	0	0	0	0	1	1	0	1	1	1	0	0	0	0	0	0	0	0	0	0	ced-13	ced-13
WBGene00000428	4	19	7	10	9	12	13	14	11	4	19	9	14	12	10	9	11	9	13	18	11	13	12	13	ceh-1	ceh-1
WBGene00000429	15	17	11	7	7	16	4	8	8	22	8	5	13	8	6	10	7	10	20	7	8	12	6	13	ceh-2	ceh-2
WBGene00000430	7	3	7	8	7	5	2	2	9	6	2	12	3	8	6	5	4	5	6	11	7	7	11	2	ceh-5	ceh-5
WBGene00000431	38	25	34	40	25	45	27	26	31	36	26	32	28	32	22	37	26	18	27	32	45	46	52	35	ceh-6	ceh-6
WBGene00000432	0	0	0	0	1	1	0	2	1	0	2	1	1	2	1	0	0	0	1	0	0	1	6	0	ceh-7	ceh-7
WBGene00000433	6	2	2	4	3	2	5	1	1	2	0	2	0	6	1	3	1	6	3	4	6	6	4	5	ceh-8	ceh-8
WBGene00000434	1	1	1	2	8	5	8	4	12	4	4	6	5	2	11	10	3	3	5	6	7	8	6	7	ceh-9	ceh-9
WBGene00000435	10	30	18	19	17	24	22	4	18	15	11	8	7	11	12	18	2	17	24	18	16	13	22	13	ceh-10	ceh-10
WBGene00000436	3	0	1	2	1	4	6	0	0	1	3	2	1	0	1	0	4	0	2	4	2	4	3	4	ceh-12	ceh-12
WBGene00000437	229	246	234	223	227	257	170	152	161	136	176	151	207	213	194	206	200	236	247	318	223	273	279	267	ceh-13	ceh-13
WBGene00000438	40	52	65	40	57	53	56	37	59	47	55	48	51	57	68	69	49	45	56	83	62	61	49	82	ceh-14	ceh-14
WBGene00000439	17	28	18	14	19	31	16	10	18	17	16	20	12	12	11	11	15	11	29	23	16	17	26	17	ceh-16	ceh-16
WBGene00000440	3	1	2	1	3	2	3	4	7	5	3	7	0	6	2	3	1	3	4	7	3	2	2	8	ceh-17	ceh-17
WBGene00000441	344	366	340	335	336	482	438	369	453	429	521	397	361	377	451	441	425	454	445	607	484	504	560	562	ceh-18	ceh-18
WBGene00000442	15	27	16	20	13	33	27	17	21	12	27	8	21	16	12	16	15	28	26	20	10	15	27	14	ceh-19	ceh-19
WBGene00000443	371	437	428	372	404	532	411	350	454	354	432	427	374	410	377	425	372	395	529	572	540	574	586	494	ceh-20	ceh-20
WBGene00000444	522	515	468	524	572	701	350	363	356	314	374	381	403	459	457	486	515	505	386	501	451	525	478	433	ceh-21	ceh-21
WBGene00000445	12	8	13	7	8	19	11	5	24	14	7	10	11	15	10	15	4	12	9	15	24	18	15	17	ceh-22	ceh-22
WBGene00000446	7	2	5	1	1	4	5	0	4	3	5	2	2	3	3	4	1	6	3	2	0	6	1	4	ceh-23	ceh-23
WBGene00000447	11	7	5	7	9	7	11	6	8	7	9	10	3	4	2	7	6	7	10	9	5	12	13	10	ceh-24	ceh-24
WBGene00000448	61	49	64	38	56	79	61	32	45	50	53	53	42	45	44	50	34	48	64	72	72	69	59	73	pros-1	pros-1
WBGene00000449	71	75	75	83	59	111	52	46	84	44	51	69	71	81	56	89	63	67	92	128	78	102	96	93	ceh-27	ceh-27
WBGene00000450	0	0	0	0	0	0	0	0	0	0	0	0	1	0	0	1	0	0	0	0	0	0	0	0	ceh-28	ceh-28
WBGene00000451	19	17	9	16	22	11	9	14	22	18	11	11	8	8	18	17	7	7	27	32	16	29	16	21	ceh-30	ceh-30
WBGene00000452	4	6	20	11	12	6	5	5	2	10	7	9	14	7	7	5	5	10	9	17	17	11	11	11	ceh-31	ceh-31
WBGene00000453	182	215	209	178	209	274	165	130	210	129	138	182	162	196	214	151	172	172	237	258	218	223	271	226	ceh-32	ceh-32
WBGene00000454	6	4	9	9	6	5	12	4	11	13	5	10	5	8	8	5	8	11	8	14	3	10	8	7	ceh-33	ceh-33
WBGene00000455	57	66	82	64	57	64	76	65	86	70	76	53	55	56	62	65	65	60	95	141	90	92	99	84	ceh-34	ceh-34
WBGene00000457	69	77	76	59	54	111	69	38	65	28	42	49	54	64	53	76	51	78	66	80	64	86	89	75	ceh-36	ceh-36
WBGene00000458	106	144	143	143	140	177	164	152	147	129	147	140	108	137	118	131	110	147	126	171	152	125	139	121	ceh-37	ceh-37
WBGene00000459	3099	3413	3496	3875	3657	4344	3541	3057	3270	3102	3481	3362	3498	3581	3551	3758	4091	3881	4366	4672	4366	4506	4385	4084	ceh-38	ceh-38
WBGene00000460	868	1001	817	979	945	1232	734	630	688	550	684	784	828	954	816	944	909	953	815	936	894	1022	956	942	ceh-39	ceh-39
WBGene00000461	180	206	174	172	197	245	177	168	166	141	180	179	221	246	184	207	222	209	239	208	189	218	274	228	ceh-40	ceh-40
WBGene00000462	297	338	268	293	266	357	233	217	238	199	228	254	277	255	255	302	293	273	304	335	279	300	322	284	ceh-41	ceh-41
WBGene00000463	233	288	256	242	217	340	212	138	177	136	151	213	208	264	215	271	246	239	318	377	285	366	364	377	ceh-43	ceh-43
WBGene00000464	2335	2639	2461	2656	2542	3299	2486	2157	2354	2053	2257	2444	2398	2683	2609	2734	2750	2685	3125	3419	3051	3552	3521	3202	ceh-44	ceh-44
WBGene00000465	37014	40848	36413	44088	43600	53088	39186	32208	34486	31473	34906	37398	37202	41252	39087	41799	44094	42129	43883	47827	47460	49592	45215	44377	cpg-1	cpg-1
WBGene00000466	1718	1792	1771	1893	1939	2306	1881	1661	1856	1632	1924	1933	1842	1877	1869	2039	2046	1994	2432	2648	2401	2544	2710	2347	cel-1	cel-1
WBGene00000467	1183	1368	1352	1500	1440	1673	1525	1236	1340	1313	1439	1348	1351	1373	1437	1423	1689	1586	1933	2042	1929	1968	2080	1832	cep-1	cep-1
WBGene00000468	6	6	2	5	5	14	3	2	8	5	1	1	5	5	5	5	2	4	9	9	9	9	9	8	ces-1	ces-1
WBGene00000469	63	68	71	79	68	98	71	51	58	44	39	48	57	52	63	44	60	53	113	106	96	109	134	108	ces-2	ces-2
WBGene00000472	11725	12390	12740	12897	12805	15648	13662	11288	13132	11490	12479	12325	11454	12508	12161	13275	13299	12624	14118	17006	15864	15656	16483	15620	cey-1	cey-1
WBGene00000473	35510	39975	38620	42380	41229	49439	40894	34735	35842	31929	36411	35892	38259	41075	39160	41540	44867	41667	49369	53454	51570	53696	56237	49311	cey-2	cey-2
WBGene00000474	13421	14378	14341	14775	14971	17647	15517	13741	14126	13242	15143	14193	14346	15277	14737	15648	16606	15643	18660	19593	18450	19192	21530	18923	cey-3	cey-3
WBGene00000475	12271	13396	12340	13236	13421	16703	14093	11526	13006	11173	12442	12364	11598	12119	12163	13066	13072	13124	15844	17949	16094	16199	17321	15493	cey-4	cey-4
WBGene00000476	78	57	78	74	83	109	83	91	105	84	98	78	68	67	58	68	45	98	90	138	67	92	82	74	cfi-1	cfi-1
WBGene00000477	38	58	92	58	97	74	70	72	83	108	78	90	66	66	64	67	67	85	91	113	71	95	76	96	cft-1	cft-1
WBGene00000478	154	195	119	155	146	224	107	94	111	101	105	125	117	124	126	166	110	120	162	155	143	162	183	184	cfz-2	cfz-2
WBGene00000479	39704	45371	44440	48867	47395	56870	48763	41865	42131	38485	43482	44897	41713	47369	46256	49221	51879	49303	57153	60065	55802	59465	54203	54422	cgh-1	cgh-1
WBGene00000480	4571	5223	4871	5117	5101	6660	4066	3365	3523	3287	3646	4003	3551	3916	3692	3881	3945	3921	4441	4866	4727	4775	4724	4447	cgp-1	cgp-1
WBGene00000481	62	78	61	70	63	88	99	64	99	87	89	65	47	102	67	84	59	67	82	141	82	96	81	103	cha-1	cha-1
WBGene00000482	1585	1604	1772	1727	1752	2282	1800	1403	1612	1432	1507	1808	1469	1965	1727	1792	1786	1861	1987	2355	1970	1990	2061	1996	chd-3	chd-3
WBGene00000483	0	1	0	1	0	0	3	1	1	0	0	0	0	0	0	2	0	0	0	0	2	0	2	0	che-1	che-1
WBGene00000484	9	7	9	9	9	11	9	5	5	3	12	5	2	7	10	12	8	4	8	13	8	9	6	7	che-2	che-2
WBGene00000485	42	29	56	52	41	65	63	23	63	51	42	43	43	50	42	81	49	57	67	84	81	67	70	58	che-3	che-3
WBGene00000487	0	0	3	5	7	5	1	3	2	1	1	2	1	9	4	6	5	7	0	8	0	16	2	4	che-6	che-6
WBGene00000488	18	24	11	10	16	15	18	4	20	16	20	11	10	10	13	20	9	11	15	20	10	11	18	17	che-7	che-7
WBGene00000490	18	19	25	20	20	26	15	15	15	10	18	23	14	17	24	12	9	21	14	33	21	14	22	27	che-11	che-11
WBGene00000491	38	40	28	24	30	41	27	25	30	29	28	16	28	34	28	35	26	30	44	46	29	49	46	42	che-12	che-12
WBGene00000492	16	8	13	8	5	7	9	18	14	9	7	15	8	14	2	13	12	18	15	17	10	16	13	12	che-13	che-13
WBGene00000493	43	27	31	54	38	47	40	26	35	30	29	32	36	54	43	55	36	55	48	78	41	71	70	36	che-14	che-14
WBGene00000496	8614	8968	9981	11037	10816	11838	11154	9303	10300	10300	10858	10422	10657	11156	11051	11657	12732	11990	14303	14742	14491	14566	14286	13544	chs-1	chs-1
WBGene00000497	152	135	129	132	156	183	117	117	123	87	110	123	162	225	199	198	134	171	218	235	223	249	229	282	chs-2	chs-2
WBGene00000498	1800	2024	2017	2112	2113	2450	2016	1896	1819	1699	1894	1992	1916	2082	1932	2172	2334	2153	2400	2549	2626	2492	2577	2484	chk-1	chk-1
WBGene00000499	251	268	251	220	240	326	302	238	250	170	243	292	301	357	345	333	329	339	383	427	339	362	367	396	chk-2	chk-2
WBGene00000500	1554	1759	1591	1780	1784	2164	1694	1467	1646	1445	1547	1639	1671	1678	1741	1752	1883	1807	2276	2321	2118	2207	2391	2129	chn-1	chn-1
WBGene00000501	44	44	38	66	43	64	71	62	72	68	75	58	40	68	46	63	58	63	67	101	70	70	76	58	cho-1	cho-1
WBGene00000502	1618	1771	1654	1939	1983	2147	2075	1825	1951	1894	2063	1887	1679	1637	1708	1795	1984	1806	2413	2482	2332	2410	2470	2244	chp-1	chp-1
WBGene00000503	3924	4395	3914	3752	3576	5124	2536	1965	2484	1840	2260	2609	2834	3666	3256	3137	3162	3117	3712	4253	3740	4068	4641	3975	cht-1	cht-1
WBGene00000506	622	696	687	811	804	887	689	644	734	716	729	694	717	670	726	800	830	797	939	976	925	949	1011	901	cic-1	cic-1
WBGene00000507	1232	1485	1452	1517	1456	1803	1449	1298	1392	1363	1417	1420	1340	1398	1394	1517	1552	1511	1826	2048	1892	1879	1938	1861	cit-1.1	cit-1.1
WBGene00000508	1180	1429	1241	1463	1394	1695	1407	1192	1371	1299	1356	1333	1090	1220	1293	1334	1305	1327	1522	1869	1622	1714	1558	1592	cit-1.2	cit-1.2
WBGene00000509	1765	1896	2009	2270	2156	2417	1838	1609	1902	1935	2003	1744	1697	1697	1725	1855	1936	1738	2399	2532	2281	2261	2399	2194	cka-1	cka-1
WBGene00000510	98	97	95	126	108	119	133	105	139	149	144	115	95	95	101	116	96	117	142	182	163	139	139	120	cka-2	cka-2
WBGene00000511	61	99	73	102	94	106	121	98	98	99	106	89	94	113	106	93	66	101	116	151	128	128	137	120	ckb-1	ckb-1
WBGene00000512	392	396	359	461	363	441	326	262	308	342	329	301	279	287	329	347	342	326	480	511	445	482	513	446	ckb-2	ckb-2
WBGene00000513	1	2	1	0	0	0	1	0	0	0	1	0	1	0	0	1	0	1	1	0	1	0	0	3	ckb-3	ckb-3
WBGene00000514	284	344	314	300	357	431	253	240	319	263	244	291	255	271	252	296	251	274	286	329	322	314	356	297	ckb-4	ckb-4
WBGene00000515	292	307	277	283	292	332	379	347	413	379	382	353	379	316	370	378	339	438	541	524	435	495	546	508	ckc-1	ckc-1
WBGene00000516	105	144	142	133	119	195	91	91	107	100	113	99	101	101	115	107	83	96	110	126	124	172	148	120	cki-1	cki-1
WBGene00000517	1425	1621	1622	1917	1790	1958	1746	1529	1550	1556	1666	1665	1541	1610	1609	1688	1894	1712	2236	2315	2248	2248	2321	2154	cki-2	cki-2
WBGene00000518	76	91	73	84	71	110	83	70	77	85	84	67	70	83	80	97	73	91	86	124	98	93	79	83	ckk-1	ckk-1
WBGene00000519	1552	1590	1570	1640	1568	2032	1435	1296	1296	1108	1249	1369	1329	1518	1510	1516	1572	1571	1704	2026	1872	1962	2028	1798	cku-70	cku-70
WBGene00000520	1728	1935	1984	2098	2065	2574	2020	1750	1945	1805	1946	1993	1883	1969	2034	2154	2298	2196	2724	2807	2674	2879	2808	2728	cku-80	cku-80
WBGene00000521	5	2	1	1	0	3	2	4	3	2	2	2	1	1	1	1	0	0	3	7	1	3	1	3	cky-1	cky-1
WBGene00000522	642	637	641	753	721	766	686	546	731	805	789	685	470	532	481	562	515	530	611	716	594	588	603	555	clc-1	clc-1
WBGene00000523	32	48	39	48	45	76	68	56	79	55	50	44	61	50	75	64	58	71	63	73	60	71	82	52	clc-2	clc-2
WBGene00000524	50	45	45	56	64	55	91	65	103	94	73	66	73	57	50	53	65	52	103	100	73	61	82	85	clc-3	clc-3
WBGene00000525	0	1	3	4	1	1	4	1	4	9	3	11	0	1	1	4	7	2	8	8	3	3	9	7	clc-4	clc-4
WBGene00000526	44	51	41	58	49	61	51	57	51	62	48	60	38	53	37	55	54	48	77	72	64	48	52	51	clc-5	clc-5
WBGene00000527	939	1048	1048	1083	1007	1304	1195	1050	1250	1120	1177	1057	979	916	1022	1036	1057	1075	1344	1639	1449	1358	1338	1368	cle-1	cle-1
WBGene00000528	1103	1191	1334	1386	1408	1635	2404	1871	2542	2266	2147	2129	1933	2061	2218	2443	2168	2318	2206	3147	2549	2426	2167	2491	clh-1	clh-1
WBGene00000529	71	94	72	70	77	95	107	64	61	79	84	68	53	57	64	74	51	74	101	98	69	71	82	69	clh-2	clh-2
WBGene00000530	814	831	898	895	926	1136	724	591	751	766	749	797	707	764	745	811	768	801	891	1043	952	986	975	862	clh-3	clh-3
WBGene00000531	145	189	143	157	171	241	172	109	167	156	138	150	184	184	186	171	151	190	216	266	208	225	237	262	clh-4	clh-4
WBGene00000532	2253	2461	2554	2991	2919	3071	2928	2589	2755	2644	2947	2694	2600	2657	2499	2670	3049	2726	3336	3722	3467	3442	3545	3264	clh-5	clh-5
WBGene00000533	1346	1459	1548	1672	1599	1897	1377	1281	1379	1360	1453	1325	1352	1445	1503	1467	1641	1485	1875	2024	1947	1755	1892	1793	clh-6	clh-6
WBGene00000534	3027	3336	3188	3274	3273	4087	3055	2398	3192	2931	3070	2736	2781	3019	2844	3068	3036	3153	3657	3883	3348	3375	4021	3377	cpi-2	cpi-2
WBGene00000535	1398	1440	1361	1600	1560	1700	2003	1368	2090	1997	1974	1796	2024	1980	2053	2325	1731	2208	2840	3449	2792	2523	3265	2931	cpi-1	cpi-1
WBGene00000536	621	689	664	851	776	859	741	659	728	698	808	690	687	670	711	749	736	746	945	1074	873	983	1113	955	clk-1	clk-1
WBGene00000537	1109	1206	1133	1337	1287	1534	1153	971	1095	1056	1232	1083	1093	1177	1136	1232	1372	1302	1535	1591	1502	1667	1718	1493	clk-2	clk-2
WBGene00000539	68	77	74	95	99	95	227	186	235	215	198	183	94	117	110	117	102	126	141	176	140	119	140	145	cln-3.1	cln-3.1
WBGene00000540	460	421	448	530	450	511	427	369	477	407	464	417	521	546	501	511	494	488	529	577	593	582	572	633	cln-3.2	cln-3.2
WBGene00000541	58	70	55	57	66	77	157	126	137	136	146	137	163	203	167	176	172	191	214	214	198	220	178	257	cln-3.3	cln-3.3
WBGene00000542	5997	6361	6269	6348	6463	8584	6284	4858	6036	5286	5622	5825	5570	5766	5780	6394	5788	6408	6832	8445	7252	7402	7929	7484	clp-1	clp-1
WBGene00000543	1034	1177	1079	1322	1152	1452	1195	998	1051	963	1134	1070	1068	1084	1033	1223	1190	1185	1411	1440	1502	1399	1471	1432	clp-2	clp-2
WBGene00000544	35	37	30	34	21	32	31	22	20	17	23	33	28	32	37	23	18	39	43	39	36	48	49	53	clp-3	clp-3
WBGene00000545	927	925	917	989	977	1342	709	559	748	666	698	702	628	712	646	789	666	749	704	1020	782	804	810	825	clp-4	clp-4
WBGene00000546	46	57	41	47	59	70	48	29	48	51	32	41	38	50	37	38	26	40	57	47	57	74	53	71	clp-6	clp-6
WBGene00000547	2522	2645	2776	2858	2816	3441	2752	2267	2626	2313	2455	2621	2740	2985	2821	3138	2990	3107	2763	3221	2890	3187	3103	2907	clp-7	clp-7
WBGene00000548	2895	3206	3446	3764	3791	4015	3700	3006	3268	3160	3382	3281	3038	3287	3409	3445	3738	3433	4388	4477	4248	4403	3931	3961	clr-1	clr-1
WBGene00000549	2042	2308	2251	2314	2314	2735	2581	2143	2365	1988	2211	2311	2270	2563	2454	2578	2580	2633	3028	3296	2934	3190	3022	2828	cls-2	cls-2
WBGene00000550	5437	5833	6152	6723	6722	7376	7861	6550	6758	6423	7299	6890	6563	7007	6982	7673	8098	7711	10556	11242	10450	10557	9728	9713	clu-1	clu-1
WBGene00000551	0	0	0	0	0	0	1	0	0	2	1	0	1	0	0	0	0	0	0	0	0	0	0	2	clx-1	clx-1
WBGene00000552	6877	7462	7409	8147	8071	10081	7518	6680	7618	6968	7530	7379	6605	7158	6744	7802	7641	7318	8287	9711	8787	9008	8992	8578	cmd-1	cmd-1
WBGene00000553	79	78	87	73	64	120	84	82	105	91	89	80	75	66	56	85	77	70	85	127	108	83	114	76	cmk-1	cmk-1
WBGene00000554	888	944	852	1003	980	1208	1032	813	1151	1097	1097	982	857	840	852	1022	860	961	1241	1386	1155	1123	1262	1240	cnb-1	cnb-1
WBGene00000555	0	1	0	0	0	0	0	0	1	1	1	1	1	0	0	1	0	0	0	0	0	1	2	1	cnc-1	cnc-1
WBGene00000556	123	161	156	150	130	179	223	134	208	188	168	151	146	121	140	151	113	129	291	330	262	210	377	294	cnc-2	cnc-2
WBGene00000557	206	226	242	268	268	274	318	296	397	376	417	304	343	327	345	387	294	378	618	702	533	582	582	551	cnc-3	cnc-3
WBGene00000558	880	891	928	1011	865	1265	718	448	768	694	787	750	524	572	631	662	524	605	797	1004	814	831	1109	796	cnc-4	cnc-4
WBGene00000559	1	0	1	0	0	0	1	2	1	1	0	3	0	2	1	1	0	0	0	0	0	1	0	1	cnc-5	cnc-5
WBGene00000560	41	38	41	46	44	54	24	12	25	25	29	14	44	36	26	46	25	38	66	57	74	77	69	89	cnc-6	cnc-6
WBGene00000561	38	22	23	29	33	32	14	14	19	20	17	25	15	29	24	23	17	25	24	27	22	21	37	34	cnd-1	cnd-1
WBGene00000562	60	53	46	46	45	64	44	18	30	23	26	24	42	43	38	36	29	32	34	34	43	39	67	38	cng-1	cng-1
WBGene00000563	0	1	4	0	4	2	2	0	1	1	0	1	2	3	2	1	1	1	3	1	2	0	4	0	cng-3	cng-3
WBGene00000564	1809	2074	1997	1983	2067	2635	2001	1691	1821	1547	1653	1813	1786	2081	2014	2192	2117	2014	2410	2544	2346	2459	2414	2485	cnk-1	cnk-1
WBGene00000565	1154	1259	1189	1344	1407	1677	1327	1048	1193	1141	1150	1170	949	1038	1096	1142	1170	1156	1384	1546	1391	1289	1315	1252	cnt-1	cnt-1
WBGene00000566	1922	2292	2161	2365	2314	2996	2381	1997	2127	1865	2192	2125	2139	2380	2169	2309	2445	2359	2711	3080	2711	3053	2861	2774	cnt-2	cnt-2
WBGene00000567	4638	4919	4801	5239	4992	6263	5496	4609	5275	4660	5368	5148	4959	5167	5014	5394	5743	5436	6695	7027	6126	6565	7207	6348	cnx-1	cnx-1
WBGene00000583	34	26	27	37	34	43	56	27	55	38	46	40	37	37	34	58	37	35	74	62	48	37	46	36	cof-2	cof-2
WBGene00000584	21	34	27	33	35	45	35	25	27	36	24	26	24	31	24	32	23	40	26	57	33	30	32	40	cog-1	cog-1
WBGene00000585	1753	2048	1994	2318	2148	2516	2185	1949	2128	2085	2199	2019	2049	2109	2151	2145	2446	2244	2750	2944	2757	2836	3089	2699	cogc-2	cogc-2
WBGene00000591	673	785	716	818	814	1108	810	639	641	672	701	726	627	804	764	748	806	866	758	939	837	909	859	809	coh-1	coh-1
WBGene00000592	930	1019	967	1035	1001	1277	942	731	781	689	839	803	825	871	878	958	963	956	1122	1218	1149	1274	1226	1207	coh-3	coh-3
WBGene00000593	3	1	4	1	6	1	3	2	4	0	1	2	4	5	1	1	2	4	0	0	4	0	3	5	col-2	col-2
WBGene00000594	49	28	25	29	34	52	44	92	49	36	47	52	32	40	58	62	28	45	44	75	106	75	98	97	col-3	col-3
WBGene00000596	43	67	71	93	102	89	148	83	141	182	106	119	95	91	83	110	90	134	238	284	245	201	239	315	col-7	col-7
WBGene00000597	22427	24075	24884	25897	25682	29425	38094	29114	40529	36986	37592	31812	31781	32314	31758	35836	31077	35803	41951	55027	44303	42710	47132	43132	col-8	col-8
WBGene00000598	0	1	0	1	0	0	0	2	1	1	0	0	2	1	0	0	0	0	1	1	1	1	0	2	col-9	col-9
WBGene00000599	133	80	96	121	89	165	145	144	177	141	139	159	88	146	140	131	100	87	157	215	265	192	189	206	col-10	col-10
WBGene00000601	171	122	97	203	165	223	295	180	262	245	287	297	248	267	224	326	212	291	416	423	473	459	570	500	col-12	col-12
WBGene00000602	125	118	90	180	296	212	291	187	279	420	282	277	200	393	201	280	194	244	693	494	423	367	761	485	col-13	col-13
WBGene00000603	228	56	92	172	171	118	285	198	123	146	167	205	115	131	145	115	145	125	359	267	459	382	453	265	col-14	col-14
WBGene00000606	87	29	120	105	97	103	148	176	57	96	183	102	59	62	83	55	84	111	139	143	179	253	117	104	col-17	col-17
WBGene00000608	22460	24352	23941	25053	24582	30603	37628	29497	38886	31729	35028	31035	31661	31845	31463	35418	31176	35487	37936	54215	43444	43900	46059	43901	col-19	col-19
WBGene00000609	40987	43922	40685	46400	45902	53032	61085	46565	64367	55166	58448	52085	51082	51279	51098	55752	48168	56620	57968	82172	72747	68155	68999	64858	col-20	col-20
WBGene00000610	2	0	1	2	3	1	1	3	0	2	2	6	2	5	1	1	3	3	3	6	8	7	17	1	col-33	col-33
WBGene00000611	136	151	143	139	162	186	168	120	193	144	188	163	121	136	125	112	119	131	170	209	158	182	182	182	col-34	col-34
WBGene00000612	4	2	1	1	1	7	1	0	0	1	0	1	2	1	3	0	1	0	2	1	6	9	2	5	col-35	col-35
WBGene00000613	0	0	0	0	0	0	2	0	0	0	0	0	1	4	0	2	0	0	0	1	3	2	1	0	col-36	col-36
WBGene00000614	0	0	0	0	0	0	0	0	0	0	0	0	0	0	0	0	0	0	0	0	0	0	0	0	col-37	col-37
WBGene00000615	302	72	189	268	289	88	335	329	151	240	204	196	186	226	191	154	215	219	442	284	517	458	458	365	col-38	col-38
WBGene00000616	228	209	274	313	352	337	437	236	425	388	381	423	320	383	331	430	273	368	474	671	646	507	640	676	col-39	col-39
WBGene00000617	1	5	2	5	5	7	2	2	4	2	1	4	0	1	0	1	1	1	7	8	3	7	5	5	col-40	col-40
WBGene00000618	2	16	14	8	20	46	25	31	7	8	43	28	2	8	11	8	14	30	20	5	26	26	8	7	col-41	col-41
WBGene00000620	6	6	5	4	3	14	22	13	25	17	29	12	25	26	24	43	30	34	16	12	22	22	14	27	col-43	col-43
WBGene00000621	0	0	1	0	0	0	2	0	0	0	1	1	2	0	0	0	1	0	0	0	1	0	0	2	col-44	col-44
WBGene00000622	3	14	15	9	10	11	6	6	1	6	4	8	5	9	15	4	2	6	16	9	8	9	20	21	col-45	col-45
WBGene00000623	12	9	9	12	3	8	2	5	6	0	4	6	7	6	2	1	4	9	10	12	2	4	4	6	col-46	col-46
WBGene00000624	1	0	2	0	2	0	2	2	2	1	1	1	1	0	1	0	2	2	4	6	4	4	6	1	col-47	col-47
WBGene00000625	104	52	60	82	105	65	118	86	82	93	97	82	62	86	82	44	84	74	108	145	157	156	166	154	col-48	col-48
WBGene00000626	121	6	36	68	90	7	125	148	65	71	96	70	65	72	44	50	79	66	235	145	235	231	268	147	col-49	col-49
WBGene00000627	2	2	0	0	2	1	0	0	0	0	0	0	0	0	2	2	0	0	1	2	0	0	0	0	col-50	col-50
WBGene00000628	0	1	0	0	1	0	0	0	0	0	0	0	0	0	0	0	0	0	0	0	0	0	0	0	col-51	col-51
WBGene00000629	3	1	1	1	0	2	2	1	2	1	0	2	2	2	0	7	1	1	3	4	1	6	1	3	col-52	col-52
WBGene00000630	19	24	15	21	26	39	24	15	17	22	29	18	17	19	25	21	20	23	32	24	23	29	28	24	col-53	col-53
WBGene00000631	45	58	20	42	29	64	42	58	33	22	37	55	93	113	88	94	46	90	90	97	59	122	128	115	col-54	col-54
WBGene00000632	0	0	0	0	1	2	0	1	2	0	0	0	0	0	0	0	0	0	1	0	0	2	0	0	col-55	col-55
WBGene00000633	1	0	2	0	0	0	0	0	0	0	0	0	0	0	0	1	0	1	2	1	3	1	3	0	col-56	col-56
WBGene00000634	8	7	8	8	11	13	11	5	16	10	11	9	7	10	6	13	4	5	24	14	25	21	35	14	col-58	col-58
WBGene00000636	87	32	10	61	44	49	87	106	43	13	98	111	59	46	71	109	82	57	172	95	231	187	326	159	col-60	col-60
WBGene00000637	4	9	5	4	4	9	5	1	14	9	9	15	4	5	4	6	2	2	6	12	4	4	14	11	col-61	col-61
WBGene00000638	106	124	130	145	147	174	245	146	203	271	211	203	167	204	129	179	110	167	272	313	267	299	317	330	col-62	col-62
WBGene00000639	206	2	68	107	101	9	204	128	47	97	84	64	115	121	64	37	90	66	262	101	219	377	199	214	col-63	col-63
WBGene00000640	2	2	5	2	3	4	2	2	4	5	1	3	1	5	2	0	6	4	4	4	5	5	7	6	col-64	col-64
WBGene00000641	48	18	3	17	24	44	37	40	29	13	29	70	11	31	28	38	21	26	52	32	112	78	111	42	col-65	col-65
WBGene00000642	0	0	3	0	0	1	1	0	0	1	0	1	0	0	0	0	1	0	1	0	0	0	0	0	col-66	col-66
WBGene00000644	23	28	33	31	35	44	35	27	31	21	31	34	29	34	33	40	33	40	38	46	40	47	62	40	col-68	col-68
WBGene00000645	3	6	0	5	1	2	4	4	5	2	14	2	8	1	3	3	1	5	5	3	12	3	6	8	col-69	col-69
WBGene00000646	4	5	4	3	3	3	11	7	5	9	12	8	8	14	6	8	15	17	20	9	19	15	18	14	H17B01.2	H17B01.2
WBGene00000647	237	53	128	171	186	86	240	251	129	146	158	140	136	155	136	128	142	196	298	234	368	398	418	305	col-71	col-71
WBGene00000648	0	1	1	3	1	0	1	2	1	2	1	3	1	0	3	0	0	0	1	1	1	2	0	0	col-72	col-72
WBGene00000649	407	46	213	311	337	212	554	541	291	306	366	354	246	296	294	220	334	359	630	442	806	863	838	628	col-73	col-73
WBGene00000650	22	9	9	16	16	14	7	6	7	7	5	4	6	15	2	10	4	16	9	4	16	13	6	6	col-74	col-74
WBGene00000651	1	2	0	0	1	0	0	1	0	1	1	0	0	1	1	2	3	0	0	0	1	3	2	0	col-75	col-75
WBGene00000652	122	149	144	132	165	212	159	136	192	134	155	130	270	274	273	264	248	250	349	385	313	331	357	396	col-76	col-76
WBGene00000653	278	106	37	138	146	182	285	230	136	93	222	311	134	191	168	205	208	158	390	222	568	540	563	360	col-77	col-77
WBGene00000654	0	0	0	0	0	0	0	0	0	0	0	0	0	0	0	0	0	0	1	1	3	1	1	2	col-78	col-78
WBGene00000655	6	1	16	18	14	0	15	17	13	19	7	8	9	10	14	7	16	20	19	37	24	25	10	25	col-79	col-79
WBGene00000656	21100	22944	19146	22343	22507	28939	35006	26674	37335	31490	33210	33015	31640	33027	31494	34702	28947	36218	35515	48740	42137	41347	38521	39050	col-80	col-80
WBGene00000657	2601	2913	2539	3123	3086	3776	7045	5064	7622	7241	7059	5788	5078	5022	4932	6022	4970	5835	8580	13326	11400	10646	10509	11722	col-81	col-81
WBGene00000658	6	6	8	13	5	5	2	12	8	7	5	10	7	13	5	7	6	11	10	9	8	12	16	10	col-83	col-83
WBGene00000659	10	18	9	6	10	6	5	5	9	3	5	8	11	8	6	7	7	6	7	15	9	13	8	5	col-84	col-84
WBGene00000660	2	2	3	0	2	3	2	1	5	1	1	5	3	1	0	0	3	4	0	5	5	6	2	4	col-85	col-85
WBGene00000661	4	12	9	4	6	15	5	1	6	2	2	3	13	5	6	7	7	11	6	8	4	8	10	12	col-86	col-86
WBGene00000662	5	3	1	3	2	3	4	0	0	0	2	4	2	0	3	1	1	4	1	4	5	1	1	1	col-87	col-87
WBGene00000663	630	586	528	695	661	809	1176	828	1320	1266	1245	1053	768	820	830	949	914	953	1705	2113	1905	1629	1886	1613	col-88	col-88
WBGene00000664	30	19	11	29	26	27	22	24	30	23	35	27	15	18	21	22	27	26	23	38	37	26	45	26	col-89	col-89
WBGene00000665	19	16	11	14	13	60	46	33	12	14	55	32	0	5	17	20	18	17	19	17	64	53	25	15	col-90	col-90
WBGene00000666	38	28	9	30	44	148	75	28	81	16	90	124	46	89	73	95	52	47	108	143	226	152	194	144	col-91	col-91
WBGene00000667	914	912	820	1109	1003	1261	2058	1484	2189	1777	1918	1852	920	1054	1168	1233	933	1245	1264	1766	1767	1652	1540	1641	col-92	col-92
WBGene00000668	16046	16686	14257	17661	17082	20562	36064	27287	38346	28704	33247	31745	29989	30444	30427	33752	29110	34658	28631	44248	40462	38576	34830	36165	col-93	col-93
WBGene00000669	888	951	819	933	974	1169	2289	1643	2421	1749	1997	1766	1538	1614	1510	1651	1587	1762	1677	2273	2272	1994	2032	2118	col-94	col-94
WBGene00000670	13192	14253	12198	13026	13314	17589	6721	4938	6750	5401	5717	5916	13389	14492	13421	15271	13100	14928	16328	22287	18498	18314	18374	16816	col-95	col-95
WBGene00000671	744	751	635	689	736	1018	676	479	755	603	626	615	879	922	824	980	667	922	1259	1585	1400	1316	1551	1266	col-96	col-96
WBGene00000672	189	39	90	115	101	79	215	161	87	111	118	137	92	119	121	94	110	120	231	220	346	346	305	251	col-97	col-97
WBGene00000673	12356	13908	11779	13716	13552	16329	20673	14970	22578	19024	20200	18030	16136	16527	16024	18027	15061	17906	21294	31288	26999	25239	24915	24624	col-98	col-98
WBGene00000674	223	226	183	227	183	301	176	136	173	154	133	211	166	174	159	168	161	188	244	261	220	242	264	224	col-99	col-99
WBGene00000675	8254	8622	8587	8299	8272	10639	6862	5296	7074	5843	6321	5804	8888	9304	9994	10742	9034	10869	13082	17082	14271	14405	14172	13365	col-101	col-101
WBGene00000676	1	1	0	0	1	0	1	0	0	3	0	1	0	0	0	1	0	1	0	0	0	0	1	1	col-102	col-102
WBGene00000677	13117	15806	11137	12287	12911	17889	20888	16391	22864	17744	19874	18204	18099	18655	18560	20778	16850	21761	22144	33331	29324	27398	25919	28066	col-103	col-103
WBGene00000678	196	49	94	101	97	120	185	192	102	115	153	125	83	120	95	107	109	127	234	244	314	316	370	258	col-104	col-104
WBGene00000679	0	0	2	0	0	1	0	0	0	0	0	1	0	0	0	0	0	2	1	0	1	0	0	0	col-105	col-105
WBGene00000680	32733	35223	32578	34378	34961	42480	44981	33082	46862	38917	41789	39282	39957	41339	41921	46400	39740	45429	44166	64279	55558	53741	57995	52291	col-106	col-106
WBGene00000681	175	48	49	97	100	73	147	122	69	78	141	113	99	122	76	90	81	64	208	95	247	237	227	157	col-107	col-107
WBGene00000682	0	0	0	0	0	1	0	0	0	0	0	1	0	0	0	0	0	0	0	0	1	1	0	0	col-108	col-108
WBGene00000683	73	17	46	65	65	38	98	106	35	66	79	72	60	52	59	48	72	67	129	132	190	188	161	121	col-109	col-109
WBGene00000684	13	5	14	21	20	3	20	26	20	20	13	9	6	23	14	7	11	15	20	32	24	20	13	13	col-110	col-110
WBGene00000685	71	36	48	73	54	51	78	42	32	32	45	50	67	69	51	47	61	58	83	65	84	111	125	83	col-111	col-111
WBGene00000687	37	34	20	24	28	38	57	23	32	22	42	49	21	30	37	40	38	22	62	64	69	67	67	60	col-113	col-113
WBGene00000688	0	0	0	0	0	0	0	0	0	0	0	0	0	0	0	1	0	0	1	0	0	0	1	0	col-114	col-114
WBGene00000689	16	10	4	4	5	4	7	14	4	1	9	18	5	9	15	4	6	10	26	3	26	24	17	16	col-115	col-115
WBGene00000690	19	36	13	24	21	23	12	5	20	8	20	18	28	20	16	17	2	21	20	30	9	17	32	35	col-116	col-116
WBGene00000691	43	16	26	31	26	37	47	34	37	14	36	37	26	32	37	53	22	34	43	53	107	71	78	74	col-117	col-117
WBGene00000692	465	502	444	506	479	590	663	500	724	642	638	478	395	363	393	487	361	506	636	742	643	609	665	588	col-118	col-118
WBGene00000693	64908	68293	65187	72392	70849	83820	90435	69374	95582	75811	86055	75572	75528	79001	75887	82555	75683	85084	85583	127769	105158	98896	102590	98756	col-119	col-119
WBGene00000694	73	41	5	47	42	60	78	91	63	17	92	64	38	55	39	77	69	57	140	72	210	196	263	139	col-120	col-120
WBGene00000695	14	11	12	11	10	20	23	6	10	10	8	15	20	23	6	10	19	27	34	35	37	33	35	25	col-121	col-121
WBGene00000696	58360	63925	58475	61947	59416	80495	74947	57362	81123	67397	72363	61642	69366	73461	72201	81353	68670	77952	90876	124213	95653	94801	98273	88080	col-122	col-122
WBGene00000697	0	3	0	0	0	0	1	2	0	0	0	1	1	1	1	1	0	0	1	0	3	0	0	1	col-123	col-123
WBGene00000698	16010	17152	14852	17288	17111	20624	34302	24284	36655	30715	32233	29518	31722	32651	31817	35977	31034	36843	40919	59092	52884	49098	50285	49652	col-124	col-124
WBGene00000699	369	108	88	174	176	321	406	289	324	213	290	413	184	278	298	364	219	244	350	328	503	449	483	342	col-125	col-125
WBGene00000700	1	0	0	1	2	0	0	0	1	0	2	2	1	1	1	2	0	2	6	1	10	4	7	3	col-126	col-126
WBGene00000701	1	1	0	3	0	1	1	0	1	3	0	0	1	4	2	1	0	0	1	1	7	5	0	3	col-127	col-127
WBGene00000702	3	2	3	8	5	1	0	7	8	0	4	3	0	1	3	0	0	4	4	4	1	4	3	2	col-128	col-128
WBGene00000703	4677	5090	4097	5363	5215	6828	10602	7790	11541	11515	10737	9428	8397	7994	8064	9548	7475	9466	14400	19803	17094	16399	15689	16824	col-129	col-129
WBGene00000704	50	20	7	26	27	32	43	26	13	22	33	34	24	37	29	17	24	28	85	28	81	93	63	56	col-130	col-130
WBGene00000705	2	0	5	2	6	2	2	3	1	3	5	3	2	0	3	2	3	3	2	1	8	4	7	2	col-131	col-131
WBGene00000706	2	5	1	5	2	4	1	4	3	1	1	0	2	0	2	1	2	2	5	6	4	3	3	7	col-132	col-132
WBGene00000707	218	160	87	264	285	382	567	337	525	397	500	607	312	490	423	537	351	411	729	782	1030	760	1121	907	col-133	col-133
WBGene00000708	1336	1437	1279	1229	1353	1757	1261	1049	1381	1194	1325	1434	780	939	894	912	747	919	1138	1308	1059	1100	1215	1052	col-135	col-135
WBGene00000709	0	0	0	1	0	0	1	0	0	0	0	0	0	0	0	0	0	0	1	0	0	1	0	1	col-136	col-136
WBGene00000710	17	15	4	17	22	17	33	7	23	11	32	42	17	60	43	78	28	15	47	56	152	88	100	88	col-137	col-137
WBGene00000711	290	28	98	184	129	58	276	276	111	143	153	167	108	147	108	123	179	146	316	227	474	429	494	284	col-138	col-138
WBGene00000712	4225	4280	3683	4432	4557	5764	9393	6805	10292	9139	9124	8603	6834	7256	6420	7938	6582	7815	10170	15951	14208	13202	13689	14482	col-139	col-139
WBGene00000713	52502	55285	50767	55347	55654	68604	67978	50687	72324	57877	63350	57341	60522	61768	59396	66255	60727	66073	65372	100051	86995	77478	85066	81503	col-140	col-140
WBGene00000714	58	57	61	56	69	80	79	68	102	91	75	73	38	33	38	45	22	35	72	83	69	82	71	80	col-141	col-141
WBGene00000715	6085	6502	4424	5567	5496	8197	6337	4450	6987	5916	6051	5522	5059	5172	5131	5814	4627	5874	7076	10321	8716	8023	8003	7813	col-142	col-142
WBGene00000716	17491	18899	16140	17214	17587	22850	27786	21204	29235	22949	25215	23758	24533	26014	26056	28669	24281	28660	26878	39627	33969	31757	31955	30347	col-143	col-143
WBGene00000717	224	149	154	179	178	242	347	211	315	230	252	282	268	272	259	301	234	268	383	477	479	498	485	469	col-144	col-144
WBGene00000718	83	32	7	38	42	116	119	41	77	47	116	146	42	93	85	146	95	57	135	122	288	157	256	152	col-145	col-145
WBGene00000719	69	35	131	213	218	169	239	65	187	161	178	197	165	194	199	265	113	186	246	251	357	251	305	328	col-146	col-146
WBGene00000720	238	252	289	329	361	271	538	331	625	640	546	452	437	403	380	549	413	499	767	1157	906	801	873	1065	col-147	col-147
WBGene00000721	0	0	0	0	0	0	1	0	0	0	0	1	0	1	0	0	0	0	0	1	1	0	0	0	col-148	col-148
WBGene00000722	42	29	48	52	62	48	189	152	225	203	188	159	174	155	149	173	144	218	239	338	223	224	216	269	col-149	col-149
WBGene00000723	136	125	153	148	172	191	199	149	220	204	216	214	153	147	146	187	140	170	247	283	219	217	202	205	col-150	col-150
WBGene00000724	1	3	1	7	4	1	0	1	0	1	4	0	0	0	0	0	4	2	2	2	1	3	3	2	col-151	col-151
WBGene00000725	11	3	2	9	4	6	6	2	4	0	3	10	1	3	2	4	7	1	9	9	23	8	22	6	col-152	col-152
WBGene00000726	133	145	119	166	123	193	160	111	145	149	156	139	69	68	77	93	76	82	116	154	123	100	121	146	col-153	col-153
WBGene00000727	70	29	14	46	43	51	67	38	52	37	74	78	29	71	64	73	78	35	76	82	148	101	171	113	col-154	col-154
WBGene00000728	474	472	408	518	491	623	904	639	939	880	767	804	695	691	678	821	567	755	980	1228	988	1057	1102	953	col-155	col-155
WBGene00000729	31	10	0	24	11	37	23	26	31	8	23	38	4	9	24	38	30	19	40	28	84	76	89	42	col-156	col-156
WBGene00000730	43	24	5	27	18	56	46	34	43	14	49	47	16	18	32	42	32	32	75	43	89	59	95	77	col-157	col-157
WBGene00000731	33	28	28	31	30	34	55	49	45	37	47	47	66	59	64	81	61	87	62	70	56	67	60	82	col-158	col-158
WBGene00000732	4422	4481	3839	4998	4452	5517	8817	6202	9478	7478	8120	7322	3961	3971	4008	4298	3804	4589	4919	7307	5995	5774	5742	5639	col-159	col-159
WBGene00000733	19517	21318	17080	22007	20727	24797	31359	23744	33771	27379	28879	27387	26345	26296	26846	28412	24416	30810	30593	43679	36663	34881	33346	33613	col-160	col-160
WBGene00000734	198	86	14	148	135	221	278	140	185	61	236	370	127	233	198	305	172	150	296	209	639	466	622	379	col-161	col-161
WBGene00000735	159	88	11	74	97	194	189	115	104	34	162	220	97	141	127	233	134	91	244	164	407	303	469	249	col-162	col-162
WBGene00000736	3	12	4	3	5	9	1	1	0	2	1	0	7	9	4	5	1	5	6	4	7	9	3	7	col-163	col-163
WBGene00000737	3	2	1	1	0	1	2	1	1	1	2	1	0	2	4	1	3	5	1	3	1	4	2	3	col-164	col-164
WBGene00000738	27	0	12	8	11	1	1	0	0	0	0	0	5	20	0	2	1	13	0	1	31	2	11	1	col-165	col-165
WBGene00000739	551	454	461	480	495	652	671	557	904	662	603	635	491	514	535	624	450	558	610	926	799	772	641	780	col-166	col-166
WBGene00000740	94	48	45	65	59	104	110	71	110	74	128	147	58	74	63	101	86	58	112	131	178	181	177	147	col-167	col-167
WBGene00000741	42	17	13	24	19	40	41	31	41	43	47	53	33	35	32	45	23	28	62	61	122	78	73	67	col-168	col-168
WBGene00000742	32	6	25	29	24	49	40	33	50	45	53	34	25	40	38	37	29	25	39	64	74	75	41	52	col-169	col-169
WBGene00000743	17	9	0	10	16	39	22	20	27	11	32	26	12	13	17	32	10	13	27	29	64	49	48	41	col-170	col-170
WBGene00000744	0	0	0	0	0	0	0	0	0	1	0	0	0	0	0	0	0	0	0	0	0	0	0	0	col-171	col-171
WBGene00000745	4	4	6	9	4	2	4	5	3	4	4	2	2	1	6	3	5	6	11	1	11	7	8	10	col-172	col-172
WBGene00000746	15	9	13	13	29	4	31	18	6	12	19	13	11	8	10	6	13	15	21	8	23	32	16	29	col-173	col-173
WBGene00000747	6	1	3	3	1	9	2	7	7	3	2	9	5	4	7	2	13	7	12	9	20	6	20	0	col-174	col-174
WBGene00000748	146	18	56	125	94	21	175	165	87	114	122	118	65	82	115	70	116	115	250	177	304	280	344	230	col-175	col-175
WBGene00000749	82	28	74	71	59	71	70	106	109	112	101	71	104	112	73	76	86	54	79	196	141	155	133	107	col-176	col-176
WBGene00000750	14	10	13	24	20	31	28	21	40	19	25	22	19	15	11	17	13	12	31	46	27	20	22	26	col-177	col-177
WBGene00000751	23639	24157	23313	26853	26689	30177	33136	25928	35622	30359	32339	28537	32379	32647	32237	35686	31797	35833	41813	55513	47247	45822	45848	43581	col-178	col-178
WBGene00000752	6955	8169	6839	7809	7698	8766	12165	10078	13545	12046	12644	10686	10076	10365	10286	11549	10138	11659	13222	17049	14082	13181	13661	12840	col-179	col-179
WBGene00000753	83	25	20	45	49	109	86	67	66	48	82	92	45	81	63	97	68	65	110	101	171	148	156	118	col-180	col-180
WBGene00000754	51324	56436	55370	60031	58237	69124	74071	56936	79858	70244	73620	60830	64051	65940	65723	73645	65530	73234	88316	118370	94879	89937	94912	86686	col-181	col-181
WBGene00000755	7	3	17	4	5	7	10	10	0	14	15	13	6	2	7	4	8	12	14	15	21	19	24	15	col-182	col-182
WBGene00000756	0	0	0	0	0	0	0	0	2	1	0	0	0	0	0	0	0	0	0	2	0	0	4	0	col-183	col-183
WBGene00000757	30861	33044	34363	33087	33484	40975	43278	34113	45268	43082	43239	37521	38536	40400	39131	46096	40103	43174	50605	67304	51806	51643	58032	51637	col-184	col-184
WBGene00000758	0	0	0	1	0	0	0	0	0	0	0	0	0	0	0	0	0	0	0	0	0	0	0	0	col-185	col-185
WBGene00000759	19	33	20	28	19	35	26	23	44	32	36	35	25	31	33	34	20	16	31	37	50	42	38	37	col-186	col-186
WBGene00000760	8	24	13	17	11	20	14	6	9	4	12	13	8	17	11	11	16	9	9	20	12	12	20	15	col-187	col-187
WBGene00000761	822	922	911	1092	991	1092	1273	1016	1220	1289	1277	1130	1151	1120	1091	1184	1287	1183	1666	1819	1598	1675	1648	1489	coq-1	coq-1
WBGene00000762	576	636	632	730	698	842	683	545	615	624	620	677	605	621	607	651	599	734	927	978	893	914	1028	828	coq-2	coq-2
WBGene00000763	569	720	658	722	701	819	698	539	677	640	684	581	538	589	584	617	627	584	823	845	775	750	828	761	coq-3	coq-3
WBGene00000764	401	487	434	499	527	521	463	355	452	475	451	409	478	427	406	439	438	441	550	699	600	635	667	623	coq-4	coq-4
WBGene00000765	1397	1477	1475	1797	1710	1796	1807	1509	1771	1886	1850	1606	1551	1576	1658	1689	1802	1748	2349	2411	2335	2231	2429	2125	coq-5	coq-5
WBGene00000766	725	707	726	786	761	943	596	535	635	665	657	591	585	615	548	641	652	656	819	928	808	704	817	761	coq-6	coq-6
WBGene00000767	1968	2171	2183	2385	2319	2680	2480	2070	2356	2245	2389	2244	2130	2230	2190	2533	2514	2388	3129	3418	3102	3216	3276	3074	coq-8	coq-8
WBGene00000768	362	434	400	462	442	491	513	354	479	432	443	340	340	377	355	395	332	366	500	609	540	456	450	474	cor-1	cor-1
WBGene00000770	1329	1485	1531	1695	1708	2005	1753	1505	1490	1471	1593	1699	1435	1589	1609	1667	1831	1678	1548	1700	1633	1633	1426	1512	cpb-1	cpb-1
WBGene00000771	32	32	34	26	20	28	31	22	20	21	22	21	26	17	25	23	16	22	34	41	31	26	35	52	cpb-2	cpb-2
WBGene00000772	3913	4465	4652	5040	4952	5724	5165	4482	4744	4490	5139	4703	4155	4661	4418	4763	5223	5087	6911	6881	6685	6624	6334	6221	cpb-3	cpb-3
WBGene00000773	1659	1800	1771	2156	2001	2216	2082	1842	1931	1828	1956	1841	1714	1896	1865	2001	2124	1983	2506	2632	2475	2454	2667	2350	cpf-1	cpf-1
WBGene00000774	1571	1820	1690	1865	1903	2325	1636	1421	1564	1433	1602	1492	1493	1635	1557	1804	1916	1705	1932	2056	2046	2015	1918	1865	cpf-2	cpf-2
WBGene00000775	92	139	100	149	118	130	156	163	204	191	244	168	180	162	157	202	179	175	291	290	224	224	216	244	cpin-1	cpin-1
WBGene00000776	20623	21883	21039	22701	22486	27660	29600	23681	29162	25217	27853	26182	24317	24880	24645	27374	25263	27312	29710	36988	31209	31155	32752	30497	cpl-1	cpl-1
WBGene00000777	5978	6545	5980	7114	6910	7959	6573	5619	5861	6075	6473	5917	5952	6225	6195	6545	7187	6653	7634	8449	8153	7792	8763	7749	cpn-1	cpn-1
WBGene00000778	62	70	56	81	77	117	69	66	68	56	67	61	71	62	68	83	74	83	96	109	84	86	99	92	cpn-2	cpn-2
WBGene00000779	4720	5065	5244	5530	5133	6559	5673	4495	6084	4973	5545	4712	4596	4835	4813	5342	4759	5066	6376	7978	6544	6426	6940	6338	cpn-3	cpn-3
WBGene00000780	951	959	864	1030	1040	1216	1287	1007	1396	1294	1308	1029	939	956	988	1105	970	1095	1282	1746	1360	1401	1443	1387	cpn-4	cpn-4
WBGene00000781	5192	5602	5673	6626	6124	7165	8047	6317	8249	7339	7249	6109	6129	6116	6382	7096	6480	7021	8854	12505	10144	9647	9971	9318	cpr-1	cpr-1
WBGene00000782	2	2	4	0	1	2	1	0	0	0	0	0	0	0	1	3	2	1	1	5	1	3	0	0	cpr-2	cpr-2
WBGene00000783	960	952	1011	1103	1124	1248	760	560	871	956	872	859	327	410	363	439	378	406	459	633	550	561	608	483	cpr-3	cpr-3
WBGene00000784	2510	2612	2390	2816	2748	3385	2355	1794	2301	1850	1949	1902	2680	2644	2618	2755	2640	3083	3393	4447	3937	3749	3630	3643	cpr-4	cpr-4
WBGene00000785	6562	6829	5898	7264	7144	8336	8275	6726	8911	8151	8473	7363	5817	5827	6078	6793	5890	6516	8381	11218	9547	9046	9112	8822	cpr-5	cpr-5
WBGene00000786	10819	11495	11786	11902	11935	14917	14958	11892	14691	13893	14319	13219	12807	13611	12991	14809	13464	14909	16532	19490	16036	16258	17667	16066	cpr-6	cpr-6
WBGene00000787	905	969	889	999	967	1299	887	717	795	805	865	812	848	896	804	931	856	840	1170	1292	1148	1191	1336	1136	cps-6	cps-6
WBGene00000788	5317	5319	5508	5501	5672	6878	6080	4788	6097	5278	5895	5430	5140	5243	5098	5752	5080	5767	5792	7520	6570	6423	7293	6492	cpz-1	cpz-1
WBGene00000789	881	958	949	1069	1079	1313	1230	947	1352	1277	1240	1046	980	929	910	980	929	1011	1371	1676	1410	1338	1502	1443	cpz-2	cpz-2
WBGene00000792	196	254	225	188	187	280	229	166	218	154	171	201	220	236	230	242	203	243	233	314	281	329	263	262	crb-1	crb-1
WBGene00000793	1455	1637	1550	1432	1526	1973	1279	1192	1365	1007	1136	1419	1233	1529	1447	1592	1339	1584	1626	1869	1585	1785	1697	1623	crh-1	crh-1
WBGene00000794	2937	3307	2923	3391	3346	4114	2983	2775	2746	2440	2770	2746	2918	3064	2888	3207	3366	3109	3415	3738	3526	3794	3902	3710	crn-1	crn-1
WBGene00000795	387	437	428	465	450	596	406	346	342	333	402	368	360	378	319	409	374	362	462	542	499	456	544	444	crn-2	crn-2
WBGene00000796	2833	3123	3198	3344	3234	4012	3272	2824	3249	2904	3343	3251	3185	3136	3239	3412	3601	3558	4171	4551	4164	4316	4511	4109	crn-3	crn-3
WBGene00000797	409	434	393	483	538	528	436	392	409	426	480	446	397	432	420	405	475	440	541	570	545	533	531	475	crn-4	crn-4
WBGene00000798	712	811	791	898	865	897	916	765	839	970	931	809	804	754	779	837	944	837	1143	1195	1160	1079	1337	1159	crn-5	crn-5
WBGene00000799	229	288	232	296	260	306	473	372	506	472	415	351	296	347	353	345	306	341	464	588	424	387	496	407	crn-6	crn-6
WBGene00000800	4119	4396	4326	4649	4303	5634	4470	3894	4186	3747	4170	4187	4200	4454	4208	4654	4715	4700	5684	6214	5463	6098	6292	5585	cars-1	cars-1
WBGene00000801	233	240	228	228	254	291	163	151	158	130	127	171	223	218	172	247	192	208	198	218	192	240	225	221	cars-2	cars-2
WBGene00000802	17923	19163	19146	18342	18403	23886	20591	17183	19987	17367	18595	19464	17895	19698	18613	19900	19791	20031	21357	24884	21569	22940	25136	22848	crt-1	crt-1
WBGene00000803	637	719	655	709	709	867	652	547	612	528	645	601	700	764	677	754	726	806	694	825	747	806	819	772	csb-1	csb-1
WBGene00000804	2309	2298	2184	2470	2508	3061	2388	1851	1984	1764	2109	2163	2175	2267	2225	2245	2453	2229	2183	2633	2572	2658	2621	2485	csc-1	csc-1
WBGene00000812	1762	1885	2014	2098	1998	2424	2017	1769	1876	1703	1868	1810	1775	1865	1849	2021	2100	2033	2351	2689	2574	2530	2544	2393	csk-1	csk-1
WBGene00000813	1845	2027	1887	2238	2031	2331	1923	1808	1927	1799	2021	1931	1901	1979	1969	2064	2199	2139	2603	2675	2402	2522	2589	2324	csn-1	csn-1
WBGene00000814	2644	2737	2608	3057	2818	3391	2762	2449	2962	2565	2869	2805	2730	2837	2833	2887	3330	3156	3813	4004	3643	3762	4273	3479	csn-2	csn-2
WBGene00000815	1936	2269	2231	2595	2484	2789	2407	2080	2277	2307	2288	2200	2165	2281	2277	2482	2593	2466	2932	3096	2854	2899	3052	2784	csn-3	csn-3
WBGene00000816	2062	2343	2198	2485	2357	2924	2322	2094	2109	1886	2222	2080	2125	2326	2313	2454	2491	2452	3056	3108	2929	3103	3096	2919	csn-4	csn-4
WBGene00000817	1501	1687	1639	1905	1833	2083	1899	1515	1680	1820	1793	1561	1595	1544	1686	1693	1879	1721	2141	2275	2201	2129	2309	2025	csn-5	csn-5
WBGene00000818	1784	2019	1867	2202	2141	2649	1976	1673	1850	1804	1869	1856	1863	1871	1823	1925	2075	2013	2308	2465	2534	2378	2407	2360	csn-6	csn-6
WBGene00000819	20	41	25	31	27	44	25	28	13	21	17	29	32	36	31	32	30	34	49	44	36	44	49	50	csp-1	csp-1
WBGene00000820	19	13	16	9	16	24	16	8	8	12	8	22	15	9	8	7	11	15	11	32	10	19	16	16	csp-2	csp-2
WBGene00000821	5	2	3	5	2	4	5	1	3	1	3	2	5	6	6	3	4	7	8	8	3	3	2	3	csp-3	csp-3
WBGene00000822	1636	1840	1967	2007	1979	2343	2753	2063	2878	2746	2776	2214	1984	1906	2020	2198	1978	2180	2755	3419	2916	2655	3055	2746	csq-1	csq-1
WBGene00000829	48134	48852	51265	74950	71433	61009	50784	59360	75190	84608	72560	60014	59073	49182	53534	59430	58199	60624	89449	88188	77141	67449	74251	65986	ctb-1	ctb-1
WBGene00000830	237	283	256	322	272	413	288	275	325	257	256	361	325	386	383	376	390	425	439	525	353	364	364	315	ctl-1	ctl-1
WBGene00000831	1083	1177	1078	1146	1192	1495	1349	1069	1307	1260	1258	1265	1384	1495	1411	1644	1525	1539	1452	1779	1585	1527	1510	1411	ctl-2	ctl-2
WBGene00000832	634	673	615	632	532	824	643	525	647	549	547	581	497	550	594	622	499	605	577	651	616	648	783	644	ctn-1	ctn-1
WBGene00000833	21087	23261	21880	25636	25344	28593	29396	23432	28550	25129	27043	25121	21754	22855	22456	24666	24209	24784	27701	34307	31064	30636	30970	28665	cts-1	cts-1
WBGene00000834	2435	2801	2867	2927	3002	3569	3366	2952	3247	2978	3383	3072	3080	3312	3192	3409	3534	3503	4336	4620	4072	4220	3960	4073	cua-1	cua-1
WBGene00000835	767	837	818	1019	952	909	940	781	984	985	941	917	864	881	899	982	932	867	1417	1508	1293	1359	1587	1365	cuc-1	cuc-1
WBGene00000836	4347	4761	4768	4693	4663	5850	4567	3878	4264	3660	4221	4369	4374	4939	4749	4948	5349	4994	5423	6158	5526	5796	5823	5535	cul-1	cul-1
WBGene00000837	4318	4766	4644	5086	4947	6278	4603	3956	4162	3710	4170	4443	4236	4670	4298	4757	4992	4634	5392	5953	5717	5816	5616	5507	cul-2	cul-2
WBGene00000838	4986	5923	5687	6140	6001	7303	5988	5279	5411	4962	5488	5517	5130	6029	5534	6097	6358	6205	6891	7850	7066	7490	7039	6910	cul-3	cul-3
WBGene00000839	1912	2098	2134	2328	2217	2730	2309	1878	2056	2019	2080	2057	1988	2130	2159	2266	2381	2359	2889	3111	2740	2768	2844	2607	cul-4	cul-4
WBGene00000840	1954	2203	2120	2347	2288	2721	2152	1740	2016	1962	2121	2066	2086	2123	2187	2251	2391	2272	2757	2871	2809	2764	2880	2731	cul-5	cul-5
WBGene00000841	203	220	160	188	172	262	112	76	108	121	110	124	90	68	84	129	100	95	130	152	119	137	132	126	cul-6	cul-6
WBGene00000843	1986	2263	2194	2556	2485	2828	2411	2004	2293	2343	2341	2106	2052	2090	2141	2197	2415	2216	2887	2912	2708	2718	3016	2644	cup-2	cup-2
WBGene00000845	132	134	123	158	145	171	189	137	234	192	209	144	160	170	168	179	161	173	216	263	216	184	242	252	cup-4	cup-4
WBGene00000846	1931	2237	2256	2542	2421	2845	2274	2036	2133	2167	2217	2046	2142	2323	2385	2372	2403	2398	2935	2936	2918	2822	3002	2680	cup-5	cup-5
WBGene00000851	5	1	5	1	4	6	6	4	1	4	5	6	3	3	3	0	4	2	4	3	5	0	6	2	cut-1	cut-1
WBGene00000853	13	3	8	5	11	6	6	3	4	4	1	5	13	8	12	9	10	8	8	20	8	10	7	6	cut-6	cut-6
WBGene00000854	1127	1330	1121	1180	1133	1620	1134	1043	1123	909	1116	1154	1217	1294	1192	1370	1307	1273	1458	1647	1390	1690	1797	1539	cux-7	cux-7
WBGene00000857	173	152	165	137	166	185	159	115	149	129	118	118	150	170	139	140	119	148	184	219	174	180	186	178	cwn-1	cwn-1
WBGene00000858	64	92	66	73	63	102	78	64	101	59	78	91	80	93	74	82	78	82	113	112	100	104	133	85	cwn-2	cwn-2
WBGene00000859	0	0	0	0	0	0	1	0	3	2	0	1	2	0	0	0	0	1	0	5	3	0	1	2	cwp-1	cwp-1
WBGene00000860	1	1	0	1	1	0	0	0	1	3	0	1	3	1	0	0	1	1	4	5	5	5	1	1	cwp-2	cwp-2
WBGene00000861	0	0	0	0	0	0	0	0	0	0	0	0	1	1	1	0	0	0	0	3	0	0	0	0	cwp-3	cwp-3
WBGene00000862	9	8	19	9	12	16	10	10	21	30	22	9	11	12	4	17	22	8	26	25	17	26	14	16	cwp-4	cwp-4
WBGene00000863	1980	2243	2245	2510	2438	2832	2267	2072	2124	2057	2304	2153	2119	2257	2311	2329	2523	2404	2988	3189	2909	3019	3095	2733	cya-1	cya-1
WBGene00000864	25	25	20	20	17	30	22	21	23	18	17	16	15	23	30	22	21	36	26	29	18	23	38	31	cya-2	cya-2
WBGene00000865	7360	8097	7744	8556	8259	10076	7538	6568	6840	6395	6843	6881	7419	7988	7686	7893	8605	8111	9007	10029	9380	9716	9578	9072	cyb-1	cyb-1
WBGene00000866	2926	3165	3477	4027	4078	4149	3773	3295	3452	3660	3591	3294	3414	3423	3300	3640	3923	3677	4375	4545	4340	4411	4532	4296	cyb-2.1	cyb-2.1
WBGene00000867	5420	5755	5659	6528	6485	7161	6150	5447	5787	5730	5933	5719	5366	5797	5652	6170	6513	6206	7427	7571	7426	7349	8216	7448	cyb-2.2	cyb-2.2
WBGene00000868	16217	17812	16958	18367	17211	21541	17344	14963	15925	13691	15714	15810	17174	18469	18115	18604	19522	18462	21494	22339	20563	22177	22107	20713	cyb-3	cyb-3
WBGene00000869	9253	10324	10026	10777	10612	12741	11367	9674	11327	10110	10932	10457	9273	9875	9473	10524	10539	10456	11904	14670	13061	12917	14098	12622	cyc-1	cyc-1
WBGene00000870	323	392	404	339	347	477	288	261	330	243	247	325	323	321	327	333	360	367	405	436	376	440	421	396	cyd-1	cyd-1
WBGene00000871	3322	3671	3603	4403	4056	4648	4050	3414	3501	3608	3993	3635	3540	3700	3714	3707	4081	3944	4754	5244	5228	5083	5066	4893	cye-1	cye-1
WBGene00000872	1715	2024	1947	2116	2159	2711	1854	1480	1793	1566	1724	1744	1489	1741	1620	1810	1796	1752	1934	2224	1963	2091	1996	1999	cyk-1	cyk-1
WBGene00000874	2198	2459	2432	2481	2458	3096	2452	2029	2299	1983	2241	2365	2173	2414	2384	2432	2631	2589	3041	3262	3001	3031	3105	2991	cyk-3	cyk-3
WBGene00000875	4023	4231	4062	4270	4428	5503	4135	3390	3713	3382	3841	3961	3665	4099	3792	3986	4392	3988	4551	5070	4797	4743	4640	4633	cyk-4	cyk-4
WBGene00000876	2223	2480	2495	2439	2380	2997	2290	1985	2053	1889	2195	2291	2306	2331	2323	2339	2507	2435	2879	3122	2735	3120	3250	2833	cyl-1	cyl-1
WBGene00000877	2282	2610	2445	2816	2965	3175	3120	2719	2964	3001	3061	2839	2590	2531	2690	2861	2968	2757	3853	4086	3891	3763	4139	3700	cyn-1	cyn-1
WBGene00000878	130	151	144	183	131	225	154	128	127	152	144	151	102	93	101	113	75	115	119	189	135	140	155	197	cyn-2	cyn-2
WBGene00000879	5240	5842	5811	6320	5973	7026	6256	5347	6097	5498	6331	5497	5318	5471	5572	5980	6135	5991	7636	8437	7288	7709	8134	7246	cyn-3	cyn-3
WBGene00000880	1586	1728	1596	1819	1718	2175	1702	1495	1665	1480	1659	1671	1663	1753	1636	1809	1890	1824	2131	2354	2151	2253	2472	2139	cyn-4	cyn-4
WBGene00000881	7399	7937	7131	8776	8591	10036	8615	6608	8429	7729	8052	7681	6990	7256	7252	7619	7489	7670	8567	10073	9623	9100	9251	8336	cyn-5	cyn-5
WBGene00000882	348	418	424	442	422	518	543	415	549	482	508	444	471	510	470	505	446	498	668	759	647	620	799	670	cyn-6	cyn-6
WBGene00000883	28023	31059	30143	28732	28054	38188	30186	25285	28266	23079	27460	26542	26996	29549	27555	31120	30606	30930	36619	40920	33207	38430	41316	37283	cyn-7	cyn-7
WBGene00000884	801	909	825	810	847	1099	781	712	766	580	632	813	900	1028	947	964	916	1026	896	1039	947	1014	1010	1016	cyn-8	cyn-8
WBGene00000885	924	1140	1056	1132	1175	1319	1033	1018	999	979	1065	980	995	1097	1040	1096	1148	1044	1405	1526	1416	1537	1547	1384	cyn-9	cyn-9
WBGene00000886	734	792	792	926	974	1008	837	669	802	856	876	746	718	771	772	822	878	889	1000	1087	1028	951	1152	1074	cyn-10	cyn-10
WBGene00000887	454	531	474	535	603	581	456	412	413	430	479	371	362	379	343	420	416	380	501	526	571	445	521	468	cyn-11	cyn-11
WBGene00000888	858	955	1024	1019	1182	1200	1005	883	939	1020	911	857	914	929	948	1035	1028	983	1359	1338	1307	1312	1440	1236	cyn-12	cyn-12
WBGene00000889	1894	2086	1928	2059	2142	2489	1989	1705	1856	1725	1853	1782	1849	2073	1864	2095	2031	2051	2539	2794	2530	2617	2914	2522	cyn-13	cyn-13
WBGene00000890	1181	1269	1223	1454	1265	1596	1333	1074	1276	1200	1312	1167	1342	1327	1201	1337	1539	1328	1837	1844	1646	1676	1848	1626	sig-7	sig-7
WBGene00000891	1685	1776	1877	1980	1965	2233	2037	1747	1870	1729	1993	1979	1823	1982	1875	1837	2113	1998	2518	2647	2417	2546	2733	2451	cyn-15	cyn-15
WBGene00000892	1334	1423	1336	1351	1267	1809	1324	1147	1278	1026	1167	1381	1434	1565	1413	1535	1778	1541	1767	1944	1661	1824	2045	1773	cyn-16	cyn-16
WBGene00000893	15	12	14	12	10	6	15	10	1	10	18	5	7	11	13	4	14	12	8	15	11	19	12	16	cyn-17	cyn-17
WBGene00000894	9017	10273	10355	11338	10861	12906	10386	9040	9883	9535	10393	9941	8770	9309	9568	10025	10677	9911	11798	13141	11994	12519	12440	11726	dab-1	dab-1
WBGene00000895	34	32	35	40	36	57	42	43	49	46	33	41	36	45	44	29	35	45	58	69	45	52	68	47	dac-1	dac-1
WBGene00000896	2262	2407	2492	3001	2769	3030	2947	2539	2939	2829	2735	2608	2813	2570	2726	3025	2994	2829	3460	3794	3514	3677	3972	3625	dad-1	dad-1
WBGene00000897	990	1029	1003	1051	1005	1400	1001	774	891	787	805	934	986	1104	1035	1132	953	1084	1031	1258	1086	1190	1310	1242	daf-1	daf-1
WBGene00000898	2528	2576	3536	3037	3123	3998	3476	2610	2952	2611	2834	3006	3010	3497	3382	3674	3659	3669	4172	4552	3985	4085	4097	3947	daf-2	daf-2
WBGene00000899	810	966	911	879	857	1164	672	566	675	587	592	711	591	649	606	681	591	691	686	775	732	715	805	670	daf-3	daf-3
WBGene00000900	916	1035	994	996	926	1293	1022	823	970	736	927	928	1000	1081	1094	1153	1082	1111	1157	1281	1110	1235	1298	1262	daf-4	daf-4
WBGene00000901	850	1056	954	941	912	1296	1131	907	1158	941	975	1073	922	945	999	1081	942	1068	1030	1382	1157	1249	1116	1090	daf-5	daf-5
WBGene00000902	9	30	23	26	18	11	18	20	21	37	29	28	23	21	31	22	28	24	37	41	39	34	32	46	daf-6	daf-6
WBGene00000903	129	135	130	162	157	190	213	189	220	198	232	165	128	120	144	170	121	169	206	265	176	229	219	219	daf-7	daf-7
WBGene00000904	317	371	363	360	365	514	356	303	327	318	314	391	301	322	357	420	318	370	389	455	402	425	422	355	daf-8	daf-8
WBGene00000905	34	34	33	35	50	22	41	38	52	34	40	44	49	49	61	67	56	64	71	118	76	71	63	84	daf-9	daf-9
WBGene00000906	9	16	18	19	21	15	24	14	24	12	24	26	7	18	21	22	12	13	28	35	20	24	26	19	daf-10	daf-10
WBGene00000907	14	12	17	14	14	13	14	6	16	11	7	8	8	4	6	8	2	13	16	18	21	12	6	14	daf-11	daf-11
WBGene00000908	338	440	399	422	444	542	474	434	526	370	507	463	394	505	460	535	475	501	536	694	631	554	560	559	daf-12	daf-12
WBGene00000910	352	436	310	385	392	532	369	279	362	347	325	349	303	337	266	300	222	289	341	420	284	344	443	337	daf-14	daf-14
WBGene00000911	3306	3650	4121	4092	3940	4875	4457	3710	3845	3800	3939	4082	3678	4072	4065	4479	4663	4404	5451	5695	5242	5510	4994	5067	daf-15	daf-15
WBGene00000912	2947	3462	3442	3650	3604	4283	4203	3694	4163	3729	4082	3897	3553	3897	3976	4490	4244	4394	5425	6123	5217	5248	5301	4949	daf-16	daf-16
WBGene00000913	12370	14212	13225	13363	13239	17460	13203	11198	11702	10490	11776	12577	13421	14726	14581	15045	15254	15426	16128	17496	16196	18134	17745	17318	daf-18	daf-18
WBGene00000914	519	588	600	614	586	771	522	494	543	464	542	539	538	601	597	589	596	608	616	673	618	611	600	654	daf-19	daf-19
WBGene00000915	63173	67059	68460	68523	68028	82633	77191	64015	68811	62722	68366	69017	62451	68313	64680	68586	72608	70095	79094	87966	78576	83472	86159	79795	daf-21	hsp-90
WBGene00000917	861	901	890	957	930	1157	940	786	869	781	904	880	885	913	948	990	1062	1014	1174	1263	1177	1268	1274	1174	daf-25	daf-25
WBGene00000920	56	86	85	63	79	102	101	69	111	114	151	79	82	71	78	94	89	84	121	177	107	103	86	94	daf-28	daf-28
WBGene00000923	1703	1886	1912	2274	2343	2407	2263	2127	2265	2396	2370	2093	2016	2037	1999	2196	2339	2105	2778	2831	2648	2598	2842	2646	daf-31	daf-31
WBGene00000928	219	209	215	247	225	220	143	153	198	159	147	135	113	182	170	117	123	188	303	301	251	297	329	261	dao-2	dao-2
WBGene00000929	593	618	661	611	651	850	770	632	818	716	754	639	822	841	822	837	844	827	862	974	933	843	976	966	dao-3	dao-3
WBGene00000930	4	0	9	6	10	4	11	14	6	7	2	5	8	19	5	2	7	9	24	26	34	20	7	13	dao-4	dao-4
WBGene00000931	4868	5002	4637	5194	5295	6572	4909	4347	4544	3960	4365	4700	3969	4418	4323	4547	4843	4485	5752	6394	5910	6353	5951	5760	dao-5	dao-5
WBGene00000932	23	26	19	19	28	13	7	4	9	5	9	10	14	4	9	19	5	8	5	11	11	7	14	18	dao-6	dao-6
WBGene00000933	1314	1379	1427	1536	1501	1693	1602	1523	1544	1600	1656	1405	1335	1425	1335	1340	1488	1418	1898	1925	2003	1828	2101	1907	dap-3	dap-3
WBGene00000934	31	28	36	31	42	40	22	50	42	32	32	28	32	17	25	26	22	27	37	43	33	39	30	47	dat-1	dat-1
WBGene00000935	5385	6098	6003	6657	6732	7565	6192	5310	5631	5198	5870	5577	5552	6417	6005	6533	7160	6608	7995	8760	8469	8373	7824	7744	daz-1	daz-1
WBGene00000936	169	170	140	161	150	209	200	180	256	176	181	199	155	180	152	185	134	184	196	242	194	204	225	192	dbl-1	dbl-1
WBGene00000937	1017	1115	1059	1189	1100	1404	1066	932	1070	988	1136	984	1069	1132	1049	1170	1187	1136	1470	1558	1406	1471	1578	1424	dbr-1	dbr-1
WBGene00000938	2195	2412	2566	2681	2563	3358	2486	2192	2438	2085	2317	2508	2320	2722	2525	2743	2733	2819	3325	3437	3220	3434	3356	3157	dcp-66	dcp-66
WBGene00000939	3353	3456	3938	3915	3918	4730	4076	3444	3662	3383	3693	3856	3760	4105	3940	4185	4470	4412	5360	5759	5262	5540	5487	5188	dcr-1	dcr-1
WBGene00000940	1170	1270	1165	1436	1382	1546	1371	1142	1220	1178	1351	1149	1198	1144	1162	1303	1395	1288	1588	1741	1534	1666	1710	1539	dcs-1	dcs-1
WBGene00000941	1480	1657	1616	2155	1954	1986	2327	1968	2232	2292	2290	1988	1823	1579	1762	1974	1905	1831	2691	2888	2555	2660	2876	2429	ddp-1	ddp-1
WBGene00000942	1509	1547	1587	1777	1710	2057	1857	1480	1848	1711	1792	1679	1260	1543	1459	1565	1429	1654	2138	2578	2263	2121	2027	2047	deb-1	deb-1
WBGene00000950	69	64	63	71	62	63	85	62	88	73	90	74	52	83	80	79	58	85	71	113	100	87	87	117	deg-1	deg-1
WBGene00000951	39	30	33	43	41	50	40	24	76	28	43	39	44	33	37	38	32	50	51	64	50	48	54	68	deg-3	deg-3
WBGene00000952	20	15	11	12	15	15	17	16	12	7	22	6	16	16	12	10	11	15	20	16	16	21	21	16	del-1	del-1
WBGene00000953	9	22	18	11	15	21	11	8	12	8	15	10	11	11	9	19	14	12	12	17	20	14	19	18	del-2	del-2
WBGene00000955	32	31	39	52	46	76	52	44	49	65	78	45	55	43	59	62	33	46	68	71	71	69	62	79	des-2	des-2
WBGene00000958	130	136	142	123	108	202	143	111	158	128	116	150	127	142	138	165	102	134	168	206	146	168	137	174	dgk-1	dgk-1
WBGene00000959	601	668	662	697	713	839	716	578	794	689	737	715	620	689	745	743	658	733	814	1017	830	802	913	888	dgk-2	dgk-2
WBGene00000960	8	7	11	5	10	12	10	9	13	18	11	8	10	10	12	12	9	7	8	17	13	10	11	7	dgk-3	dgk-3
WBGene00000961	638	716	752	783	777	952	746	632	721	670	723	772	651	740	752	781	744	790	874	1019	995	954	985	921	dgn-1	dgn-1
WBGene00000962	7803	8264	9449	9364	9124	11091	9898	7722	9200	8498	9376	8942	8087	9113	8884	9452	10373	9758	12222	12763	11842	12216	11529	11267	dhc-1	dhc-1
WBGene00000963	330	344	324	358	320	471	345	227	384	348	362	359	149	162	165	206	185	197	299	324	281	249	303	291	dhp-1	dhp-1
WBGene00000964	85	117	109	112	119	137	198	145	195	176	171	123	117	122	124	127	123	148	161	204	149	179	182	177	dhp-2	dhp-2
WBGene00000965	1307	1590	1461	1686	1662	1918	1577	1359	1502	1453	1529	1436	1450	1509	1470	1501	1584	1652	2056	2127	1979	1938	2292	1885	dhs-1	dhs-1
WBGene00000966	237	288	305	267	279	359	221	183	228	241	222	225	185	206	193	227	211	258	282	286	244	214	255	203	dhs-2	dhs-2
WBGene00000967	960	984	993	1119	1039	1221	1409	1151	1495	1443	1478	1270	1185	1205	1192	1312	1241	1323	1611	1788	1454	1452	1727	1480	dhs-3	dhs-3
WBGene00000968	59	56	36	64	58	48	58	48	74	61	55	38	52	55	46	42	47	64	64	88	54	78	95	74	dhs-4	dhs-4
WBGene00000969	116	118	99	133	98	123	153	119	158	170	157	134	174	170	204	178	167	199	221	268	217	210	218	278	dhs-5	dhs-5
WBGene00000970	2238	2495	2449	2491	2403	3067	2369	1947	2245	2108	2167	2190	2214	2334	2251	2481	2436	2417	2993	3286	2769	3026	3107	2813	dhs-6	dhs-6
WBGene00000971	73	78	79	101	91	76	170	116	164	168	147	164	118	111	128	144	136	158	166	191	139	164	173	149	dhs-7	dhs-7
WBGene00000972	51	41	44	44	39	52	91	59	80	63	71	66	91	51	80	65	76	61	82	86	87	61	95	79	dhs-8	dhs-8
WBGene00000973	693	685	651	682	665	833	682	661	733	671	697	644	676	724	686	780	695	680	810	938	814	776	933	802	dhs-9	dhs-9
WBGene00000974	760	752	739	858	852	922	758	664	803	818	791	669	642	657	654	696	764	687	856	1055	913	935	1130	865	dhs-11	dhs-11
WBGene00000975	1555	1647	1550	1823	1783	2139	1650	1307	1446	1732	1652	1424	1413	1472	1426	1557	1540	1492	1883	1870	1692	1712	1872	1730	dhs-12	dhs-12
WBGene00000976	2030	2370	2141	2411	2355	2853	2490	2074	2286	1937	2171	2264	2061	2351	2308	2590	2524	2435	2620	2881	2887	3020	2772	2717	dhs-13	dhs-13
WBGene00000977	652	632	656	725	684	770	609	477	689	635	612	597	539	606	539	685	508	597	793	897	743	672	817	665	dhs-14	dhs-14
WBGene00000978	24	21	23	25	16	41	27	23	29	33	27	18	10	20	19	21	15	23	38	43	31	41	26	24	dhs-15	dhs-15
WBGene00000979	6	1	5	1	5	8	6	2	1	5	4	3	8	6	3	3	3	2	4	9	13	2	3	4	dhs-16	dhs-16
WBGene00000980	321	358	359	408	383	437	360	320	353	345	380	363	391	402	339	438	440	408	433	454	428	490	488	442	dhs-17	dhs-17
WBGene00000981	728	774	850	859	782	977	659	496	768	649	731	622	437	449	458	507	503	485	649	757	577	592	636	538	dhs-18	dhs-18
WBGene00000982	882	915	886	1017	970	1135	1109	893	1161	1131	1097	983	1033	1028	1040	1141	1106	1118	1388	1470	1302	1254	1444	1298	dhs-19	dhs-19
WBGene00000983	75	100	98	99	103	104	184	162	216	182	193	181	195	179	219	241	199	226	262	272	224	224	237	257	dhs-20	dhs-20
WBGene00000984	468	498	520	561	556	641	1164	956	1216	1150	1101	983	1114	1033	1087	1190	1092	1179	1142	1299	1076	999	1203	1072	dhs-21	dhs-21
WBGene00000985	2488	2721	2704	3005	3061	3393	2716	2285	2586	2765	2679	2515	2500	2573	2541	2635	2893	2758	3439	3491	3241	3198	3550	3214	dhs-22	dhs-22
WBGene00000986	106	110	112	130	123	121	227	204	279	254	239	193	126	152	160	149	131	192	225	243	245	184	230	217	dhs-23	dhs-23
WBGene00000987	1351	1439	1310	1352	1345	1674	1366	1180	1332	1114	1306	1370	1316	1305	1271	1495	1485	1422	1738	2039	1748	1909	2018	1854	dhs-24	dhs-24
WBGene00000988	1046	1171	1154	1313	1384	1343	2136	1700	2397	2108	2322	2087	1806	1763	1800	1870	1682	1918	2590	3129	2662	2618	2841	2556	dhs-25	dhs-25
WBGene00000989	13	11	7	6	5	13	10	7	8	7	13	15	10	8	11	8	9	13	18	15	19	9	19	15	dhs-26	dhs-26
WBGene00000990	135	167	164	155	162	193	207	172	214	206	203	177	151	193	185	176	199	194	212	208	170	229	260	230	dhs-27	dhs-27
WBGene00000991	1978	2150	2001	2214	2174	2550	3202	2569	3190	2912	3038	2813	2433	2624	2426	2835	2582	2919	2885	3868	3218	3012	3320	3171	dhs-28	dhs-28
WBGene00000992	130	140	134	137	149	173	139	150	176	164	144	127	134	173	149	124	141	143	209	224	193	231	202	206	dhs-29	dhs-29
WBGene00000993	585	728	712	655	695	860	547	474	579	502	582	581	483	513	511	564	484	563	587	627	535	489	597	511	dhs-30	dhs-30
WBGene00000994	1069	1230	1217	1446	1428	1485	1437	1233	1332	1183	1401	1328	1353	1415	1387	1457	1677	1464	1892	1806	1711	1794	1821	1646	dic-1	dic-1
WBGene00000995	1499	1759	1750	1729	1742	2269	1561	1260	1330	1137	1351	1438	1466	1683	1599	1721	1725	1681	1889	2201	1862	1992	1870	1872	die-1	die-1
WBGene00000996	2865	2964	3029	3415	3429	3501	3614	2831	3244	3498	3305	3075	3058	3070	3039	3317	3383	3406	3835	4365	3968	3812	4382	3755	dif-1	dif-1
WBGene00000998	1151	1161	1355	1316	1350	1659	1840	1282	1900	1653	1658	1486	1304	1334	1365	1476	1294	1463	1928	2074	1780	1837	1662	1824	dig-1	dig-1
WBGene00001000	5327	6059	6164	6321	5912	7602	5865	4747	6247	5650	5782	4960	4416	4720	4720	5317	4550	5221	7487	8965	7376	7231	7519	7121	dim-1	dim-1
WBGene00001001	2110	2393	2485	2701	2610	2958	2795	2345	2350	2421	2670	2550	2524	2648	2596	2703	2951	2846	3632	3615	3544	3573	3536	3375	dis-3	dis-3
WBGene00001002	1938	2193	2011	2426	2284	2732	2141	1862	2047	1860	2061	1964	1904	2241	2193	2226	2376	2309	2569	2633	2820	2695	2467	2539	div-1	div-1
WBGene00001005	7813	8515	8313	9608	9174	10419	9297	7914	8785	8284	9106	8714	8333	8293	8396	8958	9113	8969	11104	11774	10814	11121	12829	10986	dlc-1	dlc-1
WBGene00001006	1161	1293	1333	1241	1300	1788	1198	903	1241	1053	1087	1160	826	1005	991	994	1001	1059	1140	1485	1219	1294	1262	1218	dlg-1	dlg-1
WBGene00001007	1805	1999	1948	2245	2168	2480	2223	1822	1955	1807	2080	1888	1769	1934	1892	2012	2154	1989	2249	2593	2525	2336	2586	2314	dli-1	dli-1
WBGene00001008	998	1103	1077	1094	1053	1451	1620	1211	1476	1347	1329	1440	1206	1254	1325	1312	1274	1356	1434	1793	1413	1564	1539	1514	dlk-1	dlk-1
WBGene00001016	1821	2080	2104	2262	2286	2596	2213	1975	2035	2019	2166	2121	1967	2226	2194	2193	2486	2296	2884	2888	2795	2891	2835	2794	dna-2	dna-2
WBGene00001017	3653	3994	4192	4256	4145	5311	3943	3366	3664	3457	3609	3914	3659	3952	3988	4188	4176	4267	4905	5380	4996	5185	5372	5140	dnc-1	dnc-1
WBGene00001018	1468	1461	1500	1609	1609	1934	1442	1344	1478	1375	1543	1456	1391	1497	1380	1452	1591	1485	2073	2050	1867	1912	2094	1895	dnc-2	dnc-2
WBGene00001019	1800	2011	1910	2090	2028	2404	2080	1782	2021	2011	2011	1954	1821	1953	1991	2085	2215	2160	2603	2816	2584	2548	2768	2630	dnj-1	dnj-1
WBGene00001020	917	1051	1039	1196	1087	1319	1249	1004	1237	1206	1204	1107	1141	1119	1116	1191	1227	1234	1558	1530	1481	1515	1630	1480	dnj-2	dnj-2
WBGene00001021	242	314	290	360	311	356	300	263	309	314	310	335	304	283	291	324	347	352	440	474	440	440	511	438	dnj-3	dnj-3
WBGene00001022	530	534	544	576	563	740	539	495	506	509	494	535	620	617	563	614	633	603	770	762	635	750	843	762	dnj-4	dnj-4
WBGene00001023	7715	8717	9013	9480	9338	11411	9487	7956	8582	8028	8816	8451	8435	9450	9411	9884	10345	9898	11387	11989	11433	12214	11394	11014	dnj-5	dnj-5
WBGene00001025	935	1130	1087	1044	1101	1333	1351	1112	1359	1156	1201	1166	1154	1106	1218	1267	1156	1268	1404	1840	1457	1542	1615	1547	dnj-7	dnj-7
WBGene00001026	2177	2404	2436	2751	2726	3032	2564	2289	2431	2511	2638	2402	2531	2662	2697	2678	2995	2797	3504	3677	3546	3566	3540	3342	dnj-8	dnj-8
WBGene00001027	1512	1570	1614	1827	1818	1999	1787	1578	1725	1668	1637	1645	1557	1556	1529	1727	1810	1641	2455	2479	2342	2399	2468	2298	dnj-9	dnj-9
WBGene00001028	1444	1620	1512	1625	1601	1984	1694	1550	1663	1439	1739	1637	1597	1699	1540	1656	1721	1717	2137	2313	2191	2235	2499	2170	dnj-10	dnj-10
WBGene00001029	5419	6186	5905	6247	6057	7439	6215	5786	5989	5328	6003	6374	5981	6581	6343	6684	6960	6766	7639	8330	7578	8255	8617	7858	dnj-11	dnj-11
WBGene00001030	7991	8581	8585	9204	8875	10689	9687	8295	8653	8245	8861	8952	8394	8802	8777	9258	9411	9221	10750	11654	10701	10821	11746	10741	dnj-12	dnj-12
WBGene00001031	4429	5015	4639	5432	5320	5977	7875	6580	7488	6985	7203	7041	6170	6780	6393	7070	6613	6812	7550	8615	7961	8011	8474	7380	dnj-13	dnj-13
WBGene00001032	722	809	786	830	788	1025	826	696	823	768	779	767	806	802	728	828	756	840	862	958	913	900	930	861	dnj-14	dnj-14
WBGene00001033	536	586	660	689	659	828	634	539	580	613	728	622	641	616	611	630	692	638	880	942	880	955	1015	842	dnj-15	dnj-15
WBGene00001034	1651	1810	1788	2088	2081	2224	1894	1617	1889	1860	1878	1790	1564	1607	1631	1773	1826	1759	2286	2279	2317	2295	2443	2166	dnj-16	dnj-16
WBGene00001035	1458	1647	1532	1667	1556	1999	1543	1508	1487	1407	1596	1594	1739	1703	1595	1832	1770	1822	1912	2193	1991	2101	2381	2215	dnj-17	dnj-17
WBGene00001036	615	675	648	812	741	853	731	631	681	717	730	689	679	689	677	758	770	767	960	1007	973	968	1085	947	dnj-18	dnj-18
WBGene00001037	8437	9402	9203	9626	9849	11921	10281	8348	9690	8913	9809	9833	8171	9037	8560	9201	9537	9528	10200	11869	11688	11050	12056	10984	dnj-19	dnj-19
WBGene00001038	5489	6082	6141	6635	6449	7325	8174	6943	8525	7999	8385	7601	6394	6801	6783	7412	6919	7543	9920	10887	9311	9166	9245	9178	dnj-20	dnj-20
WBGene00001039	535	593	548	740	658	737	668	587	733	720	654	658	659	648	685	798	747	717	955	1060	950	960	1086	890	dnj-21	dnj-21
WBGene00001040	1599	1687	1550	1640	1695	2095	1531	1393	1639	1256	1660	1531	1604	1705	1604	1773	1899	1808	2027	2325	2172	2314	2731	2386	dnj-22	dnj-22
WBGene00001041	2072	2232	2132	2438	2361	2668	2393	2012	2235	2273	2343	2182	2308	2279	2190	2455	2582	2407	2816	2821	2935	2860	3210	2741	dnj-23	dnj-23
WBGene00001042	233	221	196	239	212	279	400	267	400	385	376	329	263	293	325	317	296	359	420	426	397	389	399	427	dnj-24	dnj-24
WBGene00001043	1517	1715	1759	1911	1735	2185	1861	1645	1824	1627	1776	1723	1585	1804	1755	1891	2034	1935	2348	2524	2199	2479	2253	2120	dnj-25	dnj-25
WBGene00001044	394	463	493	559	525	590	593	495	595	556	555	532	539	523	491	575	631	578	703	679	641	596	666	633	dnj-26	dnj-26
WBGene00001045	824	878	909	1033	921	1116	1027	796	908	771	862	905	892	864	872	981	927	945	989	1234	1077	1017	1108	1050	dnj-27	dnj-27
WBGene00001046	790	871	852	850	997	1116	802	783	723	687	734	806	757	793	818	847	859	858	1056	1034	967	1162	1164	1026	dnj-28	dnj-28
WBGene00001047	4016	4477	4497	4464	4468	5447	4640	4069	4550	3986	4295	4384	4289	4468	4379	4790	4745	4713	5424	6161	5251	5736	5777	5484	dnj-29	dnj-29
WBGene00001048	1062	1278	1129	1200	1164	1464	1190	1039	1148	922	1135	1074	1105	1153	1126	1290	1258	1248	1511	1602	1386	1536	1584	1424	dnj-30	dnj-30
WBGene00001049	1466	1598	1617	1648	1628	2032	1583	1300	1494	1202	1503	1488	1409	1660	1421	1515	1617	1579	1812	1957	1856	1877	2071	1939	dog-1	dog-1
WBGene00001050	629	676	617	729	656	795	572	510	561	539	556	545	507	631	552	585	628	564	708	686	739	677	759	727	dom-3	dom-3
WBGene00001051	3649	4060	3977	4483	4446	4916	4035	3601	3713	3616	3995	3689	3753	3855	4044	4228	4582	4075	5100	5439	4859	5114	5247	4917	cks-1	cks-1
WBGene00001052	34	49	39	39	43	46	35	38	44	28	39	27	31	37	48	39	28	40	32	56	54	53	56	54	dop-1	dop-1
WBGene00001053	53	60	48	62	55	73	53	50	74	60	75	74	59	59	73	77	66	68	82	109	97	79	89	106	dop-2	dop-2
WBGene00001054	117	133	137	133	113	152	139	91	131	108	133	97	116	102	107	126	99	126	129	173	153	131	144	127	dpf-1	dpf-1
WBGene00001055	677	740	635	725	685	888	870	740	939	868	917	787	812	818	813	877	723	910	1033	1226	961	985	1001	1051	dpf-2	dpf-2
WBGene00001056	5465	6031	6339	6657	6469	7706	6714	5748	6377	5994	6750	6428	6619	7140	6983	7152	7473	7508	8215	9281	8524	8890	9161	8425	dpf-3	dpf-3
WBGene00001057	2177	2334	2380	2291	2537	2860	2492	2002	2210	2118	2396	2135	2065	2262	2227	2260	2460	2298	3207	3483	3183	3003	3314	3175	dpf-4	dpf-4
WBGene00001058	5309	5883	6040	6450	6104	7456	6243	5315	5789	5410	5740	5623	5784	6157	5952	6569	6906	6307	7641	8474	7591	7856	7984	7395	dpf-5	dpf-5
WBGene00001059	84	86	88	75	68	84	202	167	223	158	201	174	130	152	156	174	127	181	161	221	156	157	169	149	dpf-6	dpf-6
WBGene00001060	1504	1580	1664	1809	1760	2000	1650	1424	1586	1513	1586	1569	1600	1686	1645	1636	1862	1817	2002	2225	2100	2051	2258	2105	dpf-7	dpf-7
WBGene00001061	2503	2941	2795	3094	3067	3592	2943	2656	2594	2467	2790	2816	2672	2886	2902	3187	3372	3227	3718	3808	3710	3741	3827	3595	dpl-1	dpl-1
WBGene00001062	0	0	0	0	0	0	0	0	0	0	0	0	0	0	0	0	0	0	0	0	0	0	0	0	dpr-1	dpr-1
WBGene00001063	33	23	22	25	27	44	26	19	28	24	18	18	25	27	20	29	21	27	33	50	32	46	44	37	dpy-1	dpy-1
WBGene00001064	56	53	50	59	50	44	46	59	49	34	28	34	49	57	52	35	40	64	74	85	78	82	89	68	dpy-2	dpy-2
WBGene00001065	40	48	50	42	47	43	17	23	41	13	18	30	23	44	33	21	31	38	46	48	51	60	61	35	dpy-3	dpy-3
WBGene00001066	217	36	120	198	147	139	248	236	109	145	214	163	138	124	165	111	146	155	307	215	368	439	283	250	dpy-4	dpy-4
WBGene00001067	229	38	113	211	188	117	275	209	111	142	176	152	109	151	110	100	154	154	270	193	345	331	318	228	dpy-5	dpy-5
WBGene00001068	15	30	17	29	25	22	63	86	90	67	68	66	72	98	81	95	70	73	60	109	95	115	73	79	dpy-6	dpy-6
WBGene00001069	52	66	72	57	61	59	35	44	58	35	20	23	29	45	48	35	45	62	77	88	61	63	78	77	dpy-7	dpy-7
WBGene00001070	70	52	42	61	58	28	21	60	73	21	48	16	4	23	42	19	31	35	71	47	38	52	22	46	dpy-8	dpy-8
WBGene00001071	33	44	31	53	42	27	25	42	35	23	49	22	28	27	45	42	28	47	45	48	40	31	53	51	dpy-9	dpy-9
WBGene00001072	142	151	144	154	173	175	148	153	143	98	116	134	125	200	149	113	144	186	208	227	220	227	213	243	dpy-10	dpy-10
WBGene00001073	3097	3393	3596	3858	3781	4275	4184	3539	4148	3774	4215	3898	3635	3949	3844	4056	4294	4149	5071	5479	5222	5113	5424	5281	dpy-11	dpy-11
WBGene00001074	237	53	123	174	215	112	251	273	112	144	189	155	110	165	130	93	146	164	246	198	359	454	350	266	dpy-13	dpy-13
WBGene00001075	304	296	368	282	223	485	171	162	262	161	149	217	208	341	205	201	247	248	384	450	443	463	549	449	dpy-14	dpy-14
WBGene00001076	470	380	434	423	328	617	298	195	338	211	241	306	294	389	251	278	303	311	448	516	480	562	591	455	dpy-17	dpy-17
WBGene00001077	729	776	721	769	696	893	893	788	940	807	902	827	833	918	948	983	877	1002	1004	1186	1126	1177	1277	1061	dpy-18	dpy-18
WBGene00001078	213	257	231	258	250	320	275	210	221	201	205	218	275	263	252	273	289	290	292	305	257	299	336	301	dpy-19	dpy-19
WBGene00001079	10	7	10	9	8	18	11	10	6	7	11	12	10	7	8	4	7	13	6	12	10	10	13	17	dpy-20	dpy-20
WBGene00001080	1995	2146	2259	2465	2409	3184	2214	1910	1975	1857	1989	2203	2058	2418	2081	2444	2325	2323	2860	3152	2783	2994	2565	2723	dpy-21	dpy-21
WBGene00001081	1361	1574	1483	1348	1407	2087	1404	1196	1270	944	1175	1497	1400	1829	1727	1845	1535	1828	1956	2101	1859	1996	1745	2057	dpy-22	dpy-22
WBGene00001082	1080	1171	1072	1081	1082	1431	1069	1018	1197	1045	1079	1189	1090	1282	1239	1269	1257	1298	1381	1596	1352	1509	1523	1426	dpy-23	dpy-23
WBGene00001085	3002	3248	3437	3499	3450	4371	3548	2908	3327	2697	3253	3482	3181	3542	3530	3406	3697	3655	4203	4521	4253	4513	4405	4193	dpy-26	dpy-26
WBGene00001086	1607	1672	1612	1722	1702	2234	1700	1490	1519	1301	1441	1674	1714	1950	1740	1890	1802	1916	1960	2279	1916	2219	2230	2193	dpy-27	dpy-27
WBGene00001087	2791	3110	3361	3298	3354	4034	3310	2936	3162	2882	3228	3212	3355	3660	3482	3755	3962	3897	4731	4735	4561	4699	4353	4228	dpy-28	dpy-28
WBGene00001088	2443	2519	2359	2599	2535	3142	2354	2069	2119	1899	2266	2160	1987	2155	2100	2283	2272	2154	2779	2965	2624	2813	2907	2618	dpy-30	dpy-30
WBGene00001089	624	674	670	690	660	839	950	786	963	838	863	925	731	769	748	854	818	849	937	1097	960	915	878	879	dre-1	dre-1
WBGene00001090	1210	1445	1470	1579	1458	1738	1528	1390	1433	1385	1438	1457	1425	1555	1429	1579	1656	1641	2020	2032	1959	1937	1984	1812	drh-1	drh-1
WBGene00001091	1084	1138	389	735	794	1057	624	379	535	356	386	580	1046	1058	1025	1100	397	1025	807	880	721	1017	1170	1317	drh-2	drh-2
WBGene00001092	1488	1628	1632	1992	1879	2127	1916	1692	1761	1884	1957	1766	1695	1710	1716	1920	1938	1817	2434	2554	2359	2341	2624	2183	dro-1	dro-1
WBGene00001093	3885	4388	4273	4709	4440	5381	4512	3684	4065	3746	4052	3965	4194	4373	4427	4646	4947	4604	5441	5958	5589	5740	5741	5421	drp-1	drp-1
WBGene00001094	5221	5668	5764	6353	6108	7027	6079	5150	5832	5414	5923	5532	5262	5457	5310	5666	6264	5841	6980	7699	7234	7172	7875	6943	dars-1	dars-1
WBGene00001095	747	792	747	857	839	970	848	741	696	762	840	798	751	810	821	880	850	888	1138	1114	1109	1103	1132	1062	dars-2	dars-2
WBGene00001096	0	3	3	4	0	2	1	3	1	3	1	2	0	2	2	1	1	2	3	4	5	2	3	1	dsc-1	dsc-1
WBGene00001099	978	1138	1062	1281	1159	1312	1551	1331	1490	1410	1446	1299	1111	1253	1196	1324	1160	1360	1548	1904	1724	1557	1446	1615	dsc-4	dsc-4
WBGene00001101	637	759	718	756	702	989	733	623	709	585	721	666	694	755	697	765	689	821	825	963	782	864	871	797	dsh-1	dsh-1
WBGene00001102	2294	2463	2426	2627	2600	3116	2653	2208	2365	2022	2373	2233	2310	2656	2483	2656	2813	2634	3204	3592	3313	3433	3375	2994	dsh-2	dsh-2
WBGene00001103	73	89	54	62	75	99	66	44	63	29	42	73	65	81	74	57	66	66	95	77	60	60	70	57	dsl-1	dsl-1
WBGene00001104	390	384	324	373	372	450	310	291	291	207	318	315	406	428	389	422	399	391	442	391	380	413	514	392	dsl-2	dsl-2
WBGene00001105	67	73	61	84	51	92	58	42	76	52	60	54	53	60	58	42	60	57	83	101	86	106	90	90	dsl-3	dsl-3
WBGene00001106	0	1	0	0	0	0	0	0	0	2	0	0	0	0	0	1	0	0	0	0	0	0	0	0	dsl-4	dsl-4
WBGene00001107	4	5	3	6	1	3	6	1	3	1	4	1	1	2	0	2	1	1	1	1	1	2	4	2	dsl-5	dsl-5
WBGene00001108	7	10	14	12	9	8	5	2	4	9	6	11	10	10	8	6	5	10	15	19	15	18	23	22	dsl-6	dsl-6
WBGene00001109	1	6	5	2	2	5	7	4	4	5	9	1	2	5	6	6	3	8	13	11	12	5	9	5	dsl-7	dsl-7
WBGene00001110	1083	1282	1240	1410	1343	1523	1340	1150	1187	1151	1254	1266	1209	1226	1245	1272	1541	1409	1746	1771	1709	1732	1676	1588	duo-1	duo-1
WBGene00001111	3	13	7	6	13	5	9	9	6	9	2	8	9	4	9	6	11	3	9	11	9	9	9	16	duo-2	duo-2
WBGene00001112	2033	2326	2351	2633	2490	2898	2496	1997	2283	2090	2411	2263	2217	2387	2400	2483	2817	2596	3161	3317	3152	3291	3236	3037	duo-3	duo-3
WBGene00001113	741	680	686	636	664	816	465	372	468	409	405	405	393	425	405	472	431	416	445	558	514	467	569	451	dur-1	dur-1
WBGene00001115	216	265	272	239	276	316	259	224	256	180	243	233	249	253	228	242	251	223	252	369	289	314	322	277	dyb-1	dyb-1
WBGene00001116	160	179	192	213	189	235	235	166	200	194	206	201	168	228	205	224	193	213	243	342	235	279	212	239	dyc-1	dyc-1
WBGene00001117	32	45	29	30	26	47	33	22	42	39	32	23	30	30	30	43	19	28	38	37	34	46	37	39	dyf-1	dyf-1
WBGene00001118	51	50	54	52	51	54	45	35	44	40	60	53	48	40	42	64	43	50	53	77	75	51	55	60	dyf-2	dyf-2
WBGene00001119	114	99	112	100	99	116	106	108	93	80	84	108	115	74	92	109	114	118	106	100	88	85	104	116	dyf-3	dyf-3
WBGene00001121	9	8	15	10	7	19	11	9	14	12	9	8	7	10	6	17	4	8	6	4	12	10	19	12	dyf-5	dyf-5
WBGene00001122	35	26	28	21	39	37	26	24	29	21	29	21	30	28	30	35	28	36	32	49	28	38	32	67	dyf-6	dyf-6
WBGene00001123	25	23	34	26	30	38	21	29	41	34	22	30	34	33	31	25	35	26	42	62	41	60	66	49	dyf-7	dyf-7
WBGene00001127	23	26	29	29	32	38	23	24	27	18	23	25	29	35	33	29	23	28	30	27	36	34	31	26	dyf-11	dyf-11
WBGene00001129	10	3	8	9	14	11	5	6	13	6	7	6	6	8	3	14	3	15	12	7	11	16	15	10	dyf-13	dyf-13
WBGene00001130	2289	2347	2402	2410	2433	3114	2416	1895	2228	1935	2007	2266	2016	2344	2275	2564	2340	2496	2605	2976	2536	2809	2614	2545	dyn-1	dyn-1
WBGene00001131	973	1072	1251	1109	1138	1585	1610	1288	1534	1322	1467	1451	1257	1427	1406	1467	1400	1508	1800	2114	1658	1748	1734	1786	dys-1	dys-1
WBGene00001132	1349	1379	1447	1581	1546	1963	1741	1369	1772	1776	1790	1568	1233	1257	1314	1394	1198	1376	1852	2415	1926	1806	1752	1853	alp-1	alp-1
WBGene00001133	10	20	14	14	22	22	28	20	22	22	34	21	9	20	21	15	20	13	21	21	23	20	34	22	eat-2	eat-2
WBGene00001134	2741	3016	2932	2939	3079	3876	3216	2678	3019	2775	3062	3132	3190	3182	3349	3452	3440	3371	3907	4598	3993	4287	4399	4109	eat-3	eat-3
WBGene00001135	49	34	31	34	35	49	66	53	74	76	59	66	62	51	56	67	52	55	68	77	50	84	82	74	eat-4	eat-4
WBGene00001136	15	21	13	20	16	20	19	21	16	14	21	14	14	22	13	12	15	13	34	25	28	19	25	20	eat-5	eat-5
WBGene00001137	13496	14860	15362	17545	16880	19413	21961	17656	20894	18863	20121	18920	16881	18323	18035	19810	19894	19773	22707	27366	25026	24534	22377	22831	eat-6	eat-6
WBGene00001145	424	469	409	417	423	583	455	440	536	378	397	459	399	407	438	472	426	474	506	618	499	496	559	541	eat-16	eat-16
WBGene00001147	4	5	3	5	1	3	2	1	2	1	3	2	0	3	1	1	1	2	4	3	5	1	0	3	eat-18	eat-18
WBGene00001148	576	759	668	727	651	864	791	648	802	664	725	659	734	788	761	787	808	760	828	915	848	948	850	874	eat-20	eat-20
WBGene00001149	2268	2616	2443	2967	2809	3150	5381	4441	5342	4997	5150	4678	4117	4320	4386	4811	4567	4813	5114	6784	5783	5650	5381	5503	bcat-1	bcat-1
WBGene00001150	70	85	80	76	99	101	98	84	102	94	87	72	77	67	77	92	73	87	86	117	77	100	96	109	ech-1.1	ech-1.1
WBGene00001151	518	580	561	570	606	710	656	536	633	608	644	590	581	576	542	600	598	608	766	786	730	742	807	721	ech-2	ech-2
WBGene00001152	137	146	118	154	143	168	218	135	185	146	148	188	155	149	181	163	163	168	204	224	153	200	229	201	ech-3	ech-3
WBGene00001153	2284	2564	2538	2679	2613	3181	2635	2146	2523	2109	2416	2194	2069	2336	2181	2392	2401	2506	2477	3034	2983	2773	3139	2793	ech-4	ech-4
WBGene00001154	806	962	880	923	923	1176	1133	954	1073	826	1090	971	972	985	872	1007	902	1029	1149	1341	1189	1117	1247	1240	ech-5	ech-5
WBGene00001155	7873	8379	8498	9152	8977	10116	11359	9293	12044	11466	11262	9881	9852	9403	9976	10251	10255	10792	12127	14508	11953	12041	13229	11837	ech-6	ech-6
WBGene00001156	981	1015	796	1123	1156	1177	1683	1336	1602	1453	1552	1342	1511	1493	1480	1570	1505	1601	1816	2410	2160	2263	2224	2112	ech-7	ech-7
WBGene00001157	168	200	178	186	192	258	243	179	242	230	246	218	275	217	252	249	240	286	327	391	308	342	363	296	ech-8	ech-8
WBGene00001158	80	59	46	67	53	72	33	17	52	39	31	51	35	42	57	53	47	56	101	107	88	98	97	130	ech-9	ech-9
WBGene00001159	38	57	55	44	58	71	95	60	93	76	83	56	74	70	64	64	70	87	100	129	104	91	97	89	eff-1	eff-1
WBGene00001160	3554	3794	3756	3985	3835	4753	3674	3069	3514	3236	3420	3439	2874	3297	3243	3543	3278	3477	4270	4638	4216	4371	4738	4125	efk-1	efk-1
WBGene00001161	2016	2371	2260	2404	2351	2817	2016	1971	2078	1867	2132	2072	2255	2231	2239	2309	2481	2341	2809	3082	2766	3114	3159	2847	efl-1	efl-1
WBGene00001162	772	825	736	731	757	1042	744	578	648	556	591	778	824	965	877	886	885	930	974	988	971	1056	1113	1017	efl-2	efl-2
WBGene00001163	80	82	81	99	81	86	145	110	167	111	131	123	102	120	110	128	88	121	173	225	152	164	177	173	efn-2	efn-2
WBGene00001164	65	80	68	90	93	83	103	116	104	99	104	84	79	77	96	84	84	113	120	128	110	130	112	139	efn-3	efn-3
WBGene00001165	248	246	206	233	244	324	178	168	178	176	175	183	185	212	207	233	201	192	229	263	198	219	271	217	efn-4	efn-4
WBGene00001166	4114	4518	4610	4902	4772	5629	5050	4200	4744	4316	4722	4417	4328	4569	4538	4815	5212	4845	6298	6438	6063	6186	6280	5663	eftu-2	eftu-2
WBGene00001167	75744	81906	79916	88577	87860	104794	91537	73051	81932	73815	81712	81146	76358	84808	80733	85827	90926	87703	107642	119599	112366	114738	107529	102918	eef-2	eef-2
WBGene00001168	187255	200654	184691	207656	206328	256517	217398	177035	192572	174294	188935	191381	174843	193058	183091	197784	207957	197402	225306	262820	241592	242862	239971	234218	eef-1A.1	eef-1A.1
WBGene00001169	8708	9297	9050	9786	9517	12229	9965	7945	10426	9313	9756	9003	6964	7825	7647	8341	7351	8139	9616	12178	10800	10096	9911	9880	eef-1A.2	eef-1A.2
WBGene00001170	19	29	24	37	44	39	16	17	18	14	23	9	17	20	27	26	30	32	31	41	17	22	27	48	egl-1	egl-1
WBGene00001171	61	55	51	54	63	70	57	42	34	53	40	40	54	51	63	72	58	64	75	67	59	83	83	98	egl-2	egl-2
WBGene00001172	1961	2023	2024	2401	2287	2760	2287	1780	2594	2464	2457	2162	1577	1754	1780	1869	1513	1963	2017	2800	2395	2166	1962	2008	egl-3	egl-3
WBGene00001173	7594	8661	8067	8622	8850	11108	9082	7766	8589	7584	8300	8765	7824	8694	8613	9550	8993	9507	9857	12229	10821	11071	10661	11025	egl-4	egl-4
WBGene00001174	41	43	56	77	40	51	48	34	49	38	60	52	43	31	51	38	48	32	72	83	58	61	58	38	egl-5	egl-5
WBGene00001175	105	115	97	104	111	132	100	92	98	87	112	99	116	101	102	134	127	97	134	117	112	132	152	123	egl-6	egl-6
WBGene00001177	1640	1706	1858	1805	1783	2462	2087	1538	2007	1697	1782	1944	1628	1888	1834	2028	1848	2002	2054	2779	2191	2410	2095	2325	egl-8	egl-8
WBGene00001178	607	665	640	611	592	802	830	751	810	688	835	713	672	728	741	803	713	690	822	948	797	819	935	805	egl-9	egl-9
WBGene00001179	475	546	469	516	466	706	590	498	609	474	537	559	496	533	554	586	464	620	679	816	608	656	668	635	egl-10	egl-10
WBGene00001182	131	136	143	139	120	177	250	225	243	190	266	211	250	242	288	280	249	299	290	369	302	298	293	354	egl-13	egl-13
WBGene00001184	343	388	360	344	389	486	326	278	326	335	290	290	209	259	265	319	206	281	357	418	322	354	338	337	egl-15	egl-15
WBGene00001185	4	9	5	9	5	14	9	10	7	10	7	11	10	4	6	14	5	14	19	10	20	10	15	14	egl-17	egl-17
WBGene00001186	1043	1174	1085	1185	1103	1532	1068	869	961	756	968	1003	1036	1126	1131	1200	1215	1261	1213	1366	1301	1386	1336	1286	egl-18	egl-18
WBGene00001187	278	308	377	384	378	453	562	369	548	489	578	473	336	392	409	427	415	428	604	718	616	560	501	548	egl-19	egl-19
WBGene00001188	133	123	127	161	125	144	136	86	148	155	136	128	127	145	140	156	100	128	174	236	164	165	203	162	egl-20	egl-20
WBGene00001189	1286	1512	1440	1678	1682	1953	1714	1381	1980	1859	1771	1593	1141	1231	1155	1385	1341	1315	1520	2114	1621	1533	1627	1613	egl-21	egl-21
WBGene00001190	44	63	53	44	51	72	72	37	51	59	61	77	50	51	80	55	49	67	64	80	76	64	51	78	egl-23	egl-23
WBGene00001193	377	385	403	468	403	489	418	320	367	327	340	347	360	365	336	352	414	405	427	436	459	428	449	463	egl-26	egl-26
WBGene00001194	3607	4240	4325	4643	4529	5591	4316	3703	3946	3558	3876	4207	3573	4032	4069	4227	4372	4354	5098	5700	5046	5403	5119	5105	egl-27	egl-27
WBGene00001196	2083	2400	2442	2696	2417	3146	3020	2473	2980	2744	2864	2747	2276	2706	2509	2934	2714	2864	3231	3858	3339	3459	3112	3267	egl-30	egl-30
WBGene00001202	55	72	62	67	77	107	68	42	76	58	54	66	52	58	70	72	52	61	46	77	70	65	71	71	egl-36	egl-36
WBGene00001204	19	18	17	15	19	22	19	18	19	21	27	15	9	18	14	13	17	23	22	30	22	30	23	35	egl-38	egl-38
WBGene00001207	60	88	60	67	51	86	90	57	77	55	83	74	58	68	58	92	64	77	84	125	91	95	100	97	egl-43	egl-43
WBGene00001208	881	991	1019	934	975	1237	1048	844	1186	1093	1082	1075	672	734	777	837	699	784	1100	1199	1005	989	1033	931	egl-44	egl-44
WBGene00001209	7794	8561	8596	9206	9004	10810	9059	7909	8461	7797	8401	8300	7969	8397	8310	8829	9304	8942	11298	12336	11235	11671	11570	11167	egl-45	egl-45
WBGene00001210	21	30	38	39	17	48	30	23	44	34	28	31	27	38	26	41	29	29	52	87	58	58	83	68	egl-46	egl-46
WBGene00001211	148	172	95	108	145	180	146	124	138	92	103	173	205	223	267	269	129	234	218	300	248	325	376	387	egl-47	egl-47
WBGene00001214	2656	2903	3121	3395	3260	3682	3407	2962	3244	3244	3352	3321	3012	3294	3353	3438	3802	3625	4480	4563	4398	4407	4453	4095	ego-1	ego-1
WBGene00001215	2606	2935	2715	3007	2975	4001	3022	2359	2676	2206	2505	2938	2356	2966	2899	3111	2997	3120	3298	3656	3363	3774	3020	3266	ego-2	ego-2
WBGene00001223	0	0	0	0	0	0	0	0	1	0	0	0	0	0	0	0	1	3	0	0	0	0	0	1	ehn-3	ehn-3
WBGene00001224	1460	1627	1510	1737	1775	1958	1690	1516	1514	1461	1529	1626	1463	1492	1537	1603	1716	1687	1743	2013	2000	1963	2010	1891	ehs-1	ehs-1
WBGene00001225	6022	6772	6076	6775	6857	8312	6196	5081	5634	5113	5621	5918	5802	6216	5998	6573	6634	6686	7814	8785	8153	8275	8005	7619	eif-3.B	eif-3.B
WBGene00001226	7098	7707	7950	8524	8554	9370	9493	7833	8455	7863	8771	8340	8106	8562	8586	8833	9752	9171	11572	12042	10978	11597	11737	10947	eif-3.C	eif-3.C
WBGene00001227	4340	4629	4613	4998	5162	6042	4990	4174	4680	4223	4749	4108	4261	4494	4441	4895	5177	4787	6047	6631	6419	6363	6713	6002	eif-3.D	eif-3.D
WBGene00001228	3817	4227	4402	4652	4662	5177	4443	3941	4157	4084	4468	4211	4095	4626	4290	4517	4837	4579	6084	6262	5910	5785	6287	5604	eif-3.E	eif-3.E
WBGene00001229	2682	3027	3030	3556	3330	3579	3432	3124	3386	3482	3519	3251	3256	3180	3278	3485	3933	3433	4630	4885	4564	4548	4868	4372	eif-3.F	eif-3.F
WBGene00001230	2872	3069	3125	3273	3192	3997	3203	2829	2999	2920	3014	2807	2677	2742	2696	2895	2940	2876	3686	4036	3686	3612	3952	3497	eif-3.G	eif-3.G
WBGene00001231	2453	2843	2775	3288	3077	3475	3040	2606	2889	2805	3126	2795	2794	3006	2841	2972	3245	3162	4319	4357	4032	3984	4198	3864	eif-3.H	eif-3.H
WBGene00001232	4521	4935	4672	5390	5081	6169	4938	3979	4457	4157	4503	4350	4542	4679	4526	4870	5104	4816	6304	6756	6255	6266	6852	6064	eif-3.I	eif-3.I
WBGene00001233	1963	2288	2282	2528	2447	2919	2639	2227	2411	2230	2523	2277	2243	2241	2236	2282	2558	2378	2912	3120	2968	3079	3114	2866	eif-3.K	eif-3.K
WBGene00001234	2133	2350	2281	2807	2620	3082	2668	2031	2334	2237	2416	2332	1862	2188	2186	2365	2238	2191	2616	2854	2817	2775	2711	2588	eif-6	eif-6
WBGene00001235	1072	1080	1034	1201	1172	1439	1153	950	1064	953	1019	1045	1040	1109	1122	1165	1191	1092	1204	1456	1481	1345	1454	1299	elb-1	elb-1
WBGene00001236	1214	1446	1227	1246	1219	1916	1317	1064	1313	717	1082	1323	1261	1369	1432	1386	1399	1543	1796	1943	1669	1832	1959	1833	elc-1	elc-1
WBGene00001237	3	3	10	2	4	6	6	1	3	3	4	4	1	5	3	8	4	2	6	10	8	5	5	5	elc-2	elc-2
WBGene00001239	4347	4745	4781	6153	5890	5958	7753	6307	7182	7705	7562	6546	5742	5763	5733	6407	6146	6559	8652	9643	8409	8240	8275	8073	elo-1	elo-1
WBGene00001240	1087	1353	1190	1638	1612	1369	3923	3335	4110	3738	3884	3259	2955	2954	3171	3420	3166	3488	4412	5288	4472	4496	4462	4414	elo-2	elo-2
WBGene00001241	1575	1677	1804	1947	1930	2197	2535	2215	2399	2239	2511	2327	1984	1972	2091	2178	2308	2280	2876	3148	2898	2749	2696	2816	elo-3	elo-3
WBGene00001242	24	22	17	17	18	21	15	22	20	29	17	25	21	16	14	17	17	21	25	45	21	26	34	28	elo-4	elo-4
WBGene00001243	629	787	599	921	829	756	2803	2300	2985	2682	3011	2350	2463	2242	2576	2675	2547	2768	3812	4222	3502	3405	3482	3749	elo-5	elo-5
WBGene00001244	850	1004	782	1092	1104	992	4532	3887	4846	4276	4615	3640	4652	3931	4370	4540	4480	4987	6252	7608	6210	6267	6064	6672	elo-6	elo-6
WBGene00001245	5	1	4	5	5	10	11	8	14	12	11	3	4	2	8	6	4	4	7	13	8	12	3	10	elo-7	elo-7
WBGene00001246	15	21	11	18	13	23	8	12	13	16	25	17	12	11	4	7	14	12	13	23	16	15	19	14	elo-8	elo-8
WBGene00001247	107	101	86	108	109	137	210	168	203	185	214	186	149	158	157	162	160	165	214	243	216	183	219	235	elo-9	elo-9
WBGene00001248	180	197	216	194	200	306	193	161	190	204	186	203	176	190	190	214	147	210	242	311	234	267	270	239	elp-1	elp-1
WBGene00001249	333	376	367	358	355	512	321	280	272	267	310	316	317	352	357	329	364	345	415	411	397	438	427	372	elt-1	elt-1
WBGene00001250	274	256	304	282	243	415	355	309	358	296	330	283	252	295	302	265	249	285	365	384	386	352	384	340	elt-2	elt-2
WBGene00001251	294	353	368	361	341	437	396	331	423	351	364	385	355	353	344	393	321	379	479	586	424	447	452	521	elt-3	elt-3
WBGene00001252	16	12	14	14	11	12	11	2	11	5	17	8	11	6	9	6	6	3	9	12	11	5	17	18	elt-4	elt-4
WBGene00001253	96	103	73	83	83	127	92	63	96	78	77	61	101	93	103	90	78	105	88	134	116	120	120	117	elt-6	elt-6
WBGene00001258	3830	4082	4546	4578	4213	5356	4648	4097	4235	3611	4136	4304	3988	4583	4417	4639	5007	4832	5907	6284	5766	6200	5882	5638	emb-4	emb-4
WBGene00001259	7029	7502	8412	8516	8392	10031	9075	7567	8205	7646	8548	8318	8109	8732	8527	9269	9923	9419	11118	11786	10727	11113	11179	10657	emb-5	emb-5
WBGene00001262	4919	5450	5436	5901	5705	6636	5994	4927	6005	5390	5610	5614	4476	4793	4570	5068	4907	5084	6006	6858	5992	5846	6528	5420	emb-8	emb-8
WBGene00001263	6957	6887	7893	7685	7681	9732	10573	7945	10600	9279	9158	9844	7757	8700	8319	8910	8265	9259	9952	12564	10509	10696	10051	9987	emb-9	emb-9
WBGene00001281	1825	2065	1941	2201	2084	2371	2164	1719	1888	1873	1967	1935	2004	2130	2036	2092	2336	2071	2667	2655	2471	2624	2653	2537	emb-27	emb-27
WBGene00001284	1846	2043	2077	2292	2138	2565	2181	1914	2136	1893	2114	2066	2004	2145	2134	2316	2288	2312	2585	2982	2635	2861	2901	2736	emb-30	emb-30
WBGene00001303	4360	4766	4526	5828	5162	6004	6359	5501	6511	5900	6354	5590	4911	4735	5259	5715	5368	5603	7648	8639	7265	7751	7958	7064	emo-1	emo-1
WBGene00001309	1550	1804	1657	2001	1881	2257	1463	1416	1526	1477	1625	1443	1427	1616	1579	1660	1773	1609	2002	2215	2145	2121	2224	1972	emr-1	emr-1
WBGene00001310	32	34	33	30	41	39	27	22	26	11	22	32	20	27	46	32	22	30	23	33	17	32	69	39	end-1	end-1
WBGene00001311	23	28	27	26	20	36	14	23	17	19	20	15	28	25	18	33	26	41	23	30	22	34	32	16	end-3	end-3
WBGene00001320	3414	3940	4058	4678	4665	4965	4792	4034	4313	4249	4692	4087	3937	4398	4383	4368	5097	4579	5660	6277	6118	6064	5871	5818	ent-1	ent-1
WBGene00001324	1693	1952	1747	1931	1923	2322	1761	1509	1487	1367	1578	1598	1822	1858	1838	2038	1962	2031	2264	2502	2251	2518	2435	2304	eor-1	eor-1
WBGene00001325	624	730	676	692	648	923	690	567	720	567	661	600	650	703	707	715	745	721	754	860	741	813	794	708	eor-2	eor-2
WBGene00001328	1982	2189	2078	2206	2222	2766	3196	2415	3288	2976	2925	2867	2512	2749	2597	2964	2570	2960	3579	4015	3341	3538	3592	3474	epi-1	epi-1
WBGene00001329	4175	4575	4171	4594	4329	5759	4118	3455	3849	3225	3608	4137	3891	4228	4253	4455	4011	4268	4069	5057	4696	4655	4767	4465	epn-1	epn-1
WBGene00001330	448	560	529	550	513	654	915	752	957	728	800	784	691	756	742	862	809	842	824	1199	1046	995	865	1028	eps-8	eps-8
WBGene00001331	1148	1229	1192	1295	1285	1561	1545	1249	1627	1489	1594	1464	1403	1478	1476	1606	1547	1576	1976	2045	1816	1793	1946	1911	erd-2	erd-2.1
WBGene00001332	1053	1146	1107	1218	1152	1429	1162	913	1040	1012	1090	1133	1113	1140	1125	1184	1359	1184	1399	1582	1421	1552	1627	1487	eri-1	eri-1
WBGene00001333	6136	6885	6458	7087	6620	8425	7251	6684	7388	6421	7271	6766	6752	7030	7085	7635	7465	7818	8747	9964	9030	9464	9083	8736	erm-1	erm-1
WBGene00001334	1968	2171	2118	2333	2312	2697	2225	1961	2084	2057	2238	2137	2036	2054	2192	2172	2269	2344	2767	2985	2683	2757	2991	2688	ero-1	ero-1
WBGene00001335	383	474	447	457	444	531	459	435	488	376	468	510	441	496	446	496	483	472	545	631	592	549	556	545	F35A5.8	F35A5.8
WBGene00001336	4216	4650	4295	4612	4645	5834	4630	3928	4258	3731	4201	4297	4124	4295	4262	4536	4425	4595	5230	5779	5438	5727	5562	5044	qars-1	qars-1
WBGene00001337	5727	5847	6325	6384	6317	7900	6588	5588	6052	5605	5966	6211	5513	5927	5865	6077	6328	6434	7607	8861	8060	8525	8039	7712	ears-1	ears-1
WBGene00001338	547	611	515	598	576	721	585	463	563	477	494	525	492	501	510	573	594	561	687	727	672	719	859	683	ears-2	ears-2
WBGene00001340	2095	2350	2322	2528	2514	3120	2445	2014	2342	2087	2202	2295	2266	2456	2349	2527	2566	2604	2877	3266	3043	3174	3046	2994	etr-1	etr-1
WBGene00001345	482	628	544	587	540	710	515	397	546	546	552	526	266	321	362	361	295	319	495	497	461	443	457	418	fos-1	fos-1
WBGene00001352	2829	2887	3226	3256	3219	4160	3387	2856	3077	2629	2940	3150	3306	3492	3501	3658	3671	3535	4086	4305	3985	4499	4324	4130	evl-14	evl-14
WBGene00001358	505	511	563	674	682	765	586	505	533	597	614	504	561	478	504	577	576	575	770	736	759	723	867	670	evl-20	evl-20
WBGene00001365	1006	1184	1119	1191	1070	1434	1063	969	1082	928	1037	1177	1135	1236	1183	1248	1338	1354	1588	1626	1494	1637	1724	1484	exc-4	exc-4
WBGene00001366	325	327	323	323	322	463	354	276	409	382	354	355	255	270	296	363	274	337	408	450	350	378	374	344	exc-5	exc-5
WBGene00001368	306	342	347	347	316	482	358	258	343	323	304	319	240	294	298	355	300	327	371	495	372	355	351	393	exc-7	exc-7
WBGene00001371	527	596	583	701	681	746	676	603	643	636	668	618	616	636	617	651	672	727	695	834	780	769	842	753	exl-1	exl-1
WBGene00001372	1879	2208	2113	2288	2281	2674	2357	2052	2041	2045	2155	2157	2069	2316	2135	2343	2484	2276	2745	2916	2593	2735	3078	2593	exo-3	exo-3
WBGene00001373	19	15	10	13	9	18	14	5	8	15	16	9	11	15	8	11	7	10	15	14	23	15	9	8	exp-1	exp-1
WBGene00001374	81	112	93	97	95	141	119	98	122	107	88	113	84	99	106	105	81	93	105	134	125	131	137	132	exp-2	exp-2
WBGene00001377	187	245	164	179	169	302	125	124	158	112	150	143	152	192	163	169	172	171	192	228	198	255	201	212	eya-1	eya-1
WBGene00001385	10521	11328	11413	12112	11984	14338	14789	12270	15869	13995	14921	12312	11144	11879	11420	12745	11606	12787	14880	17876	15027	14613	16174	14312	far-1	far-1
WBGene00001386	23693	26386	26873	28899	26349	32697	35636	28863	36381	31762	35029	29969	29559	29174	30043	32882	30487	32769	37564	45312	36835	37537	40926	36039	far-2	far-2
WBGene00001387	1992	2027	1904	2354	2421	2549	2106	1776	2666	2585	2542	1969	2772	2741	2815	3056	2725	2986	4512	4956	3942	3889	4502	3983	far-3	far-3
WBGene00001388	77	84	63	129	79	93	195	134	241	201	235	176	134	121	136	133	122	137	264	326	263	238	263	264	far-4	far-4
WBGene00001389	133	123	134	172	159	153	171	144	271	209	180	173	166	168	192	196	200	184	268	301	268	258	298	224	far-5	far-5
WBGene00001390	1176	1216	1269	1306	1218	1537	1476	1226	1630	1370	1510	1320	1110	1127	1069	1113	1161	1208	1692	1859	1448	1331	1600	1349	far-6	far-6
WBGene00001391	588	582	578	518	555	710	280	217	343	293	273	251	159	193	157	210	121	199	268	311	256	242	434	241	far-7	far-7
WBGene00001392	1263	1429	1489	1588	1525	1755	1614	1227	1884	1838	1746	1395	957	974	988	1143	950	1124	1548	1705	1372	1269	1432	1236	far-8	far-8
WBGene00001393	6539	7085	7031	8055	8019	8865	8197	6728	8296	8403	8493	7267	7348	7354	7250	7654	7749	7831	9677	11100	9459	9479	9761	8757	fat-1	fat-1
WBGene00001394	9903	10809	11578	13288	12751	13720	13075	10361	13406	13953	13355	10932	10492	10974	11242	12037	11522	12241	15014	17162	14631	14002	14775	13642	fat-2	fat-2
WBGene00001395	1933	2172	2178	2370	2376	2671	2583	2023	2827	2663	2604	2225	1864	1748	1979	2042	1925	2069	2802	3361	2793	2551	3191	2728	fat-3	fat-3
WBGene00001396	5000	5459	5341	6466	6068	7015	6349	5359	6774	6591	6558	5748	5630	5654	5793	6526	6080	6152	8685	9063	7926	7801	8467	7789	fat-4	fat-4
WBGene00001397	83	96	85	68	74	132	386	354	396	307	361	301	354	358	355	365	316	403	314	430	324	378	282	352	fat-5	fat-5
WBGene00001398	4461	4817	4900	5814	5430	5924	8239	6583	8616	8030	7981	6669	6607	6602	6693	7377	7007	7340	9057	10743	8770	8327	9742	8650	fat-6	fat-6
WBGene00001399	145	132	164	209	166	211	451	427	507	502	525	460	170	164	146	211	175	189	239	284	215	233	249	222	fat-7	fat-7
WBGene00001400	6	9	10	4	7	11	8	2	3	8	6	5	3	6	6	5	9	10	12	6	10	11	13	4	fax-1	fax-1
WBGene00001401	560	612	641	773	719	834	824	684	732	763	823	701	656	664	694	756	793	759	1003	1123	1035	1022	1017	967	fbf-1	fbf-1
WBGene00001402	472	513	515	626	594	716	677	571	567	558	626	600	475	537	545	564	529	555	790	788	733	671	699	720	fbf-2	fbf-2
WBGene00001403	208	265	190	232	271	279	702	582	712	567	598	557	602	539	507	603	537	613	620	709	640	591	575	667	fbl-1	fbl-1
WBGene00001404	4191	4478	4462	4716	4719	5671	5847	4727	6186	5327	5775	5110	4625	5109	4724	5075	4924	5225	5948	7218	6346	5979	6696	5875	fbp-1	fbp-1
WBGene00001405	1842	2010	2020	2489	2309	2427	2239	1988	2265	2408	2281	2170	2335	2032	2139	2245	2445	2366	3014	3183	2933	2802	3055	2762	fce-1	fce-1
WBGene00001406	307	391	376	402	383	481	720	618	658	693	741	647	286	280	294	292	348	298	390	419	389	432	465	395	fce-2	fce-2
WBGene00001410	68	53	69	74	80	96	128	62	104	97	82	100	85	71	99	90	66	87	100	142	111	135	117	129	feh-1	feh-1
WBGene00001411	1849	1970	1954	2136	2063	2500	2137	1731	2021	1903	1987	1914	1843	1902	1947	1929	1947	1919	2436	2630	2501	2520	2657	2459	fem-1	fem-1
WBGene00001412	3405	3748	3643	3976	4040	4514	4024	3338	3489	3567	3754	3485	3397	3663	3475	3824	4078	3771	4362	4874	4576	4470	4970	4501	fem-2	fem-2
WBGene00001413	1213	1406	1389	1553	1644	1743	1408	1214	1326	1345	1341	1238	1341	1369	1368	1393	1525	1437	1842	1877	1768	1694	1735	1602	fem-3	fem-3
WBGene00001414	22	15	31	29	26	42	40	18	24	30	20	19	28	21	22	27	26	22	60	60	43	57	52	47	fer-1	fer-1
WBGene00001423	16047	17046	16627	18102	18016	21618	20170	16803	17554	15662	17921	18443	16149	16409	16213	17465	18113	17716	20664	23493	22188	22222	24244	22801	fib-1	fib-1
WBGene00001424	17	7	12	12	14	21	12	12	13	10	16	15	7	6	6	14	8	15	15	19	12	15	24	9	fis-1	fis-1
WBGene00001425	627	717	636	712	686	872	626	563	667	569	629	604	596	600	606	645	582	639	702	795	670	622	757	703	fis-2	fis-2
WBGene00001426	2853	3180	2962	3402	3126	3739	3386	2821	3381	3202	3313	3001	3042	3085	3172	3342	3230	3239	3914	4430	3860	4091	4462	3929	fkb-1	fkb-1
WBGene00001427	10187	11184	10621	11172	10829	13370	11521	10235	10844	9678	11727	11630	9760	11295	10411	11597	12428	11071	12540	12818	12490	12726	13567	15970	fkb-2	fkb-2
WBGene00001428	289	337	332	379	379	342	628	585	735	647	657	502	630	623	556	639	567	672	817	916	824	779	893	752	fkb-3	fkb-3
WBGene00001429	26	15	31	24	21	28	35	36	26	42	54	42	29	39	45	36	42	45	53	55	64	49	55	43	fkb-4	fkb-4
WBGene00001430	256	280	276	300	323	292	472	449	446	457	440	437	415	382	399	417	449	436	492	660	512	554	552	490	fkb-5	fkb-5
WBGene00001431	5958	6424	6479	6638	6535	8328	6749	5691	6193	5684	6354	5873	5784	6150	5978	6356	6670	6435	7356	8626	7792	8131	8637	7520	fkb-6	fkb-6
WBGene00001432	72	71	49	81	69	82	69	52	76	58	68	36	77	98	83	79	89	80	94	106	84	112	119	122	fkb-7	fkb-7
WBGene00001433	100	79	72	70	57	96	97	74	92	87	92	110	77	53	69	80	81	83	92	91	104	80	85	85	fkb-8	fkb-8
WBGene00001434	46	60	45	46	36	68	30	32	36	20	26	37	38	44	35	38	35	37	44	45	49	61	66	44	fkh-2	fkh-2
WBGene00001435	234	221	223	283	249	322	248	182	195	184	205	221	231	263	213	263	247	250	305	302	240	288	329	318	fkh-3	fkh-3
WBGene00001436	227	229	202	230	188	267	228	176	197	127	145	188	263	230	275	225	237	256	259	251	241	297	320	273	fkh-4	fkh-4
WBGene00001437	22	25	39	33	30	43	24	9	22	17	22	24	35	35	28	36	32	37	33	45	34	34	43	53	fkh-5	fkh-5
WBGene00001438	53	59	52	62	54	61	56	39	52	55	60	54	40	35	38	57	55	54	63	86	54	47	62	68	fkh-6	fkh-6
WBGene00001439	1057	1191	1211	1143	1168	1684	726	557	678	625	677	749	500	598	575	645	555	568	734	846	680	673	830	673	fkh-7	fkh-7
WBGene00001440	35	35	28	32	31	39	31	21	32	39	28	20	24	31	38	28	31	32	44	37	40	45	39	39	fkh-8	fkh-8
WBGene00001441	915	1013	1084	1122	1055	1449	889	750	983	920	942	868	726	859	763	869	819	899	972	1187	968	962	873	923	fkh-9	fkh-9
WBGene00001442	9	8	8	14	8	9	9	4	8	10	13	9	12	13	4	7	2	5	12	11	13	7	14	3	fkh-10	fkh-10
WBGene00001443	2606	2925	3102	3297	3188	3709	3067	2609	2924	2698	2881	2893	2752	3026	2877	3106	3302	3280	4030	4299	3949	4092	4118	3784	fli-1	fli-1
WBGene00001444	425	475	489	569	516	559	634	496	793	826	711	546	425	446	430	462	406	426	562	738	562	447	648	489	flp-1	flp-1
WBGene00001445	71	66	101	83	110	106	88	82	106	136	146	92	70	62	81	71	63	75	122	135	106	93	116	91	flp-2	flp-2
WBGene00001446	142	165	167	175	198	208	269	188	286	340	282	194	174	155	170	176	176	210	253	300	205	219	227	227	flp-3	flp-3
WBGene00001447	71	92	96	89	114	117	102	83	103	129	90	72	72	81	91	103	66	82	101	142	127	91	115	97	flp-4	flp-4
WBGene00001448	149	146	182	167	205	181	156	135	188	218	222	170	126	114	136	109	127	157	188	283	199	191	191	204	flp-5	flp-5
WBGene00001449	437	528	508	546	514	644	617	487	729	694	684	550	489	469	491	553	421	526	694	811	606	563	742	578	flp-6	flp-6
WBGene00001450	113	111	115	118	139	123	119	88	127	131	115	89	60	82	79	87	68	71	129	148	127	111	109	103	flp-7	flp-7
WBGene00001451	63	76	79	83	111	96	105	83	132	141	130	86	77	76	83	71	64	89	111	116	91	87	126	75	flp-8	flp-8
WBGene00001452	549	616	620	717	723	745	569	479	624	710	667	489	354	339	362	463	315	426	762	825	643	620	722	591	flp-9	flp-9
WBGene00001453	228	253	249	292	330	322	292	235	314	355	297	245	221	265	265	263	275	245	336	437	346	334	355	320	flp-10	flp-10
WBGene00001454	317	355	390	404	443	429	418	342	539	571	446	368	271	273	263	298	245	312	421	537	425	448	469	373	flp-11	flp-11
WBGene00001455	207	221	212	224	221	277	243	168	233	269	281	228	135	133	160	199	156	164	244	320	224	241	266	219	flp-12	flp-12
WBGene00001456	130	170	145	204	194	187	187	138	210	196	219	192	143	130	151	152	153	141	200	248	221	176	185	145	flp-13	flp-13
WBGene00001457	441	518	503	512	472	658	558	519	752	785	628	515	379	418	387	419	355	456	644	810	585	585	658	529	flp-14	flp-14
WBGene00001458	190	172	197	186	196	229	160	135	185	191	170	134	108	116	117	149	117	127	174	259	213	202	205	163	flp-15	flp-15
WBGene00001459	208	192	213	208	225	302	180	161	287	281	229	205	156	169	158	199	160	183	258	279	232	226	286	215	flp-16	flp-16
WBGene00001460	151	168	158	200	187	211	243	190	244	269	256	227	132	107	151	173	116	171	217	238	197	178	221	181	flp-17	flp-17
WBGene00001461	485	540	589	657	623	728	472	411	571	593	533	409	337	372	370	397	321	416	599	706	644	542	702	527	flp-18	flp-18
WBGene00001462	122	86	124	135	138	162	185	112	226	199	164	152	98	128	114	114	95	108	145	198	172	140	184	152	flp-19	flp-19
WBGene00001463	52	50	52	58	49	71	47	49	60	79	49	48	51	55	53	63	38	51	78	82	56	60	58	96	flp-20	flp-20
WBGene00001464	76	77	101	131	110	125	107	90	126	140	111	100	81	69	96	102	72	84	120	142	141	96	144	112	flp-21	flp-21
WBGene00001465	82	69	70	94	92	102	120	110	103	118	100	96	80	81	94	126	82	102	125	153	126	106	99	97	flr-1	flr-1
WBGene00001466	31	43	29	42	38	40	65	44	83	65	59	63	54	60	50	60	50	61	69	115	74	68	75	55	flr-2	flr-2
WBGene00001468	12	9	12	11	15	13	53	38	41	26	41	35	68	61	61	50	49	58	59	47	63	70	57	87	flr-4	flr-4
WBGene00001470	1115	1069	1183	1224	1156	1551	1085	944	1059	866	1011	1169	1183	1237	1197	1294	1226	1294	1250	1255	1180	1423	1389	1324	baz-2	baz-2
WBGene00001475	59	68	86	61	69	120	71	41	73	67	62	68	40	69	50	46	48	68	89	96	85	128	87	86	fmi-1	fmi-1
WBGene00001476	671	623	599	616	550	872	271	201	274	224	275	277	148	213	175	235	181	184	281	265	234	243	331	192	fmo-1	fmo-1
WBGene00001477	1425	1597	1562	1646	1634	1897	1036	841	1136	947	1015	999	1394	1562	1639	1868	1562	1692	2962	3041	2430	2361	3030	2144	fmo-2	fmo-2
WBGene00001478	125	159	140	188	154	176	417	303	428	417	476	394	407	413	371	442	412	465	535	659	554	543	572	568	fmo-3	fmo-3
WBGene00001479	1144	1285	1250	1259	1242	1588	961	776	1036	986	1113	946	917	1035	998	1019	945	1005	1347	1428	1259	1140	1602	1173	fmo-4	fmo-4
WBGene00001480	462	511	439	462	468	624	641	494	639	542	534	614	521	514	527	538	486	550	536	682	554	610	670	637	fmo-5	fmo-5
WBGene00001481	418	450	490	544	554	613	521	459	435	450	506	529	480	561	466	504	522	495	655	594	559	640	614	617	fog-1	fog-1
WBGene00001482	678	777	761	996	901	970	812	766	762	842	820	749	702	761	744	800	886	863	1132	1056	1002	1094	1175	1035	fog-2	fog-2
WBGene00001483	24	28	24	25	34	23	29	21	30	24	22	20	18	21	24	18	19	26	21	21	24	22	13	22	fog-3	fog-3
WBGene00001484	504	598	515	535	546	737	546	420	457	431	398	456	451	569	512	520	573	573	576	639	583	620	578	581	fox-1	fox-1
WBGene00001485	1258	1379	1295	1522	1387	1720	1328	1127	1259	1101	1256	1211	1227	1332	1296	1361	1542	1339	1740	1781	1763	1907	1882	1719	fre-1	fre-1
WBGene00001486	420	447	469	556	530	538	474	413	519	535	498	437	434	513	504	541	514	555	767	763	706	624	761	668	frh-1	frh-1
WBGene00001487	19	11	24	25	22	18	25	10	27	29	19	19	18	17	11	15	13	18	28	30	23	17	26	26	frk-1	frk-1
WBGene00001488	4758	5272	5060	5312	5258	6609	5678	5059	5777	4807	5274	5358	4916	5499	5300	5568	5279	5860	5949	7827	6658	7145	6734	6834	frm-1	frm-1
WBGene00001489	407	375	467	435	448	550	508	426	519	519	552	459	461	524	451	502	496	491	571	650	559	590	535	533	frm-2	frm-2
WBGene00001490	167	183	198	180	191	236	250	183	206	184	182	190	179	191	196	201	218	242	225	290	241	237	210	267	frm-3	frm-3
WBGene00001491	2155	2531	2620	2652	2611	3127	2424	2178	2289	2059	2362	2190	2136	2469	2294	2580	2571	2514	2993	3318	3071	3122	3023	2940	frm-4	frm-4
WBGene00001492	247	250	236	379	385	340	304	255	253	219	255	289	255	263	234	319	273	267	311	386	484	411	294	333	frm-5.1	frm-5.1
WBGene00001493	2178	2377	2614	2615	2525	3178	3055	2542	3034	2711	2889	2827	2129	2588	2488	2739	2447	2702	2808	3389	2849	2807	2824	2817	frm-7	frm-7
WBGene00001494	161	170	177	176	169	261	210	169	204	197	158	172	126	154	183	191	145	203	170	246	209	181	169	226	frm-8	frm-8
WBGene00001495	44	54	49	55	56	62	50	61	68	88	68	61	51	61	49	74	65	59	92	66	71	59	92	80	frm-9	frm-9
WBGene00001496	2142	2342	2240	2511	2412	2831	2033	1638	2192	2056	2110	2060	1676	1778	1685	1923	1920	1757	2418	2502	2203	2145	2501	2012	frm-10	frm-10
WBGene00001497	3669	3948	4036	4458	4180	4904	4609	3913	4481	4245	4551	4143	4000	4191	4126	4436	4755	4369	5405	5914	5602	5427	5677	5216	fars-1	fars-1
WBGene00001498	2717	3012	3183	3630	3564	3889	3685	3191	3458	3472	3739	3338	3084	3192	3183	3436	3614	3360	4279	4551	4361	4228	4505	3977	fars-3	fars-3
WBGene00001499	2117	2452	2354	2759	2578	2829	2594	2241	2399	2565	2635	2351	2403	2374	2467	2424	2772	2471	3230	3363	3061	3134	3357	2983	fsn-1	fsn-1
WBGene00001500	596	579	521	507	554	784	134	100	144	126	123	173	112	164	150	210	121	130	204	237	189	182	288	203	ftn-1	ftn-1
WBGene00001501	5491	5664	5581	6052	5795	7576	6429	4804	6488	6502	6368	5277	4293	4331	4420	4973	4397	4853	6538	7363	6340	5834	6948	6042	ftn-2	ftn-2
WBGene00001502	5912	6468	6130	6673	6485	8296	7573	6067	7508	6179	6905	6859	5932	6526	6434	6844	6202	6818	7091	8813	7700	7717	7678	7386	ftt-2	ftt-2
WBGene00001503	5303	5641	5271	5595	5450	7024	6241	5211	5886	5241	5797	5524	5201	5745	5559	6040	5844	5801	6746	8198	7134	7259	7226	7012	fum-1	fum-1
WBGene00001505	179	184	159	204	197	206	219	226	276	260	208	231	189	195	200	208	181	213	283	323	276	247	326	312	fut-1	fut-1
WBGene00001506	9	5	7	1	4	6	6	4	2	4	7	3	4	3	10	5	8	5	13	11	8	3	14	12	fut-2	fut-2
WBGene00001507	33	26	21	20	42	29	31	32	40	34	25	32	28	36	40	44	27	30	55	46	44	39	41	27	fut-4	fut-4
WBGene00001508	88	98	90	103	96	130	200	222	212	195	226	196	213	228	218	192	232	209	292	285	236	266	226	284	fut-8	fut-8
WBGene00001509	2105	2233	2209	2503	2309	2816	2261	1999	2278	2058	2331	2221	1935	2138	2082	2232	2288	2218	2805	3078	2795	2779	2855	2616	fzo-1	fzo-1
WBGene00001510	2539	2947	3011	3398	3408	3946	3313	2919	3153	2944	3234	3088	2674	3028	3008	3139	3300	3267	4008	4375	4104	4195	3970	3861	fzr-1	fzr-1
WBGene00001511	4572	5050	4960	5533	5375	6205	5218	4494	4754	4536	4772	4699	4961	5321	5048	5348	5778	5502	6239	6570	6281	6382	6551	6268	fzy-1	fzy-1
WBGene00001512	32	19	12	13	20	29	11	14	18	18	17	18	21	16	18	21	10	27	15	15	16	21	21	29	gab-1	gab-1
WBGene00001513	2697	2727	2836	3055	2967	3356	2821	2380	2634	2633	2788	2624	2613	2747	2486	2702	3053	2780	3467	3407	3266	3312	3442	3195	gad-1	gad-1
WBGene00001514	2480	2696	2872	3003	2922	3350	2936	2589	2767	2584	3004	2698	2778	2987	2879	2930	3338	3003	3829	4006	3616	3837	3569	3526	xnd-1	xnd-1
WBGene00001515	61	74	57	69	63	118	67	83	92	74	84	89	98	94	89	86	85	98	104	99	86	104	121	89	gap-1	gap-1
WBGene00001516	1120	1202	1235	1199	1223	1509	1175	1042	1207	997	1185	1226	1169	1361	1285	1282	1303	1275	1358	1556	1379	1406	1345	1362	gap-2	gap-2
WBGene00001517	42	46	40	34	39	65	32	28	29	31	25	46	44	39	45	52	31	25	37	56	42	40	58	29	gar-1	gar-1
WBGene00001518	75	96	79	87	89	165	86	101	113	87	96	66	75	77	88	88	63	77	101	130	108	104	101	100	gar-2	gar-2
WBGene00001519	66	73	90	82	83	94	66	60	68	57	58	63	81	71	70	80	60	65	94	109	115	97	113	102	gar-3	gar-3
WBGene00001520	2168	2300	2372	2459	2598	2910	3308	2508	3379	3144	3257	2834	2473	2475	2333	2569	2543	2750	3253	4074	3372	3193	3386	3151	gas-1	gas-1
WBGene00001522	340	360	325	350	369	406	451	378	452	401	404	468	401	406	370	447	381	404	433	490	429	452	583	508	gbh-1	gbh-1
WBGene00001523	385	399	321	321	367	443	506	335	547	371	457	473	448	452	425	497	343	471	523	592	422	465	589	522	gbh-2	gbh-2
WBGene00001526	2017	2237	2195	2540	2330	2836	2657	2373	2566	2510	2628	2424	1917	2205	2095	2388	2267	2314	3009	3184	2942	2926	2793	2790	gck-1	gck-1
WBGene00001527	2418	2626	2684	2858	2741	3255	2575	2081	2409	2360	2428	2323	2452	2552	2582	2739	2683	2728	3375	3726	3314	3367	3661	3094	gcs-1	gcs-1
WBGene00001528	0	0	0	1	1	0	0	0	2	0	0	2	0	2	0	0	0	1	0	0	0	0	0	0	gcy-1	gcy-1
WBGene00001529	0	1	0	1	1	2	0	0	0	1	1	2	0	0	0	0	0	0	0	0	3	0	1	0	gcy-2	gcy-2
WBGene00001530	5	4	7	3	6	10	6	1	3	9	4	1	1	0	2	2	2	3	3	8	2	2	3	2	gcy-3	gcy-3
WBGene00001531	1	2	2	6	4	3	3	3	4	2	4	1	3	0	6	5	4	0	3	1	1	2	2	2	gcy-4	gcy-4
WBGene00001532	8	8	5	10	4	9	15	4	23	4	25	12	9	6	16	16	8	4	48	14	17	9	22	12	gcy-5	gcy-5
WBGene00001533	4	6	8	10	8	11	5	1	3	7	2	4	1	4	3	5	6	7	5	8	10	8	6	4	gcy-6	gcy-6
WBGene00001534	3	4	4	1	3	1	9	12	9	8	8	4	2	3	1	3	8	2	6	8	0	4	5	2	gcy-7	gcy-7
WBGene00001535	28	19	18	23	17	13	21	18	15	25	16	23	10	12	17	16	7	16	17	13	17	14	21	27	gcy-8	gcy-8
WBGene00001536	25	25	18	19	14	26	20	26	24	23	30	25	18	20	24	33	29	28	31	37	27	35	33	25	gcy-9	gcy-9
WBGene00001537	112	106	93	93	121	157	112	90	118	105	106	125	127	100	109	121	113	101	119	141	110	111	123	116	gcy-11	gcy-11
WBGene00001538	298	298	397	326	330	439	715	624	731	616	623	607	724	690	740	845	759	920	809	1088	881	970	850	958	gcy-12	gcy-12
WBGene00001539	4	14	4	3	6	10	6	2	3	5	5	2	3	5	8	10	6	10	12	15	8	9	4	15	gcy-13	gcy-13
WBGene00001540	6	9	5	2	8	3	6	7	4	8	10	5	11	7	13	7	8	13	10	13	10	7	11	11	gcy-14	gcy-14
WBGene00001541	55	52	25	37	42	54	17	25	25	17	34	40	47	48	31	45	17	42	34	29	28	34	59	70	gcy-15	gcy-15
WBGene00001542	1	3	6	10	6	10	6	5	2	7	1	8	4	9	4	13	6	16	11	14	17	7	11	14	gcy-17	gcy-17
WBGene00001543	42	57	52	45	47	65	57	35	56	46	64	61	31	44	53	48	59	59	84	99	71	77	69	82	gcy-18	gcy-18
WBGene00001544	51	42	44	53	49	53	43	32	32	36	43	54	44	45	49	38	34	52	59	68	57	54	59	54	gcy-19	gcy-19
WBGene00001545	7	5	7	5	5	4	1	6	1	1	0	1	1	4	4	3	2	5	9	4	7	4	6	3	gcy-20	gcy-20
WBGene00001546	100	92	90	72	80	91	98	55	96	101	88	85	63	61	64	79	66	80	76	98	87	80	94	92	gcy-21	gcy-21
WBGene00001547	24	36	23	27	19	39	21	16	24	15	18	20	19	16	20	25	14	25	22	36	30	21	30	28	gcy-22	gcy-22
WBGene00001548	24	28	20	19	26	47	13	24	23	22	25	16	18	23	24	28	21	14	17	22	19	14	33	28	gcy-23	gcy-23
WBGene00001549	2	0	0	4	3	2	2	0	1	3	4	2	1	3	3	2	1	0	1	2	3	0	1	3	gcy-25	gcy-25
WBGene00001550	0	0	0	0	0	2	0	1	2	4	1	0	0	2	3	0	0	0	1	1	2	1	2	0	gcy-27	gcy-27
WBGene00001551	11	11	9	9	3	6	7	6	13	7	13	2	7	16	18	12	7	9	18	15	10	16	22	17	gcy-31	gcy-31
WBGene00001552	5	10	10	9	7	10	15	6	14	14	15	11	5	3	7	10	6	12	14	8	8	15	8	12	gcy-32	gcy-32
WBGene00001553	4	5	10	15	4	22	9	9	12	3	19	8	16	11	10	19	10	15	15	24	20	19	38	16	gcy-33	gcy-33
WBGene00001554	6	2	6	5	3	7	4	3	5	5	2	2	2	7	2	6	9	4	6	8	5	8	9	11	gcy-34	gcy-34
WBGene00001555	28	39	37	20	32	37	28	13	27	17	23	24	19	15	22	25	16	28	19	29	35	23	31	24	gcy-35	gcy-35
WBGene00001556	9	8	8	9	8	12	12	10	10	11	9	18	5	12	4	10	2	9	8	9	7	6	15	10	gcy-36	gcy-36
WBGene00001557	13	19	11	8	10	11	13	9	18	15	17	27	8	7	11	12	5	13	12	13	11	7	13	11	gcy-37	gcy-37
WBGene00001558	8263	9281	9168	9155	8878	11424	9297	7768	8705	7833	8847	8244	8302	9004	9133	9428	9265	9277	11046	12343	10696	11288	11726	10935	gdi-1	gdi-1
WBGene00001559	237	278	264	294	245	343	539	413	537	454	443	421	406	475	457	530	401	566	556	726	588	613	556	596	gei-1	gei-1
WBGene00001560	1128	1371	1546	1536	1495	1813	1851	1512	1798	1719	1727	1683	1128	1452	1368	1609	1363	1629	1733	2302	1971	1927	1607	1792	gei-3	gei-3
WBGene00001561	4606	5065	4711	4866	4553	6158	4401	3784	4413	3577	3977	4815	4203	4973	4774	5014	4615	5103	5768	5986	5412	5910	6176	5691	gei-4	gei-4
WBGene00001562	2043	2367	2534	2552	2579	3249	2567	2080	2535	1993	2302	2535	2176	2588	2570	2779	2530	2745	2774	3284	3072	3065	2799	2983	lin-66	lin-66
WBGene00001563	2069	2303	2329	2491	2496	3072	2330	2118	2237	2063	2134	2494	2176	2347	2419	2593	2700	2548	2984	3145	2913	3187	3091	3146	gei-6	gei-6
WBGene00001564	42974	44580	42638	46919	46834	61204	29644	21402	29652	28081	27117	29751	22004	27100	24474	28657	23199	26606	24281	31220	27445	26494	28739	23482	icl-1	icl-1
WBGene00001565	1086	1270	1450	1461	1376	1787	1343	1206	1331	1167	1224	1393	1237	1529	1482	1516	1502	1608	1618	1824	1594	1771	1499	1664	gei-8	gei-8
WBGene00001566	1167	1355	1330	1521	1493	1665	1486	1374	1419	1430	1626	1320	1407	1399	1386	1498	1617	1504	1946	2087	1884	1874	1999	1795	acdh-13	acdh-13
WBGene00001568	2249	2553	2559	2725	2719	3164	2722	2425	2481	2246	2553	2603	2552	2694	2724	2802	2900	2833	3509	3693	3338	3741	3572	3504	snpc-4	snpc-4
WBGene00001569	2011	2209	2131	2400	2111	2756	2237	1839	2023	1726	1984	2108	2215	2316	2154	2351	2605	2232	2397	2600	2378	2545	2498	2354	meg-3	meg-3
WBGene00001570	72	55	61	74	53	86	88	93	88	78	93	68	112	109	88	90	96	105	120	173	166	152	132	120	gei-13	gei-13
WBGene00001571	1613	1897	1804	2004	1933	2346	1798	1751	1833	1772	1884	1924	1792	1859	1878	1896	2060	2047	2358	2483	2376	2547	2498	2395	gei-14	gei-14
WBGene00001572	280	312	318	349	322	430	358	272	317	317	343	284	259	272	307	282	264	304	415	540	446	416	422	430	gei-15	gei-15
WBGene00001574	2679	3028	2765	3018	3123	3694	2924	2473	2672	2601	2874	2987	2549	2866	2969	2984	3038	2996	3870	4032	3686	3961	3895	3649	gei-17	gei-17
WBGene00001575	5	9	1	3	6	4	11	7	8	4	4	7	3	3	4	11	8	18	14	11	16	12	12	14	gei-18	gei-18
WBGene00001577	301	329	306	296	329	390	240	206	260	209	264	236	268	239	276	255	230	231	320	314	277	300	364	255	gem-4	gem-4
WBGene00001578	527	595	578	680	706	751	686	546	730	629	692	518	656	636	630	712	647	743	762	1021	934	825	790	794	ges-1	ges-1
WBGene00001579	1634	1782	1851	1674	1766	2349	1900	1609	1784	1479	1665	1733	1790	2079	1883	2053	2052	2106	2161	2404	2252	2539	2247	2244	gex-2	gex-2
WBGene00001580	1783	2005	2130	2400	2192	2536	2413	2014	2198	2242	2381	2239	2135	2254	2213	2297	2477	2331	3063	3187	2886	2938	2963	2754	gex-3	gex-3
WBGene00001581	2653	2881	3579	3908	3762	3945	6432	5063	6037	5553	5775	5207	4238	5279	5368	5784	5600	6107	6574	8312	7308	6787	5633	6718	gfi-1	gfi-1
WBGene00001582	3474	3928	3824	4281	4112	4725	3867	3495	4001	3696	4044	3810	3767	3910	3746	4206	4193	4006	4987	5135	4756	4939	5129	4716	gfi-2	gfi-2
WBGene00001583	614	706	613	644	630	908	662	561	588	472	526	605	589	658	629	677	612	662	708	883	769	839	886	815	gfi-3	gfi-3
WBGene00001584	2124	2281	2241	2455	2395	2862	2455	2116	2321	2041	2421	2267	2411	2413	2492	2583	2759	2594	3107	3097	3099	3256	3327	3174	nrde-4	nrde-4
WBGene00001585	771	915	843	992	987	1130	930	783	848	782	843	912	818	924	896	972	973	881	1222	1239	1251	1235	1489	1297	gfl-1	gfl-1
WBGene00001586	18	20	14	15	15	18	12	8	16	17	6	10	9	14	12	17	11	15	16	23	13	26	20	13	ggr-1	ggr-1
WBGene00001587	18	13	13	9	12	22	8	8	8	7	10	24	16	9	15	16	10	14	11	17	18	18	18	18	ggr-2	ggr-2
WBGene00001588	14	21	8	13	25	31	19	18	15	17	15	26	18	15	25	23	17	25	23	37	22	31	14	44	ggr-3	ggr-3
WBGene00001589	1635	1797	1825	2022	1971	2380	2040	1683	1802	1567	1879	1763	1740	1927	1828	2011	2155	2045	2296	2442	2352	2483	2336	2260	gip-1	gip-1
WBGene00001590	394	431	414	456	451	575	477	413	493	411	410	518	494	485	474	474	539	523	562	610	525	603	622	588	C45G3.3	C45G3.3
WBGene00001591	529	580	548	577	566	811	416	279	356	458	388	315	230	233	261	265	207	278	372	472	417	305	364	305	glc-1	glc-1
WBGene00001592	180	225	223	227	253	261	236	176	266	297	218	250	191	147	164	155	155	212	279	360	238	227	263	242	glc-2	glc-2
WBGene00001593	49	60	45	40	54	72	67	47	69	54	66	70	56	38	66	48	47	46	70	90	86	67	97	76	glc-3	glc-3
WBGene00001594	74	67	67	75	81	78	84	49	85	88	89	71	66	67	66	81	57	63	103	122	80	89	79	99	glc-4	glc-4
WBGene00001595	18631	21460	21724	24902	23845	27299	25289	21708	22305	21724	23986	21920	19623	22273	22453	23419	25720	23520	30096	32150	30325	30128	27815	28278	gld-1	gld-1
WBGene00001596	4750	5308	5886	6032	5780	7142	5747	4942	5464	4892	5441	5509	4656	5510	5407	5817	6055	5779	7016	7574	6882	7354	6491	6842	gld-2	gld-2
WBGene00001597	6939	7878	7933	8376	8432	10052	8393	6942	7455	6819	7888	7636	7527	8266	8372	8717	9477	8978	10355	10975	10101	10940	10517	10212	gld-3	gld-3
WBGene00001598	9118	9485	10148	10155	10331	12631	11687	9886	10294	9816	10661	11057	10041	10769	10405	11273	11597	11430	13535	14865	13347	14179	14825	14088	glh-1	glh-1
WBGene00001599	6198	6874	6890	6949	6931	8784	6404	5470	5554	4900	5583	6768	6142	7125	6773	7346	7069	7265	8170	8778	7992	8709	9387	8824	glh-2	glh-2
WBGene00001600	1489	1576	1663	1750	1742	2129	1555	1372	1433	1411	1686	1513	1440	1578	1533	1564	1779	1603	2065	2119	2028	2122	2156	1984	glh-3	glh-3
WBGene00001601	3539	3998	3881	3730	3746	4796	3571	3169	3154	2884	3122	3696	3728	4357	3957	4222	4272	4219	4763	5137	4559	5435	5305	4946	glh-4	glh-4
WBGene00001602	330	373	322	360	334	393	494	357	448	438	431	446	525	540	520	619	502	581	674	841	710	759	732	759	gln-1	gln-1
WBGene00001603	62	74	66	68	78	88	75	62	57	93	72	73	34	47	42	52	58	44	65	107	79	92	99	96	gln-2	gln-2
WBGene00001604	7418	7892	8259	7498	7696	10759	5657	4165	5712	5116	5056	4983	3587	4231	3968	4402	3713	4232	4743	6057	5050	4691	5482	4359	gln-3	gln-3
WBGene00001605	2	3	3	5	1	3	5	2	3	2	4	2	6	3	5	1	6	3	6	5	2	7	10	3	gln-4	gln-4
WBGene00001606	5386	6152	6228	6726	6567	7425	5728	4953	5135	4860	5503	5192	5768	6305	6299	6593	7235	6823	6798	7460	6907	7237	7088	6610	gln-5	gln-5
WBGene00001607	13087	14431	14515	15791	15428	17974	14433	12286	12784	12278	13195	12672	13914	14746	14525	15697	16684	15494	17139	17976	17099	17993	18743	16654	gln-6	gln-6
WBGene00001608	32	27	40	41	36	51	42	33	37	41	53	37	27	22	26	27	28	19	37	47	27	30	50	30	R07B1.8	R07B1.8
WBGene00001609	4299	4802	5251	5477	5437	6338	5361	4743	4818	4793	5278	4869	4758	5295	5202	5534	6148	5510	6942	7208	6870	7172	6634	6486	glp-1	glp-1
WBGene00001612	19	16	21	16	13	16	10	8	13	14	16	14	17	18	6	9	13	19	21	21	36	15	22	16	glr-1	glr-1
WBGene00001613	26	21	23	20	16	24	24	21	23	11	22	19	23	28	15	22	13	24	26	42	31	34	31	28	glr-2	glr-2
WBGene00001614	5	5	5	4	7	5	4	3	8	3	2	7	2	5	8	6	3	5	1	14	2	4	8	6	glr-3	glr-3
WBGene00001615	93	116	78	104	110	140	96	74	118	109	94	70	103	88	116	114	77	134	134	144	124	129	138	150	glr-4	glr-4
WBGene00001616	52	49	38	60	36	71	63	49	107	94	63	53	53	49	51	57	49	54	77	91	65	56	46	54	glr-5	glr-5
WBGene00001617	130	158	104	140	129	218	140	107	128	93	112	143	161	165	180	149	146	166	154	183	151	204	210	214	glr-6	glr-6
WBGene00001618	3	10	4	1	5	6	4	2	7	2	6	4	6	7	13	14	5	6	8	14	3	16	6	4	glr-7	glr-7
WBGene00001619	7	19	10	11	10	8	16	10	14	13	21	16	16	11	21	24	16	19	24	14	20	21	22	23	glr-8	glr-8
WBGene00001620	1604	1908	1961	2137	2133	2390	2519	1964	2836	2815	2633	2104	1791	1745	1825	1966	1789	2083	2916	3984	3217	2839	2768	3002	glt-1	glt-1
WBGene00001621	49	54	75	88	97	90	113	77	108	89	92	87	71	67	75	79	70	62	92	115	108	77	123	86	glt-3	glt-3
WBGene00001622	186	211	191	230	224	271	197	185	240	235	254	236	205	217	211	228	224	251	279	361	305	283	309	253	glt-4	glt-4
WBGene00001623	122	134	129	112	125	147	178	76	139	126	123	113	107	90	117	136	110	129	128	149	118	116	164	107	glt-5	glt-5
WBGene00001624	47	47	45	48	47	59	48	39	59	56	42	36	42	46	46	59	49	57	67	96	82	58	74	65	glt-6	glt-6
WBGene00001625	22	33	32	39	42	27	44	32	45	45	37	31	34	37	30	30	25	29	53	54	48	30	34	27	glt-7	glt-7
WBGene00001626	4	2	1	3	3	4	1	3	1	1	3	4	2	1	2	3	0	0	6	5	5	6	0	3	gly-1	gly-1
WBGene00001627	245	274	258	281	263	324	262	163	219	200	242	220	202	234	243	230	230	214	306	346	277	311	321	297	gly-2	gly-2
WBGene00001628	2248	2431	2539	2591	2529	3012	2634	2360	2531	2386	2558	2496	2526	2496	2584	2815	2748	2882	3191	3654	3317	3339	3217	3156	gly-3	gly-3
WBGene00001629	1357	1478	1486	1583	1431	1940	1478	1122	1425	1344	1390	1335	1255	1392	1437	1523	1429	1531	1635	1828	1770	1637	1735	1646	gly-4	gly-4
WBGene00001630	1759	1842	1955	2123	1965	2223	2140	1981	2215	1929	2200	2094	2192	2167	2222	2345	2436	2462	2688	3071	2720	2851	2870	2813	gly-5	gly-5
WBGene00001631	908	1068	963	951	990	1265	882	685	877	866	874	818	703	763	734	807	726	778	893	1159	876	891	981	850	gly-6	gly-6
WBGene00001632	2977	3171	3285	3562	3409	4157	3553	3088	3580	3305	3561	3391	3311	3649	3390	3570	3971	3718	4209	4710	4634	4549	4571	4541	gly-7	gly-7
WBGene00001633	527	509	562	639	668	605	1022	850	1067	997	1070	830	856	910	938	991	862	1058	981	1270	1142	914	1153	999	gly-8	gly-8
WBGene00001635	2156	2378	2415	2570	2506	2906	2733	2484	2470	2272	2572	2597	2500	2530	2600	2616	2912	2781	3179	3551	3394	3512	3496	3411	gly-10	gly-10
WBGene00001636	149	145	133	138	128	181	166	147	173	138	134	164	158	132	149	154	147	149	193	191	178	182	218	184	gly-11	gly-11
WBGene00001637	133	119	101	143	115	145	111	103	160	122	99	110	130	153	142	187	130	138	136	188	171	176	167	160	gly-12	gly-12
WBGene00001638	597	628	529	582	555	720	642	507	636	580	592	606	576	569	614	601	497	600	675	763	624	724	843	776	gly-13	gly-13
WBGene00001639	71	70	68	77	97	101	67	45	53	64	63	61	71	74	71	83	56	84	90	75	75	64	99	87	gly-14	gly-14
WBGene00001640	1	1	0	2	1	1	1	1	2	1	0	0	1	4	0	0	4	0	0	1	0	1	1	0	gly-15	gly-15
WBGene00001641	0	0	0	0	0	0	0	0	0	0	0	0	0	0	0	0	0	0	0	0	0	0	0	0	gly-16	gly-16
WBGene00001642	0	0	0	0	0	1	0	0	0	0	0	0	0	0	0	0	0	0	0	0	0	0	0	0	gly-17	gly-17
WBGene00001643	10	7	7	12	7	12	4	8	3	10	14	9	6	9	10	14	7	5	15	13	6	12	19	8	gly-18	gly-18
WBGene00001644	70	98	91	98	105	128	108	71	107	89	102	93	85	81	94	81	75	94	125	138	123	102	114	91	gly-19	gly-19
WBGene00001645	2244	2511	2510	2920	2813	3078	2595	2234	2471	2442	2523	2449	2551	2589	2636	2836	3042	2767	3510	3598	3466	3407	3679	3233	gly-20	gly-20
WBGene00001646	88	100	125	130	117	115	124	111	141	131	121	125	126	133	105	98	106	115	131	160	135	139	165	138	gna-1	gna-1
WBGene00001647	3439	3774	3833	4540	4428	4718	3871	3222	3722	3854	3798	3546	4008	4064	3987	4122	4614	4320	5187	5285	5135	5300	5625	4922	gna-2	gna-2
WBGene00001648	4918	5418	5667	6219	6085	6920	5844	5431	5992	5723	5989	5926	5528	5779	5951	6238	6476	6367	7674	8369	7735	7758	7534	7552	goa-1	goa-1
WBGene00001649	1613	1638	1580	1826	1709	2090	1909	1401	1896	1793	2047	1762	1477	1676	1609	1862	1543	1744	2049	2339	1997	2055	2320	1832	gob-1	gob-1
WBGene00001650	183	187	250	209	234	286	537	383	564	451	499	408	451	416	487	479	414	484	604	659	580	614	500	602	gon-1	gon-1
WBGene00001651	1237	1202	1403	1384	1280	1785	2007	1521	1913	1636	1799	1731	1382	1629	1572	1818	1551	1713	2023	2421	2063	2088	2072	2027	gon-2	gon-2
WBGene00001653	2188	2403	2407	2746	2606	3129	2647	2252	2409	2112	2577	2430	2516	2643	2689	2755	3061	2755	3173	3462	3341	3452	3395	3154	gon-4	gon-4
WBGene00001660	914	1005	984	1121	1114	1250	1175	1000	1086	1111	1062	1060	1054	1071	1008	1103	1139	1136	1504	1593	1402	1373	1398	1372	gop-1	gop-1
WBGene00001661	1312	1389	1392	1576	1485	1731	1505	1320	1317	1432	1475	1346	1380	1341	1426	1439	1559	1530	2045	2031	1938	1986	2266	1828	gop-2	gop-2
WBGene00001662	1781	1790	1849	2159	1984	2276	2257	1824	2081	2207	2198	1975	1985	1858	2044	2056	2160	2143	2882	2975	2803	2708	2984	2600	gop-3	gop-3
WBGene00001663	47	64	62	54	54	74	42	26	50	31	41	37	57	41	57	46	49	72	73	88	66	79	73	87	gpa-1	gpa-1
WBGene00001664	28	27	17	18	22	46	18	14	23	32	17	22	23	19	27	24	13	27	27	28	31	28	39	22	gpa-2	gpa-2
WBGene00001665	12	24	30	18	14	37	34	20	40	33	38	34	36	26	37	40	25	40	46	52	30	47	54	40	gpa-3	gpa-3
WBGene00001666	25	40	31	31	32	26	13	17	31	19	17	25	26	31	37	29	20	24	41	48	26	30	47	38	gpa-4	gpa-4
WBGene00001667	6	4	5	1	3	2	5	4	7	3	4	3	4	7	6	6	6	7	5	5	7	5	7	13	gpa-5	gpa-5
WBGene00001668	10	8	11	5	11	6	14	5	12	12	9	8	5	6	17	9	8	7	11	20	14	10	10	15	gpa-6	gpa-6
WBGene00001669	137	140	123	135	145	162	129	125	158	137	131	153	128	113	125	145	140	154	182	185	113	140	153	157	gpa-7	gpa-7
WBGene00001670	8	5	1	6	3	3	3	4	4	3	3	4	4	7	4	2	1	4	4	6	2	3	4	3	gpa-8	gpa-8
WBGene00001671	12	21	11	19	9	22	19	8	31	23	16	16	14	22	18	25	23	8	25	30	17	24	27	24	gpa-9	gpa-9
WBGene00001672	5	14	7	7	11	11	6	5	11	6	7	7	19	8	8	9	8	10	12	19	9	9	14	14	gpa-10	gpa-10
WBGene00001673	20	18	11	11	14	19	13	5	23	16	18	22	16	14	14	15	19	27	17	24	24	17	27	23	gpa-11	gpa-11
WBGene00001674	149	151	143	147	146	177	200	132	223	191	168	144	137	158	161	184	130	185	218	253	199	169	236	197	gpa-12	gpa-12
WBGene00001675	8	9	7	2	11	7	7	10	14	11	13	13	5	9	19	21	6	16	17	10	11	15	17	7	gpa-13	gpa-13
WBGene00001676	15	22	17	10	12	14	22	13	24	17	22	20	19	21	22	17	16	24	9	21	18	23	20	28	gpa-14	gpa-14
WBGene00001677	19	23	18	16	16	26	20	20	25	24	14	19	18	19	12	26	15	18	32	27	29	45	38	21	gpa-15	gpa-15
WBGene00001678	1314	1560	1563	1419	1396	1959	1463	1270	1313	938	1169	1435	1546	1620	1566	1703	1596	1654	1815	1914	1751	1986	1938	1936	gpa-16	gpa-16
WBGene00001679	5507	6239	6231	6774	6537	8152	6904	6192	6887	6249	6638	6819	5957	6603	6298	7151	7182	7122	7622	9203	8146	8267	7326	7829	gpb-1	gpb-1
WBGene00001680	294	270	311	349	305	392	374	291	406	376	360	353	278	305	300	362	294	382	447	454	394	453	426	438	gpb-2	gpb-2
WBGene00001681	19	24	33	21	26	24	29	15	32	37	41	27	28	12	23	26	40	23	19	31	22	26	35	32	gpc-1	gpc-1
WBGene00001682	1141	1196	1063	1381	1371	1484	1436	1213	1403	1203	1303	1345	1251	1257	1341	1483	1309	1388	1842	1945	1669	1896	2089	1798	gpc-2	gpc-2
WBGene00001683	6505	7178	6469	7592	7317	9084	6763	5459	5879	5230	5981	5566	6100	6888	6627	6685	7300	6773	7255	8188	7791	8263	8035	7310	gpd-1	gpd-1
WBGene00001684	4906	5242	5196	5908	5381	6477	6088	4690	6484	5472	5836	5048	4891	5320	5374	6317	5146	5419	6210	8636	7276	6910	7298	6570	gpd-2	gpd-2
WBGene00001685	10545	11454	11840	12644	11914	14396	14289	10944	15295	13231	13908	11325	11532	11911	12347	13547	12313	13471	15236	21288	17060	16200	17007	13922	gpd-3	gpd-3
WBGene00001686	3191	3591	3075	3873	3643	4352	3332	2702	3079	2725	3110	2850	3231	3486	3346	3337	3805	3547	3754	4083	4150	4313	4431	3915	gpd-4	gpd-4
WBGene00001687	22	29	28	45	23	41	63	46	87	65	78	59	30	42	47	47	42	49	51	65	62	46	40	59	gpn-1	gpn-1
WBGene00001688	442	527	560	562	575	592	517	479	527	478	529	478	457	443	529	522	554	517	716	724	672	657	696	610	gpr-1	gpr-1
WBGene00001689	653	745	730	770	734	925	781	665	701	638	662	663	661	729	683	702	764	820	906	965	816	898	957	833	gpr-2	gpr-2
WBGene00001690	36	33	66	43	52	43	98	64	90	68	71	74	58	47	62	58	51	63	79	111	90	73	87	85	grd-1	grd-1
WBGene00001691	0	1	2	0	2	0	0	4	0	1	1	0	0	0	0	0	3	1	1	4	1	3	2	2	grd-2	grd-2
WBGene00001692	1183	1278	1313	1480	1397	1552	2398	1925	2569	2349	2489	1861	1690	1686	1724	1886	1551	1952	2087	2963	2402	2187	2424	2254	grd-3	grd-3
WBGene00001693	9	6	7	5	5	12	33	23	15	21	16	18	14	18	17	19	8	18	28	19	12	18	29	16	grd-4	grd-4
WBGene00001694	962	1024	1016	1309	1226	1295	2152	1658	2255	2267	1999	1832	1498	1453	1549	1755	1471	1705	2049	2632	2245	2044	2354	2087	grd-5	grd-5
WBGene00001695	15	25	1	7	2	31	18	12	15	6	13	25	4	8	13	23	19	5	25	17	44	30	35	31	grd-6	grd-6
WBGene00001696	2	11	2	4	1	8	1	2	7	3	1	1	5	2	3	4	1	4	4	9	1	4	1	4	grd-7	grd-7
WBGene00001697	0	0	0	0	2	0	0	1	0	2	0	0	2	0	0	0	0	0	0	0	0	0	0	0	grd-8	grd-8
WBGene00001698	0	2	0	5	2	1	2	0	2	2	1	1	1	3	1	0	4	2	0	5	3	2	0	0	grd-9	grd-9
WBGene00001699	120	134	110	127	125	144	232	194	307	301	245	232	127	136	120	160	130	137	168	250	226	187	232	194	grd-10	grd-10
WBGene00001700	23	15	15	11	21	31	17	5	16	7	6	21	10	28	19	22	17	17	15	21	17	22	23	21	grd-11	grd-11
WBGene00001701	0	0	3	0	1	0	3	4	1	2	0	2	4	2	1	1	1	0	2	1	2	0	0	2	grd-12	grd-12
WBGene00001702	26	22	24	36	30	25	89	72	110	115	101	91	39	35	40	30	24	43	69	72	48	62	63	49	grd-13	grd-13
WBGene00001703	51	42	26	33	48	100	135	111	139	111	155	131	82	90	83	137	106	81	169	172	216	197	221	159	grd-14	grd-14
WBGene00001704	1	3	6	3	2	2	4	3	1	1	3	3	2	2	1	0	3	1	5	6	3	1	2	8	grd-15	grd-15
WBGene00001705	0	2	4	3	1	2	6	4	3	1	3	4	2	7	2	4	2	5	3	6	1	1	5	0	grd-16	grd-16
WBGene00001706	1	1	0	1	0	1	3	1	1	0	1	0	0	7	3	7	0	2	1	8	3	5	8	9	grd-17	grd-17
WBGene00001707	127	114	110	139	98	166	121	110	99	99	111	115	70	105	108	97	87	104	142	169	136	132	133	149	grh-1	grh-1
WBGene00001708	757	847	820	826	790	1076	803	716	809	632	734	825	818	866	868	926	902	933	825	1088	943	933	950	1061	grk-1	grk-1
WBGene00001709	240	277	310	303	287	392	296	268	288	273	259	304	268	284	295	319	296	304	317	338	305	304	335	311	grk-2	grk-2
WBGene00001710	2	11	10	10	10	9	5	7	6	10	3	13	7	5	5	12	5	5	14	15	23	16	11	9	grl-1	grl-1
WBGene00001711	0	0	0	0	0	0	0	0	0	0	0	0	2	0	0	0	0	3	1	3	2	0	0	4	grl-2	grl-2
WBGene00001712	3	1	2	5	2	3	6	1	2	7	2	2	5	2	2	0	4	6	6	3	2	6	12	7	grl-3	grl-3
WBGene00001713	453	510	466	571	549	618	916	763	937	792	952	859	901	942	954	1105	787	941	1038	1371	1143	1178	1122	1138	grl-4	grl-4
WBGene00001714	8	0	34	27	21	0	37	33	11	14	14	11	8	20	5	3	12	17	21	55	30	43	10	25	grl-5	grl-5
WBGene00001715	1	2	2	2	2	0	2	1	0	0	2	0	1	5	1	4	0	2	0	2	3	5	2	4	grl-6	grl-6
WBGene00001716	14	0	39	34	26	0	23	34	9	16	25	10	13	22	14	8	29	20	26	64	34	42	8	31	grl-7	grl-7
WBGene00001717	26	19	23	21	33	24	28	21	32	25	42	18	16	13	15	25	24	26	36	21	31	19	19	15	grl-8	grl-8
WBGene00001718	4	3	2	0	0	1	3	3	1	0	1	3	1	2	1	3	0	4	1	0	1	1	1	0	grl-9	grl-9
WBGene00001719	52	53	64	66	70	57	77	65	85	66	71	89	50	64	51	64	63	68	87	108	83	103	84	86	grl-10	grl-10
WBGene00001720	3	2	1	2	0	0	0	0	2	2	1	0	3	2	4	4	4	0	1	1	2	1	4	2	grl-11	grl-11
WBGene00001721	1	1	1	4	4	0	0	2	0	1	1	1	2	1	6	3	3	3	2	3	3	2	4	0	grl-12	grl-12
WBGene00001722	0	1	0	1	0	0	0	0	0	1	0	1	1	0	1	2	3	1	0	0	1	1	0	0	grl-13	grl-13
WBGene00001723	31	20	18	22	18	24	6	6	11	9	10	12	17	28	11	16	12	12	18	21	6	20	11	18	grl-14	grl-14
WBGene00001724	12	10	40	28	19	15	16	24	27	31	21	14	20	22	16	22	31	30	24	58	46	39	20	37	grl-15	grl-15
WBGene00001725	202	68	7	93	95	135	149	178	95	62	134	160	68	112	91	123	119	129	290	87	330	326	429	185	grl-16	grl-16
WBGene00001726	6	4	9	6	7	9	8	5	7	3	7	7	8	5	15	5	6	14	10	10	13	9	10	4	grl-17	grl-17
WBGene00001727	11	16	8	10	14	18	18	18	11	17	15	18	24	14	17	23	21	20	13	20	21	19	22	27	grl-18	grl-18
WBGene00001728	1	0	3	1	0	2	0	0	1	0	0	2	1	0	0	1	0	1	2	2	0	5	0	2	grl-19	grl-19
WBGene00001729	1	7	4	6	5	7	3	4	10	4	7	10	4	4	3	8	6	6	12	4	11	13	3	10	grl-20	grl-20
WBGene00001730	23	3	12	42	47	34	37	13	25	28	15	46	21	21	43	53	11	28	25	52	57	41	56	42	grl-21	grl-21
WBGene00001731	12	11	10	23	15	15	30	19	31	39	37	26	38	38	27	34	33	32	43	67	54	43	36	27	grl-22	grl-22
WBGene00001732	0	1	0	0	1	0	0	0	0	0	0	0	0	0	0	0	0	0	0	1	1	0	0	0	grl-23	grl-23
WBGene00001733	0	0	0	1	0	0	0	0	0	0	0	0	1	0	0	0	0	1	0	0	0	1	0	0	grl-24	grl-24
WBGene00001734	10	14	11	12	8	13	11	11	3	7	8	5	5	6	10	6	11	4	11	16	8	14	10	12	grl-25	grl-25
WBGene00001735	7	7	5	6	7	6	5	5	7	2	2	7	2	2	4	4	6	4	4	6	1	8	4	4	grl-26	grl-26
WBGene00001736	4	7	4	4	4	7	2	2	5	7	1	3	8	2	3	6	8	2	6	4	2	2	13	9	grl-27	grl-27
WBGene00001737	1	3	0	0	0	0	0	0	0	1	0	1	0	0	0	0	0	0	0	0	0	0	2	0	grl-28	grl-28
WBGene00001738	0	0	0	0	0	0	0	0	0	0	0	4	0	0	0	0	0	0	1	1	0	0	0	0	grl-29	grl-29
WBGene00001739	2	1	0	0	0	0	0	0	0	0	0	0	0	0	0	1	0	1	1	2	0	0	3	0	grl-30	grl-30
WBGene00001740	447	509	432	507	475	604	448	454	439	356	487	418	492	473	464	527	592	493	716	719	662	651	746	591	gro-1	gro-1
WBGene00001743	1927	2207	2277	2619	2406	2803	2182	2055	2133	2206	2385	2246	2237	2151	2441	2295	2541	2310	2855	2850	2766	2922	2838	2695	grp-1	grp-1
WBGene00001744	4026	4454	4332	4549	4579	5502	4656	3996	4296	3828	4487	4419	4156	4333	4047	4330	4663	4473	5275	5947	5515	5486	5609	5312	gars-1	gars-1
WBGene00001745	337	356	411	408	374	497	535	455	554	438	479	440	329	407	441	414	411	489	572	662	577	560	463	517	gsa-1	gsa-1
WBGene00001746	2955	3187	3175	3522	3629	4146	3149	2847	3448	3133	3280	3130	2863	2997	2994	3216	3410	3335	3983	4503	4020	4126	4038	3796	gsk-3	gsk-3
WBGene00001747	5134	5687	5730	6538	6492	7271	6448	5652	6385	6128	6580	6032	5697	5999	5776	6222	6643	6526	8052	8480	7986	7944	8013	7432	gsp-1	gsp-1
WBGene00001748	9196	10440	10228	12063	11534	13021	10885	9400	10319	9808	10281	9979	9206	9921	9828	10419	10828	10531	12460	13930	13032	12941	13397	12003	gsp-2	gsp-2
WBGene00001749	3569	3844	3413	4032	3929	4475	4069	3579	4275	3927	4191	3734	3191	3520	3519	3730	3856	3693	4682	5116	4740	4709	5093	4135	gst-1	gst-1
WBGene00001750	13	4	10	9	11	13	30	14	11	15	27	20	30	17	29	16	24	16	24	48	32	26	37	22	gst-2	gst-2
WBGene00001751	39	23	26	29	26	34	27	23	32	32	20	14	21	46	18	28	25	37	33	39	33	40	43	46	gst-3	gst-3
WBGene00001752	1509	1547	1546	1762	1710	2052	1426	1089	1691	1616	1576	1397	2231	2109	2213	2556	2098	2412	2752	3163	2514	2528	2804	2460	gst-4	gst-4
WBGene00001753	743	748	698	892	799	855	1200	967	1381	1424	1273	1061	955	875	917	947	790	1072	1307	1637	1336	1318	1416	1381	gst-5	gst-5
WBGene00001754	198	195	191	242	221	235	305	238	332	311	335	245	258	234	276	267	241	264	404	397	356	331	328	359	gst-6	gst-6
WBGene00001755	4274	4629	4491	4837	4564	5729	4456	3537	4301	3986	3892	4089	4856	4675	4700	5115	5107	4960	5120	5762	5164	5722	6282	5477	gst-7	gst-7
WBGene00001756	6	8	6	4	7	13	4	7	6	13	6	6	11	10	5	15	10	8	12	7	13	12	10	11	gst-8	gst-8
WBGene00001757	50	84	39	77	52	62	86	73	105	86	84	98	111	76	97	117	98	121	141	139	122	110	159	124	gst-9	gst-9
WBGene00001758	208	193	242	245	256	304	371	290	394	397	296	290	387	332	354	357	308	364	408	547	355	495	484	373	gst-10	gst-10
WBGene00001759	9	15	16	19	10	16	17	19	23	28	23	8	10	15	9	11	9	13	18	14	16	12	31	23	gst-11	gst-11
WBGene00001760	82	68	70	78	65	96	88	95	75	91	90	65	70	66	54	74	67	70	138	129	112	130	145	126	gst-12	gst-12
WBGene00001761	479	518	472	562	507	637	588	383	580	598	541	480	613	599	634	655	600	694	844	897	801	768	840	769	gst-13	gst-13
WBGene00001762	13	22	22	20	16	25	43	28	63	51	44	33	46	47	39	42	53	53	51	67	70	44	77	52	gst-14	gst-14
WBGene00001763	120	117	123	144	128	149	105	91	118	73	101	99	252	271	226	298	211	242	295	391	257	285	367	306	gst-15	gst-15
WBGene00001764	61	81	58	79	70	66	75	85	64	62	70	64	67	69	62	69	92	57	92	102	82	79	124	95	gst-16	gst-16
WBGene00001765	0	3	0	2	0	1	2	1	0	0	1	3	3	4	5	5	1	2	3	7	6	5	9	5	gst-17	gst-17
WBGene00001766	0	6	2	3	3	2	5	3	4	2	2	5	1	6	3	8	2	7	3	9	8	3	7	6	gst-18	gst-18
WBGene00001767	16	18	14	13	18	18	42	29	26	46	34	13	20	29	32	18	20	21	30	30	38	37	43	31	gst-19	gst-19
WBGene00001768	429	424	451	539	488	583	489	404	537	586	523	425	413	426	461	462	424	439	692	914	713	691	772	687	gst-20	gst-20
WBGene00001769	12	6	7	20	16	14	30	26	26	35	37	28	26	16	25	16	14	24	21	28	25	19	31	23	gst-21	gst-21
WBGene00001770	335	361	344	353	381	474	198	168	244	285	221	217	118	130	116	137	131	122	186	233	210	175	197	173	gst-22	gst-22
WBGene00001771	6	7	5	4	11	2	4	9	7	3	4	5	6	6	6	9	5	9	18	7	4	10	8	12	gst-23	gst-23
WBGene00001772	94	78	75	76	75	90	124	124	194	179	141	124	114	110	99	103	97	113	125	151	143	113	160	128	gst-24	gst-24
WBGene00001773	3	5	1	5	2	4	2	1	2	0	0	4	4	2	2	7	3	1	5	10	3	1	7	4	gst-25	gst-25
WBGene00001774	294	403	379	448	435	429	942	682	958	905	959	753	688	697	711	806	678	775	919	1061	806	876	913	941	gst-26	gst-26
WBGene00001775	708	792	760	999	868	965	1643	1354	1733	1781	1621	1397	1147	1175	1165	1323	1261	1408	1649	1885	1612	1572	1568	1634	gst-27	gst-27
WBGene00001776	222	288	249	336	266	308	376	394	528	528	461	395	369	371	374	421	358	425	692	766	580	571	621	568	gst-28	gst-28
WBGene00001777	88	86	108	131	131	129	33	40	45	46	35	34	47	52	41	70	52	44	75	75	61	59	97	35	gst-29	gst-29
WBGene00001778	29	38	22	37	46	38	42	37	40	35	49	44	45	33	52	46	45	48	65	70	63	83	82	77	gst-30	gst-30
WBGene00001779	13	4	6	15	13	13	16	20	25	19	22	11	27	22	19	16	21	15	29	31	30	24	38	36	gst-31	gst-31
WBGene00001780	10	13	16	12	15	19	17	11	11	22	15	25	16	10	21	14	13	22	28	21	24	18	25	33	gst-32	gst-32
WBGene00001781	50	59	60	53	82	87	79	42	52	68	59	45	53	30	54	48	56	71	71	73	69	66	82	55	gst-33	gst-33
WBGene00001782	16	6	5	12	12	28	15	10	9	14	9	6	0	0	2	8	5	3	5	10	12	8	3	4	gst-34	gst-34
WBGene00001783	47	55	51	50	66	52	73	51	92	71	82	59	48	66	60	65	46	63	86	85	71	84	82	71	gst-35	gst-35
WBGene00001784	932	844	1021	991	1029	1087	1569	1142	1567	1778	1473	1321	1101	978	1122	1312	1016	1145	1645	2040	1571	1505	1576	1453	gst-36	gst-36
WBGene00001785	3	4	2	2	1	5	2	2	1	2	2	6	3	6	1	1	4	1	7	2	3	3	10	3	gst-37	gst-37
WBGene00001786	26	25	36	45	30	35	31	27	42	41	38	33	50	41	45	56	35	38	55	62	76	60	71	56	gst-38	gst-38
WBGene00001787	257	259	314	337	291	326	393	310	415	449	435	295	314	350	297	392	333	397	543	553	508	456	471	455	gst-39	gst-39
WBGene00001788	24	28	25	19	13	20	23	16	21	20	25	21	20	15	24	33	16	21	18	39	12	21	29	21	gst-40	gst-40
WBGene00001789	99	107	98	113	119	140	118	81	133	158	133	88	66	82	72	111	73	95	112	148	96	105	108	100	gst-41	gst-41
WBGene00001790	244	272	270	359	335	312	554	431	580	648	600	460	551	460	470	471	501	575	815	897	762	765	756	714	gst-42	gst-42
WBGene00001791	156	162	152	161	141	194	202	157	185	190	165	191	170	199	172	194	170	183	219	228	217	207	215	218	gst-43	gst-43
WBGene00001792	41	49	53	70	59	63	67	50	59	53	53	55	48	43	60	60	67	58	44	72	57	69	72	54	gst-44	gst-44
WBGene00001793	4779	5445	5141	6053	5931	6965	5850	4695	5235	5166	5236	5227	4847	5543	5287	5628	5963	5574	6220	7056	7034	6905	6428	6525	gsy-1	gsy-1
WBGene00001794	4463	4802	4723	5242	5134	5790	6820	5603	7236	7385	7136	5879	5426	5505	5745	6079	5837	6154	8583	9330	7779	7530	8037	7417	gta-1	gta-1
WBGene00001795	673	713	788	757	662	1040	942	793	855	784	900	855	747	736	841	795	690	814	1036	1210	1062	1075	1068	1046	gtl-1	gtl-1
WBGene00001796	173	148	156	146	142	197	125	109	129	134	110	123	106	92	98	115	102	101	183	196	146	145	185	146	gtl-2	gtl-2
WBGene00001803	46	38	37	51	45	63	53	38	73	60	66	57	52	39	44	45	51	54	67	89	52	60	67	74	lite-1	lite-1
WBGene00001804	1	1	1	0	0	1	0	0	1	0	3	6	0	2	1	0	4	6	2	1	1	2	1	0	gur-3	gur-3
WBGene00001805	6	13	7	11	9	13	24	29	22	16	26	15	25	27	26	25	25	25	36	30	37	33	20	20	gur-4	gur-4
WBGene00001806	13	16	13	14	20	10	12	18	18	14	28	14	19	23	19	35	18	12	28	40	32	23	24	23	gur-5	gur-5
WBGene00001808	630	658	672	823	795	824	793	744	732	762	850	707	724	690	738	766	813	833	1008	1025	1018	1002	1084	884	gut-2	gut-2
WBGene00001811	159	169	169	201	207	228	202	160	167	165	162	170	153	192	186	201	224	167	215	200	193	209	261	247	haf-1	haf-1
WBGene00001812	3400	3520	3771	3926	3977	4783	2777	2250	2572	2890	2694	2584	1971	2192	2158	2175	2349	2321	3076	3096	2976	2811	2992	2529	haf-2	haf-2
WBGene00001813	1860	2071	2096	2374	2405	2549	2411	2061	2209	2292	2380	2145	2241	2196	2255	2417	2397	2424	3074	3168	2919	2959	3078	2692	haf-3	haf-3
WBGene00001814	379	398	360	479	463	469	783	606	755	580	713	700	632	640	626	679	581	707	724	967	825	843	857	887	haf-4	haf-4
WBGene00001815	1658	1672	1663	1752	1724	2044	1695	1429	1522	1400	1601	1623	1543	1618	1579	1749	1769	1727	2057	2270	2182	2213	2184	2086	hmt-1	hmt-1
WBGene00001816	571	638	643	710	684	804	837	719	800	627	770	776	704	769	711	818	827	772	865	1106	1057	1074	1039	999	haf-6	haf-6
WBGene00001817	645	770	790	789	771	1018	370	333	485	499	421	436	349	337	292	334	335	346	409	446	427	377	413	412	haf-7	haf-7
WBGene00001818	1	0	0	0	0	0	0	0	0	0	0	0	0	0	0	0	0	0	1	0	0	0	0	0	haf-8	haf-8
WBGene00001819	338	333	333	456	383	378	735	671	791	801	766	640	563	515	552	622	591	668	765	902	828	804	791	826	haf-9	haf-9
WBGene00001820	253	357	304	312	276	429	251	205	238	202	203	295	243	318	279	294	288	309	371	377	354	356	391	386	ham-1	ham-1
WBGene00001821	99	112	100	113	127	194	189	135	163	110	145	136	118	125	144	135	107	118	137	209	164	149	172	162	ham-2	ham-2
WBGene00001823	456	499	439	581	623	638	492	465	532	504	509	500	501	508	532	585	598	553	702	743	632	756	759	708	hap-1	hap-1
WBGene00001824	88	90	103	64	67	128	125	122	124	96	112	120	109	180	121	127	110	164	209	244	205	186	195	205	hbl-1	hbl-1
WBGene00001827	5590	6248	6241	6810	6572	8002	6468	5542	5961	5497	6092	6127	6106	6479	6485	6582	7234	6779	8110	8832	8011	8394	8604	7888	hcf-1	hcf-1
WBGene00001828	121	98	166	134	82	171	84	67	105	82	71	115	97	151	89	93	115	116	189	226	218	206	240	208	hch-1	hch-1
WBGene00001829	4995	5610	6093	6065	6141	7364	6489	5137	5372	5396	5365	5726	5473	6156	6206	6239	6639	6234	7146	7959	7060	7467	7170	6721	hcp-1	hcp-1
WBGene00001830	3843	4175	4093	4097	4150	5239	4067	3455	3538	3242	3539	3864	3994	4277	4208	4349	4604	4363	4976	5291	4726	5347	5274	5110	hcp-2	hcp-2
WBGene00001831	1297	1421	1399	1507	1476	1706	1545	1309	1422	1392	1494	1339	1337	1457	1383	1506	1626	1492	1706	1773	1686	1738	1814	1685	hcp-3	hcp-3
WBGene00001832	3389	3563	3384	3405	3583	4628	3519	3045	2984	2746	3169	3392	3466	3832	3327	3651	3837	3616	4124	4683	4350	4684	4647	4472	hcp-4	hcp-4
WBGene00001833	3044	3211	3496	3555	3511	4359	3548	2939	3185	2888	3297	3417	3374	3757	3564	3756	4033	3845	4128	4383	4370	4598	4617	4295	hcp-6	hcp-6
WBGene00001834	4309	4987	4909	5464	5280	6275	5303	4365	5019	4611	5061	4446	4801	5157	5036	5411	5799	5500	6547	7249	6843	6791	6826	6509	hda-1	hda-1
WBGene00001835	992	1128	1200	1406	1321	1518	1226	1051	1199	1100	1170	1120	1221	1214	1217	1247	1378	1282	1750	1700	1608	1737	1802	1619	hda-2	hda-2
WBGene00001836	1768	1917	1958	2229	2144	2469	1995	1713	1943	1859	1971	1895	1930	1985	2002	2141	2399	2190	2656	2882	2725	2769	2900	2621	hda-3	hda-3
WBGene00001837	819	936	1018	942	925	1209	936	875	880	827	876	998	728	858	935	958	864	958	1025	1197	1020	1079	938	1061	hda-4	hda-4
WBGene00001838	1038	1134	1084	1117	1113	1402	958	857	912	886	980	930	993	1032	997	1069	1115	1150	1361	1547	1377	1543	1441	1322	hda-10	hda-10
WBGene00001839	35	29	30	26	25	28	36	21	16	20	27	21	18	23	16	28	18	20	24	29	31	33	33	29	hdl-1	hdl-1
WBGene00001840	11731	12685	12731	13630	13030	15933	13224	11378	12155	10853	12154	12128	12326	13101	12931	13480	14790	13415	15523	17406	16068	16924	17364	16273	hel-1	hel-1
WBGene00001841	2	2	2	1	3	1	0	0	2	1	3	2	4	2	3	1	3	3	4	4	2	0	0	4	hen-1	hen-1
WBGene00001842	27	40	42	38	26	36	16	18	28	22	23	22	18	29	18	32	17	28	47	33	41	38	41	28	her-1	her-1
WBGene00001843	1082	1153	1171	1398	1342	1474	1992	1618	2187	2093	2116	1717	1591	1721	1628	1754	1665	1830	2378	2835	2224	2194	2288	2171	hgo-1	hgo-1
WBGene00001844	612	708	743	750	766	899	821	566	756	594	642	694	642	714	736	762	763	733	848	979	827	910	960	907	hid-1	hid-1
WBGene00001851	3295	3671	3841	4056	3791	4797	4149	3460	4349	4005	3992	3988	2966	3418	3308	3670	3404	3670	4181	5128	4358	4251	4023	4077	hif-1	hif-1
WBGene00001852	201	235	205	171	164	324	108	105	126	95	123	138	108	141	94	133	109	121	127	156	108	129	150	151	hil-1	hil-1
WBGene00001853	2227	2297	1983	2043	2059	2712	1787	1523	1708	1324	1598	1777	1737	1975	1774	1890	1907	1815	2087	2292	1889	2172	2296	1992	hil-2	hil-2
WBGene00001854	764	877	734	764	741	997	574	478	570	410	478	556	560	631	616	668	605	614	681	815	678	789	820	718	hil-3	hil-3
WBGene00001855	5544	6090	5587	5911	5745	7557	5720	4904	5290	4494	5205	5266	5118	5433	5287	5799	6060	5474	6595	6990	6521	6881	7017	6477	hil-4	hil-4
WBGene00001856	4559	5110	4629	5286	4990	6411	4622	4049	4110	3760	4295	3818	4198	4611	4746	4990	5023	4755	6137	6634	6529	6215	6721	5907	hil-5	hil-5
WBGene00001857	27	30	16	24	23	26	22	10	10	19	12	13	21	28	13	16	16	20	25	22	27	19	29	29	hil-6	hil-6
WBGene00001858	48	37	47	37	52	75	26	23	34	22	28	19	15	72	28	27	47	50	80	87	80	102	105	83	hil-7	hil-7
WBGene00001859	26	35	17	29	22	25	10	13	13	9	13	18	16	24	19	28	16	26	11	22	20	14	7	20	hil-8	hil-8
WBGene00001860	4703	5255	5211	5429	5162	6782	5451	4798	5025	4690	4974	5412	5438	5776	5682	5880	6207	6222	6717	7465	6955	7363	7417	7094	him-1	him-1
WBGene00001862	2103	2247	2171	2500	2376	2850	2394	2059	2082	2092	2234	2084	2233	2224	2310	2401	2649	2338	3234	3355	2995	3330	3384	3220	him-3	him-3
WBGene00001863	726	747	875	833	765	1087	1231	914	1333	1120	1191	1086	980	1001	1023	1066	1082	1134	1334	1604	1275	1231	1245	1265	him-4	him-4
WBGene00001864	422	424	413	499	455	554	439	350	382	383	448	425	475	458	468	501	517	479	611	682	617	629	688	620	him-5	him-5
WBGene00001865	1219	1387	1373	1406	1460	1706	1337	1263	1354	1236	1352	1273	1237	1379	1305	1440	1495	1486	1770	1843	1749	1806	1773	1627	him-6	him-6
WBGene00001867	996	1213	1119	1273	1294	1469	1194	1064	1189	1147	1139	1076	1223	1188	1207	1235	1333	1302	1628	1652	1512	1645	1643	1546	him-8	him-8
WBGene00001869	1812	1890	1985	2075	2140	2363	2002	1739	1901	1582	1942	1794	1953	1998	2074	2041	2351	2180	2571	2825	2499	2647	2876	2521	him-10	him-10
WBGene00001872	554	617	654	690	737	783	662	569	625	638	694	644	609	650	678	700	708	711	913	841	857	861	867	835	him-14	him-14
WBGene00001874	2885	3117	3133	3422	3392	4033	3474	3038	3219	3131	3357	3233	3060	3307	3206	3314	3521	3417	4065	4345	4146	4201	4231	4125	him-17	him-17
WBGene00001875	6	11	9	5	7	17	11	11	5	11	21	9	14	12	12	8	17	17	5	26	16	19	19	13	his-1	his-1
WBGene00001876	3	12	6	10	9	12	15	5	7	8	7	6	8	9	11	4	20	8	14	20	16	18	12	6	his-2	his-2
WBGene00001877	16	25	21	26	28	47	20	19	21	16	21	27	20	13	18	17	13	23	19	31	28	26	20	39	his-3	his-3
WBGene00001878	3	1	4	8	6	6	2	3	2	7	4	6	2	2	3	4	5	2	3	7	6	2	4	4	his-4	his-4
WBGene00001879	16	16	17	12	19	22	9	17	18	19	13	16	26	27	16	21	23	31	41	30	26	27	26	29	his-5	his-5
WBGene00001880	20	16	13	21	20	30	31	16	19	21	23	15	16	10	20	20	21	16	27	29	22	27	25	25	his-6	his-6
WBGene00001881	16	23	14	19	15	12	13	7	13	10	12	8	16	13	10	11	16	9	8	25	19	9	23	21	his-7	his-7
WBGene00001882	4	3	6	10	5	6	11	9	9	8	6	7	4	14	8	7	8	7	2	11	9	9	3	7	his-8	his-8
WBGene00001883	0	0	0	0	0	0	0	0	0	0	0	0	0	0	0	0	0	0	0	0	0	0	0	0	his-9	his-9
WBGene00001884	0	0	0	0	0	0	0	0	0	0	0	0	0	0	0	0	0	0	0	0	0	0	0	0	his-10	his-10
WBGene00001885	0	0	0	0	1	1	0	0	0	0	0	1	1	1	0	0	0	0	0	0	0	0	0	0	his-11	his-11
WBGene00001886	0	0	0	0	0	0	0	0	0	0	1	0	0	1	0	1	0	0	0	0	0	1	0	0	his-12	his-12
WBGene00001887	1	1	0	0	2	2	1	1	0	0	1	0	0	0	1	0	1	0	1	1	2	0	1	0	his-13	his-13
WBGene00001888	0	0	0	0	1	0	0	1	0	0	0	0	0	1	0	0	0	0	0	0	0	0	0	0	his-14	his-14
WBGene00001889	0	0	1	0	0	1	1	1	1	0	0	0	0	0	0	0	0	0	0	1	0	0	0	0	his-15	his-15
WBGene00001890	0	1	0	1	0	0	0	0	0	0	0	0	0	0	1	0	0	0	1	0	1	0	0	1	his-16	his-16
WBGene00001891	0	2	4	3	0	4	1	0	5	2	2	0	6	1	2	2	3	4	8	2	7	4	4	6	his-17	his-17
WBGene00001892	1	4	2	5	4	2	5	0	5	4	2	1	2	8	5	4	8	3	6	4	7	8	5	7	his-18	his-18
WBGene00001893	0	0	0	3	0	0	2	0	0	0	0	1	0	4	1	1	0	2	0	3	1	0	2	1	his-19	his-19
WBGene00001894	1	0	0	1	0	0	0	0	0	0	0	0	0	0	0	0	0	0	0	0	0	0	0	0	his-20	his-20
WBGene00001895	0	0	1	1	1	0	0	0	0	0	0	1	1	2	1	1	0	0	0	0	2	0	4	2	his-21	his-21
WBGene00001896	0	0	0	0	0	0	0	0	3	1	0	0	0	1	1	1	2	1	1	0	0	0	1	1	his-22	his-22
WBGene00001898	1323	1470	1291	1249	1213	1788	1050	812	1058	800	936	1063	986	1144	1039	1063	1027	1010	1220	1433	1237	1394	1448	1277	his-24	his-24
WBGene00001899	7	6	3	8	10	8	8	5	4	2	2	7	8	4	2	4	5	2	13	0	5	6	7	7	his-25	his-25
WBGene00001900	3	0	3	2	3	4	2	1	0	0	0	1	1	0	2	1	0	2	3	0	2	2	1	2	his-26	his-26
WBGene00001901	0	0	1	0	0	1	0	0	0	0	0	1	0	0	0	0	0	0	0	1	0	0	1	1	his-27	his-27
WBGene00001902	1	0	0	0	1	0	0	0	1	0	1	0	0	0	0	0	0	0	1	1	0	0	0	1	his-28	his-28
WBGene00001903	0	0	0	0	0	0	0	0	0	0	0	0	0	0	0	0	0	0	0	0	1	0	0	0	his-29	his-29
WBGene00001904	1	0	0	0	0	0	0	0	1	0	0	2	0	0	1	0	0	0	0	0	0	0	1	0	his-30	his-30
WBGene00001905	30	36	24	27	23	34	19	27	28	17	17	28	41	38	43	36	43	41	32	41	59	40	43	41	his-31	his-31
WBGene00001906	83	84	78	86	75	92	66	60	77	29	46	56	78	75	76	69	80	49	77	116	54	60	79	88	his-32	his-32
WBGene00001907	0	0	0	1	0	0	0	0	0	0	0	0	0	0	1	1	0	0	0	0	0	0	0	0	his-33	his-33
WBGene00001908	0	0	0	0	0	1	0	0	0	0	0	0	0	0	0	0	0	0	0	0	1	0	0	0	his-34	his-34
WBGene00001909	1419	1487	1614	1620	1558	1975	1702	1307	1668	1690	1592	1408	1302	1345	1336	1453	1379	1303	1768	1928	1833	1711	2056	1771	his-35	his-35
WBGene00001910	660	726	710	723	735	878	653	499	587	434	598	528	660	714	656	648	710	687	811	923	784	793	1019	826	C50F4.6	C50F4.6
WBGene00001911	1549	1537	1524	1721	1671	2046	1637	1251	1856	1737	1629	1651	1487	1464	1499	1705	1450	1513	1924	2296	1922	1892	2252	1898	his-37	his-37
WBGene00001912	23	37	35	33	39	50	66	35	52	56	43	47	49	48	60	61	54	68	65	128	72	84	88	98	his-38	his-38
WBGene00001913	0	0	1	0	0	0	0	0	0	0	0	0	0	0	0	2	0	0	0	0	0	0	3	1	his-39	his-39
WBGene00001914	28	36	35	39	33	38	36	32	32	33	45	27	33	43	40	32	32	44	43	57	53	56	54	37	his-40	his-40
WBGene00001915	328	323	374	321	328	411	329	286	380	344	348	347	286	254	234	251	249	264	345	413	357	318	382	366	his-41	his-41
WBGene00001916	0	1	0	0	0	3	0	1	0	0	3	0	0	1	1	2	0	2	1	4	0	1	0	0	his-42	his-42
WBGene00001917	1	1	4	1	5	2	1	0	1	1	1	0	0	1	2	0	0	1	0	1	1	2	1	1	his-43	his-43
WBGene00001918	4	4	4	1	1	3	1	1	1	2	2	1	0	2	0	1	1	1	3	2	0	1	2	1	his-44	his-44
WBGene00001919	7	11	8	5	8	10	14	4	10	7	2	8	9	12	17	7	17	14	13	15	11	15	23	18	his-45	his-45
WBGene00001920	1	0	4	1	1	4	5	1	3	1	5	2	2	0	2	0	0	1	2	1	6	2	5	3	his-46	his-46
WBGene00001921	6	12	6	13	7	6	12	4	8	7	8	8	10	13	8	12	15	11	8	17	13	13	11	16	his-47	his-47
WBGene00001922	98	142	133	119	132	138	94	100	114	110	155	101	146	167	148	127	176	153	187	219	168	178	174	170	his-48	his-48
WBGene00001923	0	0	0	0	0	0	0	0	0	0	0	0	0	0	0	0	0	0	0	0	0	0	0	0	his-49	his-49
WBGene00001924	0	0	0	0	0	0	0	0	0	0	0	0	0	0	0	0	0	0	0	0	0	0	0	0	his-50	his-50
WBGene00001925	0	0	0	0	0	0	0	0	0	0	0	0	0	0	0	0	0	0	0	0	0	0	0	0	his-51	his-51
WBGene00001926	0	0	0	0	0	0	0	0	0	0	0	0	0	0	0	0	0	0	0	0	0	0	0	0	his-52	his-52
WBGene00001927	0	0	0	0	0	0	0	0	0	0	0	0	0	0	0	0	0	0	0	0	0	0	0	0	his-53	his-53
WBGene00001928	0	0	0	0	0	0	0	0	0	0	0	0	0	0	0	0	0	0	0	0	0	0	0	0	his-54	his-54
WBGene00001929	5	5	2	5	4	4	7	3	5	3	6	1	8	8	4	4	4	5	8	9	7	9	8	6	his-55	his-55
WBGene00001930	1	1	1	1	0	3	0	2	1	0	3	1	4	1	1	2	2	1	1	0	2	2	0	0	his-56	his-56
WBGene00001931	3	11	4	10	13	9	5	7	4	7	9	5	8	9	11	7	6	21	14	13	13	8	9	14	his-57	his-57
WBGene00001932	1	0	1	0	0	0	0	0	0	0	0	0	0	0	0	0	0	0	0	0	0	0	0	0	his-58	his-58
WBGene00001933	77	65	81	91	83	97	65	49	63	61	72	58	82	71	88	83	94	83	94	127	114	114	135	128	his-59	his-59
WBGene00001934	180	200	157	192	202	227	192	194	164	159	170	184	253	257	213	229	262	212	271	329	290	265	291	273	his-60	his-60
WBGene00001935	133	141	158	154	180	168	105	92	131	112	99	107	169	168	169	151	164	172	216	237	243	205	244	233	his-61	his-61
WBGene00001936	64	79	65	82	73	91	52	63	52	65	57	47	74	80	101	101	111	106	129	127	112	126	145	100	his-62	his-62
WBGene00001937	35	52	60	57	47	56	50	36	32	39	46	28	46	55	48	53	62	65	71	87	57	78	82	77	his-63	his-63
WBGene00001938	52	59	44	51	58	50	37	32	44	38	40	37	55	74	79	55	73	72	87	75	84	86	86	83	his-64	his-64
WBGene00001939	4	1	1	5	1	4	5	2	3	0	2	0	2	1	1	0	1	1	0	0	1	1	2	1	his-65	his-65
WBGene00001940	19	16	17	22	25	27	26	11	13	23	30	17	19	34	47	23	25	30	38	52	38	45	40	27	his-66	his-66
WBGene00001941	103	122	109	126	123	168	89	107	86	98	110	85	131	119	144	144	154	127	160	186	148	198	176	186	his-67	his-67
WBGene00001942	332	376	381	411	418	441	327	266	293	306	291	266	334	325	367	383	473	374	495	526	555	527	597	435	his-68	his-68
WBGene00001943	1	1	2	5	6	4	0	1	1	7	3	3	5	1	1	1	3	2	1	6	5	1	4	3	his-69	his-69
WBGene00001944	12	9	15	6	11	10	16	7	15	12	6	10	5	5	6	7	8	8	18	13	12	12	13	13	his-70	his-70
WBGene00001945	646	655	679	696	746	837	652	499	753	714	708	595	546	497	554	535	482	496	751	841	691	713	758	672	his-71	his-71
WBGene00001946	4980	5510	5267	5540	5403	6818	4912	3825	4499	3839	4274	4257	4313	4884	4676	4830	4873	4782	5891	6507	6047	6341	6555	5999	his-72	his-72
WBGene00001947	18	11	11	12	10	12	5	12	8	11	11	8	10	9	15	7	10	12	23	24	23	17	17	17	his-73	his-73
WBGene00001948	101	108	87	92	113	130	109	56	72	76	89	85	72	94	96	94	89	99	99	134	127	107	113	110	hlh-1	hlh-1
WBGene00001949	717	810	798	879	860	1081	737	660	716	656	667	738	763	794	850	805	893	793	891	923	911	1007	929	865	hlh-2	hlh-2
WBGene00001950	101	131	83	125	110	130	79	73	77	63	90	63	105	122	90	95	99	105	139	104	107	113	115	106	hlh-3	hlh-3
WBGene00001951	0	0	2	5	4	4	5	8	7	2	11	1	5	4	4	3	2	3	5	3	2	4	3	4	hlh-4	hlh-4
WBGene00001952	18	8	9	13	3	12	13	9	12	25	12	12	7	11	8	19	10	13	16	19	22	6	18	9	hlh-6	hlh-6
WBGene00001953	15	9	7	10	19	13	15	12	14	15	11	19	6	11	13	11	12	22	26	14	18	12	20	16	hlh-8	hlh-8
WBGene00001954	4	4	5	4	1	6	3	5	1	3	2	2	7	7	3	3	1	3	2	3	1	4	0	6	hlh-10	hlh-10
WBGene00001955	1476	1608	1693	1648	1628	2159	1661	1440	1789	1710	1666	1629	1362	1587	1473	1671	1418	1701	1883	2309	1917	1897	1907	1844	hlh-11	hlh-11
WBGene00001956	4	7	7	7	8	14	9	4	9	2	5	5	9	17	8	15	5	6	11	13	8	10	11	4	hlh-12	hlh-12
WBGene00001957	6	1	2	2	2	10	4	10	2	8	4	3	11	5	5	3	3	4	5	2	2	5	8	0	hlh-13	hlh-13
WBGene00001958	45	44	43	53	58	68	42	35	27	21	26	33	27	40	33	45	37	44	39	71	48	52	63	58	hlh-14	hlh-14
WBGene00001959	0	0	1	0	0	0	0	0	1	1	0	0	1	1	0	0	0	3	1	1	1	1	1	2	hlh-15	hlh-15
WBGene00001960	33	20	29	21	28	55	19	27	19	22	12	14	18	14	22	16	20	19	37	30	25	27	45	25	hlh-16	hlh-16
WBGene00001961	5	2	3	6	6	12	7	3	5	3	6	11	6	4	5	4	8	6	6	7	9	9	8	3	hlh-17	hlh-17
WBGene00001962	2	2	2	0	3	0	0	2	2	1	0	1	0	1	2	1	1	1	1	0	0	1	1	1	hlh-19	hlh-19
WBGene00001963	50	47	56	53	56	69	40	31	41	31	42	32	49	35	36	37	39	33	79	74	51	56	57	72	btb-1	btb-1
WBGene00001964	8	13	8	8	11	10	7	6	4	4	6	11	11	2	16	12	7	11	10	9	6	10	19	18	hlh-25	hlh-25
WBGene00001965	4	9	1	6	1	8	6	3	2	0	1	4	2	2	2	1	3	5	5	10	3	10	7	5	hlh-26	hlh-26
WBGene00001966	18	7	3	7	1	16	12	10	4	5	14	3	16	11	11	18	19	14	16	19	16	24	19	16	hlh-27	hlh-27
WBGene00001967	2	0	3	1	1	6	1	1	1	2	1	2	0	0	0	2	1	0	0	0	3	0	2	0	hlh-28	hlh-28
WBGene00001968	3	3	2	7	2	8	5	10	6	0	0	7	4	3	8	5	10	3	7	4	8	5	7	5	hlh-29	hlh-29
WBGene00001971	9509	10430	10081	10843	10819	13502	11115	9286	10418	8802	10291	10253	9719	10822	10560	11742	12156	11278	12878	13923	13500	13526	13921	12725	hmg-1.1	hmg-1.1
WBGene00001972	2426	2871	2750	2769	2783	3408	2560	2290	2550	2382	2721	2517	2406	2605	2488	2785	2666	2759	3146	3584	3179	3427	3469	3278	hmg-1.2	hmg-1.2
WBGene00001973	4772	5159	5045	5229	5160	6304	5326	4552	4880	4159	4828	4989	5094	5206	4989	5447	5578	5517	6721	7280	6528	6991	7630	6663	hmg-3	hmg-3
WBGene00001974	3799	4102	3913	4381	4277	5488	4210	3791	4176	3724	4132	4368	4378	4634	4408	4530	4978	4744	5393	5625	5333	5574	5535	5565	hmg-4	hmg-4
WBGene00001975	1246	1312	1179	1275	1320	1668	1246	1116	1200	1056	1200	1125	1311	1288	1240	1408	1444	1330	1762	1736	1557	1689	1997	1629	hmg-5	hmg-5
WBGene00001976	777	816	822	777	751	1029	687	588	690	536	615	633	680	783	676	750	701	751	852	953	900	946	1032	898	hmg-11	hmg-11
WBGene00001977	5039	6008	4899	5236	5245	6619	5199	4531	5052	4727	5177	4832	4382	4849	4513	4902	5100	4974	5953	6214	5858	5566	5701	5520	hmg-12	hmg-12
WBGene00001978	3038	3392	3332	3649	3622	4227	3512	2997	3192	3084	3282	3253	3001	3260	3338	3537	3590	3488	4103	4439	4145	4379	4218	3955	hmp-1	hmp-1
WBGene00001979	2730	2959	2853	3207	3185	3652	3187	2682	2957	2650	2767	2838	2840	3165	2899	3068	3307	3200	3594	3875	3776	3720	3790	3723	hmp-2	hmp-2
WBGene00001980	5531	6139	6626	6577	6712	8235	6613	5670	5704	5548	6136	6105	5451	6188	6014	6396	6603	6435	7626	8143	7728	7632	6583	7412	hmr-1	hmr-1
WBGene00001981	72	110	95	113	98	125	48	54	56	51	36	66	75	78	78	73	63	86	117	96	78	105	117	92	hnd-1	hnd-1
WBGene00001983	3581	4026	4064	4326	4212	5090	3364	2650	3157	3002	3293	3201	3100	3244	3101	3354	3569	3357	4715	4851	4392	4492	4694	4289	hoe-1	hoe-1
WBGene00001984	11	13	7	10	12	6	19	15	24	21	13	11	23	8	26	13	15	20	32	29	22	27	32	21	hog-1	hog-1
WBGene00001985	898	994	1027	1167	1185	1215	971	893	1002	998	1030	880	884	933	860	1025	1083	1096	1306	1238	1166	1263	1358	1154	hop-1	hop-1
WBGene00001986	76	79	74	85	87	94	97	69	102	99	115	77	88	69	79	87	96	87	100	137	121	123	101	115	hot-1	hot-1
WBGene00001987	23	30	30	25	28	20	28	12	26	23	22	23	18	20	23	19	14	18	23	40	29	32	30	25	hot-2	hot-2
WBGene00001988	16	17	15	12	8	14	8	7	7	9	9	16	5	7	14	8	11	1	8	12	12	5	13	9	hot-3	hot-3
WBGene00001989	26	20	11	19	23	27	24	9	19	28	19	24	31	12	17	18	10	29	26	42	37	27	28	38	hot-4	hot-4
WBGene00001990	8	11	15	10	14	13	15	17	20	12	10	7	11	14	9	6	10	9	20	11	12	9	15	6	hot-5	hot-5
WBGene00001991	43	37	37	41	49	52	54	37	53	39	37	54	49	30	20	48	27	33	68	74	54	69	67	64	hot-6	hot-6
WBGene00001992	4	7	5	4	3	5	6	4	10	7	12	7	6	6	10	8	3	8	3	6	4	4	8	4	hot-7	hot-7
WBGene00001993	3390	3563	3524	4279	4263	4045	8778	7352	9500	9028	8770	7401	7044	6676	7110	7497	6865	7605	8931	10925	8890	8614	8833	8646	hpd-1	hpd-1
WBGene00001994	1799	2136	2221	2314	2307	2731	2331	1986	2543	2192	2211	2328	1905	2284	2104	2382	2216	2318	2734	3247	2766	2788	2511	2624	hpk-1	hpk-1
WBGene00001995	150	165	139	167	183	234	157	118	146	142	149	117	152	157	153	156	171	174	141	192	162	204	226	193	hpl-1	hpl-1
WBGene00001996	1892	2107	2071	2312	2280	2420	2246	1988	2164	2076	2235	2080	2033	2071	2136	2234	2332	2323	2633	2920	2699	2723	3062	2730	hpl-2	hpl-2
WBGene00001997	437	526	438	513	501	622	503	427	480	410	470	454	479	508	472	470	548	513	578	613	624	671	629	591	hpr-9	hpr-9
WBGene00001998	1095	1245	1206	1354	1299	1518	1305	1096	1151	1080	1245	1084	1173	1294	1104	1249	1337	1232	1493	1588	1466	1618	1625	1500	hpr-17	hpr-17
WBGene00001999	13251	14662	14031	14664	14466	18318	13786	11804	12853	10579	12331	13556	13072	14171	13567	14440	14967	14697	15117	17384	16269	17058	17548	16618	hrp-1	hrp-1
WBGene00002000	11295	12274	11242	11831	11822	15491	11387	10035	10771	8607	9952	11940	11704	12706	12146	12998	12575	13056	12951	14965	14081	15747	15309	14487	hrp-2	hrp-2
WBGene00002001	2981	3211	3175	3558	3460	3847	3652	3053	3268	3257	3600	3271	3166	3389	3288	3429	3665	3537	4324	4448	4165	4152	4496	4210	hars-1	hars-1
WBGene00002002	1118	1234	1153	1550	1411	1464	1339	1104	1204	1268	1265	1101	1187	1149	1205	1266	1326	1275	1725	1681	1508	1552	1652	1453	hsb-1	hsb-1
WBGene00002003	1530	1764	1664	1921	1903	2181	1913	1606	1732	1724	1869	1698	1850	1867	1893	1969	2038	2024	2300	2486	2288	2374	2381	2273	hse-5	hse-5
WBGene00002004	2532	2984	2946	3036	2808	3618	2789	2539	2692	2473	2722	2792	2726	2885	2912	3027	3210	3186	3652	3849	3468	3633	3798	3590	hsf-1	hsf-1
WBGene00002005	56170	61196	56457	65692	64634	76192	72042	59371	64448	55920	63067	64249	55627	61140	58495	62881	65736	62733	69734	79337	77307	78313	75338	72414	hsp-1	hsp-1
WBGene00002006	20	25	13	10	22	20	10	13	12	9	5	6	9	8	12	14	14	14	14	10	19	9	20	24	hsp-2	hsp-2
WBGene00002007	14758	16029	14787	15326	15465	20269	17708	14513	17645	15070	16145	16636	14753	15752	15296	16628	15421	16597	17523	21421	18409	19368	19087	18204	hsp-3	hsp-3
WBGene00002008	6738	7322	7302	7624	7270	8980	8713	7270	8094	7313	7772	7616	7489	7938	7713	8229	8714	8169	10123	10780	9625	10371	10844	9567	hsp-4	hsp-4
WBGene00002010	16143	17927	16079	17618	17269	21029	17667	15353	16379	13840	15898	17014	16246	18165	17386	18627	18167	18988	22523	25974	23403	25329	24352	23847	hsp-6	hsp-6
WBGene00002011	538	655	623	800	723	801	894	798	1066	1040	944	858	607	591	650	732	708	689	953	1239	1003	912	985	997	hsp-12.2	hsp-12.2
WBGene00002012	50	53	50	41	38	67	50	42	35	39	48	51	17	29	26	31	32	27	26	25	27	26	51	27	hsp-12.3	hsp-12.3
WBGene00002013	42	27	26	28	20	38	12	21	21	16	13	17	14	16	20	11	15	9	15	17	13	17	16	12	hsp-12.6	hsp-12.6
WBGene00002015	9	13	13	9	11	16	31	29	51	23	32	28	22	29	23	33	16	26	20	23	29	13	49	35	hsp-16.1	hsp-16.1
WBGene00002016	108	119	127	130	130	128	471	309	461	417	326	449	363	351	347	379	260	339	293	304	261	263	410	313	hsp-16.2	hsp-16.2
WBGene00002017	13	8	16	10	7	7	32	14	33	29	24	21	21	26	30	17	22	24	16	17	18	16	30	41	hsp-16.11	hsp-16.11
WBGene00002018	112	118	91	170	150	149	412	218	420	347	303	372	322	375	270	364	282	346	297	303	235	258	426	309	hsp-16.41	hsp-16.41
WBGene00002019	14	14	10	449	19	13	29	24	48	28	19	35	33	33	33	21	17	25	28	37	15	19	45	27	hsp-16.48	hsp-16.48
WBGene00002020	14	10	17	15	11	16	35	23	37	21	19	40	25	41	32	30	21	25	26	24	25	22	37	38	hsp-16.49	hsp-16.49
WBGene00002021	296	401	381	469	395	520	858	627	919	801	796	865	784	859	714	863	704	854	813	875	733	743	888	754	hsp-17	hsp-17
WBGene00002023	1255	1393	1405	1689	1545	1734	1909	1537	2112	1952	2070	1616	1331	1400	1441	1643	1521	1603	2022	2516	2136	1991	2152	1848	hsp-25	hsp-25
WBGene00002024	1476	1524	1603	1850	1735	1968	2297	1598	2261	2141	2035	1797	1580	1601	1615	1820	1432	1716	2427	2997	2375	2244	2533	2421	hsp-43	hsp-43
WBGene00002025	9906	10978	9521	10477	10203	13428	12577	11342	11189	9636	10468	12524	11633	13053	12171	13080	12633	13331	14673	16773	15630	16910	15478	15827	hsp-60	hsp-60
WBGene00002026	291	320	286	402	342	384	1259	1003	1329	1157	1115	1155	893	1027	838	1055	785	1012	923	987	815	789	1048	747	hsp-70	hsp-70
WBGene00002027	8469	9167	9561	9882	9822	12098	9977	8689	8982	8328	8899	9804	9227	10677	10269	10922	11400	11121	12356	13428	12366	13513	12477	12546	hsr-9	hsr-9
WBGene00002028	1522	1724	1627	1904	1794	2000	1804	1472	1595	1640	1802	1670	1834	1883	1844	1902	2219	2000	2399	2488	2325	2365	2417	2189	hst-1	hst-1
WBGene00002029	338	371	372	409	372	442	348	335	382	284	356	377	400	417	386	418	408	387	394	438	404	492	427	449	hst-2	hst-2
WBGene00002030	18	26	23	18	17	26	25	16	39	19	21	14	14	17	14	20	20	18	39	25	25	26	26	40	hst-3.1	hst-3.1
WBGene00002031	327	348	305	371	343	448	347	289	327	308	309	325	314	351	288	353	417	320	369	392	332	385	438	386	hst-6	hst-6
WBGene00002032	2016	2283	2188	2520	2361	2747	2495	2147	2249	2293	2302	2211	2099	2165	2068	2273	2510	2386	2886	3161	3018	2993	3253	2966	htp-1	htp-1
WBGene00002033	1379	1459	1428	1591	1574	1751	1395	1281	1353	1307	1419	1327	1274	1378	1292	1488	1547	1453	2001	2027	1822	1855	2081	1827	htp-2	htp-2
WBGene00002034	2135	2268	2248	2398	2471	2912	2385	2005	2113	1989	2184	2130	2243	2374	2228	2341	2544	2505	3084	3174	3003	3002	3128	2744	htp-3	htp-3
WBGene00002035	2502	2718	2962	2972	2969	3473	2912	2460	2837	2730	2972	2787	2595	2807	2707	2924	3075	2908	3578	3791	3480	3611	3464	3497	hum-1	hum-1
WBGene00002036	3606	3761	4278	4336	4374	4990	4315	3619	4098	3994	3981	3882	3525	3982	3863	4143	4294	4184	5180	5358	4935	5056	4691	4592	hum-2	hum-2
WBGene00002037	414	455	452	456	470	584	875	724	833	727	778	783	752	771	786	809	746	956	895	1229	1031	1104	1008	1062	hum-4	hum-4
WBGene00002038	1609	1607	1750	1778	1810	2291	1730	1330	1786	1632	1727	1622	1276	1390	1479	1473	1381	1488	1730	2180	1774	1779	1846	1768	hum-5	hum-5
WBGene00002039	123	126	159	174	161	176	279	255	303	282	295	238	158	168	199	244	213	248	319	389	310	315	304	328	hum-6	hum-6
WBGene00002040	390	361	412	388	404	517	425	356	434	392	401	401	430	459	438	495	411	488	510	667	551	539	535	547	hum-7	hum-7
WBGene00002041	802	887	898	841	777	1147	863	623	858	732	825	803	670	757	788	781	674	777	950	1015	891	913	1027	952	hum-8	hum-8
WBGene00002042	537	617	559	657	723	650	577	503	545	609	596	519	557	515	523	594	640	618	779	793	741	746	774	687	hus-1	hus-1
WBGene00002043	1730	1832	1931	2296	2217	2309	2087	1751	2002	2206	2058	2001	1838	1783	1823	1913	2070	1958	2373	2471	2414	2452	2435	2215	hyl-1	hyl-1
WBGene00002044	1098	1191	1144	1411	1276	1479	1651	1495	1714	1606	1645	1561	1357	1377	1467	1530	1481	1587	1722	1917	1696	1684	1642	1657	hyl-2	hyl-2
WBGene00002045	20919	22741	22198	24616	23878	27743	26548	22744	23899	23082	25221	23732	21799	22331	22311	24093	25385	24272	30467	32573	29856	30025	33104	30069	icd-1	icd-1
WBGene00002046	1189	1352	1258	1560	1526	1708	1559	1280	1422	1418	1364	1343	1341	1422	1354	1437	1533	1503	1920	2002	1831	1895	2117	1950	icln-1	icln-1
WBGene00002047	3061	3371	2899	3090	3180	4178	3040	2526	2631	2290	2543	3021	2953	3198	2965	3312	3306	3261	3337	3595	3502	3620	3691	3290	icp-1	icp-1
WBGene00002048	952	1046	1039	1064	1131	1435	1320	980	1436	1322	1249	1185	881	1015	970	1019	816	1038	1219	1626	1352	1236	1402	1280	ida-1	ida-1
WBGene00002050	895	953	937	1030	1056	1358	1347	1067	1399	1299	1245	1136	945	1057	916	1140	885	1080	1193	1746	1449	1435	1329	1378	ifa-1	ifa-1
WBGene00002051	14	13	22	9	12	30	12	3	11	14	5	16	16	22	15	15	14	25	41	36	33	28	38	35	ifa-3	ifa-3
WBGene00002052	872	915	975	998	984	1259	1301	938	1356	1310	1275	1010	922	949	986	1117	871	1118	1348	1749	1386	1365	1405	1336	ifa-4	ifa-4
WBGene00002053	2317	2532	2419	2664	2770	3154	4099	3162	4320	3929	3852	3386	2902	2956	3082	3379	2954	3382	4068	5391	4521	4234	4253	4342	ifb-1	ifb-1
WBGene00002054	1327	1527	1426	1684	1583	1761	2553	1937	2637	2369	2426	2141	1708	1820	1936	2009	1816	1894	2365	3003	2552	2398	2552	2592	ifb-2	ifb-2
WBGene00002055	303	352	290	403	348	379	669	461	649	661	592	624	467	509	508	573	514	582	606	872	769	841	630	747	ifc-1	ifc-1
WBGene00002056	1439	1758	1594	1834	1827	2170	3240	2696	3486	2852	3045	3055	2388	2654	2603	2774	2529	2953	3222	4298	3427	3506	3288	3421	ifc-2	ifc-2
WBGene00002057	132	110	143	144	118	166	246	169	220	216	234	175	169	171	158	193	148	213	264	248	247	220	254	216	ifd-1	ifd-1
WBGene00002058	378	370	390	429	369	513	539	425	528	521	478	505	284	321	330	369	315	340	370	470	390	401	439	360	ifd-2	ifd-2
WBGene00002059	4809	5327	5307	6039	5897	6511	5871	5113	5314	5874	5911	5471	5137	5243	5033	5405	5842	5311	7035	7745	7145	6712	8291	7099	ife-1	ife-1
WBGene00002060	809	810	762	899	861	1051	970	868	971	880	950	936	827	861	845	870	921	922	1099	1224	1097	1027	1218	1137	ife-2	ife-2
WBGene00002061	6499	7008	6283	7780	7988	8826	7137	5704	6015	6301	6308	6112	5807	6342	5803	6540	6987	6496	7692	8192	8265	7807	8010	7135	ife-3	ife-3
WBGene00002062	149	187	174	189	216	247	171	136	192	166	161	181	159	193	181	187	197	213	228	284	196	241	268	195	ife-4	ife-4
WBGene00002063	278	332	267	300	271	412	274	219	244	246	254	279	237	231	287	257	231	286	294	310	279	293	356	324	ife-5	ife-5
WBGene00002064	7274	7609	7518	8475	8880	9230	9421	8021	8544	9696	10086	8450	5919	6543	5992	6721	7789	7078	9451	9378	9561	7326	10627	9303	iff-1	iff-1
WBGene00002065	3471	3586	3494	4173	3689	4683	4475	3433	4575	4232	4303	3561	3034	3089	3093	3469	3136	3370	4114	5434	4765	4361	4618	4233	iff-2	iff-2
WBGene00002066	10813	11932	12542	13072	12816	15927	13626	11652	12712	11052	12474	12841	11344	13118	12638	13647	14015	13902	16987	18838	16897	18030	16248	16641	ifg-1	ifg-1
WBGene00002067	81	73	73	76	70	80	283	230	288	255	276	211	163	141	120	155	145	167	210	295	214	259	180	220	ifp-1	ifp-1
WBGene00002068	4309	4857	4690	5815	5303	6156	4625	4059	4182	3960	4403	3913	4530	4650	4875	4934	5718	4984	5767	6291	6172	6449	6879	5602	ify-1	ify-1
WBGene00002069	286	307	311	291	291	396	294	225	321	275	298	257	275	279	272	295	246	308	319	380	340	299	433	295	ikb-1	ikb-1
WBGene00002070	3234	3777	3787	3998	3953	4612	4138	3514	3826	3553	3973	3700	3616	3873	3758	3811	4314	4033	4550	5444	4878	4887	5015	4709	ile-1	ile-1
WBGene00002071	1182	1219	1192	1229	1158	1510	1309	1154	1415	1273	1382	1267	1152	1276	1184	1364	1270	1350	1445	1673	1416	1496	1688	1435	ile-2	ile-2
WBGene00002072	2669	3123	3163	3631	3617	3962	3225	2886	3215	3401	3393	3100	3165	3158	3157	3243	3691	3370	4466	4278	4373	4144	4302	3919	ima-1	ima-1
WBGene00002073	10966	12207	11361	14061	13679	15581	13207	11066	11671	11025	11878	11721	11924	12778	11729	12808	13828	12871	14360	15783	16149	15683	15470	14801	ima-2	ima-2
WBGene00002074	7301	8283	8556	9598	9009	10577	9959	8532	9070	8719	9634	8626	7726	8910	8737	9314	9706	9514	11751	12629	12194	12159	11086	10892	ima-3	ima-3
WBGene00002075	4145	4907	4934	5238	5005	6202	5370	4635	4904	4467	4895	5011	4628	5363	5210	5589	5871	5676	6699	7169	6762	6951	6018	6520	imb-1	imb-1
WBGene00002076	5088	5612	5967	6276	6334	7133	6502	5496	5798	5749	6235	5896	5599	6422	6068	6574	6987	6417	7311	7899	7824	7528	7030	7090	imb-2	imb-2
WBGene00002077	10648	11963	10815	12623	12698	15497	13301	11046	12072	10503	11860	12378	10323	11433	10899	11908	12374	11991	13695	15391	15260	15733	13564	14296	imb-3	imb-3
WBGene00002078	10665	11598	12738	12860	12568	15570	12821	10556	11961	10464	11617	11639	10944	12892	12533	13234	13800	13567	16392	16939	16128	16590	15238	15567	xpo-1	xpo-1
WBGene00002079	6167	7072	6681	7280	7185	8751	7487	6228	6623	5916	6623	6979	6341	7440	7097	7597	8068	7786	8371	9217	8906	9130	8266	8381	xpo-2	xpo-2
WBGene00002080	2515	2827	2913	3363	3160	3495	3210	2727	2752	2769	2909	2871	2699	2929	2902	3056	3262	3174	4169	4255	4096	4006	3626	3646	xpo-3	xpo-3
WBGene00002081	833	883	949	1006	945	1305	1070	925	1084	968	1039	1021	1012	1046	1017	1075	1069	1075	1298	1367	1293	1335	1382	1242	ina-1	ina-1
WBGene00002083	11156	12108	12321	13930	13364	15285	14819	12576	13493	12598	14035	12614	11949	12912	12980	13652	14408	13818	18130	19090	17563	17304	17411	16588	inf-1	inf-1
WBGene00002084	42	58	54	56	65	69	75	49	59	69	63	58	32	38	30	53	44	40	83	93	64	75	73	75	ins-1	ins-1
WBGene00002085	13	17	16	14	19	10	12	10	9	8	9	6	11	9	14	15	6	7	16	21	17	17	21	10	ins-2	ins-2
WBGene00002086	31	26	21	19	16	26	37	23	35	38	31	28	24	33	38	33	36	26	45	45	36	28	53	36	ins-3	ins-3
WBGene00002087	48	64	68	57	55	86	45	60	69	71	66	61	53	55	44	73	46	54	53	95	70	56	77	80	ins-4	ins-4
WBGene00002088	32	27	38	48	27	33	32	28	52	40	32	39	13	23	22	29	26	18	31	48	28	32	30	25	ins-5	ins-5
WBGene00002089	16	35	44	30	32	45	78	43	81	65	73	55	53	66	64	60	48	51	86	113	78	70	99	74	ins-6	ins-6
WBGene00002090	112	123	103	124	128	169	149	121	153	162	141	163	69	74	86	105	81	84	125	172	80	99	125	106	ins-7	ins-7
WBGene00002091	0	0	1	3	2	3	3	1	5	3	4	5	2	1	5	1	3	0	1	2	3	1	2	3	ins-8	ins-8
WBGene00002092	3	1	6	6	6	7	3	2	1	2	1	4	0	0	0	4	3	3	0	1	3	5	3	2	ins-9	ins-9
WBGene00002093	9	9	6	5	9	8	4	3	5	3	7	9	6	10	7	4	3	6	18	10	17	11	13	18	ins-10	ins-10
WBGene00002094	2	0	4	1	5	1	0	1	4	5	3	6	1	2	4	4	2	2	5	4	4	6	4	7	ins-11	ins-11
WBGene00002095	3	3	1	5	3	0	3	2	1	4	6	2	4	0	2	3	4	3	7	2	2	4	5	9	ins-12	ins-12
WBGene00002096	0	0	0	0	0	0	0	0	0	0	0	0	0	0	0	0	0	0	0	0	0	0	0	0	ins-13	ins-13
WBGene00002097	3	5	5	6	4	5	17	6	11	7	7	7	5	15	10	5	13	12	8	22	14	11	6	22	ins-14	ins-14
WBGene00002098	1	0	0	0	0	0	1	0	2	1	0	0	2	1	0	0	0	1	2	1	0	1	1	0	ins-15	ins-15
WBGene00002099	1	0	1	0	0	3	1	0	0	0	0	1	0	0	1	0	1	0	2	0	2	2	0	0	ins-16	ins-16
WBGene00002100	180	183	175	216	172	202	238	130	218	236	168	139	116	104	124	140	132	162	202	260	161	173	205	165	ins-17	ins-17
WBGene00002101	47	39	57	53	72	46	80	58	77	67	72	52	44	54	36	55	36	36	65	101	71	77	74	74	ins-18	ins-18
WBGene00002102	30	39	8	26	21	41	32	28	43	45	34	43	30	25	30	47	25	31	23	37	30	32	43	49	ins-19	ins-19
WBGene00002103	4	7	2	16	7	5	9	0	5	5	2	5	2	3	3	4	0	2	5	3	4	4	13	7	ins-20	ins-20
WBGene00002104	8	4	0	2	3	6	6	3	2	1	3	4	2	2	3	3	0	3	0	3	2	2	1	1	ins-21	ins-21
WBGene00002105	22	20	24	35	23	28	15	11	34	28	26	32	21	21	16	21	9	17	28	27	34	29	31	27	ins-22	ins-22
WBGene00002106	24	31	21	28	31	34	16	11	24	35	26	19	16	13	18	13	17	20	23	15	16	23	27	33	ins-23	ins-23
WBGene00002107	17	24	13	22	38	16	15	22	18	33	24	20	12	12	20	10	17	16	11	24	13	23	15	14	ins-24	ins-24
WBGene00002108	3	1	6	4	3	6	2	3	3	3	1	6	4	0	2	4	4	4	5	11	1	5	7	2	ins-25	ins-25
WBGene00002109	42	40	36	52	36	43	55	42	61	58	69	45	33	47	43	42	30	43	67	65	47	37	47	36	ins-26	ins-26
WBGene00002110	41	42	32	80	55	70	69	48	45	75	73	53	38	43	62	81	44	69	83	104	74	74	65	86	ins-27	ins-27
WBGene00002111	45	39	51	48	57	60	82	41	72	68	85	46	33	45	37	38	36	41	50	78	54	63	61	46	ins-28	ins-28
WBGene00002112	23	31	22	41	33	33	35	25	32	39	21	28	21	16	21	29	26	16	30	49	28	25	38	46	ins-29	ins-29
WBGene00002113	22	19	15	38	28	36	37	24	44	25	29	24	19	17	29	27	33	18	28	53	25	24	26	34	ins-30	ins-30
WBGene00002114	38	39	21	27	20	36	46	10	25	72	23	44	35	23	34	39	28	22	92	73	50	41	54	61	ins-31	ins-31
WBGene00002115	1	1	3	2	0	6	5	0	2	5	0	1	1	3	4	2	3	5	2	0	0	3	2	5	ins-32	ins-32
WBGene00002116	11	9	13	7	4	10	13	23	26	23	13	16	9	7	10	24	10	12	29	31	27	31	31	30	ins-33	ins-33
WBGene00002117	17	17	23	29	17	30	26	16	21	20	17	23	24	32	27	25	33	26	20	26	12	15	35	29	ins-34	ins-34
WBGene00002118	6	9	5	5	3	1	9	8	10	3	6	6	8	6	4	6	4	12	8	14	12	15	12	7	ins-35	ins-35
WBGene00002119	2	3	1	8	7	3	5	2	5	4	0	2	4	2	6	8	3	5	8	6	2	2	4	7	ins-36	ins-36
WBGene00002120	18	25	20	27	22	25	20	20	23	25	27	15	28	23	33	17	15	32	21	28	24	34	28	36	ins-37	ins-37
WBGene00002121	1	0	0	0	2	0	0	0	0	0	1	0	1	0	0	0	0	0	0	0	0	0	0	1	ins-38	ins-38
WBGene00002123	124	141	145	163	161	215	194	149	234	240	194	139	140	153	143	149	179	182	252	261	227	214	229	203	inx-1	inx-1
WBGene00002124	1156	1215	1262	1300	1322	1526	1084	903	1166	899	1045	1067	1138	1408	1213	1269	1295	1288	1475	1498	1392	1414	1569	1424	inx-2	inx-2
WBGene00002125	803	930	905	913	929	1128	777	707	844	701	788	790	773	996	856	931	942	906	1039	1165	1139	1144	1198	1139	inx-3	inx-3
WBGene00002127	400	446	429	514	508	487	725	628	892	887	842	623	529	516	551	588	563	642	835	1048	828	776	820	852	inx-5	inx-5
WBGene00002128	52	86	59	66	66	92	92	83	97	113	111	77	49	56	63	70	70	68	77	115	102	85	113	109	inx-6	inx-6
WBGene00002129	444	509	539	551	574	698	497	426	483	473	505	445	466	460	486	477	541	501	584	647	623	595	637	547	inx-7	inx-7
WBGene00002130	1737	1819	1880	2202	2014	2457	2128	1765	1928	1901	1922	1913	1943	1898	1966	2077	2075	2037	2352	2444	2333	2354	2556	2120	inx-8	inx-8
WBGene00002131	369	434	385	492	433	577	501	343	448	486	507	433	387	427	416	462	408	464	612	609	529	542	582	556	inx-9	inx-9
WBGene00002132	143	137	173	176	164	220	170	184	177	153	197	209	146	146	164	207	180	203	214	257	204	232	224	210	inx-10	inx-10
WBGene00002133	332	341	351	362	344	393	321	283	309	297	309	270	285	260	288	331	319	326	365	413	379	369	391	363	inx-11	inx-11
WBGene00002134	897	1027	982	1202	1180	1123	1531	1159	1585	1590	1463	1289	1095	1072	1214	1343	1263	1342	1446	1969	1669	1630	1534	1643	inx-12	inx-12
WBGene00002135	611	737	720	860	850	894	1317	1045	1372	1402	1399	1062	904	970	953	1065	908	1068	1410	1748	1383	1458	1322	1365	inx-13	inx-13
WBGene00002136	2727	3082	3073	3622	3503	3717	3195	2726	2989	2845	3184	3037	3010	3132	3123	3127	3674	3297	3997	4073	3906	4044	4237	3904	inx-14	inx-14
WBGene00002137	391	410	399	506	439	577	542	444	624	603	550	530	436	432	462	479	502	530	672	693	615	577	709	643	inx-15	inx-15
WBGene00002138	583	631	613	736	705	707	788	679	933	891	856	733	636	603	613	681	609	730	943	958	864	767	873	816	inx-16	inx-16
WBGene00002139	273	292	284	315	314	323	368	339	433	386	430	388	302	289	324	319	304	335	417	453	387	430	430	412	inx-17	inx-17
WBGene00002140	185	200	138	176	197	268	215	203	205	129	172	202	260	262	311	305	187	260	265	317	254	309	347	332	inx-18	inx-18
WBGene00002141	12	17	18	20	23	30	18	12	12	15	18	13	13	14	22	12	17	21	26	15	24	29	22	27	inx-19	inx-19
WBGene00002142	11	14	23	27	27	25	24	18	16	16	15	29	20	26	16	18	20	18	35	22	32	21	41	22	inx-20	inx-20
WBGene00002143	894	1039	945	1139	1111	1271	1034	837	847	1051	1011	911	918	955	1044	1037	1194	989	1428	1463	1502	1387	1563	1356	inx-21	inx-21
WBGene00002144	2319	2665	2575	2891	2780	3258	2622	2298	2404	2169	2478	2476	2491	2692	2644	2832	2907	2778	3042	3532	3380	3474	3461	3216	inx-22	inx-22
WBGene00002146	271	267	278	305	234	321	300	240	322	292	304	307	234	269	295	304	270	259	358	412	312	322	357	332	ipp-5	ipp-5
WBGene00002147	2935	3288	3152	3351	3349	4232	3252	2793	2988	2884	3004	3239	3227	3491	3432	3568	3533	3515	3955	4315	4049	4065	4548	4036	ire-1	ire-1
WBGene00002148	2637	3211	3026	3287	3279	3909	3444	2876	3143	3056	3297	3197	2991	3333	3265	3443	3749	3469	4119	4383	4223	4359	4143	3907	gon-14	gon-14
WBGene00002149	20	11	14	15	17	24	21	18	14	25	16	29	20	13	24	20	13	15	27	38	25	34	18	33	irk-1	irk-1
WBGene00002150	28	35	29	32	20	52	28	37	52	26	36	39	28	43	33	42	29	39	42	55	39	50	41	48	irk-2	irk-2
WBGene00002151	90	87	85	114	87	126	107	72	105	87	109	82	88	96	98	99	93	101	103	164	119	102	117	121	irk-3	irk-3
WBGene00002152	5877	6193	6476	6659	6527	8191	6372	5025	5905	5531	5887	6058	5704	5950	5798	6286	6298	6330	7963	8702	7936	8226	8383	7784	iars-1	iars-1
WBGene00002153	2183	2261	2558	2520	2564	3001	2656	2331	2485	2357	2563	2495	2438	2632	2620	2832	2939	2846	3481	3916	3576	3608	3730	3538	iars-2	iars-2
WBGene00002162	7914	8300	8287	9237	8771	10403	10248	8409	9969	9243	9447	8677	8232	8627	8514	9083	9053	8871	10707	12782	11383	11291	11775	10761	isp-1	isp-1
WBGene00002163	215	251	231	183	222	278	131	96	147	94	108	178	130	161	124	192	144	163	161	184	172	152	157	155	ist-1	ist-1
WBGene00002169	5423	5793	5594	6073	5948	7549	5654	5096	5343	4760	5326	5433	5551	6113	5793	6161	6583	6248	7209	7847	7314	7767	7252	7331	isw-1	isw-1
WBGene00002173	867	800	837	888	932	1064	1803	1350	1875	1565	1710	1529	1521	1474	1661	1651	1633	1812	2241	2499	2153	2165	2110	2205	itr-1	itr-1
WBGene00002174	890	853	1014	924	949	1379	954	717	901	815	921	943	609	747	709	796	726	739	909	1097	865	900	904	907	itx-1	itx-1
WBGene00002175	922	911	939	834	828	1195	777	643	749	669	753	721	735	759	716	793	759	794	840	1040	870	944	853	867	jac-1	jac-1
WBGene00002176	129	135	117	126	100	167	120	95	127	117	108	102	110	114	116	124	114	137	134	181	165	157	190	145	jip-1	jip-1
WBGene00002177	18	14	17	16	11	21	11	18	16	19	12	22	4	13	2	14	4	13	12	15	4	12	12	15	jkk-1	jkk-1
WBGene00002178	119	127	84	102	111	160	85	67	79	52	75	100	125	103	99	114	71	103	102	150	124	110	125	140	jnk-1	jnk-1
WBGene00002179	508	565	559	555	551	745	616	539	664	556	636	636	545	541	605	662	489	660	665	870	811	758	737	756	jph-1	jph-1
WBGene00002180	722	822	722	907	877	933	640	664	691	747	821	784	634	657	699	741	714	732	920	953	895	887	1016	875	jtr-1	jtr-1
WBGene00002181	186	212	218	202	192	307	149	115	155	118	105	174	125	161	158	143	125	162	189	220	185	196	206	180	kal-1	kal-1
WBGene00002182	58	63	59	67	77	79	54	50	68	46	54	58	51	71	63	69	74	80	81	115	93	94	134	102	kap-1	kap-1
WBGene00002183	5636	5799	5705	6106	5972	7282	6959	5857	6983	6411	6727	6436	5873	6260	6226	6659	6350	6658	7374	8941	7892	7818	8161	7669	kat-1	kat-1
WBGene00002184	70	82	72	78	80	110	77	49	64	63	57	88	50	66	55	73	45	77	70	79	69	79	75	96	kel-1	kel-1
WBGene00002185	1006	1056	1136	1181	1156	1309	1196	913	1124	1035	1084	1007	1024	1083	1069	1096	1184	1103	1464	1534	1353	1382	1416	1308	kel-3	kel-3
WBGene00002186	36	46	54	47	38	70	53	34	46	40	46	77	39	33	37	30	25	30	68	77	49	67	66	94	kel-10	kel-10
WBGene00002187	535	550	570	702	628	767	802	692	865	792	800	804	608	645	653	719	618	698	860	1049	855	851	878	899	kgb-1	kgb-1
WBGene00002188	141	154	118	119	125	199	51	41	37	32	45	64	48	78	73	52	31	59	66	58	39	68	75	69	kgb-2	kgb-2
WBGene00002189	1427	1627	1699	1767	1698	2169	1852	1642	2208	1989	2010	1943	1530	1556	1621	1770	1649	1775	2094	2633	2123	2069	2083	2144	kin-1	kin-1
WBGene00002190	2172	2461	2617	2757	2638	3091	3322	2782	3505	3158	3266	2922	2458	2767	2746	3022	2805	3005	3596	4613	3612	3601	3267	3502	kin-2	kin-2
WBGene00002191	6249	6835	6863	7807	7334	8308	7638	6255	7117	7228	7325	6951	6682	6875	6663	7363	7473	7317	8736	9667	8779	8550	9705	8337	kin-3	kin-3
WBGene00002192	4290	4676	5500	5675	5539	6743	5562	4794	5145	5014	5358	5288	4450	5220	5182	5574	6046	5728	7247	7420	7137	7097	6310	6461	kin-4	kin-4
WBGene00002193	20	36	34	29	30	45	38	25	34	28	24	32	18	23	21	16	13	27	32	39	44	32	32	40	kin-5	kin-5
WBGene00002194	0	3	1	0	0	3	2	0	1	0	2	0	2	2	0	0	0	0	2	1	0	1	0	3	kin-6	kin-6
WBGene00002195	60	45	64	51	48	76	58	34	65	65	51	54	50	58	44	63	42	53	55	84	57	57	68	73	kin-9	kin-9
WBGene00002196	3988	4247	3980	4766	4645	5350	4509	3735	3910	3998	3980	3850	3559	3680	3719	3961	3987	4096	5086	5319	5183	5053	5086	4663	kin-10	kin-10
WBGene00002198	117	89	116	118	126	130	96	83	90	111	75	88	94	98	110	109	95	107	171	150	136	126	160	164	kin-14	kin-14
WBGene00002199	84	77	56	82	88	86	153	112	187	126	141	119	146	133	148	171	145	164	230	255	183	207	222	211	kin-15	kin-15
WBGene00002200	192	228	178	182	179	240	140	124	173	136	142	165	111	101	78	114	97	125	145	189	182	168	194	182	kin-16	kin-16
WBGene00002201	3928	4373	4368	4545	4431	5469	4219	3871	4120	3728	4162	4424	4063	4540	4348	4635	4794	4777	5356	5882	5219	5608	5661	5440	kin-18	kin-18
WBGene00002202	8747	9644	9125	10055	9961	12176	9347	8176	8774	8439	8659	8578	7868	8592	8314	9200	9032	8930	11052	11989	11249	11476	10800	10767	kin-19	kin-19
WBGene00002203	1020	1089	1066	1102	1115	1401	1008	900	1089	1014	1062	1004	915	981	986	1060	1024	1053	1231	1264	1243	1140	1155	1220	kin-20	kin-20
WBGene00002204	6	6	7	6	4	4	8	3	9	5	10	14	6	5	1	6	9	2	8	5	9	11	10	12	kin-21	kin-21
WBGene00002205	3	1	0	1	1	2	1	3	1	1	1	0	3	0	1	2	2	1	3	5	2	3	0	6	kin-23	kin-23
WBGene00002206	6	6	5	1	9	16	13	8	5	8	15	17	5	6	3	3	3	1	12	12	11	8	9	11	kin-24	kin-24
WBGene00002207	1186	1332	1296	1399	1450	1713	1509	1109	1443	1206	1309	1354	1081	1308	1398	1386	1300	1435	1349	1599	1420	1474	1377	1454	sid-3	sid-3
WBGene00002208	9	11	9	7	4	12	19	6	13	10	5	18	5	3	4	6	2	7	9	19	11	7	14	13	kin-26	kin-26
WBGene00002210	473	437	580	573	609	744	612	511	714	688	668	612	479	508	531	571	475	603	637	873	714	712	622	676	kin-29	kin-29
WBGene00002211	12	21	24	25	23	40	27	44	45	37	32	27	36	28	30	41	33	30	56	54	39	45	50	36	kin-30	kin-30
WBGene00002212	10	16	17	19	20	22	21	12	9	18	16	20	13	14	17	12	20	26	14	16	21	11	20	20	kin-31	kin-31
WBGene00002213	299	324	300	320	310	401	336	296	300	295	308	367	306	332	318	322	355	325	388	422	350	423	449	382	kin-32	kin-32
WBGene00002214	3071	3299	3322	3674	3538	4220	3672	3074	3338	3302	3561	3256	3527	3743	3545	3643	4079	3870	4424	4841	4534	4710	4914	4276	klc-1	klc-1
WBGene00002215	1377	1440	1498	1500	1453	1931	1483	1263	1492	1366	1449	1428	1192	1299	1328	1373	1327	1421	1594	1934	1577	1631	1873	1669	klc-2	klc-2
WBGene00002216	283	303	237	272	299	371	352	303	393	363	383	340	311	332	328	321	328	361	509	468	443	421	498	483	klp-3	klp-3
WBGene00002217	659	699	777	705	710	964	1006	817	1002	830	847	870	770	831	918	931	811	918	1074	1432	1074	1082	1135	1230	klp-4	klp-4
WBGene00002218	9	12	7	7	4	12	6	4	5	6	7	13	12	9	12	8	6	10	9	16	15	21	12	22	klp-6	klp-6
WBGene00002219	2985	3025	2884	3029	3122	3915	3242	2649	2831	2713	2928	2873	2506	2824	2492	2766	2957	2671	3443	3947	3501	3418	3517	3449	klp-7	klp-7
WBGene00002220	329	386	338	349	329	468	396	282	365	297	322	357	387	373	383	381	368	408	411	475	439	473	489	464	gcc-1	gcc-1
WBGene00002221	1107	1265	1237	1272	1207	1515	1286	1054	1143	1043	1139	1192	1106	1249	1207	1268	1272	1311	1513	1590	1423	1568	1683	1476	klp-10	klp-10
WBGene00002222	178	196	197	192	184	238	197	189	205	187	177	217	136	164	166	163	162	192	263	266	241	240	252	210	klp-11	klp-11
WBGene00002223	2969	3126	3175	3298	3288	4182	3619	2833	3203	2979	3130	3323	3297	3499	3494	3756	3464	3814	4402	4923	4388	4746	4568	4477	klp-12	klp-12
WBGene00002224	28	36	24	22	34	33	28	20	31	23	35	22	23	29	42	38	18	44	27	45	46	49	53	52	klp-13	klp-13
WBGene00002225	3500	3973	3837	4247	4222	4950	4153	3282	3769	3337	3905	3911	3539	4042	3894	4149	4382	4134	4346	4950	4867	4944	5024	4656	klp-15	klp-15
WBGene00002226	3347	3636	3686	3983	3912	4641	3840	3132	3326	3183	3536	3471	3387	3688	3386	3758	4036	3710	4707	4802	4743	4858	4698	4467	klp-16	klp-16
WBGene00002227	11	18	16	18	16	16	14	26	9	10	20	26	15	5	10	6	14	12	32	16	19	18	17	20	klp-17	klp-17
WBGene00002228	3177	3613	3562	3698	3738	4559	3955	3160	3496	3273	3566	3829	3359	3930	3699	3914	4070	3836	4476	4833	4441	4767	4837	4856	klp-18	klp-18
WBGene00002229	4995	5617	5550	5724	5740	6792	5718	4805	4832	4838	4825	5623	5486	5879	5527	5966	6313	6050	6720	6979	6597	7160	6847	6681	klp-19	klp-19
WBGene00002230	413	439	357	376	384	521	349	266	308	204	297	357	376	400	405	460	377	403	440	508	495	570	546	527	klp-20	klp-20
WBGene00002231	3832	4242	4175	4489	4444	5620	4464	3622	4092	3547	3976	4278	4214	4371	4453	4685	4955	4759	5384	5860	5403	5654	5696	5443	knl-1	knl-1
WBGene00002232	1166	1220	1148	1159	1120	1431	1282	968	1435	1144	1187	1265	885	1030	935	1130	866	989	1194	1370	1142	1135	1335	999	kpc-1	kpc-1
WBGene00002233	131	144	112	131	129	200	113	89	87	73	99	134	138	146	145	157	116	155	173	171	137	206	191	208	kqt-1	kqt-1
WBGene00002234	219	262	262	246	217	321	202	150	195	216	192	173	190	167	181	224	157	222	238	319	257	262	287	262	kqt-2	kqt-2
WBGene00002235	63	110	92	78	93	133	152	106	134	161	154	156	179	158	182	148	119	174	170	213	157	209	168	169	kqt-3	kqt-3
WBGene00002238	9258	10017	10311	11098	10746	12736	11460	9474	10356	9578	10327	9896	8847	9526	9462	9962	10537	9967	12527	14298	13259	12931	13528	12441	kars-1	kars-1
WBGene00002239	345	397	409	374	400	522	432	321	409	354	376	388	430	412	443	474	414	425	477	566	490	489	468	452	ksr-1	ksr-1
WBGene00002240	1531	1778	1537	1667	1604	2155	1368	1327	1409	1144	1347	1438	1723	1595	1699	1789	1817	1805	2144	2319	2088	2344	2337	2176	ksr-2	ksr-2
WBGene00002241	1972	2158	1982	2295	2302	2597	2379	1951	2089	2266	2350	2180	2313	2337	2175	2393	2548	2300	2933	3231	3056	2937	3375	3206	kup-1	kup-1
WBGene00002242	40	48	28	41	46	59	82	37	66	55	54	60	40	61	52	41	50	53	67	72	68	62	58	72	kvs-1	kvs-1
WBGene00002243	57	62	56	50	50	74	51	45	57	59	44	66	51	71	70	69	59	71	74	80	75	92	78	86	lad-2	lad-2
WBGene00002244	5936	6431	6570	6864	6810	8500	7776	6498	6740	5962	6592	7279	6521	7300	7181	7774	7799	8048	8705	10007	9234	9796	9077	8909	laf-1	laf-1
WBGene00002245	2586	2889	3031	3125	3245	3677	2924	2771	2827	2605	2933	2724	2600	2940	2938	3065	3384	3096	3643	4036	3650	3752	3560	3439	lag-1	lag-1
WBGene00002246	26	30	38	33	38	36	31	16	17	21	16	18	22	35	25	24	33	23	12	32	18	25	28	34	lag-2	lag-2
WBGene00002247	2136	2233	2339	2237	2369	2846	3146	2481	3107	2716	2805	2855	2428	2773	2465	2684	2599	2764	3399	3810	3226	3292	3402	3219	lam-1	lam-1
WBGene00002248	467	490	528	522	467	673	579	477	627	560	586	550	489	564	516	572	525	565	834	824	760	797	889	807	lam-3	lam-3
WBGene00002249	3647	3996	4028	4445	4304	5042	5031	4395	4995	4814	5252	4475	4271	4158	4413	4469	4693	4750	6121	6765	6196	6125	6448	5974	lap-1	lap-1
WBGene00002250	8095	8832	8727	9398	9287	10967	10765	8860	10236	9749	10116	9672	8890	9636	9511	10417	10076	10452	12113	13941	12447	12167	11903	12128	lap-2	lap-2
WBGene00002251	4103	4719	4841	5300	5323	6012	5279	4333	4772	4916	4995	4734	4781	5162	4899	5367	5682	5293	6465	6870	6586	6776	6230	6282	lat-1	lat-1
WBGene00002252	41	56	59	45	38	75	95	85	115	92	91	90	92	74	72	118	82	107	113	116	119	129	99	121	lat-2	lat-2
WBGene00002253	2136	2392	2236	2574	2440	2901	2686	2173	3037	2988	2863	2540	2409	2419	2329	2447	2248	2309	3734	3918	3388	3350	3750	3234	lbp-1	lbp-1
WBGene00002254	3219	3426	3285	3536	3548	4067	4672	3735	5183	4527	4624	4204	4463	4366	4478	5063	4587	4866	5999	6566	5320	5376	6110	5411	lbp-2	lbp-2
WBGene00002255	930	934	937	1039	1015	1206	1213	922	1382	1254	1166	1122	1045	1023	1046	1215	1032	1186	1498	1735	1352	1491	1761	1423	lbp-3	lbp-3
WBGene00002256	900	1015	831	1138	1082	1179	1041	859	996	1005	1068	925	968	997	1019	1170	1098	1048	1401	1519	1291	1373	1614	1440	lbp-4	lbp-4
WBGene00002257	555	601	538	623	633	777	701	562	762	764	720	640	559	490	543	586	536	553	709	876	697	691	893	743	lbp-5	lbp-5
WBGene00002258	4146	4605	4492	5535	5317	5372	7869	6334	8266	8709	8296	6548	5796	5435	6109	6333	6224	6392	8057	9122	8169	6592	7836	6870	lbp-6	lbp-6
WBGene00002259	418	427	447	569	495	539	742	603	821	782	730	735	698	688	725	794	784	844	995	1079	767	797	993	920	lbp-7	lbp-7
WBGene00002260	31	23	28	54	49	20	75	65	90	90	103	60	69	67	81	94	79	89	97	103	86	99	115	103	lbp-8	lbp-8
WBGene00002261	752	827	821	878	891	1148	834	648	847	718	738	806	772	841	785	942	839	970	1015	1164	1011	1039	1031	1093	ldb-1	ldb-1
WBGene00002262	1424	1493	1581	1620	1701	1764	2182	1815	2275	2216	2144	1887	1754	1703	1693	1941	1837	1856	2283	2856	2233	2273	2318	2186	ldh-1	ldh-1
WBGene00002263	8011	7966	8272	7954	7857	11249	5721	4906	5523	4976	5117	5812	5715	6754	5928	6646	5875	6484	6789	8216	7233	7746	7947	7439	lea-1	lea-1
WBGene00002264	9714	10149	10711	11227	11150	13057	13225	10051	13056	12092	12527	11481	9460	10280	9892	10941	10733	10903	12598	15683	14157	13156	14079	13506	lec-1	lec-1
WBGene00002265	5098	5434	5360	5741	5508	7467	6309	5065	6866	6198	6263	5644	4769	5036	5059	5583	4833	5476	6620	9078	7382	6918	7029	6679	lec-2	lec-2
WBGene00002266	607	655	627	639	650	862	753	650	782	724	803	730	521	647	668	705	585	709	835	1083	877	812	843	789	lec-3	lec-3
WBGene00002267	1360	1368	1480	1431	1413	1660	1510	1164	1721	1728	1615	1311	1097	1061	1151	1250	1085	1179	1639	1835	1512	1402	1655	1455	lec-4	lec-4
WBGene00002268	2713	2949	2936	3324	3186	3705	3122	2484	3071	3149	3247	2606	3380	3333	3369	3662	3463	3743	5151	5476	4711	4700	4956	4348	lec-5	lec-5
WBGene00002269	5339	5503	5625	5594	5682	6649	6541	4885	6438	6281	6047	6064	4812	5203	5026	5734	5002	5704	6452	7141	5994	5605	6779	6068	lec-6	lec-6
WBGene00002270	34	47	34	30	34	38	48	18	45	46	31	32	52	47	48	69	43	50	60	69	72	56	69	62	lec-7	lec-7
WBGene00002271	800	987	934	1132	1043	1149	2180	1744	2346	2066	2024	1941	1905	1837	1740	1897	1868	2007	1865	2373	2257	1878	2082	2044	lec-8	lec-8
WBGene00002272	898	1019	1007	1323	1226	1210	1779	1643	2054	1924	1978	1613	1716	1701	1848	1969	1854	1962	2129	2600	2179	2128	2214	2218	lec-9	lec-9
WBGene00002273	2073	2216	2162	2570	2438	2662	2738	2061	2752	2706	2591	2560	1791	1938	1885	2086	1928	2063	2542	2953	2634	2539	2575	2492	lec-10	lec-10
WBGene00002274	444	477	468	564	558	626	358	246	392	442	374	452	182	194	221	219	212	190	299	330	297	247	345	287	lec-11	lec-11
WBGene00002275	2145	2478	2153	2248	2208	3013	2193	1999	2135	1746	1935	2228	2095	2239	2066	2300	2350	2373	2659	2830	2536	2675	2669	2595	lem-2	lem-2
WBGene00002276	2374	2634	2429	2596	2532	3240	2828	2259	2505	2333	2555	2653	2233	2505	2352	2507	2510	2503	2877	3141	2812	3127	3200	2772	lem-3	lem-3
WBGene00002278	892	961	958	1023	883	1299	985	927	871	810	940	948	905	975	966	1029	1085	1040	1203	1366	1219	1316	1227	1259	lep-2	lep-2
WBGene00002280	13545	13738	14334	14169	14168	19432	17490	13529	17367	14849	15270	16495	13516	15193	15216	16755	14223	17047	18024	22183	18321	19334	17359	17501	let-2	let-2
WBGene00002282	53	65	50	60	55	57	57	42	55	37	37	40	48	66	52	66	51	57	80	62	77	100	89	80	let-4	let-4
WBGene00002285	0	0	0	0	0	0	0	0	0	0	0	0	0	0	0	0	0	0	0	0	0	0	0	0	let-7	let-7
WBGene00002295	1192	1212	1333	1333	1347	1579	1500	1272	1468	1408	1540	1364	1334	1522	1475	1638	1662	1542	1940	1991	1686	1856	1858	1815	let-19	let-19
WBGene00002297	3009	3435	3481	3749	3965	4400	3665	3193	3267	3166	3340	3350	3053	3517	3401	3572	3729	3667	4214	4537	4423	4563	3890	3999	ect-2	ect-2
WBGene00002299	377	343	344	344	343	474	413	336	406	368	415	392	342	356	351	385	338	373	420	488	428	445	478	443	let-23	let-23
WBGene00002324	732	928	798	985	873	1115	848	762	755	687	853	766	793	772	885	928	888	918	1076	1144	1044	1112	1140	1024	let-49	let-49
WBGene00002335	2004	2161	2166	2461	2491	2655	2427	2036	2340	2452	2379	2295	1999	2244	2271	2390	2478	2353	3010	3288	2853	3146	2970	2875	let-60	let-60
WBGene00002344	11594	13393	12977	14794	13814	16500	14410	12168	13875	13105	14369	12799	11868	12799	12629	13617	13901	13505	16274	18136	16721	16108	17347	15781	let-70	let-70
WBGene00002348	1938	2083	2554	2467	2563	2999	3546	2939	4244	4040	3769	3381	2076	2356	2288	2619	2368	2744	2990	4806	3726	3543	3235	3660	myo-1	myo-1
WBGene00002363	7786	8912	9005	9794	9561	11055	9599	8081	9013	8750	9101	8657	7987	8711	8693	9322	9738	9209	11171	11929	11047	11240	11767	10889	let-92	let-92
WBGene00002368	1976	2194	2146	2462	2365	2932	2388	1953	2019	1982	2218	2091	2109	2154	2268	2335	2586	2326	2901	3108	2845	3012	3063	2637	let-99	let-99
WBGene00002393	14	10	8	4	4	14	2	9	13	4	4	6	6	6	2	3	6	11	8	13	4	3	17	9	lpr-1	lpr-1
WBGene00002497	427	435	458	445	455	553	553	422	593	494	545	511	403	401	403	416	414	438	597	632	549	525	593	571	let-268	let-268
WBGene00002583	3363	3700	4199	4160	4000	4903	4434	3540	4190	3947	4395	4188	3962	4235	4272	4475	5024	4634	6114	5995	5649	5746	5551	5603	let-363	let-363
WBGene00002601	25	35	18	19	20	32	28	13	32	24	26	24	15	13	23	18	13	20	31	34	23	36	37	31	let-381	let-381
WBGene00002632	866	966	936	988	942	1203	1074	887	1010	993	965	1025	844	901	936	932	1001	1042	1158	1262	1069	1121	1072	1097	let-413	let-413
WBGene00002637	6122	6661	7185	7215	7441	9133	7376	6196	6440	5875	6466	7115	6880	7725	7416	7907	7991	7927	8695	9202	8880	9550	9085	9059	let-418	let-418
WBGene00002694	4378	4820	5265	5209	5312	6568	5120	4254	4799	4506	4815	5035	4388	5281	4902	5305	5678	5459	6507	6820	6426	6662	6367	6378	let-502	let-502
WBGene00002696	3436	3842	3677	3742	3753	4482	3437	3228	3197	2763	3461	3637	3612	3669	3552	3856	3995	3874	4256	4809	4429	4721	5113	4606	let-504	let-504
WBGene00002717	4682	5243	6020	6096	6316	7569	6329	5166	5655	4819	5302	5826	4826	6170	5832	6275	6200	6520	7252	8173	7363	7725	6781	7229	let-526	let-526
WBGene00002783	3059	3430	3604	3940	3848	4417	4286	3589	4297	3687	4125	3915	3375	3869	3825	4121	4312	4116	4919	5419	5176	5266	4710	4803	let-607	let-607
WBGene00002804	1858	2020	2036	2231	2150	2519	2048	1958	2081	1993	2105	1959	1895	2003	1972	2000	2193	1984	2846	2956	2760	2821	2762	2571	let-630	let-630
WBGene00002827	107	104	123	125	103	143	119	132	149	130	162	132	129	170	168	170	127	180	162	187	151	179	185	189	let-653	let-653
WBGene00002845	10195	10844	14466	13484	13425	15708	15731	12082	13963	13294	14228	13571	11762	13824	13386	14281	16329	14787	19662	20024	18996	18546	16526	17525	let-711	let-711
WBGene00002850	4308	4315	5298	5172	5235	6269	5912	4852	5370	5061	5439	5574	4948	5235	5159	5597	5979	5771	7369	7860	7050	7361	7393	6986	let-716	let-716
WBGene00002855	4791	5463	5258	5382	5433	6843	5698	4346	5311	5036	5285	5027	4997	5359	5067	5504	5479	5480	6624	7228	6255	6507	7020	6192	let-721	let-721
WBGene00002879	2789	3078	3203	3519	3447	4052	4016	3372	3918	3989	4028	3548	3164	3137	3175	3469	3606	3486	4793	4810	4866	4293	4891	4390	let-754	let-754
WBGene00002881	73	128	113	127	106	150	371	241	352	283	333	359	164	213	201	267	174	207	259	302	219	237	271	205	let-756	let-756
WBGene00002889	4335	4466	5529	5177	5355	6485	6028	4943	5123	4958	5224	5727	4580	5706	5416	5613	5812	5748	7195	7405	6698	7266	6339	6804	let-765	let-765
WBGene00002891	4109	4462	4592	5263	4967	5524	6070	5054	6416	5779	6043	5083	4855	5237	5257	5553	5441	5619	6603	8248	7253	6757	7049	6750	let-767	let-767
WBGene00002915	1386	1463	1726	1780	1743	2039	2997	2354	3189	2716	2661	2498	1996	2200	2133	2239	2000	2344	2993	4212	3387	3249	2946	3197	let-805	let-805
WBGene00002957	2721	2874	2873	2937	2987	3649	2933	2496	2633	2279	2588	2701	2767	2793	2791	2894	2964	2924	3377	3676	3470	3650	3616	3489	let-858	let-858
WBGene00002974	59	79	80	75	70	92	105	91	107	110	101	93	77	87	97	116	60	94	123	171	126	140	141	116	lev-1	lev-1
WBGene00002975	30	13	17	19	22	35	25	26	52	39	26	26	34	30	24	39	24	28	42	53	32	24	39	46	lev-8	lev-8
WBGene00002976	46	51	47	48	52	57	97	54	70	51	57	67	72	59	64	54	58	73	81	91	90	80	76	75	lev-9	lev-9
WBGene00002977	300	328	341	334	363	409	381	275	410	338	346	353	280	263	307	331	274	340	359	449	405	396	492	440	lev-10	lev-10
WBGene00002978	15589	16493	15914	16930	16722	21438	18618	14558	18768	15707	16940	16178	15049	15829	15236	17533	15149	17017	19001	24692	21331	21148	21731	20852	lev-11	lev-11
WBGene00002979	627	692	694	691	697	940	887	752	916	866	845	781	728	762	781	818	757	881	863	1081	814	877	921	836	lfe-2	lfe-2
WBGene00002980	13621	14809	13191	14584	13693	18460	10440	8147	10551	9037	10145	10193	9266	9367	9260	10566	9196	9716	12361	13485	11460	12322	15148	11727	lgg-1	lgg-1
WBGene00002981	3979	4221	4289	4506	4263	5419	3122	2723	3318	2897	3220	2918	2559	2967	2730	3260	3006	2893	3655	4015	3707	3529	4123	3239	lgg-2	lgg-2
WBGene00002982	1011	1049	1075	1272	1233	1445	1054	937	1037	1016	1090	953	999	1013	973	1057	1131	1099	1161	1378	1352	1288	1483	1258	lgg-3	lgg-3
WBGene00002983	39	22	35	37	31	37	56	38	24	31	42	37	39	40	38	40	48	41	37	39	77	74	70	58	lgx-1	lgx-1
WBGene00002985	3193	3542	3615	3826	3725	4408	3431	3142	3284	2963	3398	3378	3538	3577	3600	3812	4067	3995	4708	4991	4514	4810	5135	4588	lig-1	lig-1
WBGene00002986	747	816	816	783	819	1003	841	690	740	702	819	784	746	736	728	799	835	868	1035	1129	1015	1043	1168	1050	lig-4	lig-4
WBGene00002987	16	20	16	10	9	21	11	18	7	8	13	16	7	10	11	12	9	12	17	19	30	18	18	14	lim-4	lim-4
WBGene00002988	71	68	68	48	67	84	74	50	87	75	62	62	58	50	63	87	60	75	79	74	63	94	92	111	lim-6	lim-6
WBGene00002989	159	180	141	161	143	184	139	132	129	143	147	147	143	135	138	130	132	151	194	200	181	176	162	183	lim-7	lim-7
WBGene00002990	392	471	453	457	508	626	488	390	532	531	441	498	264	352	368	374	311	378	410	521	422	461	464	354	lin-1	lin-1
WBGene00002991	200	216	225	186	181	296	287	232	271	271	245	255	265	257	253	314	256	293	339	396	369	306	323	315	lin-2	lin-2
WBGene00002992	1177	1360	1295	1335	1383	1706	1308	1111	1092	1028	1193	1351	1170	1324	1331	1436	1370	1378	1577	1550	1480	1536	1572	1533	lin-3	lin-3
WBGene00002993	0	0	0	0	0	0	0	0	0	0	0	0	0	0	0	0	0	0	0	0	0	0	0	0	lin-4	lin-4
WBGene00002994	2988	3429	3280	3367	3375	4052	3429	3084	3234	2970	3232	3290	3216	3692	3336	3466	3856	3674	4168	4506	4096	4431	4613	4178	lin-5	lin-5
WBGene00002996	913	1024	896	764	895	1209	939	776	813	500	697	1034	1100	1121	1068	1077	1075	1114	1348	1449	1340	1463	1519	1441	lin-7	lin-7
WBGene00002997	473	502	402	426	450	651	430	331	389	359	371	405	404	427	415	414	442	395	452	508	465	512	556	482	lin-8	lin-8
WBGene00002998	1622	1857	1789	2149	1909	2288	1948	1645	1813	1695	1813	1571	1643	1755	1904	1980	2144	1940	2185	2493	2356	2357	2332	2099	lin-9	lin-9
WBGene00002999	1201	1276	1247	1256	1303	1655	1641	1305	1646	1348	1405	1486	1281	1401	1373	1441	1282	1527	1547	1898	1599	1596	1734	1678	lin-10	lin-10
WBGene00003000	139	132	113	108	102	173	104	96	105	81	89	108	94	121	83	121	67	99	106	166	113	116	142	115	lin-11	lin-11
WBGene00003001	230	268	267	229	214	367	188	192	215	155	167	238	225	265	270	242	203	229	270	283	237	315	305	322	lin-12	lin-12
WBGene00003002	3614	3866	4188	4522	4358	4909	4429	3579	3970	3667	4079	4038	3991	4471	4334	4398	4526	4573	5259	5757	5283	5474	5141	5223	lin-13	lin-13
WBGene00003003	163	160	143	170	131	239	285	237	340	244	251	242	274	314	288	316	255	372	405	454	385	408	308	374	lin-14	lin-14
WBGene00003006	154	226	164	207	220	292	191	142	182	176	205	197	171	198	215	254	181	189	182	257	197	251	223	264	lin-17	lin-17
WBGene00003007	151	179	148	147	147	237	239	190	258	195	223	229	239	214	201	243	200	244	283	370	286	267	314	337	lin-18	lin-18
WBGene00003008	4	12	7	9	9	15	12	7	6	6	8	10	13	13	14	10	3	11	17	16	12	14	13	10	lin-22	lin-22
WBGene00003009	4231	4703	4638	5110	5045	5981	4784	4207	4531	4406	4814	4688	4112	4469	4478	4910	4955	4894	5780	6417	5732	5749	5815	5498	lin-23	lin-23
WBGene00003010	1187	1312	1255	1554	1447	1647	1399	1212	1235	1412	1340	1221	1166	1292	1304	1272	1432	1255	1768	1721	1653	1571	1747	1569	lin-24	lin-24
WBGene00003011	455	504	468	486	502	609	446	384	467	398	444	494	465	538	511	549	521	570	557	585	527	602	623	564	lin-25	lin-25
WBGene00003012	1806	2020	2012	2317	2305	2470	2092	1934	1954	2028	2193	1913	2065	2166	2091	2235	2472	2192	2737	2911	2824	2828	2812	2715	lin-26	lin-26
WBGene00003014	1425	1502	1569	1741	1799	1878	1596	1424	1608	1595	1606	1397	1495	1574	1565	1611	1851	1676	2026	2187	1935	1936	2140	1947	lin-28	lin-28
WBGene00003015	152	144	146	140	145	221	192	166	197	157	221	163	144	158	197	181	158	215	208	350	244	241	211	231	lin-29	lin-29
WBGene00003017	22	25	22	19	20	22	36	45	44	55	43	36	27	28	42	32	28	43	37	59	37	44	33	33	lin-31	lin-31
WBGene00003018	18	14	18	19	20	25	17	7	9	6	13	21	18	16	16	16	8	13	20	32	18	24	36	20	lin-32	lin-32
WBGene00003019	259	263	229	300	297	361	299	242	329	348	324	277	223	220	259	283	218	274	374	417	315	343	416	332	lin-33	lin-33
WBGene00003020	2775	3134	3219	3613	3535	3860	3311	3020	3212	3244	3494	3276	3137	3395	3495	3549	3948	3840	4398	4496	4461	4357	4497	4094	lin-35	lin-35
WBGene00003021	2825	3082	3276	3555	3434	4078	3474	3152	3274	3053	3315	3421	3134	3648	3626	3640	4102	3858	4582	4832	4634	4629	4544	4357	lin-36	lin-36
WBGene00003022	1245	1472	1449	1714	1597	1791	1622	1380	1516	1516	1563	1467	1392	1502	1435	1602	1634	1628	2008	2083	1998	2021	2221	1931	lin-37	lin-37
WBGene00003024	187	186	208	198	207	234	188	164	226	177	199	172	161	176	171	172	192	143	223	242	216	209	238	194	lin-39	lin-39
WBGene00003025	3433	3880	3334	3439	3433	4903	3264	2809	3002	2267	2681	3446	3393	3820	3458	3755	3494	3786	3742	4296	3923	4280	4013	4220	lin-40	lin-40
WBGene00003026	9663	10815	12034	13179	12896	14536	13664	11560	12113	12037	12712	12098	10880	12284	12402	13369	14588	13312	16496	17707	17135	17059	15488	15533	lin-41	lin-41
WBGene00003029	23	30	31	35	33	37	48	32	52	41	40	35	29	32	32	36	31	44	55	57	34	62	46	37	lin-44	lin-44
WBGene00003030	3062	3494	3684	4119	3999	4517	4208	3560	3853	3776	4246	3876	3362	3845	3687	4010	4223	4042	5092	5327	4988	5090	4879	4751	lin-45	lin-45
WBGene00003031	29	37	24	26	25	32	33	25	32	28	34	25	33	23	25	27	30	38	58	38	40	43	40	43	lin-46	lin-46
WBGene00003033	15	20	15	17	14	13	20	12	27	18	10	9	15	9	17	10	11	15	12	21	13	20	12	15	lin-48	lin-48
WBGene00003034	1974	2181	2281	2417	2346	2758	2429	2074	2328	2132	2313	2268	2121	2199	2241	2437	2462	2442	3056	3167	3100	3062	2739	2829	lin-49	lin-49
WBGene00003035	629	739	685	723	707	892	654	525	595	613	660	566	572	619	628	683	736	644	902	932	840	849	928	807	lin-52	lin-52
WBGene00003036	5718	6318	5868	6665	6513	7750	5713	4867	5252	4953	5396	5309	5526	5958	5749	6067	6513	6055	7020	7654	7520	7712	7620	7171	lin-53	lin-53
WBGene00003037	2111	2352	2462	2611	2570	2988	2602	2155	2377	2336	2534	2417	2250	2316	2342	2386	2654	2438	3045	3121	2872	3027	3227	3005	lin-54	lin-54
WBGene00003038	546	711	484	586	580	727	483	439	451	392	481	523	514	517	611	556	611	657	630	673	547	662	768	638	lin-56	lin-56
WBGene00003039	0	0	0	0	0	0	0	0	0	0	0	0	0	0	1	0	0	0	0	0	0	0	0	0	mir-48	mir-48
WBGene00003040	1707	1806	2154	2076	1964	2591	1928	1556	1707	1569	1610	1829	1479	1718	1671	1779	1713	1871	2098	2375	2164	2231	2123	2094	lin-59	lin-59
WBGene00003041	1647	1863	1761	1996	1919	2276	1734	1558	1789	1640	1730	1722	1804	1893	1757	1815	2057	1882	2354	2413	2284	2330	2563	2117	lin-61	lin-61
WBGene00003043	1962	2143	2211	2534	2512	2646	2219	2033	2050	2032	2215	2124	2084	2212	2220	2392	2581	2285	2663	2939	2749	2791	2726	2754	lip-1	lip-1
WBGene00003044	1396	1612	1468	1674	1695	2050	1741	1431	1660	1654	1618	1542	1399	1700	1599	1693	1849	1773	2147	2245	2235	2028	2143	2054	lir-1	lir-1
WBGene00003045	607	663	629	672	666	724	550	491	549	463	523	584	656	634	623	623	676	696	783	817	742	794	923	869	lir-2	lir-2
WBGene00003046	77	93	82	95	106	99	80	92	79	76	95	61	85	79	77	62	78	82	75	111	89	100	89	100	lir-3	lir-3
WBGene00003047	2357	2561	2240	2587	2658	3357	2362	1960	2154	2020	2232	2377	2086	2235	2034	2300	2143	2296	2693	2764	2565	2813	2704	2538	lis-1	lis-1
WBGene00003048	1972	2248	2165	2477	2271	2859	2439	2227	2496	2179	2374	2327	2098	2356	2224	2409	2466	2416	2831	3180	2950	2926	2709	2692	lit-1	lit-1
WBGene00003052	7341	8102	8035	8168	8213	10134	8454	7158	7943	6908	7841	7842	7682	7933	8006	8403	8870	8585	10347	10911	10001	10443	10713	10029	lmn-1	lmn-1
WBGene00003053	3446	3752	3376	3740	3726	4667	3849	3062	3553	3040	3305	3365	3417	3776	3519	3843	3577	3826	3876	4526	4105	4134	4268	4127	lmp-1	lmp-1
WBGene00003055	866	961	884	1004	1039	1138	1420	1283	1651	1462	1509	1269	1181	1145	1338	1400	1155	1448	1212	1775	1476	1429	1401	1503	lon-1	lon-1
WBGene00003056	354	415	344	414	435	477	512	456	513	471	489	482	464	486	469	517	542	520	486	646	558	535	575	535	lon-2	lon-2
WBGene00003057	12	17	49	44	40	10	32	60	33	37	35	23	25	26	30	15	24	44	47	79	64	62	18	54	lon-3	lon-3
WBGene00003058	1	1	0	1	0	1	0	0	0	0	3	0	0	3	2	0	2	1	2	1	1	1	1	2	lov-1	lov-1
WBGene00003059	1001	1137	1006	1091	1098	1358	1154	969	1144	966	1203	1251	1114	1196	1064	1091	1242	1296	1403	1580	1353	1550	1849	1601	lpd-2	lpd-2
WBGene00003060	2063	2168	2520	2383	2383	2906	2778	2245	2577	2304	2376	2538	2527	2755	2759	2925	2905	2989	3452	3634	3292	3417	3478	3401	lpd-3	lpd-3
WBGene00003061	1856	2145	1910	2265	2162	2436	2439	2082	2415	2428	2632	2206	1966	1966	1932	2172	2132	2252	2908	3186	2704	2918	3166	2809	lpd-5	lpd-5
WBGene00003062	3464	3706	3492	3832	3747	4766	3989	3417	3457	2876	3528	3675	3463	3484	3316	3523	3807	3673	3995	4576	4436	4457	4785	4413	lpd-6	lpd-6
WBGene00003063	3831	4230	4333	4366	4465	5646	4435	3784	4104	3719	4159	4055	3739	4013	3740	4165	4275	4252	5844	6224	5702	5746	6050	5569	lpd-7	lpd-7
WBGene00003064	1324	1369	1291	1653	1609	1748	1600	1373	1703	1726	1647	1486	1571	1596	1556	1732	1730	1644	2168	2235	2045	2120	2289	2160	lpd-8	lpd-8
WBGene00003065	2207	2462	2323	2784	2713	2774	2779	2342	3012	2818	3117	2719	2312	2204	2466	2696	2745	2587	3271	3557	3378	3446	3554	3210	lpd-9	lpd-9
WBGene00003066	1346	1401	1382	1643	1540	1737	1386	1268	1368	1349	1446	1344	1329	1371	1451	1440	1560	1536	1921	1932	1818	1933	2039	1856	lpl-1	lpl-1
WBGene00003067	330	360	306	399	370	453	300	296	296	262	288	285	289	291	348	311	392	344	321	356	300	326	352	287	lrg-1	lrg-1
WBGene00003068	777	794	1000	898	847	1115	1159	809	1023	904	1001	942	850	1008	944	1023	1070	1088	1141	1199	1078	1172	1038	1094	lrk-1	lrk-1
WBGene00003071	2152	2129	2804	2507	2513	3262	2803	2082	2838	2853	2702	2502	2042	2274	2196	2434	2180	2345	3101	3690	3078	2814	3263	2736	lrp-1	lrp-1
WBGene00003072	1007	1089	1355	1268	1272	1565	1592	1134	1591	1511	1528	1435	1159	1361	1255	1442	1317	1378	1872	1958	1663	1567	1568	1705	lrp-2	lrp-2
WBGene00003073	6077	6282	6675	6993	6840	8197	7124	5953	6686	6430	6557	6559	6220	6523	6471	6939	7288	7014	8901	9690	9120	9105	9359	8736	lars-1	lars-1
WBGene00003074	1250	1245	1178	1278	1294	1642	1271	1078	1252	1060	1113	1212	1278	1402	1313	1392	1493	1422	1650	1803	1618	1835	1951	1720	lars-2	lars-2
WBGene00003075	9	5	7	5	10	9	3	8	7	3	13	5	5	9	9	8	4	11	12	9	13	19	18	16	lrx-1	lrx-1
WBGene00003076	1306	1379	1351	1669	1528	1735	1489	1352	1411	1449	1476	1223	1347	1389	1348	1403	1566	1468	1932	1982	1813	1927	2129	1826	lsm-1	lsm-1
WBGene00003077	1055	1047	1150	1348	1299	1390	1342	1091	1245	1296	1339	1240	1193	1142	1159	1267	1374	1189	1462	1580	1475	1483	1803	1517	lsm-3	lsm-3
WBGene00003078	390	354	330	415	425	400	380	364	369	372	356	359	307	301	288	272	350	344	437	472	480	411	484	459	lsm-4	lsm-4
WBGene00003079	826	880	957	1170	1086	1161	1029	790	947	874	965	909	950	901	903	995	983	1017	1279	1455	1302	1403	1508	1256	lsm-5	lsm-5
WBGene00003080	945	1069	947	1053	1053	1344	954	812	837	795	894	898	1016	972	973	1031	1011	977	1302	1427	1303	1339	1534	1424	lsm-6	lsm-6
WBGene00003081	879	951	942	1156	996	1198	1067	885	1000	946	1005	967	864	854	936	1058	1080	919	1412	1391	1305	1340	1516	1319	lsm-7	lsm-7
WBGene00003082	1497	1705	1775	2134	2257	2239	2396	1897	2239	2593	2425	2145	1959	1990	2027	2223	2408	2247	2820	2861	2686	2782	3262	2791	lsm-8	lsm-8
WBGene00003083	2965	3390	3375	3797	3834	4161	3493	2847	3299	2921	3385	3154	3222	3487	3437	3582	3934	3611	3947	4184	4036	4146	4218	4013	lst-1	lst-1
WBGene00003084	762	814	821	834	807	1006	749	663	796	697	786	787	695	818	771	748	750	798	880	1034	900	923	948	885	lst-2	lst-2
WBGene00003085	8602	9052	8755	8964	8874	11651	9026	7467	7973	6761	7539	8646	8256	9377	8756	9247	9428	9433	10028	11350	10510	11296	11016	10494	ccar-1	ccar-1
WBGene00003086	2876	3133	2997	3411	3331	3995	3033	2453	2701	2554	2850	2573	2618	2696	2506	2882	2954	2751	3230	3580	3442	3381	3492	3024	lst-4	lst-4
WBGene00003087	898	1061	834	835	846	1280	712	627	696	572	647	735	771	773	767	860	742	812	802	935	851	963	979	870	lsy-2	lsy-2
WBGene00003088	0	0	0	1	0	0	0	0	0	0	0	0	0	0	0	0	0	1	0	0	0	0	0	0	lsy-6	lsy-6
WBGene00003089	99	115	115	110	112	139	134	92	119	95	106	91	83	119	103	107	122	103	167	157	139	152	169	105	ltd-1	ltd-1
WBGene00003090	2389	2677	2636	3343	3194	3257	4130	3395	4699	4930	4589	3753	3216	3052	3326	3495	3373	3771	4512	5698	4859	4587	4740	4592	lys-1	lys-1
WBGene00003091	1018	1096	985	1341	1310	1350	1051	703	1065	1260	1079	1111	1022	1015	1056	1103	1056	1066	1023	1163	1088	974	1102	999	lys-2	lys-2
WBGene00003092	136	103	121	110	137	160	45	22	47	64	33	72	6	20	23	23	13	17	16	19	24	20	40	13	lys-3	lys-3
WBGene00003093	2070	2366	2526	2863	2751	2712	4647	3733	4649	4949	4674	3825	2995	2818	2990	3274	3156	3379	4445	4663	4010	3879	4410	3974	lys-4	lys-4
WBGene00003094	13	11	9	13	9	17	30	29	31	33	31	24	17	13	10	12	12	16	20	24	19	20	14	14	lys-5	lys-5
WBGene00003095	15	17	17	16	21	16	9	20	23	34	15	24	23	29	18	18	5	25	26	46	29	37	33	11	lys-6	lys-6
WBGene00003096	2148	2154	2521	2640	2574	2840	4131	3212	4819	4612	4462	3155	2517	2502	2758	2853	2652	3095	4695	5439	4532	4074	4395	4104	lys-7	lys-7
WBGene00003097	2645	2730	2562	3372	3276	3420	3448	2575	3558	3658	3543	2806	2668	2771	2874	3146	2984	3169	3453	4682	4325	3725	3895	3519	lys-8	lys-8
WBGene00003098	0	0	0	0	0	0	1	0	0	0	0	0	0	0	0	0	0	0	0	0	0	0	0	0	lys-9	lys-9
WBGene00003099	118	129	147	178	181	172	260	183	260	283	265	229	191	142	208	168	198	215	346	390	332	315	338	253	lys-10	lys-10
WBGene00003100	9	13	9	15	5	12	5	13	11	9	11	5	5	18	3	10	11	2	18	13	4	16	2	17	mab-3	mab-3
WBGene00003102	62	61	65	59	50	82	63	55	74	46	48	51	51	43	47	50	47	59	68	65	61	65	88	84	mab-5	mab-5
WBGene00003104	36	16	15	33	23	29	47	27	32	37	30	29	20	29	23	26	24	34	54	40	32	47	48	43	mab-7	mab-7
WBGene00003106	13	17	9	14	9	17	16	7	15	8	12	7	13	10	14	18	8	12	13	18	13	11	19	18	mab-9	mab-9
WBGene00003107	218	258	263	283	236	317	343	316	337	308	354	288	315	280	341	339	328	312	366	466	386	430	366	392	mab-10	mab-10
WBGene00003111	886	1013	871	934	933	1145	904	729	816	696	789	849	839	1037	979	982	989	996	1028	1237	1043	1203	1170	1112	mab-20	mab-20
WBGene00003112	120	100	84	120	106	122	115	102	115	113	110	106	78	82	76	92	92	87	109	147	113	102	152	119	mab-21	mab-21
WBGene00003114	4	2	3	2	1	2	3	2	1	4	2	1	2	1	4	2	1	2	6	5	3	3	5	2	mab-23	mab-23
WBGene00003119	1727	1998	1872	1878	1839	2490	2056	1593	1697	1401	1700	1878	1682	1867	1822	1952	1976	1925	2386	2635	2356	2369	2529	2416	mac-1	mac-1
[truncated: 44,779 more rows]
