# Supplementary material for: Changes in lipid metabolism driven by steroid signalling modulate proteostasis in C. elegans
Source: EMBO Rep. 2023 Apr 27;24(6):e55556. doi: 10.15252/embr.202255556 (PMC10240203; doi:10.15252/embr.202255556)
Supplement: Supplementary file 3 — Source Data for Expanded View and Appendix [file EMBR-24-e55556-s011.zip › EV_and_Appendix_Source_Data/Appendix_Figure_Source_Data/Appendix_FigureS7/Appendix Figure S7_genes.FPKM.annot.xls]

Gene	R1_unc_1	R2_unc_1	R3_unc_1	R4_unc_1	R5_unc_1	R6_unc_1	A1_WT	A2_WT	A3_WT	A4_WT	A5_WT	A6_WT	R1_nhr_1	R2_nhr_1	R3_nhr_1	R4_nhr_1	R5_nhr_1	R6_nhr_1	R1_U_N	R2_U_N	R3_U_N	R4_U_N	R5_U_N	R6_U_N	gene_name	gene_description
WBGene00199572	0	0	0	0.362591434981297	0.742981236432373	0	0	0	0	0	0	0	0	0.383516785148642	0	0.36060469050493	0	0	0.60844741917146	0	0	0.296427348979123	0	0.615216402726485	F41C6.13	F41C6.13
WBGene00045609	0	0	0	0	0	0	0	0	0	0	0	0	0	0	0	0	0	0	0	0	0	0	0	0	21ur-2932	21ur-2932
WBGene00005263	0	0	0	0	0.0855936835172328	0.035851513520577	0	0	0	0	0.0421731140623173	0.0443928793686183	0	0.0441822925289276	0	0	0	0	0.140189962490875	0.0619867910638566	0	0.0341493263224297	0.0331594872835762	0.0354373943024698	srh-40	srh-40
WBGene00199728	0	0	0	0	0	0	0	0	0	0	0	0	0	0	0	0	0	0	0	0	0	0	0	0	F13H6.24	F13H6.24
WBGene00044086	0	0	0	0	0	0	0	0.0773069894985521	0	0	0	0.0712303928051012	0	0	0	0	0	0	0	0	0	0	0	0	clec-228	clec-228
WBGene00168312	0	0	0	0	0	0	0	0	0	0	0	0	0	0	0	0	0	0	0	0	0	0	0	0	21ur-14946	21ur-14946
WBGene00171572	0	0	0	0	0	0	0	0	0	0	0	0	0	0	0	0	0	0	0	0	0	0	0	0	21ur-8183	21ur-8183
WBGene00014839	0	0	0	0	0	0	0	0	0	0	0	0	0	0	0	0	0	0	0	0	0	0	0	0	T10H4.1	T10H4.1
WBGene00006223	0.25442297444849	0.465317066110769	0.283471578774968	0.472884067779301	0.264267378556121	0.40586421866006	0.372483176341049	0.247923289937047	0.257048168566051	0.324030414306059	0.0868053018308921	0.228435662057176	0.0965608436103763	0.363763248109888	0.230771438790357	0.384785179955698	0.300809312746369	0.384527722795152	0.0721385667044879	0.191381958415814	0.0354694933605528	0.175724667519208	0.546019778943552	0.182352772431077	str-179	str-179
WBGene00196108	0	0	0	0	0	0	0	0	0	0	0	0	0	0	0	0	0	0	0	0	0	0	0	0	H02I12.10	H02I12.10
WBGene00199439	0	0	0	0	0	0	0	0	0	0	0	0	0	0	0	0	0	0	0	0	0	0	0	0	B0286.8	B0286.8
WBGene00049484	0	0	0	0	0	0	0	0	0	0	0	0	0	0	0	0	0	0	0	0	0	0	0	0	21ur-3042	21ur-3042
WBGene00197298	0	0	0	0	0	0	0	0	0	0	0	0	0	0	0	0	0	0	0	0	0	0	0	0	T23F11.8	T23F11.8
WBGene00165109	0	0	0	0	0	0	0	0	0	0	0	0	0	0	0	0	0	0	0	0	0	0	0	0	21ur-14626	21ur-14626
WBGene00011410	115.584357291949	118.114920768892	119.306100716914	133.084622984343	123.787244571996	115.740483719025	116.680354988833	121.048546311763	118.118988626279	133.865064910191	119.32473802929	120.048651302597	129.566546966948	124.611647680643	124.668500520521	127.1928789298	134.762572110373	128.715314542861	133.46987438456	122.412685151715	127.277843237674	125.774930776873	139.59763489006	130.199879515789	T04A8.8	T04A8.8
WBGene00006110	0.104511473336326	0	0.0970366781634869	0	0.226156963185503	0.18945485438269	0.0425022386842913	0.0509207715259924	0	0	0	0.187672891223021	0.0991627825100571	0.0933913129503679	0.0947959323414281	0.0439059603209596	0	0.0438765831399658	0.0370412101491607	0.065512985765094	0	0.108275858010338	0.0350458054224623	0	str-45	str-45
WBGene00196422	3.08001459655877	3.87273814066749	2.50226198764227	2.27686092260315	0.666497873858452	1.39583650067246	5.32340539520749	2.25099763539902	1.94487180481225	1.40095502655855	2.95552904505842	2.41973834382035	4.38357829742988	4.12844539307068	3.84132634657067	7.44012324674143	4.22681321072287	2.90940460850155	5.45813126021457	4.10275073353901	2.9520529069713	5.05234260980593	4.13128200391849	4.41508241956654	ZC64.8	ZC64.8
WBGene00201669	0	0	0	0	0	0	0	0	0	0	0	0	0	0	0	0	0	0	0	0	0	0	0	0	cTel29B.2	cTel29B.2
WBGene00015747	60.2602154049534	61.9514570189712	56.675293320102	55.799641216999	57.8449996838204	59.8475919425167	54.3174136465381	54.6926606757651	52.2817936395377	55.821913268768	57.5112536830238	52.6205154427579	58.222122977326	58.4042236864168	56.2414288062499	53.4485741707176	59.1525681446642	57.0765067835471	58.9937808209296	50.0967457990026	53.7226546885253	55.1344468141555	62.2537086879946	57.2140461265407	C13G5.2	C13G5.2
WBGene00049391	0	0	0	0	0	0	0	0	0	0	0	0	0	0	0	0	0	0	0	0	0	0	0	0	21ur-200	21ur-200
WBGene00198294	0	0	0	0	0	0	0	0	0	0	0	0	0	0	0	0	0	0	0	0	0	0	0	0	T07D3.11	T07D3.11
WBGene00195056	1.73482749866413	0.721101296728887	0.58572741879406	1.86538003297607	1.09209290174397	1.25793458132892	1.02619863040144	1.07577798639551	0.92947688663718	3.01289725591206	1.61426485995159	0.708012940532633	1.34676200704171	0.986516067822109	1.8596563474088	1.45762498390848	1.33189665583483	0.926958898023253	0.782551349356064	1.3840604884228	1.64901093379558	1.19820934436742	0.951936967770375	1.35644098432466	C45E1.5	C45E1.5
WBGene00167534	0	0	0	0	0	0	0	0	0	0	0	0	0	0	0	0	0	0	0	0	0	0	0	0	21ur-8191	21ur-8191
WBGene00220132	0	0	0	0	0	0	0	0	0	0	0	0	0	0	0	0	0	0	0	0	0	0	0	0	Y11D7A.22	Y11D7A.22
WBGene00172854	0	0	0	0	0	0	0	0	0	0	0	0	0	0	0	0	0	0	0	0	0	0	0	0	21ur-12020	21ur-12020
WBGene00165999	0	0	2.3150178933289	0	0	1.80794061039481	2.02796396007904	0	0	0	0	0	0	0	0	4.18988307062871	0	0	3.53478976851991	0	0	0	0	1.78705716982455	21ur-13107	21ur-13107
WBGene00169735	0	0	0	0	0	0	0	0	0	0	0	0	0	0	0	0	0	0	0	0	0	0	0	0	21ur-12674	21ur-12674
WBGene00046332	0	0	0	0	0	0	0	0	0	0	0	0	0	0	0	0	0	0	0	0	0	0	0	0	21ur-3261	21ur-3261
WBGene00173691	0	0	0	0	0	0	0	0	0	0	0	0	0	0	0	0	0	0	0	0	0	0	0	0	21ur-7415	21ur-7415
WBGene00165804	0	0	0	0	0	0	0	0	0	0	0	0	0	0	0	0	0	0	0	0	0	0	0	0	21ur-10000	21ur-10000
WBGene00200761	0	0	0	0	0	0	0	0	0	0	0	0	0	0	0	0	0	0	0	0	0	0	0	0	C02D4.14	C02D4.14
WBGene00005363	0	0	0	0	0.0408305003805178	0	0.0383668857312251	0	0	0	0.120706291329713	0	0	0	0	0	0	0	0.0668744010260523	0	0.0657623579603763	0.0977409096633865	0	0	srh-147	srh-147
WBGene00019620	69.4745277214063	67.9506612631659	69.667419114648	70.7287309340894	74.634811184799	67.5023044555598	95.9025704785471	94.1138830933518	99.3031838382139	115.693024400047	104.633339781937	89.7829195418192	90.8454267098642	89.8765331558333	95.0843987975816	89.2087456557665	82.4541080030364	91.9864496622698	100.502339768237	108.283008950698	103.770125754915	93.0078349400616	94.6252797920415	96.5940984736047	fah-1	fah-1
WBGene00219290	0	0	0	0	0	0	0	0	0	0	0	0	0.167274592718985	0	0	0	0	0	0	0	0	0	0	0	AH6.17	AH6.17
WBGene00174275	0	0	0	0	0	0	0	0	0	0	0	0	0	0	0	0	0	0	0	0	0	0	0	0	21ur-14800	21ur-14800
WBGene00018164	77.3537376934612	72.3642514896396	68.171702552844	69.299132443196	68.4963452346655	69.2651241217548	56.461274219991	55.5033524603769	56.6969616224399	58.2924289804305	56.6806652997544	58.3988328094174	60.3766506575186	60.6401964959531	59.1977771256216	58.1390786139011	57.3719200848782	54.8620117362641	55.1997977307819	51.2320828142775	49.5257621869015	54.0925328947286	61.4776894237502	48.9036041374084	sup-36	sup-36
WBGene00005319	0	0	0	0	0	0	0	0	0	0	0	0	0	0	0	0	0	0	0	0	0	0	0	0	srh-100	srh-100
WBGene00166161	0	0	0	0	0	0	0	0	0	0	0	0	0	0	0	0	0	0	0	0	0	0	0	0	21ur-10145	21ur-10145
WBGene00015588	1.91508804507561	2.3482846550832	1.57605956328875	1.87534821982845	1.95904944469118	1.89360363183496	1.91164682521167	1.61168686336133	1.7955979090148	0.871084255915041	1.22512370501729	2.22750405430416	1.6105915274015	1.63353284048349	2.28975910388796	2.19420310431928	2.13192036614758	1.93691589711639	1.32664803032979	1.5824408481813	1.88103303193395	2.49511499232136	1.66384549534373	1.80933967817648	C08A9.8	lido-3
WBGene00165738	0	0	0	0	0	0	0	0	0	0	0	0	0	0	0	0	0	0	0	0	0	0	0	0	21ur-7199	21ur-7199
WBGene00021980	0.323610927944989	0.887783549495638	0.600931715202805	0.492120390122947	0.560220709794496	0.891678990788047	0.736985666580023	0.378412457866831	1.08983339701057	0.47102567023971	0.607261564538855	0.813558503731935	0.798327815189125	0.636192244338044	0.99799376483553	0.435043483229681	0.491929197482628	0.760816697512287	0.871681778516343	0.770850570454795	0.812071639090431	0.715236322876697	1.12857023840048	0.881379246922121	glb-32	glb-32
WBGene00008875	0.0856959871382965	0.03918259091882	0	0.0361997995644176	0.111264784179316	0	0	0.0835067317005636	0.0721501815205854	0.155916435034339	0.146190925669375	0	0.0406551178703262	0.191444549051286	0.155459123086925	0.108004350838629	0.0361857356577056	0.0719547239054758	0.060745159688149	0.0805777558141868	0.179205116209536	0.118376879134052	0.14368206642106	0.184262850571107	F15H10.8	F15H10.8
WBGene00048544	0	0	0	0	0	0	0	0	0	0	0	0	0	0	0	0	0	0	0	0	0	0	0	0	21ur-923	21ur-923
WBGene00017243	1.58283700548667	2.14220273978661	0.822993060022608	1.23026791603086	0.876843635741229	1.74454245114276	0.360472433049116	0.740352305717693	0.53305635923915	0.518370300032546	0.486036215390503	0.795851063505605	1.50183053317831	1.75388208153829	1.60797743516996	1.11713327336594	0.42775302513873	1.48851440940131	0.807829826179278	0.674696613979813	0.7943965610933	1.13696197214242	1.74093322656057	1.17984669253229	F08C6.5	F08C6.5
WBGene00165405	0	0	0	0	0	0	0	0	0	0	0	0	0	0	0	0	0	0	0	0	0	0	0	0	21ur-10634	21ur-10634
WBGene00174786	0	0	0	0	0	0	0	0	0	0	0	0	0	0	0	0	0	0	0	0	0	0	0	0	21ur-8146	21ur-8146
WBGene00023385	0	0	0	0	0	0	0	0	0	0	0	0	0	0	0	0	0	0	0	0	0	0	0	0	WBGene00023385	Y67D2.t1
WBGene00000766	27.6886797247169	24.69143410261	25.7438094833643	25.3607716143155	25.1567702235063	26.1142581383286	18.5134915567829	19.9103559386862	20.4180803627019	23.1040066743171	21.4022555502116	20.2655922812238	21.1984858584683	20.9885225307824	18.9832484554883	20.5689336300996	21.0290063974201	21.0361813398229	22.1717174430248	22.2164999604621	21.510190958243	18.5700599191239	20.9261034837432	20.8307517366638	coq-6	coq-6
WBGene00195627	0	0	0	0	0	0	0	0	0	0	0	0	0	0	0	0	0	0	0	0	0	0	0	0	R13A1.13	R13A1.13
WBGene00048926	0	0	0	0	0	0	0	0	0	0	0	0	0	0	0	0	0	0	0	0	0	0	0	0	21ur-3300	21ur-3300
WBGene00172744	0	0	0	0	0	0	0	0	0	0	0	0	0	0	0	0	0	0	0	0	0	0	0	0	21ur-11591	21ur-11591
WBGene00007399	0.0528357700721485	0.0966319396625592	0.0490568877496538	0.089275792265829	0.228667282655776	0.229869340978553	0.0429740092448637	0.102971973903218	0.08896823594163	0.0480650564106868	0	0.047439010344467	0	0	0.0479240788123668	0	0.0446205539593504	0.0443636087853135	0.0374523638440555	0.0662401732962908	0	0.145970278811112	0	0	clec-162	clec-162
WBGene00049521	0	0	0	0	0	0	0	0	0	0	0	0	0	0	0	0	0	0	0	0	0	0	0	0	21ur-54	21ur-54
WBGene00009524	0.0581780534905546	0.106402502450662	0	0	0.050357617135972	0	0	0.0566917922989382	0.0979639131312837	0.211699870679958	0	0.0522356213904076	0	0.155963492627114	0	0	0	0	0	0.0364688954092356	0.0405534540755654	0.0401823739727256	0.0780353267406826	0.125094001887719	F38A1.11	F38A1.11
WBGene00004965	3.13534420008977	3.05827551954	2.66850864949589	2.95790657638435	2.94004052141154	3.06916864099958	3.18766790132185	3.00432552003355	2.59575039284988	3.32761772775384	2.49604227180805	2.81509336834532	1.58660452016091	2.24139151080883	1.04275525575571	1.66842649219646	1.58870547210956	1.75506332559863	2.70400834088873	3.07911033095942	2.40406703801256	2.99563207161936	2.94384765548683	3.14607669418214	spe-11	spe-11
WBGene00003511	36.9846197189954	40.8509607623079	31.3974301782732	33.8353924178678	32.4626781894391	33.5598975804537	49.7273662711049	50.2127303219167	57.6412667442107	47.7269797738299	53.6113160995166	54.987319302938	48.8426875507944	49.1099330950854	52.0158823033465	54.4248353028542	40.7972630412263	49.9396478875509	45.6945219034709	46.8885798118744	43.0880449552882	41.4380731593732	53.2660779404035	42.1819952794003	mxl-3	mxl-3
WBGene00049462	0	0	0	0	0	0	0	0	0	0	0	0	0	0	0	0	0	0	0	0	0	0	0	0	21ur-3319	21ur-3319
WBGene00170554	0	0	0	0	0	0	0	0	0	0	0	0	0	0	0	0	0	0	0	0	0	0	0	0	21ur-12200	21ur-12200
WBGene00219854	0	0	0	0	0	0	0	0	0	0	0	0	0	0	0	0	0	0	0	0	0	0	0	0	C41C4.18	C41C4.18
WBGene00200981	0	0	0	0	0	0	0	0	0	0	0	0	0	0	0	0	0	0	0	0	0	0	0	0	F35E12.12	F35E12.12
WBGene00015121	0.956351564228295	1.96771751107389	1.10994008584262	2.2219073321685	1.24169466910616	1.0401850087203	0.97231148770913	0.465959936703601	1.00647855956798	0.217499867136944	1.42753102531488	0.429333874441706	1.36111106952161	0.640945860111429	0.433723854822425	1.80796324280554	0.605739301009811	0.401500788184892	0.508428665335055	0.899233037488002	0.499974091342587	1.48619739351177	0.801732808979616	1.19953152495073	B0302.4	B0302.4
WBGene00201893	0	0	0	0	0	0	0	0	0	0	0	0	0	0	0	0	0	0	0	0	0	0	0	0	F15A2.14	F15A2.14
WBGene00044952	0	0	0.439958151673366	0	0.410152537759048	0.343590523242453	0.385404915490135	0	0.199474031262795	0.215531542547469	0.202087456072371	0.425448500012369	0.449597774095372	1.05857574181299	0.429798752063851	0	0	0.198933648444551	0.671770001257177	0.297031727315041	0.165149812977415	0.327277254076498	0.476686385067518	0.339621724582041	Y24D9A.9	Y24D9A.9
WBGene00174887	0	0	0	0	0	0	0	0	0	0	0	0	0	0	0	0	0	0	0	0	0	0	0	0	21ur-15296	21ur-15296
WBGene00168164	0	0	0	0	0	0	0	0	0	0	0	0	0	0	0	0	0	0	0	0	0	0	0	0	21ur-6996	21ur-6996
WBGene00018016	59.4535540088358	60.9168253559159	61.5964446800915	61.3168693936042	61.5463678019814	59.1118487923524	52.3979169790056	57.0331303153978	51.873430703221	53.0877604370374	54.6282864157308	56.2729426510143	60.1173719996132	59.5886694998098	61.4795048690077	56.3742186184919	65.1130105961135	58.5232068369789	61.9883682181018	57.9755195278628	58.8078164532969	66.1036868162567	61.1310772962023	60.8114035354695	lrr-1	lrr-1
WBGene00200156	0	0	0	0	0	0	0	0	0	0	0	0	0	0	0	0	0	0	0	0	0	0	0	0	C06A12.17	C06A12.17
WBGene00000430	0.610869561650824	0.23940563051399	0.567179383865581	0.58981540090291	0.528754979927706	0.316389606819092	0.141957477205533	0.170075376896815	0.661256413636165	0.476324709029907	0.14887109263998	0.940241185027336	0.248402770187693	0.623853970508458	0.474927621030555	0.366614768680012	0.294793126491441	0.366369469218714	0.37115292569459	0.601736774252388	0.425811267793436	0.421914926713618	0.643791445610632	0.125094001887719	ceh-5	ceh-5
WBGene00003978	10.5840501590838	11.778244923683	9.77507020627006	8.65798543036625	9.71875081517234	12.1615427476772	10.3849106319342	9.33140837947228	10.8205594958645	9.90857282420501	9.86370501502327	12.1426869617167	10.0423793722939	9.38283043879699	9.44775802263992	10.4220540657912	7.89793349584022	9.82732223316081	9.20935601723476	9.93436113447307	9.19283913509741	10.4237805423365	9.14515607231048	10.4155807988865	pes-4	pes-4
WBGene00255611	0	0	0	0	0	0	0.262884217047283	0	0	0	0	0.580395793226751	0	0.288821282642804	0	0	0.545913197206373	0.542769584027725	0	0.405209948991507	0	0.223235410959586	0	0	Y116A8C.470	Y116A8C.470
WBGene00008575	0.409704602046159	0.524519378277913	0.152160800500491	0.553817277843108	0.425557327909622	0.594158886045243	0.199940108740187	0.319390379148947	0.137977342438428	0.223626623957703	0.209677595267577	0.514999084130779	3.88736729558205	2.63600269228926	3.49320785421535	4.13087063301422	4.01361533720742	3.37128713459474	5.7502565952683	5.03373485930295	4.28381557136254	4.52759143354654	5.33058217876494	4.93328458148749	scl-24	scl-24
WBGene00165712	0	0	0	0	0	0	0	0	0	0	0	0	0	0	0	0	0	0	0	0	0	0	0	0	21ur-14103	21ur-14103
WBGene00018458	1.56702497017903	1.63062658554421	1.25426666047232	1.55214579184976	1.1225227349195	1.80234327104374	0.835043983561959	1.0530983089586	1.18284600994429	0.688188434098936	0.875712309646941	1.21290142547386	1.64063749143574	1.73829279708239	1.37233987501089	0.635616936411167	1.18647388371168	1.76946245195416	1.68531772245222	1.49036971951056	1.4312983791376	1.04499053056005	1.23213673801078	1.93643965770462	fbxb-30	fbxb-30
WBGene00020984	0.141132744316709	0.172079518788133	0.305757080250987	0.317959784853321	0.0407204451234275	0.136448347954325	0.191317354724438	0.504266616136108	0.277256357918728	0.171185879256031	0.120380937444728	0.126717140839264	0.178546465543715	0.0840773545159647	0.298696617000349	0.276690391456613	0.0397295318721619	0.0395007513982441	0.133388293151695	0.265407055538912	0.295132954188751	0.162462428461155	0.220854698322687	0.236026418656073	W03D8.1	W03D8.1
WBGene00169504	0	0	0	0	0	0	0	0	0	0	0	0	0	0	0	0	0	0	0	0	0	0	0	0	21ur-13547	21ur-13547
WBGene00219310	0.180241818043026	0.329646307076063	0.0836753455420085	0.152275921059271	0.234019907516565	0.261389003912503	0.513099315200722	0	0.07587566421528	0.163967197600656	0.23060926570737	0.0809157646323009	0.256526096579373	0.644255391230765	0.408715680749187	0.378603891924281	0.228325141000256	0.454020684746083	0.255526971218307	0.451938118668669	0.314097320722967	0.3112232063292	0.302202211990595	0.0645924278249837	C17E4.19	C17E4.19
WBGene00015092	46.6430751011841	48.9163936942099	46.7233178924943	47.2489958993574	48.3106480502287	47.6123602910461	41.3901963268457	46.2788890431656	42.415726712518	46.139128571978	45.916673221823	40.1508397930592	40.281530300707	42.5906791757936	42.8718447092447	42.4718255262163	43.7887303566746	40.0194282917393	46.2235859892074	44.7443777296665	40.8778817081699	45.1172039006192	47.1881729863793	44.7092724584646	mrpl-47	mrpl-47
WBGene00002278	30.5863401062327	30.133439544721	30.5000196319521	29.6356166563692	26.2077264819626	32.2978467000393	27.4711424454715	30.9744350458442	25.1453541269199	25.2667330919597	27.4928933362635	29.1862686118505	29.4439432900933	29.8751287448795	30.044537126098	29.6460979938493	31.4195031673098	29.9429664430226	29.2401420832084	29.3614014512864	29.1363421521302	31.1669965509471	28.216899580791	30.9417187380428	lep-2	lep-2
WBGene00201250	0	0	0	0	0	0	0	0	0	0	0	0	0	0	0	0	0	0	0	0	0	0	0	0	C09H10.17	C09H10.17
WBGene00012982	30.5322323247788	32.7948692314912	30.3689476799161	29.2152441652134	30.4287199420841	33.7224025515555	30.1156568105166	30.8042451325352	29.0861927647523	25.3661322173465	27.0500310080376	32.7751598646771	34.6355408947273	36.5690173756488	34.2884277941196	33.7465115036254	35.0161809720987	33.4123290420211	30.7301230359245	30.0515917131904	32.6178329397734	34.1718468349883	29.0294432304981	31.8578635606448	jmjd-2	jmjd-2
WBGene00017951	26.655871915969	28.1119278588582	29.2445779891904	27.3786571717893	27.8810559012044	28.9062743931885	26.4377781572784	27.6111147687907	25.4936554268424	25.903815683481	26.1976521922573	28.0539626692416	29.7260183030596	30.1840623625217	30.8411041984032	30.2971542134172	32.9337965071478	29.231231622111	30.9558599971357	27.3136628203965	29.651055678981	30.4138262434395	28.2841565094569	30.4778732017726	panl-2	panl-2
WBGene00013594	14.069402819897	12.7649366744024	13.1655970182256	14.5433934469211	14.8525785420006	15.5627680150845	17.4118549491297	16.8283223294108	19.4172940568962	21.7332559546838	20.3776132075167	21.3015653088385	14.4487175072294	17.0097170568033	13.7123464870782	13.7219774325754	13.1398832988282	15.5195496971468	14.4315521160489	15.4944769536394	12.5378118290526	12.5374087811634	14.8012210888544	14.5921032760489	Y87G2A.2	Y87G2A.2
WBGene00022956	0	0	0	0	0	0	0	0	0	0	0	0	0	0	0	0	0	0	0	0	0	0	0	0	C39D10.t1	C39D10.t1
WBGene00015321	0.0639319269126974	0.11692582686886	0.0593594331622795	0.0540123993500833	0.110676081617521	0.0463574515485849	0.0519990758994626	0	0	0.0581593051318567	0	0.0574017817477006	0.0606600171398518	0	0.0579887205165513	0	0.107982830216645	0.161041524931303	0	0.0400757092409183	0	0.132469364745249	0	0.04582197871345	fbxc-38	fbxc-38
WBGene00167906	0	0	0	0	0	0	0	0	0	0	0	0	0	0	0	0	0	0	0	0	0	0	0	0	21ur-11948	21ur-11948
WBGene00201913	0	0	0	0	0	0	0	0	0	0	0	0	0	0	0	0	0	0	0	0	0	0	0	0	2RSSE.8	2RSSE.8
WBGene00165469	0	0	0	0	0	0	0	0	0	0	0	0	0	0	0	0	0	0	0	0	0	0	0	0	21ur-7224	21ur-7224
WBGene00012306	10.9654969929841	10.4536280549041	8.95948286255877	9.35675740699381	8.37623820109858	10.6943000085029	10.34580148011	8.62843142476509	9.48608677153452	8.4042631907371	9.0024142407946	10.4854121681059	7.07492706712592	7.98598407273916	8.08122915366127	8.29201989894059	6.76017745566761	8.60872344425963	7.48135478494332	8.88428116959023	8.15952481740302	9.08836940116096	7.29895870273453	8.62559164848824	W06F12.2	W06F12.2
WBGene00200283	0	0	0	0	0	0	0	0	0	0	0	0	0	0	0	0	0	0	0	0	0	0	0	0	C06A6.13	C06A6.13
WBGene00020558	72.100591842255	70.0393363361954	69.2602613565797	74.5612381427294	70.1557488044979	71.2526730973407	62.5999500434643	68.3137785462845	62.436678643113	66.7819157270042	63.6802970423071	65.5480826131326	68.7952877529942	61.8373418950983	66.0768864042511	67.4972943980735	69.7917020728695	63.7600708193617	70.8926404230227	64.4710990790311	72.0614831652467	67.3958209318597	64.4174883041013	67.0098542571853	T19B4.5	T19B4.5
WBGene00171612	0	0	0	0	0	0	0	0	0	0	0	0	0	0	0	0	0	0	0	0	0	0	0	0	21ur-14545	21ur-14545
WBGene00201200	0	0	0	0	0	0	0	0	0	0	0	0	0	0	0	0.543132990637055	0	0.542769584027725	0	0	0	0	0	0	C10C5.11	C10C5.11
WBGene00168051	0	0	0	0	0	0	0	0	0	0	0	0	0	0	0	0	0	0	0	0	0	0	0	0	21ur-12409	21ur-12409
WBGene00012439	14.3931451339189	15.8159375814672	16.4984306877512	16.5134968012975	14.5604150904462	14.00131382213	14.7417380174977	17.7193916427564	17.9027943058358	18.6973613159929	18.9962208708029	17.1774831879994	19.6699026166725	18.73679063009	20.093091658985	20.2052845363011	18.1577892957681	19.3462973112326	18.3897037844152	22.7229271396007	18.5793539599592	18.1229779444861	19.2660747298122	19.1037220077398	Y12A6A.1	Y12A6A.1
WBGene00173780	0	0	0	0	0	0	0	0	0	0	0	0	0	0	0	0	0	0	0	0	0	0	0	0	21ur-5759	21ur-5759
WBGene00013440	0.100783992120186	0.0921624936308387	0.115593624429127	0.0901552073390997	0.0718417092293078	0.0988717521309663	0.0964385035363675	0.0924322700526166	0.0998273571310636	0.0593248618583443	0.0859649651793362	0.0904896973814805	0.0956260664218927	0.127144151598191	0.0967923140687272	0.109585936290221	0.090120181332302	0.094579074934179	0.0756425799649301	0.144934129173932	0.0619872769497433	0.126934809085037	0.131207495708689	0.118975273534515	nrps-1	nrps-1
WBGene00165661	0	0	0	0	0	0	0	0	0	0	0	0	0	0	0	0	0	0	0	0	0	0	0	0	21ur-13474	21ur-13474
WBGene00012726	0.0480148997171015	0.10976874393122	0.289775279632641	0.121695062084507	0.270144025901363	0.174079563586846	0.156211804352719	0.18715309699787	0.141488457754949	0.131038434396123	0.245729451400242	0.107776385262189	0.182230367858922	0.257436301447782	0.544392046114804	0.282399271610463	0.162197043461591	0.241894560144406	0.170175573450064	0.255834066832327	0.301222354894158	0.182395920371381	0.257613183187948	0.20648253406501	Y39G8B.5	Y39G8B.5
WBGene00000976	81.3246394240576	86.8234650831151	79.636969779618	81.6016601899531	81.6625627541642	82.8761635735152	81.1340745773016	80.9647280070375	77.1044203811412	70.5922694254728	74.1849599360512	81.4348141890547	78.3409501693704	84.1630079188246	83.866331242427	87.1797016876418	85.3930204205506	81.9075431566246	74.4009690374772	72.3490427747568	80.6197702559613	83.5621212378486	74.4768680767617	78.0138645284463	dhs-13	dhs-13
WBGene00018028	0.0542031554259826	0.0495663831291906	0.100652951883865	0	0	0.157212226990853	0.13225851913559	0.105636880060133	0	0.0493089760900524	0.0462332585838447	0	0.102858289932792	0.0968717345510027	0.0983287000063261	0.136626621868328	0.137325990601603	0.227558676533363	0.192108139593473	0.169886158738675	0.0377827211884149	0.149747977538108	0.145407441131707	0	F35B3.1	F35B3.1
WBGene00201671	0	0	0	0	0	0	0	0	0	0	0	0	0	0	0	0	0	0	0	0	0	0	0	0	Y55F3BR.17	Y55F3BR.17
WBGene00171685	0	0	0	0	0	0	0	0	0	0	0	0	0	0	0	0	0	0	0	0	0	0	0	0	21ur-7444	21ur-7444
WBGene00219416	0	0	0	0	0	0	0	0	0.126314501172142	0	0	0.134705040834862	0.142351157700684	0	0	0	0	0	0	0	0	0	0	0	F23H12.21	F23H12.21
WBGene00170920	0	0	0	0	0	0	0	0	0	0	0	0	0	0	0	0	0	0	0	0	0	0	0	0	21ur-15403	21ur-15403
WBGene00200833	0	0	0	0	0	0.527316011365153	0	0	0	0	0	0	0	0	0	0	0	0	0	0	0	0	0	0	D2092.14	D2092.14
WBGene00199761	0.356192164227886	0	0	0	0.308311941648808	0	0	0	0.599779059987452	0	0	0.639619853760093	0	0.318292842096152	0.3230800143065	0	0	1.49538558864781	0	0.223278951485116	0.24828645352387	0	0.477767306575608	0.765881644210522	C23H4.12	C23H4.12
WBGene00014600	0	0	0	0	0	0	0	0	0	0	0	0	0	0	0	0	0	0	0	0	0	0	0	0	Y66D12A.t1	Y66D12A.t1
WBGene00173748	0	0	0	0	0	0	0	0	0	0	0	0	0	0	0	0	0	0	0	0	0	0	0	0	21ur-9107	21ur-9107
WBGene00044921	5.67034945311166	6.06788464436381	4.5926967883783	8.45990984013967	7.6232613959294	4.37404986385842	6.96703747575542	5.87818122915258	6.29768012986824	6.36562975201258	6.17437711410055	5.84942672712859	4.69332422935273	3.88111917136598	3.72063113249743	4.561566246249	6.21510854238868	4.3559135049967	5.90081840390017	6.50389978035677	5.12991849942059	3.91639267061357	7.76757169400343	5.96646506699487	F53C11.9	F53C11.9
WBGene00198943	0	0	0	0	0	0	0	0	0	0	0	0	0	0	0	0	0	0	0	0	0	0	0	0	F58B6.8	F58B6.8
WBGene00019506	0.55327831849807	0.597939134809198	0.560407789739561	0.722396384391172	0.435368447861429	0.875314186012474	0.654558972705628	0.294078461493051	0.338780103047667	0.549077474386059	0.471925653901954	0.722567673411978	0.524962626717507	0.404516263297991	0.547466998306115	0.549393889664572	0.424773957480463	0.760190253133932	0.855683978546606	0.472939565825822	0.666151839281621	0.764275700922158	1.04571835545872	1.04545419445067	K07H8.5	K07H8.5
WBGene00000081	71.8353670039059	70.7022579381912	69.849083982353	64.3798239800639	67.1158400967898	68.4289190008731	87.4599866205183	85.5076097873358	91.2360514032187	91.6456839212164	90.5329253594352	80.9596620795323	70.4027830064376	66.0565887210802	68.791322791142	73.938523698292	65.0596838938471	70.0579407983161	78.0367761409933	81.3399762857638	73.3452959523961	75.7486856431646	75.7548044395468	76.7513517426932	ads-1	ads-1
WBGene00198455	0	0	0	0	0	0	0	0	0	0	0	0	0	0	0	0	0	0	0	0	0	0	0	0	Y54G9A.14	Y54G9A.14
WBGene00005561	0.0994496640864182	0.0454711548934455	0.0461684480151063	0.0840192878779074	0	0.0360557956488994	0	0.0484545233324258	0	0	0	0.0892916604964232	0.0471800133309958	0	0	0	0.0419933228620287	0.0835030129273423	0.0352471914239877	0.0311699960762698	0	0.103031728135194	0.033348430231061	0.0712786335542556	sri-49	sri-49
WBGene00006818	0.934337047492848	0.922762601552854	1.04101447023355	0.978815708136521	1.06753835041996	0.975591078842596	1.39829634934786	1.09256130768832	0.723716274738606	1.39395525126525	0.733198100796475	0.771789695061696	0.531911713464011	0.935113017892763	0.508487816949202	0.910649104215876	0.725935964593485	0.658994334354861	1.00669601544571	1.07766757312088	0.781544082826741	1.0067104400019	0.977530324267652	1.07146896691836	unc-86	unc-86
WBGene00198656	2.11130032828626	2.31682868239346	3.5285353374126	1.42697274411994	2.19299300430846	0.306183490470089	0.343445509368225	0.41147268604068	0.711028401759317	0.384132829862828	0	0	0	1.50932412219788	0.383006145992383	0.709576971638734	1.06981376549313	0	2.09521812892108	1.05877438284878	0.588679172064658	0	0.283192718010542	0.605293557521219	Y37D8A.27	Y37D8A.27
WBGene00194926	9.47901043940933	8.25536656944795	9.42970650515436	10.2963464381758	9.18158277953282	9.00073881468107	6.05766820833955	6.59775168996263	10.2608753840095	12.5240548494932	8.27774609937819	8.30816564356051	7.06663053120162	5.24360018315299	4.50362399253112	5.119964872945	5.14617311332042	8.5275652318149	7.6790260488536	8.20550146707802	6.76473565829474	8.57339444676687	6.65991150631688	6.79389837838471	K08D8.12	K08D8.12
WBGene00167697	0	0	0	0	0	0	0	0	0	0	0	0	0	0	0	0	0	0	0	0	0	0	0	0	21ur-9774	21ur-9774
WBGene00001887	0.127397197424572	0.116499090274448	0	0	0.220544308624695	0.184753055076842	0.103618596500389	0.124142610873587	0	0	0.108665031124073	0	0	0	0.115554165700865	0	0.107588732296146	0	0.0903048481008736	0.0798588950567204	0.177606368214155	0	0.0854401387671708	0	his-13	his-13
WBGene00200542	0	0	0	0	0	0	0	0	0	0	0	0	0	0	0	0	0	0	0	0	0	0	0	0	T06E8.7	T06E8.7
WBGene00196139	0	0	0	0	0	0	0	0	0	0	0	0	0	0	0	0	0	0	0	0	0	0	0	0	T01C1.6	T01C1.6
WBGene00022008	0.522855544922246	0.136608063060765	0.138702926561789	0.315521790782584	0.129306292217902	0.704090993777152	0.0607521300451639	0.582283744011919	0.251547851121699	0.203847949656165	0.50968705040792	0.469449949728342	0.566967806419842	0.467223016429301	0.542000138123315	0.376551545577188	0.126159683234568	0.125433199161899	0.635354509034962	0.468216916809017	0.156197326681921	0.670661591270883	0.500940043271144	0.588887598044895	Y59H11AM.4	Y59H11AM.4
WBGene00219614	0	0.317093550349656	0	0	0.150072368948261	0.125717724563878	0.14101736146245	0	0.875836309451875	0.157723413586062	0.443655574092655	0.311338140737529	0.329010291639329	0.309861243630029	0	0.145674742521859	1.024942989457	0.145577272537237	0.614491598832103	0.760774970457565	0.241709328927211	0.239497593214921	0.232555609492101	0.372796694367373	linc-105	linc-105
WBGene00022734	100.8906528054	92.0509422129121	103.758798701548	104.891843675856	108.653705794252	97.5281325124878	101.539889809023	101.711016882178	91.7770000585274	106.861056447212	101.024313520755	100.080257139918	102.886474900885	103.334327156546	104.784794989383	102.636125851858	105.189010255161	99.1597366907245	101.378233634046	95.0619886120436	98.9752204490545	102.609815458081	103.239203832638	103.489339116281	ZK418.5	ZK418.5
WBGene00174065	0	0	0	0	0	0	0	0	0	0	0	0	0	0	0	0	0	0	0	0	0	0	0	0	21ur-12377	21ur-12377
WBGene00195297	0	0	0	0	0	0	0	0	0	0	0	0	0	0	0	0	0	0	0	0	0	0	0	0	T19D2.5	T19D2.5
WBGene00021660	24.248405609467	23.5588633067902	21.7750737552716	20.6172958546985	22.5685027186686	24.4242922283037	22.1384185808851	21.81278193126	19.6799585222579	18.2794243176104	19.3250906686159	23.5844702139782	20.8890427432587	21.512205879602	22.3640370303598	21.2220606919998	21.855352481262	21.5501863540441	20.504926187799	22.4289791677045	21.030055939965	23.3182919928486	21.5356669236522	21.2339762937329	Y48G1A.4	nol-14
WBGene00020523	0	0	0	0	0	0.0365768331582765	0	0	0	0	0.0430263273525954	0	0	0.0901523078769448	0	0	0.0426001627877805	0.0423548519327993	0.035756543901213	0	0.0703239088015584	0.0696804172937437	0	0	dmsr-14	dmsr-14
WBGene00195154	0	0	0	0	0	0	0	0	0	0	0.409736952220128	0	0.22789244971348	0.214628659578598	0.21785670689475	0.403612589372491	0	0.403342534919685	0	0	0	0	0	0	F13A2.10	F13A2.10
WBGene00013160	39.219645326065	39.8578022693563	41.2573729421913	37.1822816920551	38.9872949347687	41.6021793429768	37.1446263715018	37.8631128643642	32.5777291042373	32.3680111155458	33.3494239188094	39.4066334496978	41.9119731938308	44.6392807275984	40.2679944317799	42.6858492830674	41.3507115267725	41.9104039923246	42.6181004253171	40.9324629168525	39.0346567607662	43.5505567485861	40.3358276733934	43.5993650594763	Y53F4B.13	Y53F4B.13
WBGene00020321	3.22656755318131	3.02525055719707	3.18540683606254	2.51890742585291	2.79284444490453	2.69498791455888	4.38495795424267	3.94012378614305	3.47305760672141	3.30677840122166	3.51856014585912	4.0337960356087	3.603971548745	4.01466088665739	3.92685864502643	4.04934877106784	3.65617060157092	3.08641986549307	3.18461948723908	3.81472611105967	4.01422256021002	3.61077182656629	3.61567738564473	3.60059958631577	T07F12.1	T07F12.1
WBGene00198213	0	0.334833049669917	0.339967662656692	0	0.633872103809437	1.06200707184031	0.893438667727131	0.356801489993317	0.308278048315229	0	0	1.31502263640187	0.694832923601939	1.63598069189281	1.32846887001554	1.2305950277371	0	1.22977164492995	0.778642501457183	0.229524516561623	1.02092611658766	0.252896059968203	0.491131427039261	1.04973987598085	M03F4.12	M03F4.12
WBGene00077664	1.44225833204129	1.20419598581887	0.989774117267566	0.423819449750594	0.542776711645207	1.18219829134798	0.510026864211496	0.794364035805481	0.47515430919964	0.342269251997538	0.320919720661035	0.337811204201438	1.96342309369913	1.40086969425552	1.08067362869228	1.10643020008818	0.953223283265738	1.52690509327081	1.11123630447482	0.86477141209924	0.917916505422976	0.866206864082707	1.55603376075732	1.1685427721248	C43D7.11	C43D7.11
WBGene00008249	0.108070687598553	0	0	0.0456513468191107	0	0	0.0439496833453663	0	0.0909881546110995	0	0.0460901215603653	0.145548171056863	0.102539843214734	0.144857733090199	0.0490121383932461	0.0454012097436548	0.136900832735963	0	0.0383026755102776	0.135488156319142	0	0.074642180754289	0.108717947471539	0.116186379462277	srsx-28	srsx-28
WBGene00022689	0.433240823865832	0.282985378858145	0.114929966335477	0.366020195595778	0.214287732493498	0.314145708898389	0.201358123695791	0.241241669357184	0	0.225212628382935	0.211164670411319	0.111139619979591	0.17617217743808	0.276531015296302	0.224552066681113	0.208008379392915	0.26134142419454	0.363771104188794	0.219357521096094	0.155186788975471	0.172567889683257	0.25648323812378	0.207540762608198	0.310517025962422	math-48	math-48
WBGene00014647	0	0	0	0	0	1.05463202273031	0	0	0	0	0	0	0	0	0	0	0	0	0	0	0	0	0	0	WBGene00014647	B0399.t4
WBGene00013628	0	0	0	0	0	0	0	0	0	0	0	0	0	0	0	0	0	0	0	0	0	0	0	0	Y102A5C.27	Y102A5C.27
WBGene00047843	0	0	0	0	0	0	0	0	0	0	0	0	2.36574066845422	0	0	0	0	0	0	0	0	0	0	0	21ur-2912	21ur-2912
WBGene00167790	0	0	0	0	0	0	0	0	0	0	0	0	0	0	0	0	0	0	0	0	0	0	0	0	21ur-8161	21ur-8161
WBGene00195293	0	0	0	0	0	0	0	0	0	0	0	0	0	0	0	0	0	0	0	0	0	0	0	0	F56A4.13	F56A4.13
WBGene00049659	0	0	0	0	0	0	0	0	0	0	0	0	0	0	0	0	0	0	0	0	0	0	0	0	21ur-2237	21ur-2237
WBGene00199539	0	0	0	0	0	0	0	0	0	0	0	0	0	0	0	0	0	0	0	0	0	0	0	0	ZK381.51	ZK381.51
WBGene00169079	0	0	0	0	0	0	0	0	0	0	0	0	0	0	0	0	0	0	0	0	0	0	0	0	21ur-12757	21ur-12757
WBGene00196392	0	0	0	0	0	0	0	0.349469952527701	0	0	0	0	0	0	0	0	0	0	0	0	0	0.743098696755884	0	0	ZC487.7	ZC487.7
WBGene00170553	0	0	0	0	0	0	0	0	0	0	0	0	0	0	0	0	0	0	0	0	0	0	0	0	21ur-7431	21ur-7431
WBGene00172051	0	0	0	0	0	0	0	0	0	0	0	0	0	0	0	0	0	0	0	0	0	0	0	0	21ur-9553	21ur-9553
WBGene00050361	0	0	0	0	0	0	0	0	0	0	0	0	0	0	0	0	0	0	0	0	0	0	0	0	21ur-2170	21ur-2170
WBGene00020598	0.121881396977419	0	0.0452657129980512	0.0823764526400712	0.105497801262511	0.0176753970289996	0.0594793898905865	0.0712606327779949	0	0.0665257973505456	0.0623761561340698	0.0437728670869337	0.0231287495519267	0	0.0442204488855265	0	0	0.0409351362255547	0.0691160010604451	0.0458407903188716	0.101950024212315	0	0.0163481829764	0	T20B6.2	T20B6.2
WBGene00194888	0.182758283216402	0	0	0.0772009687045694	0.0790957337214219	0.132519207044646	0.0743232864950435	0	0.153870020625053	0.0831282214711879	0	0.0820454786236768	0.0867025375873274	0	0	0.0767779620272277	0	0.0767265904122962	0	0	0	0.189341029190853	0	0	K10H10.13	K10H10.13
WBGene00046518	0	0	0	0	0	0	0	0	0	0	0	0	0	0	0	0	0	0	0	0	0	0	0	0	21ur-1461	21ur-1461
WBGene00016119	9.3747748452735	9.5957088934397	7.7151562752243	7.56019740730078	8.89839073908274	8.92199379554957	6.67185701617052	6.4881247544563	7.80322929621518	6.20239702500794	6.04268219362686	5.97813571355122	7.73257860401161	8.47248271239869	8.26171141365462	9.44322069478933	5.75791254184707	8.40823522438881	9.13723377600111	9.31570665031441	8.53974058356259	7.98333432031872	12.68173290623	7.55908821172989	C25H3.10	C25H3.10
WBGene00018723	26.4542614955742	31.5865020364008	28.1256493270666	25.4763196725079	30.8473361513546	28.3259805057931	22.6314407377407	22.0385632366291	24.1191257329771	25.0631587735631	25.6042690744678	22.5214838821993	22.6293623102925	26.94657202458	26.9788727129923	26.3732299563527	25.6979348485995	26.5857635778606	29.2452959775057	28.0963243951258	25.7970925140377	28.3064838640326	30.4276490000646	30.7495465373214	F53A3.7	F53A3.7
WBGene00011941	29.2188884718187	31.6357440322059	29.7335110674431	29.6224252685613	26.3028625219139	34.5768641738008	20.9133783383151	26.4224246250408	26.9619430559984	22.0087532966943	26.0192110573893	24.3455306837435	33.3791222439713	36.7628232621055	30.9551038707415	30.4421191850367	34.1512572877362	30.421750569054	23.5284443967106	25.7887188965309	24.4406977687559	28.6568492952808	28.2181315446218	28.2299187295722	T23B5.4	T23B5.4
WBGene00169488	0	0	0	0	0	0	0	0	0	0	0	0	0	0	0	0	0	0	0	0	0	0	0	0	21ur-8779	21ur-8779
WBGene00008140	30.4845750688825	31.7881619470982	30.8789250672998	32.6603387883154	31.6264660891338	30.8307380102841	28.524165980551	30.2532835539193	27.8479971128649	29.4797016180503	31.1655371507995	31.0972811455043	30.3517403517673	32.7798659477964	31.1193487923448	32.039770438328	32.9690755172671	30.5878559970765	31.3983298856898	32.0835391388416	32.8344009789391	32.371220901392	30.6793091422871	31.31896558165	xpf-1	xpf-1
WBGene00168627	0	0	0	0	0	0	0	0	0	0	0	0	0	0	0	0	0	0	0	0	0	0	0	0	21ur-15030	21ur-15030
WBGene00165945	0	0	0	0	0	0	0	0	0	0	0	0	0	0	0	0	0	0	0	0	0	0	0	0	21ur-13375	21ur-13375
WBGene00197695	0	0	0	0	0	0	0	0	0	0	0	0	0	0	0	0	0	0.198037550929035	0	0	0	0	0	0	C18F3.8	C18F3.8
WBGene00195419	0	0	0	0	0	0	0	0	0	0	0	0	0	0	0	0	0	0	0	0	0	0	0	0	R173.5	R173.5
WBGene00000892	43.4651966526197	42.3987818570515	40.4170143218641	37.1892006823195	35.7329127692276	42.739176010136	35.0874361829731	36.4175091413776	35.0585229880531	30.4112726487047	32.4329617506266	40.4005313168249	44.3322429930494	45.5661853070505	41.7593483830849	42.0226760366262	48.9242855228795	42.1587070615586	40.810654617445	39.7050276341	37.7245541366289	41.0475327402777	44.6870002695166	41.4047912906518	cyn-16	cyn-16
WBGene00046428	0	0	0	0	0	0	0	0	0	0	0	0	0	0	0	0	0	0	0	0	0	0	0	0	21ur-2285	21ur-2285
WBGene00169897	0	0	0	0	0	0	0	0	0	0	0	0	0	0	0	0	0	0	0	0	0	0	0	0	21ur-15480	21ur-15480
WBGene00015042	0.733043473980988	0.287286756616789	0.84266651317172	0.560324630857765	1.14815367070016	0.683401550729239	0.965310844997624	0.952422110622161	1.23434530545418	0.857384476253832	0.923000774367875	1.19097216770129	0.397444432300309	0.467890477881343	0.411603938226481	0.762558718854426	0.530627627684594	0.468952920599954	0.321665868935312	0.371982733174203	0.510973521352123	0.578626185207248	0.632086146599529	0.550413608305962	cyp-34A7	cyp-34A7
WBGene00173846	0	0	0	0	0	0	0	0	0	0	0	0	0	0	0	0	0	0	0	0	0	0	0	0	21ur-8148	21ur-8148
WBGene00196912	0	0	0	0	0	0	0	0	0	0	0	0	0	0	0	0	0	0	0	0	0	0	0	0	W02A2.11	W02A2.11
WBGene00196032	0	0	0	0	0	0	0	0	0	0	0	0	0	0	0	0	0	0	0	0	0	0	0	0	T18D3.10	T18D3.10
WBGene00169681	0	0	0	0	0	0	0	0	0	0	0	0	0	0	0	0	0	0	0	0	0	0	0	0	21ur-6015	21ur-6015
WBGene00011915	2.58038183859544	3.83442282958753	3.29426570857686	3.36085777721884	3.4433442518026	3.19637960071855	2.97323668890439	2.40969219833269	2.3535478103409	2.6408146085847	3.57657450490301	2.99255407965579	3.26443065544402	2.49797791066015	2.92563216240588	3.97479667069911	3.45035076180948	3.15965455999713	3.65818078713354	2.76324895400574	3.59734951963947	3.41591433772246	5.62431205050916	8.0912958099859	T22C1.4	ctf-8
WBGene00196283	0	0	0	0	0	0	0	0	0	0	0	0	0	0	0	0	0	0	0	0	0	0	0	0	B0391.13	B0391.13
WBGene00011906	0.113333870436145	0.103638801088308	0.210456172120809	0.287247760179989	0.294297762482953	0.164358237308619	0	0.441754225706012	0	0.412402345480439	0.386678162701247	0.40703081602915	0.107533666747919	0.202549990424824	0	0.380898460966247	0.191424108111326	0.19032180219154	0.562352917719076	0.0710433027452642	0.158000470424281	0.23483205568476	0.304033740548114	0.649838970845291	hsp-12.1	hsp-12.1
WBGene00170808	0	0	0	0	0	0	0	0	0	0	0	0	0	0	0	0	0	0	0	0	0	0	0	0	21ur-12658	21ur-12658
WBGene00010863	0	0.084001975618944	0	0.155214579184976	0.159024054113596	0	0	0.179026712522963	0	0.0835657384262994	0	0	0.174317733465048	0	0	0	0.0775771385503793	0	0	0	0.0640317695929979	0	0.0616068369005389	0.131677896723914	M04D8.5	M04D8.5
WBGene00220032	0	0	0.501189440823783	0	0	0.39140982286898	0	1.05201264059885	0.908943523898509	0	2.30213029855639	0.969320809306532	1.02434132036162	0	0	0	0.911731319045695	0	0.382631882159372	0.676742389037362	0	0	0	0.386888665632119	M7.15	M7.15
WBGene00165658	0	0	0	0	0	0	0	0	0	0	0	0	0	0	0	0	0	0	0	0	0	0	0	0	21ur-14840	21ur-14840
WBGene00196521	0	0	0	0	0	0	0	0	0	0	0	0	0	0	0	0	0	0	0	0	0	0	0	0	C18A3.16	C18A3.16
WBGene00169369	0	0	0	0	0	0	0	0	0	0	0	0	0	0	0	0	0	0	0	0	0	0	0	0	21ur-11326	21ur-11326
WBGene00016153	0.390165783468697	0	0.434712748970852	0.13185143090229	0.135087497533159	0.113164687982984	0.126936641316423	0.380198309009272	0.0656986004606225	0	0.133118711749609	0.350313407238203	0	0.0697303245724804	0.0707790791401721	0.262257956730858	0.0659001027924235	0.0655206204265957	0	0	0.217574418289173	0.0538958816325678	0.261668383258623	0.167786291652678	C27A2.5	C27A2.5
WBGene00199762	0	0	0	0	0	0	0	0	0	0	0	0	0	0	0	0	0	0	0	0	0	0	0	0	T14F9.16	T14F9.16
WBGene00000881	499.244170101743	489.73260035813	446.747737814299	500.278990817391	501.752654553636	491.023622789135	472.795231749613	434.481220567326	478.842810183783	474.421865475792	463.418829099401	465.334571017717	447.509114332983	437.501714884926	443.836998416699	431.944008645311	426.747240520826	434.544406532094	409.750916807417	426.051630298334	452.604767670424	424.089745923482	418.630365277223	403.137989588668	cyn-5	cyn-5
WBGene00020191	5.29962025723676	4.65241711120305	6.10152489294379	7.38761699005416	7.2478270817158	5.99475044499332	4.48286770122736	3.97645871084657	5.04196860599775	4.33899026444247	5.19843390291428	4.18730892117437	3.97243296454003	3.69387219380008	3.89363737889423	2.58263035426405	4.07279977389491	4.85031645483885	5.4846484971063	5.91327636089023	4.98708974714696	4.75843902308592	5.65124253876097	5.7735693178947	clec-53	clec-53
WBGene00015294	3.27557107887997	2.86124376337916	3.49522309384952	2.64343036819231	2.91989544737989	3.22593324599859	5.36813989432688	4.38289486680867	4.93935696460254	5.5593453434863	5.4210762025763	4.38954801600064	5.05619084042177	4.32503803083595	4.56746451598013	5.29896976579514	3.75716729842033	6.11642027043008	4.36650500817165	4.75015024237943	4.83915166279856	3.88317059400289	5.11492057628004	4.16980006292395	C01C10.2	C01C10.2
WBGene00170868	0	0	0	0	0	0	0	0	0	0	0	0	0	0	0	0	0	0	0	0	0	0	0	0	21ur-6429	21ur-6429
WBGene00011111	76.9209830944704	72.280050449732	73.8180447841886	74.8887485277498	73.2224969047793	70.8451779392853	70.7174030409006	68.3056778788827	62.5223295367332	68.9583488919585	68.0115065344945	69.0641076630904	76.4963464598625	77.2467195441805	73.8271139908322	70.2993267778168	74.8270918273931	76.403412137511	70.6229131071297	67.1908514829953	69.5829185136045	74.1657734629135	76.7222875536248	78.2620500764401	snfc-5	snfc-5
WBGene00198191	0	0	0	0	0	0	0	0	0	0.249384664413564	0	0	0	0	0	0	0	0	0	0	0	0	0	0	C34H3.11	C34H3.11
WBGene00174908	0	0	0	0	0	0	0	0	0	0	0	0	0	0	0	0	0	0	0	0	0	0	0	0	21ur-7668	21ur-7668
WBGene00011186	0	0	0	0	0	0	0	0	0	0	0	0	0	0	0	0	0	0	0	0	0	0	0	0	clec-226	clec-226
WBGene00000814	85.1941514376147	80.6465490112975	78.0239384503614	83.2184160258552	78.5950698955398	79.2278515734307	72.3852096076952	76.8950027114398	80.3545229616542	75.1860233022591	78.851291960142	81.1500468923593	83.4633307830649	81.6864791230382	82.7981507925884	78.1600125916944	90.6148718046	85.3855048507763	87.089606502983	80.873422459521	81.8231445400345	83.7227580288333	92.3386018605056	80.3449906278227	csn-2	csn-2
WBGene00198854	0	0	0	0	0	0	0	0	0	0	0	0	0	0	0.443857589748182	0	0	0	0	0	0	0	0	0	W03G11.16	W03G11.16
WBGene00022905	0	0	0	0	0	0	0	0	0	0	0	0	0	0	0	0	0	0	0	0	0	0	0	0	C02F12.t1	C02F12.t1
WBGene00200459	0.54541925147395	0.49876173023748	0.759615246248546	0.345594961466549	0.590128325812171	0.889845769178696	0.110904279066823	0.531485552802545	0.574007303503616	0.620214464882691	0	0	0	0.365539435844799	0.247358135953414	0.343701345637512	0.115153565035719	1.03041413217763	0.483272038664831	0.512843841692376	0.285141473968819	0.941774389985755	1.09737178229085	0.4886484448739	F38H4.15	F38H4.15
WBGene00001123	0.709104118926045	0.596568743425978	0.895407787560583	0.623044437573497	0.736541529074346	0.781547457797974	0.484470263485838	0.801547009210339	0.979108449226536	0.877304447834064	0.53225851106385	0.764009630303903	0.915026455729314	0.836423931207168	0.797549092738202	0.595798648992436	0.838387819111629	0.61921600431332	0.844443276228212	1.10236422742977	0.81062971581168	1.17543239140151	1.25549794376938	0.996144002031128	dyf-7	dyf-7
WBGene00014907	3.5787761610909	3.27263217316706	1.63584860601159	2.37228591845808	1.85862498577562	2.23568681159232	1.56735384927245	1.3949399997846	1.94691688557441	0.951647683655965	1.45583718354554	1.63133328632503	2.4552955202569	2.55839167716402	1.79783326573081	2.22050585446569	1.85989354253275	2.17279054300058	2.45874177904934	2.13981531423275	2.34109845294273	2.50981389482639	3.76637381429793	2.99909909888537	fbxa-117	fbxa-117
WBGene00016414	2.68514093033329	3.06930295530757	3.11637024101968	2.45756417042879	3.38945499953657	2.92051944756085	2.27495957060149	2.50752158245303	3.01427425019335	4.27470892719147	4.10349806635842	2.61178106952038	2.22925562988955	1.29969577189262	1.82664469627137	2.63210603154881	1.13381971727477	1.69093601177868	2.2998792404152	3.50662455858035	1.94968529209449	2.70458286354884	2.17598507257673	2.40565388245613	C34F11.2	C34F11.2
WBGene00023293	0	0	0	0	0	0	0	0	0	0	0	0	0	0	0	0	0	0	0.501558007695392	0	0	0.488704548316932	0	0	WBGene00023293	F54D12.t1
WBGene00021616	0	0	0	0	0.216850982882176	0	0.101883356846076	0	0.105463542844683	0.569766398361132	0	0.44987616508485	0.118853000089805	0	0.340857144280303	0.420993035804799	0.211574014228307	0.420711352212878	0.443962829778218	0.31408618055801	0.436580247224986	0.173034146294033	0.840093230461894	0.718243073039532	Y47D7A.2	Y47D7A.2
WBGene00007342	5.32116342901414	5.06060682387297	5.26995943196823	5.81423718369739	5.527055539314	5.09310098781953	4.03944040828752	4.07904359224067	4.65925928307325	3.16258953149938	3.7520356681621	4.65024434329238	7.94350322009425	7.10077690009627	6.75710029921521	6.19966438093029	6.71073783882956	6.85081121303287	6.13559037056098	4.71427184558412	5.24227577074381	4.7532808236029	5.8050669892459	6.30555131466549	C05D12.5	C05D12.5
WBGene00020297	140.504820565338	136.209899615087	145.819267956097	132.684025338476	135.339573788915	142.050193417385	125.761776076835	124.54027875085	121.339943010511	122.370712540832	124.064727148147	124.776758366611	109.8736231007	107.33045658361	108.944722791097	107.84550687071	111.060460195864	105.75730402066	119.77371486089	123.490530366412	126.009216058777	119.701294046154	129.560199109627	124.859018679753	nog-1	nog-1
WBGene00050735	0	0	0	0	0	0	0	0	0	0	0	0	0	0	0	0	0	0	0	0	0	0	0	0	21ur-2273	21ur-2273
WBGene00169411	0	0	0	0	0	0	0	0	0	0	0	0	0	0	0	0	0	0	0	0	0	0	0	0	21ur-7626	21ur-7626
WBGene00044754	0	0	0	0	0	0	0	0	0.087991538740674	0	0	0	0.0991627825100571	0.186782625900736	0.0947959323414281	0.263435761925757	0	0.351012665119726	0.296329681193286	0.393077914590564	0.0728505163034108	0	0.140183221689849	0	Y119C1B.12	Y119C1B.12
WBGene00044167	6.23645635432248	8.67325609306268	7.72055595194552	10.8669462821442	8.09720493898507	6.78314194272197	4.64972381913905	6.8367769372913	7.43845097225132	8.15543546478004	7.42508427311066	7.465934967959	6.53367087838597	6.03729648879153	6.48164247064033	6.87743834049849	5.92512239350043	6.2182808175087	6.63102001240956	6.18975793050054	5.43396158828916	6.1918745005118	8.01653232522149	5.8666914036672	C36A4.11	C36A4.11
WBGene00048325	0	0	0	0	0	0	0	0	0	0	0	0	0	0	0	0	0	0	0	0	0	0	0	0	21ur-3662	21ur-3662
WBGene00021227	0.725067728962402	12.1242020596601	1.39450632743551	0.875097033980579	1.70349209302694	0.863734238200489	1.72707909953319	1.26168677223156	1.00289465965261	0.895170076317332	1.19273575705622	1.25551493549644	13.2678037488976	0.462799681386096	6.76454771794262	0.217575530373895	0.393640673356524	0.608803865764036	0.440537597263609	0.292184028501294	8.01442148793072	0.32193593390611	0.694676499175216	0.742397637315837	mct-1	mct-1
WBGene00001461	28.5654897059922	29.0841485888762	32.2097371457651	32.6919616192248	31.7609852959949	31.0908841976557	22.6109997438734	23.588632138782	28.3147665681478	31.7728405460894	26.7767015895757	21.6287201730135	18.8327859512379	19.5787691531901	19.7663914264685	19.6462627445622	15.9665793482147	20.5727377990981	25.0079417875208	26.0656199584121	26.4395747831245	22.048326236103	27.7293135178646	22.246751066871	flp-18	flp-18
WBGene00018913	0	0	0	0	0	0	0	0	0	0	0	0	0	0	0	0	0	0	0	0	0	0	0	0	F56A4.5	F56A4.5
WBGene00168474	0	0	0	0	0	0	0	0	0	0	0	0	0	0	0	0	0	0	0	0	0	0	0	0	21ur-10816	21ur-10816
WBGene00255435	0	0	0	0	0	0	0	0	0	0	0	0	0	0	0	0	0	0	0	0	0	0	0	0	K08C7.10	K08C7.10
WBGene00019106	0.0333717324037598	0	0.123939772491796	0.0281938528156267	0.0288858224489323	0	0	0.065038385046583	0.0280967246074428	0	0.0284648360688298	0.0299630715432548	0	0.0298209354927561	0.0302694468470717	0	0	0.0560412190009506	0	0	0	0.0691474886719943	0.111905344274401	0	irld-38	irld-38
WBGene00049328	0	0	0	0	0	0	0	0	0	0	0	0	0	0	0	0	0	0	0	0	0	0	0	0	21ur-2818	21ur-2818
WBGene00004089	12.4719126528014	11.7934789485569	12.8744275727817	11.1625662777496	12.096513523384	13.3637915058349	11.8627665058171	12.6415502736076	11.6193311986273	11.1079675228318	11.595035798712	12.8899301213442	13.7146027060149	14.3374802146707	14.4345590664789	13.554145348411	14.2950442656865	14.4871039544608	11.7283397988368	12.7819419566216	12.3685082213826	13.2709666983772	12.5137365546193	13.3187248109287	ppk-3	ppk-3
WBGene00009521	32.7301781360331	35.2953350895914	34.288204392444	32.8121595341133	31.0087752179947	32.3722658335544	33.1088851287502	33.3624453835962	32.7329537064717	28.9706317656332	29.014438968475	35.8273022537277	35.6113871612134	32.946240480133	35.3553179124818	34.1179638143809	34.3095760801436	33.5384115797454	35.2068316315053	33.9429416021109	31.5682029691834	34.9984468316548	35.6953228093748	34.7344665256919	F38A1.8	F38A1.8
WBGene00011200	0.684447688124172	0.67805516267579	0.741410959301413	0.819188056809597	0.839293618932866	0.620371778076651	0.510304656621197	0.333481131170225	0.0960430520894939	0.311323339235233	0.583808206431294	0.153634180560022	0.595300756441095	0.764526924642718	0.827760559530379	1.15016398017259	0.578025738218512	0.62258864050239	0.68732023276776	0.393292009315286	0.3578245947844	0.47273381144383	0.612041778358295	0.694966677153992	R10E4.3	R10E4.3
WBGene00271444	2.53356039394351	1.45874398521069	1.91673524501425	2.14045911617992	1.94932711494085	1.3608155132004	0.68689101873645	0.182876749351413	0.869034713261388	0.597539957564399	0.0800382218494516	0.758259020183336	1.06839901155997	0.586959380854732	1.10646219953355	1.26147017180219	0.158490928221205	1.02425873114909	1.33029722471179	0.999953583801622	0.588679172064658	1.10177477021989	1.57329287783634	1.27784195476702	T04C12.33	T04C12.33
WBGene00007107	123.195282632409	115.953088514005	103.004350362212	114.359216715513	116.463907307411	111.482410168682	107.824156094323	113.812920030089	116.089766249378	121.089775428085	115.381502608921	120.96906812529	120.396247994586	115.321715030307	113.786445520574	113.808329912439	102.670205069782	106.240840230583	125.335979382579	112.815052872666	106.541811189231	108.18118652003	128.677701865596	116.653924651921	pfd-4	pfd-4
WBGene00010232	115.250243154429	116.899856773016	116.248336527822	113.058107063569	109.746311064098	118.972951324535	89.19270416984	92.3467129100886	89.3212290595775	90.8034982503293	94.120980057508	90.9482606316042	89.8834817194311	91.6768877115993	88.0513192709541	92.6232518888263	95.1377817313288	85.1127750391575	95.7022419972828	82.8235740368426	89.5611302920905	85.8026518611815	90.3532998047077	82.6292405031066	F58B3.6	F58B3.6
WBGene00199486	0	0	0	0	0	0	0	0	0	0	0	0	0	0	0	0	0	0	0	0	0	0	0	0	Y48G8AR.5	Y48G8AR.5
WBGene00045911	0	0	0	0	0	0	0	0	0	0	0	0	0	0	0	0	0	0	1.76739488425995	0	0	0	0	0	21ur-3032	21ur-3032
WBGene00011824	11.4020491694992	9.78592358305363	13.7211279517012	10.655424213392	11.5785762027965	11.3623128872258	10.7763340360405	10.4900506188181	11.5840539615095	11.1258326196767	10.7035055657212	11.4956495249693	9.60974220434141	8.99351526827886	7.39546660485536	10.0083155829434	7.58500562687833	9.14586558195623	9.03048481008736	9.90250298703333	8.30309771401174	6.99525269525186	9.18481491747086	9.72446073068761	T18D3.7	T18D3.7
WBGene00010732	31.0359481880552	28.0408804800917	30.1591833838097	29.7293496765289	29.9582114571735	28.8121806115129	24.4532118390746	25.4911713281019	22.5637876476218	24.4177504747375	25.9613795728521	25.7508832837005	25.938189815179	25.4071546000287	24.6085227471633	24.3580356965142	25.634437814676	25.3653747749531	29.2645440228016	25.581476554821	27.884900702946	27.4299410015867	28.8659879717359	26.3467516998719	K10C3.5	K10C3.5
WBGene00174797	0	0	0	0	0	0	0	0	0	0	0	0	0	0	0	0	0	0	0	0	0	0	0	0	21ur-9509	21ur-9509
WBGene00199491	0	0	0	0	0	0	0	0	0	0	0	0	0	0	0	0	0	0	0	0	0	0	0	0	F35C11.11	F35C11.11
WBGene00167985	0	0	0	0	0	0	0	0	0	0	0	0	0	0	0	0	0	0	0	0	0	0	0	0	21ur-10126	21ur-10126
WBGene00023222	0	0	0	0	0	0	0	0	0	0	0	0	0	0	0	0	0	0	0	0	0	0	0	0	ZK994.t3	ZK994.t3
WBGene00167069	0	0	0	0	0	0	0	0	0	0	0	0	0	0	0	0	0	0	0	0	0	0	0	0	21ur-6181	21ur-6181
WBGene00012461	0.677971340477579	0.858426563595982	1.01685546908172	1.05743796974625	0.85768451496526	0.680678835387688	0.975604176014121	0.762290035892097	1.09770320988739	1.13862480246193	0.800701095872402	0.421422841894722	1.1381003414974	0.838847470305197	1.04067805405102	1.00782545971796	0.880855955651717	0.52547015505473	0.998120417704576	0.784589781712639	1.49046061293662	0.792441239701161	0.979327805709762	1.30825400380582	glb-29	glb-29
WBGene00021204	1.59520469248295	1.20131857605587	1.13261628114479	1.2287820852144	1.21832944683803	1.63297861584048	1.41194264962492	1.14297968344633	0.948037869012423	0.81094708526597	0.960458662193419	0.926761024668521	0.97936576059664	0.880439071282098	1.44691210708234	1.22204922893337	1.18868196165904	0.748496765070492	1.36355465532959	1.38228877760812	1.53710672705772	1.55544673442809	1.69915630806325	1.47960647394076	fbxb-77	fbxb-77
WBGene00017485	76.2562003134585	73.5891132720857	64.2767048637696	72.4404150102232	68.1348698967245	65.4862783510121	19.4357888254555	19.5187177512452	25.296386293464	21.5784683620931	24.1291066258759	23.1905124494997	118.199707424882	105.824893319472	121.122480531282	132.867097373964	90.812110778236	128.794850991116	99.7629172756265	106.836730510949	92.5925172919955	90.2889852756276	145.884162843068	104.650787485263	F15E6.4	F15E6.4
WBGene00201461	0	0	0	0	0.304173526324663	0.254810421599269	0	0.342433644758687	0	0	0.599480909959651	0.31551717618367	0	0	0	0	0	0	0.24909592328496	0	0	0.242712326009752	0.471354322594727	0	W06F12.7	W06F12.7
WBGene00195577	0	0	0	0	0	0	0	0	0	0	0	0	0	0	0	0	0	0	0	0	0	0	0	0	C06E1.12	C06E1.12
WBGene00000387	39.760042897469	42.7545606260952	39.5189437050387	39.4998515625468	39.7626257551812	40.926738744873	32.6044746242854	34.3686624415184	34.2542736793509	28.9161777623145	30.5015513090853	35.6011280297513	37.1829510468065	40.1257426457493	39.7418643377959	38.02580209864	41.4610291208857	38.3659670780595	35.1862233090921	32.8902428867493	35.0563954358006	36.2393218905787	34.3675852981899	34.9925113388618	cdc-25.2	cdc-25.2
WBGene00200006	0	0	0	0	0	0	0	0	0	0	0	0	0	0	0	0	0	0	0.292246398184717	0	0	0	0	0	F49E10.19	F49E10.19
WBGene00011302	50.9910213135859	53.6314986323351	53.0413760712205	55.1613071667673	55.7030842915192	51.7929020286324	51.7646393877803	53.8146495227015	49.5061702412354	54.5985756064789	53.4854545421797	52.7263579787726	52.8803185348716	52.3402907460486	53.518478166494	53.2399209839042	58.6302842857312	53.7365544004669	56.796283060286	52.83309806599	55.4099615855727	52.5386972040479	55.1481133554553	52.7757358085135	R166.2	R166.2
WBGene00195520	0	0	0	0	0	0	0	0	0	0	0	0	0	0	0	0	0	0	0	0	0	0	0	0	C18F3.6	C18F3.6
WBGene00004933	24.6755192390973	21.0358970362229	24.0282891686896	21.1858980209379	22.5162219148196	25.7475680032089	18.274985571287	20.8521534892646	19.8179870242597	22.6908194723059	22.4162219952154	21.1344123326706	18.5905521494238	17.3890330860116	18.9243189989187	18.1481333768037	16.0950270210844	18.2482877388632	21.2358251227556	18.5697938693004	19.0647847320761	16.3500694095918	20.9888120199077	18.7401359149801	sod-4	sod-4
WBGene00196999	0	0	0	0	0	0	0	0	0	0	0	0	0	0	0	0	0	0	0	0	0	0	0	0	F07B7.16	F07B7.16
WBGene00011249	0.0321623145832304	0.0882330333589646	0.0597240488450945	0	0.0556779550643425	0.046642202479473	0.0523184805425797	0.0626813428366638	0.0541569544337564	0.0292582745104365	0	0.17326311763403	0.0305163108338689	0.0287402013440629	0.0291724582942601	0.0270232016226053	0.0543230577072681	0.027005120581232	0.0911923650355259	0	0	0	0	0.0230517202495796	R11G10.2	R11G10.2
WBGene00169875	0	0	0	0	0	0	0	0	0	0	0	0	0	0	0	0	0	0	0	0	0	0	0	0	21ur-7983	21ur-7983
WBGene00001426	146.168089968393	148.984325838452	140.898965754251	147.251858650076	138.626340558066	138.901848128758	141.096287030705	140.836390868664	145.838743281401	149.235980265534	144.777865924536	138.046173985667	147.874995481597	141.236998460268	147.404150088935	143.862218034669	139.752710161549	139.335112814021	142.142128294386	142.271512716852	137.84999947017	144.762703258491	153.314219728588	144.274266169329	fkb-1	fkb-1
WBGene00017073	1.26258754383757	1.01874736388932	0.413747878807719	0.501970553959923	0.771435836976592	2.04643490368094	0.966518993739799	1.37507751533595	0.437711101224885	0.270255154059521	0.696843412357353	1.6004105277061	0.563750967801857	2.19012564114671	0.741021820047674	1.87207541453623	1.1917168943271	1.55901901795198	1.57937415189187	1.30356902739395	2.38143687762894	2.05186590499024	2.04220110406467	1.49048172461962	D2096.6	D2096.6
WBGene00198310	0	0	0	0	0	0	0	0	0	0	0	0	0	0	0	0	0	0	0	0	0	0	0	0	T08A9.17	T08A9.17
WBGene00013500	0.128333941523282	0.234711402464697	0.059577666372435	0.0542109743476939	0.111082978976409	0.139583650067246	0.156570746917867	0.0625277120944171	0.108048433600681	0	0.0547320193529338	0.115225635420017	0	0.0573395193482038	0.232807657367919	0.10782787314118	1.5173175628236	0.107755726240798	0.181937708673819	0.0804460928144904	0.04472807434805	0.0443187948228591	0.129102562622453	0.137971325611454	Y71A12B.2	Y71A12B.2
WBGene00172179	0	0	0	0	0	0	0	0	0	0	0	0	0	0	0	0	0	0	0	0	0	0	0	0	21ur-10351	21ur-10351
WBGene00168854	0	0	0	0	0	0	0	0	0	0	0	0	0	0	0	0	0	0	0	0	0	0	0	0	21ur-8632	21ur-8632
WBGene00168946	0	0	0	0	0	0	0	0	0	0	0	0	0	0	0	0	0	0	0	0	0	0	0	0	21ur-7195	21ur-7195
WBGene00174030	0	0	0	0	0	0	0	0	0	0	0	0	0	0	0	0	0	0	0	0	0	0	0	0	21ur-11853	21ur-11853
WBGene00201353	0	0	0	0	0	0	0	0	0	0	0	0	0	0	0	0	0	0	0	0	0	0	0	0	T20B5.5	T20B5.5
WBGene00198836	0	0	0	0	0	0	0	0	0	0	0	0	0	0	0	0	0	0	0	0	0	0	0	0	H19M22.7	H19M22.7
WBGene00010974	1.86501329088154	1.40701439126655	2.29440330834823	1.89077065293898	1.57395579828372	1.79184140638417	1.47898707329006	0.954118320970553	1.57021410183714	0.63623068882	1.47147740721619	0.837258401627192	1.3271741951257	1.58324471589413	1.56476598202409	1.88041056776213	0.984393788373023	1.13532124032157	1.25590482425596	1.22753717405976	1.30002168007155	1.44914171495582	1.532216344285	2.03848640654074	bbs-5	bbs-5
WBGene00044543	0	0	0	0	0	0	0	0	0.367364674242314	0	0	0	0	0	0.395773017525462	0	0	0	0	0	0	0	0	0	C53A3.3	C53A3.3
WBGene00011156	2006.30373888341	2103.43168155922	2069.89311408527	2390.98544879242	2250.29548978161	2039.89156788852	2144.10389610049	2253.82581191529	1987.26627001907	2239.0696358365	2165.2155262234	2166.73608660206	2196.21487680369	1942.64527258812	2047.89703510723	2101.23139583745	1920.7614647958	2037.36652719184	2173.65354055224	2077.88544843237	2101.62426690741	2221.05174366887	2427.89286171149	2269.64422607676	R09B3.3	rbm-3.2
WBGene00049829	0	0	0	0	0	0	0	0	0	0	0	0	0	0	0	0	0	0	0	0	0	0	0	0	21ur-1787	21ur-1787
WBGene00046565	0	0	0	0	0	0	0	0	0	0	0	0	0	0	0	0	0	0	0	0	0	0	0	0	21ur-1195	21ur-1195
WBGene00167406	0	0	0	0	0	0	0	0	0	0	0	0	0	0	0	0	0	0	0	0	0	0	0	0	21ur-6886	21ur-6886
WBGene00045750	0	0	0	0	0	0	0	0	0	0	0	0	0	0	0	0	0	0	0	0	0	0	0	0	21ur-3704	21ur-3704
WBGene00007668	10.7948364030984	10.1617346958945	10.7843102367858	9.63404893086739	9.27506389391702	9.8418111145949	8.80150705059065	9.79716673382358	9.55630794845595	10.0126871630339	9.68151067345397	9.8347612582445	11.2967404329926	10.7574617198591	11.0392473812054	10.6260854631054	10.5911022200816	11.0410687944437	9.58358489287194	9.58621495294815	9.2951221670927	9.08215051945434	9.2092726428936	9.4816070152389	C18B12.6	C18B12.6
WBGene00049459	0	0	0	0	0	0	0	0	0	0	0	0	0	0	0	0	0	0	0	0	0	0	0	0	21ur-4290	21ur-4290
WBGene00000389	0.497090963368663	0.303045101916444	0.15384612582249	0.0466626108309264	0.430270779326343	0.400493173188724	0.179693009120928	0.269106609013947	0.279011144994163	0.452207002243582	0.329777736860715	0.495907798010198	0.104811295437845	0.197422142565968	0	0.278441596465832	0.09328896407957	0.139127646538752	0.274058067496006	0.588580274009816	0.231000687772208	0.267034763742796	0.370420854781721	0.197933547290694	cdc-25.4	cdc-25.4
WBGene00015654	0	0	0	0	0	0.0481200922918771	0	0	0	0	0	0	0	0	0	0	0	0	0	0	0	0	0	0	srz-77	srz-77
WBGene00049760	0	0	0	0	0	0	0	0	0	0	0	0	0	0	0	0	0	0	0	0	0	0	0	0	21ur-3366	21ur-3366
WBGene00009240	0.125865981109373	0.115098860824034	0.0779092560254919	0	0.072631178561498	0.0304220775787588	0.204746361354134	0.163534016246937	0.317911737325079	0.343503395935029	0.178931601730745	0.150679677087714	0.437889498728305	0.112473672567631	0	0.0352514200653858	0.10629559849451	0.14091133431489	0.237918542111917	0.184097789325468	0.175471676288504	0.144888367690116	0.196964166052204	0.420989429429822	F28H7.7	F28H7.7
WBGene00012628	1.90934986210235	2.55186927336091	1.84097495865005	3.04007236790771	2.16121049699964	2.23647071299891	1.79188961409509	2.64773728408786	1.8548567002417	1.93736557669948	1.87915825211756	0.989033504586959	3.34455342749208	2.55928872894423	1.93168317109202	1.66596332471703	2.60476395076589	2.52810349026097	2.49864522206737	2.6699527915317	2.09876922214356	2.94182317163573	3.20130898620612	3.10541912119582	Y38H6C.16	Y38H6C.16
WBGene00007896	0.0319075247663005	0	0	0.0269568281948314	0	0.0231363515041384	0.0259520068017428	0	0.0268639615533685	0	0.0544318437440512	0	0	0	0	0	0	0.053582372097801	0	0.0600036670353054	0	0	0.0427981682307217	0	C33D3.5	C33D3.5
WBGene00013529	36.4828144058694	36.6852024116452	35.7408187021957	32.3126631357187	33.5638268929851	35.0757534460088	29.1567648600044	30.5310514860589	29.9139806168741	28.2456700772451	28.951615455457	31.2991337872981	35.1848128662083	33.5468644518699	34.563465681469	33.8254003555709	33.4919953682325	34.2767770258263	32.763499505385	30.4775768777184	34.0386673831026	34.7019747193026	35.0212450197403	34.0636699210425	Y73F8A.24	Y73F8A.24
WBGene00165788	0	0	0	0	0	0	0	0	0	0	0	0	0	0	0	0	0	0	0	0	0	0	0	0	21ur-9411	21ur-9411
WBGene00007543	4.22260065657251	6.33266506520878	4.54788999044291	6.27868007412775	4.09358694137579	6.24614320558982	6.31939737237534	8.06486464639733	7.67910673900063	13.3678224792264	7.34750876577965	7.58259020183336	4.16675614508388	4.67890477881343	3.06404916793906	5.39278498445437	2.28226936638535	3.12004967334647	6.8244247627715	8.15256274793558	6.47547089271124	6.64953478968007	8.26922736590782	8.23199238228857	fipr-7	fipr-7
WBGene00171598	0	0	0	0	0	0	0	0	0	0	0	0	0	0	0	0	0	0	0	0	0	0	0	0	21ur-8018	21ur-8018
WBGene00195580	0.429182361815567	0	0	0	0	0	0	0	0	0	0	0	0	0	0	0	0	0	0	0	0	0	0	0	R07D5.3	R07D5.3
WBGene00023517	0	0	0	0.0459357788865195	0.0470631935850205	0.0394254961768339	0	0.0529829834569516	0.0457775295005999	0.0494625866074669	0.046377287426785	0.0488183377480444	0.0515893603712758	0.145760273483284	0	0.0913681666492243	0	0.045653516413547	0	0.0340830798217155	0	0.112660861605773	0	0.0389700940460182	srz-75	srz-75
WBGene00167616	0	0	0	0	2.15818359154166	0	0	0	0	0	0	0	0	0	0	2.09494153531436	0	0	0	0	0	0	0	0	21ur-11564	21ur-11564
WBGene00220252	0.171672944726227	0	0	0	0	0.124481156781282	0.139630305448065	0.16728725596408	0.144536921013369	0.468516107242531	0.14643058292457	0.462413697554428	0	0	0	0	0.144980226143332	0	0.121689483834292	0	0.598329650295227	0	0.345402265901382	0.369129841635891	C02F4.12	C02F4.12
WBGene00200001	0	0	0	0	0	0	0	0	0	0	0	0	0	0	0	0	0	0	0	0	0	0	0	0	T06D8.14	T06D8.14
WBGene00021295	45.6682647866271	45.2761943718168	43.9973348846135	40.7981119277402	40.8601183600684	43.8027476383738	37.4385263718219	42.3426003103209	35.7466765920759	33.3591829899183	36.6778261918707	36.9032485833268	43.8887796031105	39.233303456199	40.8076841904492	40.9164876547537	42.0042019612157	39.0287890525221	36.0896540874015	33.6156294989794	36.9078456392386	38.2877646299701	40.756274276999	41.3847254949784	Y25C1A.8	Y25C1A.8
WBGene00202177	0	0	0	0	0	0	0	0	0	0	0	0	0	0	0	0	0	0	0	0	0	0	0	0	VC5.17	VC5.17
WBGene00048346	0	0	0	0	0	0	0	0	0	0	0	0	0	0	0	0	0	0	0	0	0	0	0	0	21ur-2737	21ur-2737
WBGene00201597	0	0	0	0	0	0	0	0	0	0	0	0	0	0	0	0	0	0	0	0	0	0	0.444505025738066	0	Y102A11A.15	Y102A11A.15
WBGene00173506	0	0	0	0	0	0	0	0	0	0	0	0	0	0	0	0	0	0	0	0	0	0	0	0	21ur-9879	21ur-9879
WBGene00003730	11.0889522597625	10.4434004352744	10.5088738254132	13.0296367166356	13.6362739294195	10.6284726730854	25.8135918871794	22.0087805156637	23.1579250345155	24.79021976402	24.5267661876189	23.3458132601724	20.8493853847898	18.7702898624258	20.0006033199333	18.8055170536154	19.2677591195112	20.2698278880305	23.9424355669587	22.994579573759	20.2925219566047	20.2829042526397	21.4730120125773	23.1125480605595	nhx-2	nhx-2
WBGene00013590	0.698136641886656	0.736632709273817	0.747928857844722	0.86203789362733	0.464839542793587	1.3629090755284	0.480471461311035	0.523308851990199	0.723425820046403	0.293122897864558	1.78645311167976	0.675044953352959	0.509544143974755	0.431898902659701	0.63323682804074	1.26341089514343	0.362822309527928	0.360733015846119	0.532937534330694	0.370299553386085	0.598943321731427	0.445097065544037	0.504228265093642	0.808299704505258	Y81G3A.1	Y81G3A.1
WBGene00018201	0.112240617666665	0	0.104213024136992	0	0.0485764795523845	0.0813863940370655	0.228227455314362	0.273433081827676	0.377995806294342	0.35737116433112	0	0.100776118438085	0.266240911240829	0.100298065998144	0.25451640998422	0	0.142183179979795	0.188485900562683	0.119341776750672	0.281431990296352	0.156476350130799	0.232566794697447	0.112912852197129	0.160892606929542	btb-18	btb-18
WBGene00050235	0	0	0	0	0	0	0	0	0	0	0	0	0	0	0	0	0	0	0	0	0	0	0	0	21ur-4386	21ur-4386
WBGene00170108	0	0	0	0	0	0	0	0	0	0	0	0	0	0	0	0	0	0	0	0	0	0	0	0	21ur-15569	21ur-15569
WBGene00016342	19.9554791867951	23.4383134768942	22.60784956667	19.9526713417331	20.6536660491242	22.6119005712666	18.5140346145678	24.5003689795411	22.0418804545388	19.7635893257164	20.9252374969482	20.1636804248287	23.4506111715654	19.1409740951459	21.9197363552564	19.6895204437937	23.8102140627703	19.8300677744954	24.3542071289108	22.2256240203838	20.6312152727089	22.465599993842	22.2646246924465	22.2194940415948	C33C12.10	C33C12.10
WBGene00014509	0	0	0	0	0	0	0	0	0	0	0	0	0	0	0	0	0	0	0	0	0	0	0	0	T06H11.t3	T06H11.t3
WBGene00196764	0	0	0	0	0	0	0	0	0	0	0	0	0	0	0	0	0	0	0	0	0	0	0	0	C45B2.10	C45B2.10
WBGene00022658	0.0557617126107552	0	0	0	0	0	0	0	0.0469475622034906	0.0507268060734725	0	0.050066090789528	0.0529079382721391	0.0498285918936468	0.0505780214090048	0.0937034552536773	0.0470915537526264	0	0.0395264031623632	0.0349542128523025	0.0388691253120435	0	0	0	srh-188	srh-188
WBGene00047345	0	0	0	0	0	0	0	0	0	0	0	0	0	0	0	0	0	0	0	0	0	0	0	0	21ur-5309	21ur-5309
WBGene00018630	0	0.099544960712678	0	0.137950587529267	0.141336347471023	0	0.088538967072058	0.0530380593233309	0.0458251152901015	0.148542009052985	0.0928509933305488	0.0488690844608803	0.051642987565009	0.145911791439088	0	0	0.0459656642138422	0.182803893165263	0.308651081658703	0.0682370184372392	0.113819465700651	0.187963287814205	0.219018068814806	0.156042413997154	F49D11.6	F49D11.6
WBGene00195313	0	0	0	0	0	0	0	0	0	0	0	0	0	0	0	0	0	0	0	0	0	0	0	0	F47E1.8	F47E1.8
WBGene00010890	40.706485164608	39.7888921020652	44.014232552261	40.1069871869822	40.2664534524843	41.7476332991557	38.600917748712	38.8440486391477	36.1862800805924	37.9969892694684	37.0435870141604	39.8123445090228	43.1572363597027	43.5286565226065	42.31869363681	41.557299675959	42.9772506562015	41.8267047697746	45.472506132941	42.0302597247626	43.2359290409382	43.9028480683281	44.1368295005218	43.2169527582453	ddb-1	ddb-1
WBGene00172204	0	0	0	0	0	0	0	0	0	0	0	0	0	0	0	0	0	0	0	0	0	0	0	0	21ur-14127	21ur-14127
WBGene00219997	0	2.3940563051399	1.62051252533023	1.47453850225728	3.02145702815832	1.89833764091455	0	0	0.734729348484628	0	0.7443554631999	0.783534320856113	0.828009233958977	0	1.58309207010185	0	0	0	0	1.6411002934156	2.43320724453392	0	1.75579485166536	1.25094001887719	K02A6.6	K02A6.6
WBGene00010568	19.5028065743601	21.1985736355025	21.5236504808058	20.5640643866294	18.7132588798833	20.3902291362911	16.2315190491023	14.9286567593739	17.9474791766505	16.0914314600094	18.1826194956819	18.3704485621318	24.386027487146	23.6422041277868	23.8606562250192	21.6369755682949	20.9816667026392	21.4955561535831	21.9691096537221	22.3341271885434	20.4445613520511	21.1972658079412	22.4079304457003	23.4777000655487	K04G2.10	K04G2.10
WBGene00165177	0	0	0	0	0	0	0	0	0	0	0	0	0	0	0	0	0	0	0	0	0	0	0	0	21ur-13152	21ur-13152
WBGene00172599	0	0	0	0	0	0	0	0	0	0	0	0	0	0	0	0	0	0	0	0	0	0	0	0	21ur-5674	21ur-5674
WBGene00023019	0	0	0	0	0	0	0	0	0	0	0	0	0	0	0	0	0	0	0	0	0	0	0	0	F29C4.t1	F29C4.t1
WBGene00009619	0.399188677063526	0.608400585804296	0.494184251689016	0.42156437485119	0.691057515970136	0.48242379692873	0.432907173180787	0.486238371051884	0.560149439759564	0.574979000734957	0.539113867883028	0.56748991472425	0.536575234204674	0.564797908497174	0.633639138604933	0.475155100449317	0.533774085451466	0.307247585367664	0.683826864367416	0.375346954021358	0.347821874218636	0.367615111313372	0.468509426746792	0.762962146202095	npr-6	npr-6
WBGene00169301	0	0	0	0	0	0	0	0	0	0	0	0	0	0	0	0	0	0	0	0	0	0	0	0	21ur-13447	21ur-13447
WBGene00005642	7.51411305903063	8.94362719915591	8.41632928873104	9.1696813466113	7.94939149777416	8.50432200561569	8.34283123440262	7.98075800472524	9.53976602816032	9.33119019967471	9.4612835641354	8.53142153460643	9.24201650660362	8.31331600791453	7.64500042964902	8.51815635657432	7.89024882978231	8.81289657163923	8.70814381470224	8.04974023953288	8.64647676873102	7.19438404158594	7.91907472960686	7.66521332751624	srp-1	srp-1
WBGene00013151	16.2440454864179	19.0393454188292	16.000966194993	15.3607436101289	15.1667626413459	16.7711404181585	15.1570345740711	15.5478356360001	14.8218629198238	16.1650354009362	14.9105535305555	14.510808839792	12.9091203404628	15.3261762833574	14.3974121336034	15.24193683961	15.8422290417645	14.8509450987239	16.044327260341	14.6277600956414	14.8578914813863	14.1524219511812	17.5579485166536	14.8930811696244	nsun-5	nsun-5
WBGene00000517	67.7072174243524	70.4313116267112	71.5554804742006	76.9516418011033	73.617169878449	67.458168800557	67.4748879857152	70.7927181330026	62.0052898448915	67.2560115472355	67.518849456862	71.0300169269743	69.4716277421479	68.3578647358405	69.3428804208859	67.3879197312371	75.9988450419405	68.3003119385596	75.3083431808625	68.950039550946	74.4534920922721	73.7722132682562	73.9600698859401	73.353669709477	cki-2	cki-2
WBGene00172315	0	0	0	0	0	0	0	0	0	0	0	0	0	0	0	0	0	0	0	0	0	0	0	0	21ur-13832	21ur-13832
WBGene00174276	0	0	0	0	0	0	0	0	0	0	0	0	0	0	0	0	0	0	0	0	0	0	0	0	21ur-8572	21ur-8572
WBGene00046233	0	0	0	0	0	0	0	0	0	0	0	0	0	0	0	0	0	0	0	0	0	0	0	0	21ur-4845	21ur-4845
WBGene00017193	4.52495971593203	4.35954697540909	4.65147113752196	5.25645669786158	4.96582057868612	3.3396680719793	5.0605211781602	5.35422482823305	6.25880556116535	6.98315545645696	7.443554631999	6.67455162210763	5.36672651640078	5.12657776690978	4.25089537342163	4.20928067743718	4.64026217625417	4.74923386024259	4.69668825724636	6.12880047849654	4.22431813287139	4.18566395549225	4.60625192566529	4.57519729126378	F07C3.2	F07C3.2
WBGene00046308	0	0	0	0	0	0	0	0	0	0	0	0	0	2.22804989467306	0	0	0	0	0	0	0	0	0	0	21ur-362	21ur-362
WBGene00022973	0	0	0	0	0	0	0	0	0	0	0	0	0	0	0	0	0	0	0	0	0	0.502279674659069	0	0	E01H11.t1	E01H11.t1
WBGene00045534	0	0	0	0	0	0	0	0	0	0	0	0	0	0	0	0	0	0	0	0	0	0	0	0	21ur-248	21ur-248
WBGene00008508	0.274960042753559	0.197559034932775	0.200588572152654	0.282076007558594	0.203999349237996	0.24209857386007	0.271561565546969	0.191382644670084	0.462995238354904	0.303732935240376	0.268034975495838	0.440848267548451	0.167713798326274	0.263254207360096	0.160328154136346	0.214523270495431	0.182448859231387	0.230870483228597	0.361964593700651	0.357028570960634	0.301184692684244	0.244168964125339	0.302950349499649	0.267455292858213	F01G10.5	F01G10.5
WBGene00001042	9.17978767266314	7.96217371611616	7.16976196308635	7.95518514761826	7.22967144435173	7.97044697991212	12.8178308989195	10.2505926933295	13.2682500855012	13.7987218191508	12.6355600073662	11.6380492804362	9.8314414686777	10.3154183611161	11.6141066090994	10.4936236272292	9.84861912431903	11.8759945326879	11.7294378323347	10.520823551468	10.9027457796836	10.585289035253	10.5426959490516	12.0575934099449	dnj-24	dnj-24
WBGene00018371	41.1249295898539	42.7998637408685	40.5364357648204	41.8631368366803	37.0502864735682	40.2912478887987	38.018116198543	37.9917649499532	35.0613701924093	35.8562798459247	35.9634365485386	36.8146912971345	41.1638876311034	40.3231560529811	38.3819056996122	37.4267718370242	40.9960120514337	39.65762581094	39.8854135309114	37.262067303559	35.0935167309309	39.3271805907987	38.5967731240723	38.7536111970524	ess-2	ess-2
WBGene00200105	0	0	0	0	0	0	0	0	0	0	0	0	0	0	0	0	0	0	0	0	0	0	0	0	W08F4.18	W08F4.18
WBGene00167395	0	0	0	0	0	0	0	0	0	0	0	0	0	0	0	0	0	0	0	0	0	0	0	0	21ur-9571	21ur-9571
WBGene00169724	0	0	0	0	0	0	0	0	0	0	0	0	0	0	0	0	0	0	0	0	0	0	0	0	21ur-8751	21ur-8751
WBGene00172170	0	0	0	0	0	0	0	0	0	0	0	0	0	0	0	0	0	0	0	0	0	0	0	0	21ur-9859	21ur-9859
WBGene00174649	0	0	0	0	0	0	0	0	0	0	0	0	0	0	0	0	0	0	0	0	0	0	0	0	21ur-14261	21ur-14261
WBGene00044135	0	0.105465035468718	0.10708232546235	0	0.0998278753796801	0	0.187609000712158	0	0.0971007949539156	0	0.196745937409665	0.20710158260514	0.109428533122332	0.103059576625847	0	0	0.0973986100742648	0.0968377451679421	0	0.0722951671108195	0.0803923098414291	0.159313376984374	0.30939116328905	0.330644938910269	F08G12.11	F08G12.11
WBGene00019727	111.946971208096	104.631274352967	113.180832428936	108.394646316055	108.366421863426	110.269055703487	85.5869535694376	86.6025466377726	95.7460860422341	96.7642689772619	90.6203212825447	79.738371684219	83.2419936900163	76.8110760299154	83.4860660697779	81.7027198772599	74.572668014996	81.914181083913	105.998759287353	109.711329542869	102.777967023957	94.5258727196163	99.3533309525894	94.8654755235677	zig-12	zig-12
WBGene00044898	1.251255929852	1.1442180870154	0.536198997351915	1.30106338434465	1.41630798194921	1.39583650067246	4.30569554024135	2.81374704424877	4.05181626002552	3.23970849891664	3.77650933535243	3.11109215634045	5.20549922819798	5.67661241547218	4.97626367623927	5.25660881563253	3.65781912466402	5.65717562764191	4.63941157118238	5.97312239147591	4.2938951374128	5.31825537874309	3.87307687867359	5.10493904762381	let-383	let-383
WBGene00167681	0	0	0	0	0	0	0	0	0	0	0	0	0	0	0	0	0	0	0	0	0	0	0	0	21ur-14431	21ur-14431
WBGene00015007	96.3541370646978	98.822518075003	104.632158816834	95.9217739511492	99.5290728054736	98.9589438807809	97.2701808801862	92.8666519378764	92.5996414068598	90.7154849800583	94.3260072073639	103.494052161627	88.6757752677215	95.9805493765212	93.3825369035303	90.7203712687674	95.8527524934739	95.8848756639628	93.154719949917	94.7654395644874	97.1229742688019	95.2993171731596	95.8657684539442	97.8832491611189	ain-2	ain-2
WBGene00201940	0.363612834315966	0	0	0.614391042607198	0	0	0	0	0	0	0	0	0	0	0	0	0	0	0	0	0	0.251139837329535	0	0	F46F3.22	F46F3.22
WBGene00018951	89.2688251175302	90.0856238532026	94.4742095952831	106.543007502017	108.223451156779	98.1949393122553	118.925974138295	121.44170919913	127.706565107741	150.447404875297	124.027269834726	112.925874284211	121.32042513033	104.25033972382	118.793107270658	112.422229839041	109.863623945006	116.312863964849	129.807866022567	125.747195163005	126.050169111164	110.076920864974	127.385631635	120.467458261201	F56C9.7	F56C9.7
WBGene00009620	31.0654103806024	31.2716445599614	33.6120660158208	43.9186707012035	38.9247514273506	33.6977638650382	57.5640966180331	53.8300774245181	66.0201778207718	63.4719767774301	57.6964521714755	51.0609447371305	50.7502310383469	40.1848520477039	49.5379049687373	53.1503707703559	36.0733694259264	48.5921611805874	51.322103122362	65.5654901914846	46.9760346014085	57.4473365696191	58.554498163194	60.9608808242303	fip-5	fip-5
WBGene00047771	0	0	0	0	0	0	0	0	0	0	0	0	0	0	0	0	0	0	0	0	0	0	0	0	21ur-5294	21ur-5294
WBGene00009646	0.369105475317718	0.385749253597568	0.195832329345043	0.0445479910047515	0.0912826896724567	0.114703180719913	0.0428874553491036	0	0	0.143904745930485	0.134928482755269	0.0946869269916753	0.0500307694235032	0.235594399738844	0.0478275549879713	0.31012729676859	0.178122735040146	0.132822768296815	0.112130793261206	0.198320277149922	0.220532378658664	0.32777163059323	0.353634411211553	0.188963749075104	F42H11.1	F42H11.1
WBGene00007785	54.5083608857658	52.7920108312902	52.6755609882069	56.0324630857765	57.2084665880965	51.7905448700791	49.8255145268651	50.6488210319085	45.698550685967	54.9954389326837	50.4852958117558	49.078523394284	56.3046279092104	47.8859338901272	49.267216950862	51.3421825500888	51.5725997114697	47.700499684652	56.2575387005207	52.3468914104875	52.3540635692024	57.2797533158457	59.1953692847178	52.7869194778944	tofu-1	tofu-1
WBGene00174179	0	0	0	0	0	0	0	0	0	0	0	0	0	0	0	0	0	0	0	0	0	0	0	0	21ur-13853	21ur-13853
WBGene00165393	0	0	0	0	0	0	0	0	0	0	0	0	0	0	0	0	0	0	0	0	0	0	0	0	21ur-6732	21ur-6732
WBGene00012138	0.766085055505395	0.670092095586233	0.494812984833658	0.759781289331039	0.66310602717215	0.627948837961557	0.514731310478078	0.519314127929205	0.532818993175875	0.636311634200257	0.369336680213691	0.448588351635179	0.474051088144453	0.654808556831396	0.483386891634153	0.671660644909946	0.562582302464583	0.559342701097274	0.755527584111126	0.70989071216451	0.417917274824529	0.575129398464583	0.781842491199587	0.620695429213871	T28F4.3	T28F4.3
WBGene00170602	0	0	0	0	0	0	0	0	0	0	0	0	0	0	0	0	0	0	0	0	0	0	0	0	21ur-12141	21ur-12141
WBGene00050234	0	0	0	0	0	0	0	0	0	0	0	0	0	0	0	0	0	0	0	0	0	0	0	0	21ur-2009	21ur-2009
WBGene00018272	0.205133195461309	0.234481518622909	0.190461805131859	0.0866526054215833	0.310727706127937	0.0743716999378865	0.125133917223291	0.199892705461486	0.0431770430059527	0.046652762882459	0.0874854609049833	0.184180447605747	0.194634883594667	0.412440186183358	0.0930318552459461	0.043088905231735	0.0866189402031659	0.0861201494735469	0.327167123530981	0.192881523222206	0.142989651980446	0	0.240755415507493	0.257294225234289	F41C3.6	F41C3.6
WBGene00009757	0	0.158023518491083	0	0.218990866671873	0.299154161203794	0.0626514072909093	0	0	0.218236440143949	0	0	0.0775776555303083	0.0819811122731661	0.0772096498154032	0.0783708945594975	0.362984919485161	0.0729685956661984	0.0725484097462801	0.12249271475069	0.162485177565901	0	0	0.0579470248074376	0.123855447413583	F46B3.2	F46B3.2
WBGene00021537	1.28532908874481	1.05165264050073	0.628105629972958	0.685831861515012	0.761219793915855	1.17726365328034	0.385155945906485	0.922889642075738	0.455646107587366	0.676947260895216	0.461615791131721	0.789608230320114	1.02698819715842	0.604509661345405	0.368160946535314	0.625234489221726	0.457043606963475	0.568014680959247	0.575430892549753	0.508868308035846	0.943103583152683	0.934473813319199	1.04349564827657	0.969720944866035	Y42H9AR.2	Y42H9AR.2
WBGene00043064	38.3727586852594	39.051982282424	38.6739336718881	48.4715316167551	43.9825570942904	39.0887017786424	41.0267177030175	41.7951192161321	42.7289408338578	47.2946519604163	44.2917896187742	41.0660895824587	42.1638744668472	39.1014855628971	40.7000620859518	43.9417701467532	42.0237010104821	40.2746579637594	44.92442032048	41.5900594454262	41.2005836618776	38.515232924921	46.4061145191932	42.1415963806144	nbet-1	nbet-1
WBGene00006726	77.2038493617901	81.9586843201049	79.4197129531212	93.6531210893134	86.6967624746328	74.3373058183957	91.1852984212117	79.6749513390482	94.9190888042303	100.55743857298	84.7626401337543	85.9770092615087	89.6637026323145	70.8158561117709	82.2922634638529	88.6481116339777	76.0884961619801	87.9286726124914	97.6366254980364	91.7636260162118	92.9441325839985	88.0754197077849	109.882176302421	95.3419149522611	ubl-5	ubl-5
WBGene00165684	0	0	0	0	0	0	0	0	0	0	0	0	0	0	0	0	0	0	0	0	0	0	0	0	21ur-14676	21ur-14676
WBGene00045554	0	0	0	0	0	0	0	0	0	0	0	0	0	0	0	0	0	0	0	0	0	0	0	0	21ur-3929	21ur-3929
WBGene00174060	0	0	0	0	0	0	0	0	0	0	0	0	0	0	0	0	0	0	0	0	0	0	0	0	21ur-10950	21ur-10950
WBGene00170609	0	0	0	2.10648357465325	0	0	0	0	0	0	2.12672989485686	0	2.36574066845422	0	2.2615601001455	2.09494153531436	0	0	0	0	0	1.72210174168824	6.68874229205851	1.78705716982455	21ur-8543	21ur-8543
WBGene00173701	0	0	0	0	0	0	0	0	0	0	0	0	0	0	0	0	0	0	0	0	0	0	0	0	21ur-12176	21ur-12176
WBGene00219776	0	0	0	0	0	0	0	0.490602048740811	0	0	0	0.452039031263142	0	0.449894690270522	0	0	0	0	0	0	0	0	0	0	AH9.9	AH9.9
WBGene00022961	0	0	0	0	0	0	0	0	0	0	0	0	0	0	0	0	0	0	0	0	0	0	0	0	C44B7.t1	C44B7.t1
WBGene00021415	4.22333311115301	3.90357836397487	4.38508159499594	4.14354271232747	2.90877476258086	3.58922468100063	4.02602732404244	4.82347339507878	4.32043797287578	4.25511231830706	4.53198209164206	4.24046328026205	5.08439321459632	4.58557016483884	4.65453782970102	3.81559169484835	3.98852799069079	4.72816799824325	4.50662702491263	5.18092373636843	4.40003218113896	4.7675184383945	4.90343401766041	4.49166667662753	nsy-4	nsy-4
WBGene00020913	0.40589339644573	0.618619200294549	1.75869576392428	1.02874779227252	1.05399663772965	0.490526522200143	0.550222779866407	0.395524132318173	0.797380688277891	0.615406600813833	0.692423686697581	0.48591275712007	0.385120573934408	0.483607729076324	0.98176252409417	0.909431984322511	0.342782705222606	1.59044110668589	0.767241190066337	0.424056923363205	0.471551791576341	0.560684287991519	1.17960377631264	1.06669303935264	W01B11.1	W01B11.1
WBGene00170319	0	0	0	0	0	0	0	0	0	0	0	0	0	0	0	0	0	0	0	0	0	0	0	0	21ur-14317	21ur-14317
WBGene00002012	3.93686076251873	3.81608974954631	3.65529141051932	2.72734189139316	2.58982030984999	3.82522171251955	3.20204835801954	3.22248082541333	2.32019794258304	2.79348325596487	3.22367478799355	3.60543612303715	1.27002920095963	2.0404246403848	1.85685987169841	2.05083750299195	2.12783008595326	1.7850181658175	1.4511242207608	1.23390999504933	1.4818780962951	1.41393616685982	2.69309887022356	1.52370137637672	hsp-12.3	hsp-12.3
WBGene00001639	2.69389682467133	2.42875277333034	2.39554025483599	2.46824923203935	3.18566664925388	2.77872611206333	2.06764151581972	1.6637808609471	1.69307197694284	2.20904212883435	2.03888670354755	2.07806928574882	2.55602850482989	2.50897792487097	2.4434681951572	2.64600224351661	1.79439294386095	2.67609003603235	2.42056255887776	1.78380466675609	1.98359286239178	1.67717734842681	2.51918391760682	2.36590829657207	gly-14	gly-14
WBGene00169502	0	0	0	0	0	0	0	0	0	0	0	0	0	0	0	0	0	0	0	0	0	0	0	0	21ur-9353	21ur-9353
WBGene00008376	0.317977215434205	0.0726940173625477	0.344440921375859	0.291027335971831	0.137616969905996	0.153711549871624	0.301731479890303	0.438959727820726	0.334643934026399	0.506215530851621	0.271222638412919	0.190332223689744	0.175993865517596	0.284144014907698	0.216313187716346	0.289432712115799	0.201402186621177	0.333737370745792	0.169047385184783	0.431868498267264	0.443296866413063	0.292827016805287	0.142169623616628	0.360848082368419	D1054.9	D1054.9
WBGene00166046	0	0	0	0	0	0	0	0	0	0	0	0	0	0	0	0	0	0	0	0	0	0	0	0	21ur-12071	21ur-12071
WBGene00173862	0	0	0	0	0	0	0	0	0	0	0	0	0	0	0	0	0	0	0	0	0	0	0	0	21ur-14097	21ur-14097
WBGene00020940	3.17334837221207	3.19207507351987	2.6517477687222	3.3244140778164	4.2849754217518	3.451522983481	3.14887494892273	3.27781635473861	4.16791921322189	4.44569728427913	4.92627979281388	3.5900117973771	5.11860253720095	4.76397577479186	4.37509081191784	4.53269168549833	4.71669002386306	5.70204119365854	6.83821147946397	4.57518869679502	5.17609541109943	4.60270829142129	5.9164965910663	4.9127826195904	W02D7.4	W02D7.4
WBGene00165992	0	0	0	0	0	0	0	0	0	0	0	0	0	0	0	0	0	0	0	0	0	0	0	0	21ur-9129	21ur-9129
WBGene00170908	0	0	0	0	0	0	0	0	0	0	0	0	0	0	0	0	0	0	0	0	0	0	0	0	21ur-10194	21ur-10194
WBGene00045921	0	0	0	0	2.15818359154166	0	0	0	0	0	0	0	0	0	0	0	0	0	0	0	0	0	0	0	21ur-5228	21ur-5228
WBGene00201992	0	0	0	0	0	0	0	0	0	0	0	0	0	0	0	0	0	0	0	0	0	0	0	0	C13C12.6	C13C12.6
WBGene00047793	0	0	0	0	0	0	0	0	0	0	0	0	0	0	0	0	0	0	0	0	0	0	0	0	21ur-458	21ur-458
WBGene00003394	3.82291251098299	5.18139956523108	4.40517420510239	5.50789153711485	3.75220054670247	4.55403032501014	4.88615045401052	4.09112216916066	4.56930768223165	3.819291995481	4.68740141754304	3.55501882213726	4.76078320959464	4.69720557977359	4.5511317008795	4.1871517257326	4.8715813276128	4.18435013084216	3.21794909500525	3.03828215990894	3.902014225263	4.12563487659992	4.44099349704146	3.32714164082068	mom-1	mom-1
WBGene00045530	0	0	0	0	0	0	0	0	0	0	0	0	0	0	0	0	0	0	0	0	0	0	0	0	21ur-770	21ur-770
WBGene00197318	0	0	0	0	0	0	0	0	0	0	0	0	0	0	0	0	0	0	0	0	0	0	0	0	Y50D4C.8	Y50D4C.8
WBGene00174747	0	0	0	0	0	0	0	0	0	0	0	0	0	0	0	0	0	0	0	0	0	0	0	0	21ur-9536	21ur-9536
WBGene00008874	0.24410372093939	0.156255423179295	0.113322554218897	0.0824916644619455	0.190161631142831	0.0531003535920154	0.357375467090852	0.21408089399599	0.184966828989137	0.333094202118816	0.104105659188797	0.131502263640187	0.162127682173786	0.0872523035676165	0.0885645913343692	0.205099171289517	0.226763943454955	0.0819847763286633	0.173031666990485	0.183619613249298	0.153138917488149	0.168597373312135	0.311049903791532	0.262434968995214	F15H10.7	F15H10.7
WBGene00015892	0.297501409894882	0	0.276223725908562	0.0837805967191634	0.171673694781723	0	0.322630630012575	0.19326747374638	0.250475914256123	0.090213013073846	0.253757544272693	0.0890379910063765	0	0	0.179896826147937	0.166643076672733	0.0837480472987049	0.0832657884587987	0.210882344144654	0	0.276500823242491	0.205478048724165	0	0.355380687181019	C17C3.9	C17C3.9
WBGene00198801	0	0	0	0	0	0	0	0	0	0	0	0	0	0	0	0	0	0	0	0	0	0	0	0	T05A6.13	T05A6.13
WBGene00047458	0	0	0	0	0	0	0	0	0	0	0	0	0	0	0	0	0	0	0	0	0	0	0	0	21ur-3026	21ur-3026
WBGene00195973	0	0	0	0	0	0	0	0	0	0	0	0	0	0	0	0	0	0	0	0	0	0	0	0	B0495.12	B0495.12
WBGene00018945	0	0	0	0	0	0	0.841645121771935	0.806681629550108	0.174244114265129	2.0709769957822	1.05916192392081	0.185818416013308	0.196365826235331	0	0	0.173888427832417	0.174778533492949	0.173772080261841	0.880204566864641	1.03784998793082	0.432783897249116	0.857647507718253	0.555192047957426	0.148332808562512	F56C3.8	F56C3.8
WBGene00044421	2.21240485104926	4.94546842376318	2.51065320825811	2.69985922948515	3.72362661920919	3.56495331627146	2.19934119614206	3.59314176542566	4.86370132095458	4.5843457911329	4.50806829825291	3.64177923778194	1.28283120754208	2.19666891024105	2.22970714098852	1.44580472155498	2.28360872634215	2.27045868248217	1.39400159885292	2.15731493970126	2.31326040853577	2.03741614509594	3.13240396071754	2.99520849590312	D1007.18	D1007.18
WBGene00012734	22.9502141574953	21.3134832869244	20.1634757491492	19.1424899177107	19.7247008719821	20.7840314560143	19.4058423582269	20.1496618257788	18.9672226106013	16.7141838382472	18.3020072352809	19.8773864906585	20.9132648428324	20.5953031181496	19.4328722802335	19.69219067479	19.1898811417243	22.0503087859596	20.5940402043806	19.351350019073	19.0975844487287	22.1289539987428	18.8315256874214	20.9627456356171	Y40B1A.3	Y40B1A.3
WBGene00044225	25.7452382888434	32.1328487467283	30.5259336166858	35.5652808185642	37.3415951652789	34.9395034241416	31.1268886895853	32.2069650601941	27.8269587133713	33.8649460904983	32.4944544400222	33.7362285657649	28.553939695994	30.3118415903196	29.5054701437587	28.7932662179252	26.4432372600296	30.5267318538384	29.3469755200374	24.9708948300447	28.4952011195418	26.7926991904519	29.9826762045181	27.9279632121418	C38D4.10	C38D4.10
WBGene00004507	3.6640354229943	2.93987952595058	3.9726334142407	3.33518640916883	3.25335214995828	3.58241595441211	4.03761673315963	3.800781560448	3.90086552513735	4.32240480880412	3.58903672549658	3.35345614524422	2.78121386034076	3.2530534353827	3.38774555859267	3.07857096950259	2.67509789728125	3.79105563633992	3.13343553520941	3.30442767884135	3.06485246602693	3.13476940067132	2.8695157395163	2.66001241034381	rpy-1	rpy-1
WBGene00016134	20.2070635056343	20.5565890365092	18.7333148822633	20.8078571051672	21.0793145747467	18.7940993423095	28.1250649853543	27.1123093492986	29.1650922612549	31.2893650506449	31.773718833835	29.668607480628	24.4469119281495	23.4905717927525	22.0611540091613	24.1256170357169	19.9439220767084	23.0522678344772	26.1439685489269	27.1238746442532	27.4003396451914	25.4739753824745	26.0949217250441	26.4788418072009	C26B9.5	C26B9.5
WBGene00009481	0.855559610155215	1.40826841478818	0.95324266195896	1.01193818782362	0.740553193176058	1.11666920053797	0.278347994520653	0.500221696755337	0.288129156268482	0.311323339235233	0.291904103215647	0.460902541680067	0.487064255269987	0.611621539714174	0.77602552455973	0.143770497521573	0.578025738218512	0.287348603308796	0.363875417347638	0.643568742515923	0.7156491895688	0.709100717165745	0.803304834095262	0.122641178321293	F36F2.8	F36F2.8
WBGene00023209	308.082512671576	315.3780055223	352.348590259883	307.46182082671	308.553436760997	317.310369142343	331.336662740716	342.388587700166	392.932345688033	382.534456725566	375.887986385559	344.949165404766	284.240445391243	280.22728466299	305.688707158676	303.802194999666	271.953504229991	296.521073198626	299.680133192412	306.779057945617	285.035539055889	273.246363196263	286.03691979762	285.17946839016	ZC513.7	ZC513.7
WBGene00194684	0	0	0.0980148704836833	0.0891857965074965	0	0.229637617852567	0	0.10286817151017	0.177757100439829	0.096033207465707	0.180085999161266	0.0947823775229169	0.100162407333747	0	0.191503072996192	0	0.178302294248856	0.177275549621959	0	0.132346797856097	0	0	0.0707981795026354	0	Y48A6B.14	Y48A6B.14
WBGene00010094	62.5360992857869	61.773642618026	62.7209318654274	63.9325452803519	65.0467870249959	59.790707449243	57.7803198735294	60.5660762799514	58.0007146267245	67.1461382710954	62.7948048608236	60.8668905818335	63.188587890811	60.0658670053878	56.982647961239	55.5140392428238	61.2448858595814	57.4424540059707	65.019490632629	62.4995677437658	62.7727507656904	63.5512108068636	63.2791027744358	64.3047086346174	tsfm-1	tsfm-1
WBGene00196004	0	0	0	0	0	0	0	0	0	0	0	0	0	0	0	0	0	0	0	0	0	0	0	0	F13D11.8	F13D11.8
WBGene00049577	0	0	0	0	0	0	0	0	0	0	0	0	0	0	0	0	0	0	0	0	0	0	0	0	21ur-1029	21ur-1029
WBGene00172110	0	0	0	0	0	0	0	0	0	0	0	0	0	0	0	0	0	0	0	0	0	0	0	0	21ur-14340	21ur-14340
WBGene00198866	0	0	0	0	0	0	0	0	0	0	0	0	0	0	0	0	0	0	0	0	0	0	0	0	Y51H7C.25	Y51H7C.25
WBGene00167196	0	0	0	0	0	0	0	0	0	0	0	0	0	0	0	0	0	0	0	1.56295266039581	0	0	0	0	21ur-6405	21ur-6405
WBGene00172133	4.9866902991904	0	0	4.2129671493065	0	3.61588122078962	2.02796396007904	2.42964824138306	2.09922670995608	0	2.12672989485686	0	4.73148133690844	2.22804989467306	0	0	2.10566518922458	0	3.53478976851991	0	3.47601034933417	0	0	0	21ur-14570	21ur-14570
WBGene00017239	4.60576256800224	5.98514076284976	6.7521355222093	7.37269251128638	7.44873086802919	5.53681811933411	6.50638437192026	7.32268983861285	7.24524774200119	8.26952619843588	8.16723355455445	7.40004636364107	3.91004360480628	4.00739529666891	6.04653221219457	5.80473383743353	6.55095836647647	5.49554203828071	5.84222197852596	5.16642684964172	6.25199083664966	5.69250297946945	5.44621551211014	6.86279593689567	F08B6.1	F08B6.1
WBGene00004963	0.394675237247481	0.180456505412556	0.335910259647598	0.305651825216646	0.284685021497329	0.453120793685634	0.374510932326155	0.384592560821942	0.110763218364517	0.149599468916428	0.252482380733634	0.14765093985982	0.218444647149981	0.17634063236734	0.119328547997627	0.165805674277393	0.305533077079697	0.0828473674112671	0.326390763801776	0.412336757139599	0.435593005459904	0.204445495715501	0.463212209610208	0.282875883665695	spe-9	spe-9
WBGene00003709	11.4886182757279	11.4184600369261	9.50327159136479	9.25508208863609	8.95990581488437	11.1072947074788	7.49429766630274	7.4181813327334	7.17142741738985	6.08074096633923	6.92884074787141	8.50218092843868	7.28912384150057	7.79817463135572	6.65235497542799	7.89781815507473	6.15459053978142	7.30790164664989	6.28459297940308	8.20550146707802	6.09919635099261	7.32580248891047	6.59979625094071	6.15489105032658	nhr-119	nhr-119
WBGene00022966	0	0	0	0	0	0	0	0	0	0	0	0	0	0	0	0	0	0	0	0	0	0	0	0	C52E12.t2	C52E12.t2
WBGene00044804	0.0414570452426755	0	0	0	0	0	0	0	0	0	0	0	0	0	0	0	0	0	0	0	0.0577958965447487	0	0	0	ZK938.8	ZK938.8
WBGene00008520	0.202423639722291	0.0617024820912347	0.250594720411891	0.0570053544687091	0.11680890572777	0.097852455717245	0.0548804679918298	0.0657507900374283	0.227235880974627	0.491056401061759	0.230213029855639	0.0605825505816583	0.0640213325226013	0.120590329350862	0.244808052077606	0.0566930054659813	0.113966414880712	0.11331014511919	0.0956579705398429	0.169185597259341	0.188134580762932	0.139809806348401	0.226262223152752	0.0483610832040149	F02D8.1	F02D8.1
WBGene00048855	0	0	0	0	0	0	0	0	0	0	0	0	0	0	0	0	0	0	0	0	0	0	0	0	21ur-4721	21ur-4721
WBGene00016162	57.7473753028579	59.8664268023065	55.6606403775597	63.3015493785855	60.0216040129442	57.4741371082411	68.342639904345	65.3307109623084	62.4473852777274	62.095529822092	63.3495998354444	63.7641606659065	67.6017074701514	68.3636714545576	69.8983813637191	66.7358477291044	70.5173269329903	65.8085987620466	62.844526126079	60.4756783157042	61.6163177074101	65.9757272028967	64.1735307766774	62.5077619219371	crh-2	crh-2
WBGene00020267	1.0080047770556	0.921775689679535	1.45586152008277	1.23009629065313	0.630143444375264	1.17757842965823	0.683217804732512	1.09139279292073	1.36730381429225	1.12076402124684	0.812024141672618	1.25700693185473	1.16895421264797	0.600501148083007	0.812710367538918	0.658730279553391	0.236465074725755	0.893392930287346	1.03208300193148	0.772282491019108	0.702637386122095	0.889599081535208	0.676027964277571	0.682330919387556	T05H4.4	T05H4.4
WBGene00199213	0	0	0	0	0	0	0	0	0	0	0	0	0	0	0	0	0	0	0	0	0	0	0	0	F45H7.11	F45H7.11
WBGene00018966	14.3587681619505	15.6418958135139	14.4959187699152	14.0980676641132	14.0306542157067	15.844733787337	4.41897277960211	4.01432189482789	4.52398914688369	7.00637257295986	4.96519892784426	6.78110090683911	2.91738715271749	3.97466825566249	3.27629658749699	4.13852475476867	2.87398087970561	3.7096475332522	4.40135738565991	3.49926744434114	3.10046647179778	3.64940260767114	5.82595555113591	4.23636471615193	F56D2.5	F56D2.5
WBGene00171131	0	0	0	0	0	0	0	0	0	0	0	0	0	0	0	0	0	0	0	0	0	0	0	0	21ur-14682	21ur-14682
WBGene00048173	0	0	0	0	0	0	0	0	0	0	0	0	0	0	0	0	0	0	0	0	0	0	0	0	21ur-161	21ur-161
WBGene00003564	72.3829487844413	73.8066089334164	72.1004684493374	78.9289771893552	79.2173885809021	73.0426361326513	86.4355299025568	94.016287025701	101.37027254727	100.624602237536	98.6932218212253	94.7400381867646	84.5241913447463	79.16928559752	81.9672036296389	82.6278971035155	77.9256449849838	87.2591649530055	86.03714182768	85.4149662021387	84.3285404165246	82.2412852071215	80.9269911325962	86.9625561346348	ncs-2	ncs-2
WBGene00015528	0	0	0	0	0	0	0	0	0	0	0	0	0.179352180640934	0	0	0	0	0	0	0	0	0.130556449730877	0	0	C06E2.2	C06E2.2
WBGene00008321	0	0	0	0	0	0	0	0	0	0	0	0	0	0	0	0	0	0	0	0	0	0	0	0	C55A1.1	C55A1.1
WBGene00012068	0.147493656736617	0.0899176077047852	0.0456482401501474	0.124608887514699	0.0851114655819244	0.160422899232216	0.119964065244112	0.0239542784361711	0.144876209560349	0.111813311978851	0.0629032785802732	0.154499725239234	0.209917833961431	0.0878667564096419	0.0668912142296556	0.0619630594952134	0.145320555312682	0.144483734339775	0.121975139899631	0.0924563545586256	0.0685410491418006	0.101870807254797	0.148377029718199	0.193807608558437	oac-49	oac-49
WBGene00172018	0	0	0	0	0	0	0	0	0	0	0	0	0	0	0	0	0	0	0	1.56295266039581	0	0	0	0	21ur-10719	21ur-10719
WBGene00201535	0	0	0	0	0	0	0	0	0	0	0	0	0	0	0	0	0	0	0	0	0	0	0	0	ZK381.57	ZK381.57
WBGene00167232	0	0	0	0	0	0	0	0	0	0	0	0	0	0	0	0	0	0	0	0	0	0	0	0	21ur-13532	21ur-13532
WBGene00169230	0	0	0	0	0	0	0	0	0	0	0	0	0	0	0	0	0	0	0	0	0	0	0	0	21ur-9058	21ur-9058
WBGene00175024	0	0	0	0	0	0	0	0	0	0	0	0	0	0	0	0	0	0	0	0	0	0	0	0	21ur-12540	21ur-12540
WBGene00167943	0	0	0	0	0	0	0	0	0	0	0	0	0	0	0	0	0	0	0	0	0	0	0	0	21ur-5864	21ur-5864
WBGene00168977	0	0	0	0	0	0	0	0	0	0	0	0	0	0	0	0	0	0	0	0	0	0	0	0	21ur-12388	21ur-12388
WBGene00015869	0.202946698222865	0	0.0471079222479718	0	0.0439165265720686	0	0.0412667084899805	0.197762066159087	0.0427168225863156	0	0.129829441255796	0.0911086419600132	0	0.0453382246009054	0.138060354950743	0	0.171391352611303	0.255606606431661	0.0719288615687191	0.0636085385044808	0	0.0700855359989399	0.102081096027056	0	nhr-257	nhr-257
WBGene00012904	38.4111908501301	41.7611584667402	41.6873275982356	36.5673994879081	38.0419491645202	42.0200104649059	36.7476603579063	36.1306065121636	35.6858260444199	31.0240873168352	32.9382760307262	38.0102398746359	41.0679604384746	40.8774051195062	43.2365547255535	39.684881718428	41.4904723573165	41.251551597829	37.4788115956046	35.1687310675156	38.7501956867008	37.9351520786583	37.5234511883821	38.4287303546356	tiar-2	tiar-2
WBGene00199570	0	0	0	0	0	0	0	0	0	0	0	0	0	0	0	0	0	0	0	0	0	0	0	0	C43F9.17	C43F9.17
WBGene00009126	238.937492059457	243.835617970108	238.747104737044	238.871412363079	238.326730437676	243.410712296774	238.786838116544	234.884904435445	231.720866896916	228.13338204208	230.701921512643	233.718836719182	238.758771587237	241.814214119913	241.590937701924	236.26919100094	238.587433113696	246.052024852724	241.145100187562	250.698823033061	249.80612119466	247.723553783605	235.836724822911	251.956518199012	pyk-1	pyk-1
WBGene00007826	39.3433149443108	38.1176562550208	39.9243588642811	38.7993091934736	43.232998957377	38.3379361559	30.7508445734332	38.1956991690053	33.4938071711428	36.2565595560474	38.0494552417826	32.7639910145699	36.7053255389077	33.8501770310804	36.4818703305594	39.4469298590896	39.2783020492786	36.0433874466009	34.782627533669	36.9476769970105	39.9134344791214	36.8207479937224	39.3827727901476	36.8992363110142	C30H6.9	C30H6.9
WBGene00167707	0	0	0	0	0	0	0	0	0	0	0	0	0	0	0	0	0	0	0	0	0	0	0	0	21ur-13980	21ur-13980
WBGene00171404	0	0	0	0	0	0	0	0	0	0	0	0	0	0	0	0	0	0	0	0	0	0	0	0	21ur-15695	21ur-15695
WBGene00167641	0	0	0	0	0	0	0	0	0	0	0	0	0	0	0	0	0	0	0	0	0	0	0	0	21ur-9561	21ur-9561
WBGene00017552	0.0253683372778581	0	0	0.0857289826893765	0.0439165265720686	0.0551842337475161	0	0.0247202582698858	0.0640752338794734	0.0461554950610375	0.0432764804185988	0	0	0.0453382246009054	0	0.0213148121325589	0	0.0213005505359718	0	0.0477064038783606	0.0176831921841128	0.017521383999735	0.0340270320090186	0.0363645354324763	nep-7	nep-7
WBGene00005104	0	0.0501898596465389	0.152878540125494	0	0	0.0397974348200116	0	0	0	0	0.046814809006283	0	0.0520760524502501	0	0	0.0461150652427688	0	0.0460842099646182	0	0	0	0	0.0368091163871144	0.0393377364426788	srd-26	srd-26
WBGene00009760	0	0	0	0.114305310252502	0	0	0	0	0	0.123081320162767	0.11540394778293	0	0	0	0	0.113678998040314	0	0	0.0959051487582921	0	0.0943103583152683	0	0.0907387520240496	0.0969720944866035	F46B3.7	F46B3.7
WBGene00009334	104.491420197379	104.350929200286	96.8965208114645	95.0524382017596	95.7707457394057	92.9236275227673	80.1438682248487	72.5477779575475	85.7704673187243	89.0131799999638	82.6513697450588	84.8861494857492	72.3473068171656	72.2013493680648	70.5564346993518	75.1468622101855	62.1829251192884	72.5961103256882	78.3596614372704	78.9574378669582	68.8901801108667	70.1358223710192	82.873516998605	67.996408401093	F32D8.12	F32D8.12
WBGene00003838	0.11909078424905	0.580817299199977	0.184288763305182	0.469527043933325	0.652854627009189	0.316629477635483	0.484312848692114	0.38682799900716	0.534753733544536	0.57780101171179	0.440179879678485	0.463348574880795	0.451983812320291	0.212838731409254	0.54009964484142	0.300184950852474	0.301721547205039	0.333315665703152	0.225111706259039	0.348376104743267	0.498078814271538	1.01446023752218	0.559085547914671	0.39832813338015	ocr-1	ocr-1
WBGene00012993	1.92224374661529	2.21636497522928	1.6683648504996	1.69460131145289	1.95321643480306	2.63615921403936	1.25756424340097	1.2623312092102	0.985111975621848	1.48257491238359	1.2475231226814	1.01302920972618	1.50667282795408	2.0164473907097	1.47822643417332	1.75553759942544	1.44690959929957	1.47366490411997	1.65878402545068	0.969205281027571	1.68945754408979	1.41423997781101	2.04585832676091	1.79704072943251	dmsr-3	dmsr-3
WBGene00015337	0.647877086115288	0.538595344238449	0.546854620471394	0.597113454232417	0.356865003325786	0.341658068106106	0.383237283794465	0.286966327722409	0.743820487779713	0.160739496860486	0.200950856206947	0.423055651305888	0.391185464862509	0.263155499370834	0.694494833902949	0.544354887128927	0.54714134838119	0.296722179794684	0.208747427274798	0.332281274257378	0.492662884157599	0.284756980909079	0.513505805886382	0.422139488934933	gsto-2	gsto-2
WBGene00167600	0	0	0	0	0	0	0	0	0	0	0	0	0	0	0	0	0	0	0	0	0	0	0	0	21ur-12124	21ur-12124
WBGene00043990	0	0	0	0	0	0	0	0	0	0	0	0	0	0	0	0	0	0	0	0	0	0	0	0	AC8.12	AC8.12
WBGene00166987	0	0	0	0	0	0	0	0	0	0	0	0	0	0	0	0	0	0	0	0	0	0	0	0	21ur-11338	21ur-11338
WBGene00015859	7.09477213327762	7.36049006651571	7.47336204233118	6.83522205879957	7.0029808299232	7.6114013177715	5.90552104064222	4.73030564903185	5.72879301829536	6.98257299291068	5.7330706040436	5.6995602737394	3.26742154129612	3.04017584677259	3.83855921910591	3.73005834378079	3.4338026619843	3.13533301708567	4.14679576251484	3.53707828691794	4.04891855271096	3.35277652878605	4.42426911909338	3.15213095089497	C16D9.4	C16D9.4
WBGene00010988	130.40289936381	129.98906478098	136.689923429376	127.59523663259	127.567524109011	130.857778978531	122.947050029948	114.564843235892	124.652560948229	134.62662878792	123.670556349745	130.74000051882	96.3135303622549	101.097552178975	96.3820160702312	100.221047182579	94.3001738848858	99.7193615382222	100.488831415562	100.063438422862	94.8950825368229	92.275842526872	101.350976836815	91.3519163595255	metr-1	metr-1
WBGene00047743	0	0	0	0	0	0	0	0	0	0	0	0	0	0	0	0	0	0	0	0	0	0	0	0	21ur-1302	21ur-1302
WBGene00016565	0.531991579397803	0.505193593112758	0.569934065180621	0.69146002450517	0.61987688150962	0.87535694266478	0.649043565183562	0.697847384687985	0.689077935272805	0.428115213274242	0.401410918021048	0.863449310204861	0.776562001368326	1.09704684145684	0.723805284102839	0.825205575457941	0.639352032836069	0.807473156074071	0.594656895407511	0.461739824642139	0.527717866633969	0.678342538343784	0.329340183196316	0.747924278578387	C41D11.6	C41D11.6
WBGene00016135	3.9785929638475	4.53657949003997	3.3748009439335	2.94631051576735	3.10365426438401	4.09585044474997	2.55683261008089	2.72822602714402	3.51512164847242	3.26188590611474	3.18410967372565	3.57221088120142	3.21572066471873	3.02855937840644	3.74239401187304	3.13651659508603	3.02812826930702	2.63950987204477	2.82020515771687	2.52476968217785	2.97873869992192	2.71400649721974	3.22829072163612	2.5699424402824	C26B9.6	C26B9.6
WBGene00050961	0	0	0	0	0	0	0	0	0	0	0	0	0	0	0	0	0	0	0	0	0	0	0	0	T03E6.11	T03E6.11
WBGene00219883	0	0	0	0	0	0	0	0	0	0	0	0	0.680555534760803	0	0.650585782233637	0	0	0	0	0	0	0	0	0	F09B9.8	F09B9.8
WBGene00165159	0	0	0	0	0	0	0	0	0	0	0	0	0	0	0	0	0	0	0	0	0	0	0	0	21ur-10840	21ur-10840
WBGene00009103	87.8078694427263	89.8279190892901	87.2022826661149	88.5849658783933	86.79635469684	86.3598592331162	88.5185610197999	91.910004187192	83.7516612177554	83.1142138718992	87.4459699085179	94.1238894264419	103.894774933342	96.2988509018096	99.0776425027665	98.3324298065676	106.343242022528	96.400577826004	100.271153312651	92.4337898710741	95.8462641464222	100.295614764011	102.903290797094	99.2044283221618	rtfo-1	rtfo-1
WBGene00021067	0.0495835683158136	0.136025926428404	0	0.0837805967191634	0.128755271086292	0.107860093233781	0	0	0.0417459857093539	0.045106506536923	0	0	0.0470459792022146	0	0	0	0.0418740236493525	0.0416328942293994	0.0351470573574423	0.0621628899021062	0	0.13698536581611	0.09976107111735	0.0355380687181019	W06H8.4	W06H8.4
WBGene00008534	2.91396163570082	3.27534659717691	2.59282004052837	3.07729774384127	2.52225978002781	3.08135964902072	2.6910200026788	3.10572427376792	3.16891962476848	2.29188120866564	2.87385935357179	3.02512381269665	3.51363918410418	3.90586833709643	3.27631228421079	3.23896178242515	3.17863892912511	3.23679461501055	3.37802952661163	3.67225920729521	3.27954019915442	3.06084866087892	4.07140835168779	3.61140944580196	F02H6.1	F02H6.1
WBGene00003970	24.1021120629741	22.7254372809717	23.6645579090476	20.6610551477194	19.9812607734174	23.6267184789851	27.9162598262717	28.376507268421	30.6943896826435	26.5039207697256	25.6223870296942	31.3498343279903	27.214320772723	30.0642369696975	27.4519448333266	28.1612402766839	24.7597574653044	27.5014490339015	23.0467529453984	25.0063986394105	22.4073161746901	23.5008306525689	25.7586102158465	22.8066899229958	pek-1	pek-1
WBGene00196851	0	0	0	0	0	0	0	0	0	0	0	0	0	0	0	1.4997876900546	0	0	0.421764688289307	0.372977339412637	0	0	0	0	Y38C1AA.15	Y38C1AA.15
WBGene00005886	0	0	0	0	0	0	0.0376545032375419	0	0	0.0842307177771718	0.0394883534854058	0	0	0.0413696266915423	0.0419918320981923	0	0	0.0388720922247973	0.0328163506361265	0.0870610235233742	0	0.0639507278080513	0	0	srw-139	srw-139
WBGene00200502	0	0.163416812637536	0	0	0	0	0	0	0	0	0	0	0	0	0	0	0	0	0	0	0	0.123427087288235	0	0	C54D2.14	C54D2.14
WBGene00017582	48.539972526025	47.8297515039754	48.6675381802502	44.0937640106333	47.4128852326345	46.6437038379219	34.4079335844741	30.383637610858	36.4211329399032	33.117855305942	33.3043163255749	33.6448964813966	26.2795205370242	29.1678506061224	25.0712864320851	30.4935374120972	21.9197035041383	27.1239199314284	29.6683400903938	29.2651146744285	26.0421054337187	24.9501500193308	32.2900469501548	24.3208510107882	F18G5.6	F18G5.6
WBGene00200382	0	0	0	0	0	0	0	0	0	0	0	0	0	0	0	0	0	0	0	0	0	0	0	0	T24D5.10	T24D5.10
WBGene00049762	0	4.56010724788553	0	0	0	0	0	0	0	0	0	0	0	0	0	0	0	0	0	0	0	0	0	0	21ur-1295	21ur-1295
WBGene00170995	0	0	0	0	0	0	0	0	0	0	0	0	0	0	0	0	0	0	0	0	0	0	0	0	21ur-13714	21ur-13714
WBGene00011585	0	0	0	0	0	0	0	0	0	0	0	0	0	0	0	0	0	0	0	0	0	0	0	0	clec-16	clec-16
WBGene00020424	0.731288381864514	1.33746162298319	0.995845685957125	1.23564678960107	0.801783289595084	0.81306826333398	0.753405605280762	0.665099239261286	0.369416990858193	0.975711694474669	0.582177457251318	0.525274405043205	1.20269497670019	1.52478274914777	1.06129077325264	1.55657667149056	0.782272263035948	1.30992435921775	0.794834012195119	0.702892118222698	0.815600193698521	1.01017141272215	1.2424619062064	0.768734089812795	T10H9.1	T10H9.1
WBGene00045751	0	0	0	0	0	0	0	0	0	0	0	0	0	0	0	0	0	0	0	0	0	0	0	0	21ur-2649	21ur-2649
WBGene00050958	0.147701687282085	0.0675333231351172	0.0685689361916882	0.0623923202647648	0	0.160649165662727	0.12013326702866	0	0.124354755737878	0.134365221164995	0	0	0.0700713032969515	0	0.334927800444679	0.0620504545015536	0.0623680803578508	0.0620089369622648	0.0523487906480381	0.0462933792218788	0.10295658298451	0.102014489634564	0	0.0529311714616581	F28B1.10	F28B1.10
WBGene00168918	0	0	0	0	0	0	0	0	0	0	0	0	0	0	0	0	0	0	0	0	0	0	0	0	21ur-9886	21ur-9886
WBGene00016013	0.800803795105281	0.873126417168671	0.800723836045526	0.520425353737862	0.666497873858452	1.00500228048417	0.526077709644034	0.480212828885123	0.648290601604084	0.896611216997471	0.472884647209348	0.719007965020904	1.11050650201557	0.880735017188411	0.838107566524509	1.03514758215533	0.624267797275993	0.698257106040373	0.720473326348323	0.579211868264331	1.00906535729201	0.659463666964143	1.01216409096003	0.993393544402471	C23G10.6	ugt-66
WBGene00166836	0	0	0	0	0	0	0	0	0	0	0	0	0	0	0	0	0	0	0	0	0	0	0	0	21ur-5594	21ur-5594
WBGene00168974	0	0	0	0	0	0	0	0	0	0	0	0	0	0	0	0	0	0	0	0	0	0	0	0	21ur-7496	21ur-7496
WBGene00019969	0.421641822515733	0.525781033339657	0.427075043278831	0.226686006935599	0.298606660908765	0.36132341627949	0.249412844284977	0.298814717827493	0.193632917609419	0.104610111792805	0.196169814606123	0.172079279836628	0.400063026656607	0.205515583256813	0.208606568534651	0.225443928031633	0.226597937639834	0.193108358592587	0.244537066709467	0.312361695672077	0.13359483407031	0.211795821818173	0.1285354942654	0.247257543994758	fpn-1.3	fpn-1.3
WBGene00166318	0	0	0	0	0	0	0	0	0	0	0	0	0	0	0	0	0	0	0	0	0	0	0	0	21ur-12209	21ur-12209
WBGene00010736	138.250406429047	139.865976035892	139.315703670181	130.696301788561	138.896830548173	141.316193681159	106.210828894289	108.463849104131	109.034461949958	104.066962015489	106.84437053863	113.871427099259	104.410375471927	113.231490915847	110.715181022048	111.969934894936	110.940270417355	108.707836538329	96.1251784812429	100.798782769706	107.393155568981	110.008887379487	103.65054753328	107.463482645121	istr-1	istr-1
WBGene00170360	0	0	0	0	0	0	0	0	0	0	0	0	0	0	0	0	0	0	0	0	0	0	0	0	21ur-14071	21ur-14071
WBGene00200551	0	0	0	0	0	0	0	0	0	0	0	0	0	0	0	0	0	0	0	0	0	0	0	0	C04C11.19	C04C11.19
WBGene00015660	25.9345616361979	27.2944150008084	28.8750325617844	27.1573853653254	27.179400135294	28.9833940576546	19.2641236086782	15.2218748823231	20.8480842060177	21.0562904657396	21.0806872482634	20.7678083228428	20.293115870099	22.4389230693473	21.1813407987606	22.2697673101965	19.4001528023868	22.0021217096915	20.4162184239869	22.0865782302953	19.0938668341868	17.3434664060796	21.1545388784613	16.4987822762047	catp-3	catp-3
WBGene00016096	0.594038471621547	0.931237460670303	0.709138382235271	0.215086653489716	1.17528312278443	0.615344454105203	0.483161591785445	0.330778690885215	0.571588472078803	1.08080160881989	0.651461831649831	0.380972927482713	0.644156292220922	0.682498265953337	0.461842095005402	0.427816261668734	0.0716676968779841	0.0712550021170919	0.661698895079497	0.585157316939113	0.47323317559817	0.410290042185042	0.853709004051228	0.608236638027805	C25E10.7	C25E10.7
WBGene00172164	0	0	0	0	0	0	0	0	0	0	0	0	0	0	0	0	0	0	0	0	0	0	0	0	21ur-14717	21ur-14717
WBGene00196134	0	0	0	0	0	0	0	0	0	0	0	0	0	0	0	0	0	0	0	0	0	0	0	0	C53B4.12	C53B4.12
WBGene00012258	58.8402788511423	55.1602277792357	54.4462497051364	57.3481704735813	56.2628075335057	56.5005611077395	54.2019458421126	54.9984011003985	58.3966702951419	53.7457292007007	57.2169951926462	51.7168566248802	60.7248941635308	58.084188430648	61.8966020991693	62.243289680249	57.4610131583585	63.9481255363574	53.2770318854191	53.6585886617172	50.5508563904507	54.923073729565	52.1239021663223	55.6759094727157	W04G3.5	W04G3.5
WBGene00019976	0.0445619133119142	0	0	0.0752955830939885	0.115715375546489	0.1615606502906	0	0	0	0	0	0.0400102631926526	0	0.119461398608003	0.0404193720026004	0.0374415082907247	0	0.0374164564308474	0.0315874830378375	0.0838008660467542	0	0	0.0298858698155806	0.15969447049496	fbxa-195	fbxa-195
WBGene00014760	0	0.197855892986769	0.0669633274929848	0.182794029205447	0.187280394307334	0.10459160556003	0.410620801834186	0	0.182164301277181	0.0656094640537061	0.246067921718975	0.518039220400736	0.136861030406442	0.257790896904321	0.392502166140955	0.0605974824264483	0.243630683050778	0.181670811182834	0.613475910238992	0.135628123422777	0.150818630859541	0.149438580890302	0.386952033424873	0.206766945268956	F46A8.2	F46A8.2
WBGene00017678	3.01999872367182	3.28413023931897	3.8270872577947	3.03412443176867	2.64936800988161	2.57451870240945	3.48531608103998	3.77797992327297	4.02010913979898	2.78443906291839	3.27214716480704	3.15123701918749	2.36205284200301	1.60461270668582	2.44311948464666	2.43457352233336	2.55043156980125	1.91894219263426	3.09535175754647	3.42801931905987	3.84040894012564	2.81871680245152	3.80445026315643	3.30528968354923	asp-12	asp-12
WBGene00200939	0	0	0	0	0	0	0	0	0	0	0	0	0	0	0	0	0	0	0	0.244940342300836	0	1.0795264649389	0	0	F10F2.15	F10F2.15
WBGene00168262	0	0	0	0	0	0	0	0	0	0	0	0	0	0	0	0	0	0	0	0	0	0	0	0	21ur-8679	21ur-8679
WBGene00168447	0	0	0	0	0	0	0	0	0	0	0	0	0	0	0	0	0	0	0	0	0	0	0	0	21ur-10503	21ur-10503
WBGene00201746	0	0.319207507351987	0	0.58981540090291	0	0	0	0	0	0	0	0	0	0	0	0.29329181494401	0	0	0	0	0	0	0	0	F15A8.16	F15A8.16
WBGene00010024	0	0	0.0506410164165697	0	0	0	0	0	0	0	0	0	0	0	0	0	0	0	0	0	0	0	0	0	srbc-52	srbc-52
WBGene00017002	27.8894792506267	29.2058415231844	28.9854559943088	32.911091313268	28.8907360166685	27.7248624532194	28.9037131423637	28.6673444563187	27.4197963042717	32.8189361376276	29.4672678215218	27.3025361288007	33.8032635719335	28.7004983855051	30.8458145617783	29.4803628423103	29.935178308667	33.388722761788	34.118009492544	29.9458507149033	30.9794942989628	35.1077958163762	36.1416191115997	31.4669448047457	D1007.4	D1007.4
WBGene00202290	0	0	0	0	0	0	0	0	0	0	0	0	0	0	0	0	0	0	0	0	0	0	0	0	ZC53.21	ZC53.21
WBGene00168324	0	0	0	0	0	0	0	0	0	0	0	0	0	0	0	0	0	0	0	0	0	0	0	0	21ur-7133	21ur-7133
WBGene00019047	0.814273415961109	1.15077164526046	0.824766035512088	0.813011332535821	0.726174874816561	1.19876175250966	0.76263677669325	0.625159255322881	0.644013472281531	0.628515167428717	0.673497874337327	0.731101769696091	0.702364100436456	0.727633636667499	0.492384903990208	0.974414371043954	0.395928562912633	0.497240372926436	0.909517065792587	0.587764478320386	0.567595469389393	0.562401746932115	0.744682076578145	0.7250971834208	F58E2.3	F58E2.3
WBGene00005618	0	0	0	0	0	0	0	0	0	0	0	0	0	0	0	0	0	0	0	0	0	0	0	0	srj-33	srj-33
WBGene00009462	0.145445133726387	0.0443343760211093	0	0	0.0419646809466433	0.140617603030708	0	0	0	0	0.12405924386665	0.130589053476019	0	0.0433231923964207	0	0.0407349742977791	0.122830469371434	0.0407077188020794	0.068732023276776	0.0911722385230891	0.0675890901259423	0.133941246575752	0.0650294389505689	0.0347483338576996	sre-22	sre-22
WBGene00010317	208.584633367421	201.443803120962	199.610795176191	216.254163053012	207.195709758053	189.478934625864	302.057650680091	291.154739841813	298.664046844289	304.973943374989	307.029237087174	279.179868996629	283.07082035719	275.049636062958	286.990919904679	276.091757572293	278.67593219261	289.055239172373	275.965497009833	298.158782280368	288.232727331472	291.819796774352	285.959360888053	285.904094968613	idh-1	idh-1
WBGene00011684	3.3923541049422	2.49521361380779	2.67042204878362	3.39559218477556	3.00017916176284	3.0480350854121	3.59892195732337	3.48534751246289	4.19106177656724	3.82401526967671	3.55403523978544	3.93974299360046	3.32369903772265	3.16320323074711	3.17733267590864	4.05858039693647	3.48769332750438	3.52953122458592	3.34560383724701	2.95860334587602	3.13575299823738	2.80144719950692	3.04172910922309	3.51496526430984	T10B10.8	T10B10.8
WBGene00168193	0	0	0	0	0	0	0	0	0	0	0	0	0	0	0	0	0	0	0	0	0	0	0	0	21ur-7547	21ur-7547
WBGene00011419	0	0	0	0	0	0	0	0	0	0	0	0	0	0	0	0	0	0	0	0	0.0377827211884149	0	0	0.0388490689092294	T04A11.4	T04A11.4
WBGene00005601	0	0	0	0	0	0	0	0	0	0	0	0	0	0	0	0	0	0	0	0	0	0	0	0	srj-13	srj-13
WBGene00048483	0	0	0	0	0	0	0	0	0	0	0	0	0	0	0	0	0	0	0	0	0	0	0	0	21ur-4320	21ur-4320
WBGene00001994	25.6455448969662	27.8448367426019	29.3968825381849	27.8688981286959	28.4665179579141	28.2295676413702	27.027188622333	27.5880505186828	30.5213732621248	28.4264569069849	26.8843440642795	29.7969163999951	25.7667997390447	29.0950681045736	27.2052195657034	28.5306739666471	26.6782562607555	27.7455299640287	27.6267927810784	29.0152608370295	27.4853712430472	27.4504799271339	24.0065389193124	26.810236396954	hpk-1	hpk-1
WBGene00174055	0	0	0	0	0	0	0	0	0	0	0	0	0	0	0	0	0	0	0	0	0	0	0	0	21ur-5764	21ur-5764
WBGene00018866	21.3319529465367	21.6322442998867	21.8449255021559	21.4207521631865	20.6285886174078	22.0688287731664	21.1306768181973	21.8802206641356	20.1730096599544	20.3680936184506	22.3785104363312	20.923028512852	19.3278188496209	20.1220116750318	20.0902960595111	19.4854571269046	20.8439584387888	20.0914460071089	23.0848712889932	21.5196622497473	22.1647528611354	21.6851985158593	21.0888858216556	22.192985458868	nath-10	nath-10
WBGene00009422	0	0	0	0	0	0	0	0	0	0	0	0	0	0	0	0	0	0	0	0	0	0	0	0	F35E8.9	F35E8.9
WBGene00046800	0	0	0	0	0	0	0	0	0	0	0	0	0	0	0	0	0	0	0	0	0	0	0	0	21ur-2752	21ur-2752
WBGene00012708	0	0.091990636124492	0	0.0424939049641866	0.217684223930715	0.0729428488343728	0.122729807382305	0	0.0423475128809584	0.137269368596515	0.171609328691619	0.135481438764746	0.047723875156137	0	0	0	0.0424773957480463	0.084465583681548	0.0356534991061086	0.0315293043883882	0	0.0694796091747416	0	0	sre-19	sre-19
WBGene00016397	0.203604334963704	0.186187139738683	0.346577532961099	0.20068249220611	0.411215797740277	0.196846417722831	0.0828008616234476	0.198402902407172	0.171420975667185	0.216090276293542	0.202611338006454	0.396083454483324	0.354171156456853	0.27291084257499	0.215456470979513	0.171071052138437	0.171946736125922	0.256434884482315	0.240539809264155	0.21271552733838	0.30750188767603	0.398438316126183	0.227581963922924	0.413466888935427	maph-9	maph-9
WBGene00045545	0	0	0	0	0	0	0	0	0	0	0	0	0	0	0	0	0	0	0	0	0	0	0	0	21ur-4859	21ur-4859
WBGene00166388	0	0	0	0	0	0	0	0	0	0	0	0	0	0	0	0	0	0	0	0	0	0	0	0	21ur-7753	21ur-7753
WBGene00003854	0.0381078952994899	0	0	0.032195163804744	0	0.0828968402146093	0.0309950823592867	0	0.0320842510255296	0.0693340187816458	0.0325046053799083	0	0.0361576084698243	0.102159492987193	0.0345653290415251	0.0640375141799148	0	0	0.0270125855672919	0.0238879227571412	0.0265633978660908	0	0.0255574214216209	0	odr-7	odr-7
WBGene00167034	0	0	0	0	0	0	0	0	0	0	0	0	0	0	0	0	0	0	0	0	0	1.72210174168824	3.34437114602926	0	21ur-6657	21ur-6657
WBGene00007534	116.057307310614	118.304474212704	115.687948560584	107.316110330446	112.209246279867	119.176604767989	97.1829738210688	93.1303989805065	85.7036258156843	79.4833880022714	84.5102063657167	100.107753561949	101.162215774323	109.339360918797	104.335811206259	104.158467814708	107.207621152288	103.623896399565	92.9377391479959	93.5080106761882	104.403703596656	106.83534203836	101.280895370989	106.386590729283	C12D8.1	fubl-1
WBGene00202189	1.04720496282998	0.957622522055962	0	0	0.906437108447495	1.51867011273164	0	0	0	0	0	0	0	0	0	0.87987544483203	0	0.879286726124914	0	0	0	0	0	0	Y67D2.10	Y67D2.10
WBGene00022229	0.097869622694391	0.0894974319678469	0.181739722466942	0.16536880399147	0.169427496906074	0.248380625914054	0.079602323666654	0.286108110667538	0.12359932965162	0	0.417395586841065	0.13180951191972	0.0464304243341482	0.174912328179941	0.310700312823728	0.123347024976453	0	0.287617153405346	0.173435946586257	0.15337385919772	0.170551909663593	0.101394775445195	0.229730167507617	0.38580393105558	Y73B6A.2	Y73B6A.2
WBGene00012515	0	0	0	0.0455104476005332	0	0	0	0	0	0	0	0	0	0	0	0	0	0	0	0	0	0	0	0	Y26G10.1	Y26G10.1
WBGene00004882	67.9065463839639	67.8346021652302	67.812404319207	64.2040954487003	63.9697326345953	64.6607847545876	58.7299585424549	62.6343908737553	59.1659217626732	57.2522917032932	61.3209790783821	64.5840120687579	63.1957612775925	60.54016205895	65.029652404862	62.3604262143575	68.0778851645081	67.2882946782103	64.049751306753	62.9727407239808	61.3619294938415	67.2592984688907	68.7763499544577	66.289451490161	smg-4	smg-4
WBGene00198158	0	0	0	0	0	0	0	0	0	0	0	0	0	0	0	0	0	0	0	0	0	0	0	0	Y60A3A.35	Y60A3A.35
WBGene00173996	0	0	0	0	0	0	0	0	0	0	0	0	0	0	0	0	0	0	0	0	0	0	0	0	21ur-5537	21ur-5537
WBGene00011147	4.08484205359213	4.47116898595869	3.76395639748688	3.52948045753071	4.04468095081477	3.07414015136281	4.00199270845386	3.58846983168811	5.10662951429032	3.60340205412695	5.46388584689288	4.55672441916321	3.25918528260448	3.92674041720749	3.73317810857351	3.64014663937601	3.76331650840138	4.05344944667514	4.23360015715461	4.67500201788606	4.29262625587101	4.46708306398917	5.2300272177266	3.97018197480525	R08D7.7	R08D7.7
WBGene00047321	0	0	0	0	0	0	0	0	0	0	0	0	0	0	0	0	0	0	0	0	0	0	0	0	21ur-3418	21ur-3418
WBGene00010718	2.10087415382558	1.18225002722958	0.600189824196382	1.365313428016	0.419646809466433	1.75772003788384	0.525768434094567	1.73224920913422	0.544243961840465	0.147013799083305	0.413530812888833	0.725494741533438	0.460005129977209	0.433231923964207	1.02607819358453	0.135783247659264	0.40943489790478	0.678461980034656	1.1455337212796	0.30390746174363	0.337945450629711	0.446470821919173	0.54191199125474	0.463311118102661	K09C8.8	K09C8.8
WBGene00020402	37.8747987825565	38.8882242459274	37.5926002068993	39.2960768368056	39.301947384039	37.1958542839095	36.7143830640706	38.1590439534985	39.0115176911127	37.5982194183505	39.2581383890708	36.5119038855793	39.0467298653751	36.9720563740418	37.8093816742599	39.1924214639648	37.5225261257507	35.2235418629566	39.6587263242189	37.986890040483	39.2771524752176	36.1335408592301	42.3648639335838	38.925189419884	T10B11.6	T10B11.6
WBGene00196831	0	0	0	0	0	0	0.295744744178194	0	0	0	0	0	0	0	0	0	0	0	0	0	0	0	0	0	H35N03.2	H35N03.2
WBGene00045189	0	0	0	0	0	0	0	0	0	0	0	0	0	0	0	0	0	0	0	0	0	0	0	0	B0284.6	srpr-1.1
WBGene00019830	34.5332115673292	34.2635581286078	36.4243641014593	39.1857479651857	36.0819256726551	31.5809075430433	33.9482407262161	32.246707546185	38.1520010314036	35.6879369150847	31.6863243050232	33.6895796673913	30.2337316619883	28.6648498681638	27.2078820610777	26.3693558390027	22.4926254004938	27.0687656768322	31.8185127940011	35.2644181296645	32.3311482492351	32.5882739375132	36.8699020839005	34.2765216181639	hrg-1	hrg-1
WBGene00003129	88.2012067284972	86.6580944254867	73.1969530807613	84.5471301787235	79.6643317846813	85.558879590515	74.4377024839717	73.5875433559175	70.2235684340378	66.484195302625	70.1371556170046	75.6165798099449	78.5092699015751	79.2777809705994	71.1722519403536	77.7636396664928	71.9959551177689	72.5721157055211	74.439685378746	66.7072598140483	70.6829569274819	77.3199427063911	67.9566796109353	68.7664632912346	map-1	map-1
WBGene00013764	0.33656725159825	0.043967976219282	0.089284436657313	0.0406208953789883	0.166471461606519	0.348638685200101	0.0782134860636545	0.187410883632853	0.364328602554361	0.0874792854049415	0.369101882578463	0.0863398700667894	0.0912406869376283	0.0859302989681071	0.261668110760636	0.161593286470529	0.324840910734371	0.363341622365667	0.340819950132774	0.210977080879876	0.134061005208481	0.232460014718247	0.257968022283248	0.206766945268956	Y113G7B.15	Y113G7B.15
WBGene00006675	3.88587983178108	3.04582702963653	2.61392781442892	3.46720336956368	3.26056513830034	2.91830777058428	5.38589141082711	5.83446768150375	6.09260610822164	5.87966130797991	5.59746289252177	5.71407460041225	4.90974047852994	4.92516292506677	4.80142653597721	5.24726931317852	4.63788504570973	5.29369895698074	4.2301033939444	5.92809420643122	5.00276991208603	5.10761944060733	4.85320046086979	4.98765558454251	twk-22	twk-22
WBGene00008664	60.3353358004039	56.129008205728	57.8271740679945	59.1553297596414	58.1007285287742	53.903839450085	53.9386932881585	53.9831273359699	58.1521959408051	63.5243560274699	57.6183766527719	55.5364580276799	53.3288993476389	50.0977927813115	52.3152365867746	54.2842466190568	55.5643617385047	50.062743790249	55.0167754769407	56.2705467787653	57.0138179827554	51.9675036011723	63.2277166891642	57.9764766681792	nubp-1	nubp-1
WBGene00016706	3.07067178180683	2.90482059268745	2.70358510292708	3.66770952027593	3.71190120243919	2.95595547725825	3.22956849052021	3.25017656557108	3.83337051383284	3.99746722441681	3.79327758799544	3.27991111056047	3.71725075710602	2.88587655720545	3.45751149789686	3.46968072279567	2.8614904088148	1.95594620573793	3.45258535529852	3.08639691178263	3.72730937863386	3.32753936134097	3.51514035014905	3.90839702561224	C46C11.3	C46C11.3
WBGene00047233	2.4933451495952	0	2.3150178933289	0	0	0	0	0	0	4.53642580028482	0	0	0	2.22804989467306	0	0	0	0	0	0	1.73800517466709	0	0	0	21ur-4118	21ur-4118
WBGene00001707	4.8967242370916	4.019475976229	3.93791703504401	4.52785386922889	3.27064936037756	4.64100218544648	3.79459235829223	4.13290680235264	3.21376460235544	3.47247026465101	3.65052090199656	3.98113903822326	2.56085330090405	3.61770988052585	3.77703851776877	3.14241230297153	2.83287945560627	3.36693002639879	3.88098051904505	4.08462370526122	3.65518614053697	3.51521798818836	3.43918579192184	4.11760079851327	grh-1	grh-1
WBGene00172739	0	0	0	0	0	0	0	0	0	0	0	0	0	0	0	0	0	0	0	0	0	0	0	0	21ur-10072	21ur-10072
WBGene00169158	0	0	0	0	0	0	0	0	0	0	0	0	0	0	0	0	0	0	0	0	0	0	0	0	21ur-11077	21ur-11077
WBGene00010716	0.310897069618006	0.142150794961301	0.288661310796083	0.153217756295907	0.313956445281171	0.225433465521768	0.0842894471284708	0.201969769694386	0.0654385367279728	0.188550107483387	0.0662958848965769	0.209356028333647	0.319568135817913	0.0926057353550407	0.140997809311397	0.108841593868386	0.218797471418685	0.0870150149554591	0.146918525757384	0.0649619116641506	0.126416012209828	0.143153435231877	0.0868775285336645	0.185691244761581	lge-1	lge-1
WBGene00019956	5.95504085855298	5.56663471119304	3.97278133842542	5.92548328202797	5.11636784043658	5.59745723942791	4.16185358614368	3.99755940642049	2.71113272650604	3.0497622482117	3.38628433132221	3.9209720858343	5.2317348396734	5.47908815716148	5.08136544826289	5.15175597437456	4.65658898206784	4.66681244699828	4.97163565167985	4.25828888266222	3.62828712959144	4.44815833194283	6.36050367494612	4.45785701756571	fbxb-75	fbxb-75
WBGene00006229	0.0505896117309171	0	0.0469713775458038	0	0.131367696876449	0.0366828529645324	0	0.0492972106947289	0	0	0.0431510413449217	0.0454222794699196	0	0.0452068094571346	0.0458867266696188	0	0.0427236415204987	0	0	0.0634241659291054	0.0352638731091873	0	0	0	str-187	str-187
WBGene00201170	0	0	0	0	0	0	0	0	0	0	0	0	0	0	0	0	0	0	0.482016786616351	0	0	0	0	0	Y53C10A.22	Y53C10A.22
WBGene00003547	0.251463304841778	0.102200909504372	0.0778261084737037	0.0944208219161542	0.0483691093088311	0.182337660279946	0.113626582608484	0.136132905733843	0.117619426118137	0.0762526215095902	0.023832085267873	0.200691821777446	0.212083475080208	0.224707273262118	0.152057936295802	0.164331059600432	0.1179801733557	0.0469203162286507	0.0198053855760187	0.227687340601951	0.155808361442941	0.0771913267352252	0.168646250426769	0.220282927550411	nas-29	nas-29
WBGene00020067	0	0	0	0.0695537029366639	0	0	0.133922148307107	0	0.346570447398409	0.224681466523541	0	0.147836664312474	0.312456314701501	0.220703055604407	0.224022462750262	0.0691725978641533	0.0695266807762833	0.138252629893854	0.583573782538664	0.412855419727196	0.114773926628959	0.341171099768425	0.110427349161343	0.177019813992055	clec-158	clec-158
WBGene00197453	0	0	0	0	0	0	0	0	0	0	0	0	0	0	0	0	0	0	0	0	0	0	0	0	H35N09.3	H35N09.3
WBGene00048783	0	0	0	0	0	0	0	0	0	0	0	0	0	0	0	0	0	0	1.76739488425995	0	0	0	0	0	21ur-2948	21ur-2948
WBGene00019342	0.0749073650092978	0.136998930193986	0.139099787581994	0	0.194514400954398	0.0543158123294579	0.243703823528812	0.0729937239900492	0.0630668968656333	0.136287470394823	0	0.134512329760706	0.497516277915265	0.267748485196763	0	0.0629381577133068	0.126520655146541	0.188688138653415	0.0530977003854922	0.0939113186503922	0	0.103473924393285	0.150712004434795	0.429507302618776	K02F6.8	K02F6.8
WBGene00170676	0	0	0	0	0	0	0	0	0	0	0	0	0	0	0	0	0	0	0	0	0	0	0	0	21ur-12374	21ur-12374
WBGene00174389	0	0	0	0	0	0	0	0	0	0	0	0	0	0	0	0	0	0	0	0	0	0	0	0	21ur-8217	21ur-8217
WBGene00201493	0	0	0	0	0	0	0	0	0	0	0	0	0	0	0	0	0	0	0	0	0	0	0	0	C09B7.10	C09B7.10
WBGene00197410	0	0	0	0	0	0	0	0	0	0	0	0	0	0	0	0	0	0	0	0	0.294339586032329	0	0.283192718010542	0	F10C1.15	F10C1.15
WBGene00169982	0	0	0	0	0	0	0	0	0	0	0	0	0	0	0	0	0	0	0	0	0	0	0	0	21ur-14331	21ur-14331
WBGene00194811	0	1.22249683666719	0.827495757615437	0.564716873204914	0.385717918488296	0.807803251453001	0.362444622652425	0.434235004842931	0.375180943907044	0.608074096633923	0.760192813480749	0.200051315963263	0.845626451702785	1.19461398608003	1.21258116007801	0.748830165814493	1.31716077794048	1.12249369292542	1.42143673670269	0.977676770545466	0.621244402859725	0.461669828622804	0.597717396311612	1.27755576395968	F22E10.6	F22E10.6
WBGene00022747	0.319826995628703	0.208905436748683	0.0848435877136247	0.347404359170562	0.118643600582133	0	0.185808216237609	0.0890446999459762	0.307740041250106	0.0415641107355939	0.15588596087956	0.164090957247354	0.303458881555646	0.163312557724727	0.0828844015760131	0.115166943040842	0.231512926563959	0.306906361649185	0.129547269003347	0.200483456438206	0.254786098904076	0.252454705587805	0.337063584089336	0.130988483652061	ZK470.6	ZK470.6
WBGene00011364	11.323051403963	12.0405359996653	11.3252974682221	8.4478074914875	9.22806175868669	12.8898411374063	2.67251774242471	2.32653901578938	2.96545389410951	2.55903568282433	2.72202223562943	3.24733411533143	3.90267106209107	4.49935312815919	4.26684408961988	4.66751082472973	2.79487840014459	3.31469262444381	4.65826245341292	4.34169197264805	4.41602398330761	3.44498095594609	5.39025056041736	3.99848999261872	T02B5.3	T02B5.3
WBGene00047720	0	0	0	0	0	0	0	0	0	0	0	0	0	0	0	0	0	0	0	0	0	0	0	0	21ur-2256	21ur-2256
WBGene00050971	0.187895627302031	0	0.232609453396684	0.158742183257362	0.162638237161632	0.0454147760984343	0	0	0	0.113953279672226	0	0.0562345206356062	0.178279500134708	0.167903281536367	0.170428572140151	0.1052482589512	0.0528935035570768	0.157766757079829	0.177585131911287	0.353346953127762	0.0873160494449972	0.129775609720525	0.210023307615474	0.134670576194912	F11D11.15	F11D11.15
WBGene00166652	0	0	0	0	0	0	0	0	0	0	0	0	0	0	0	0	0	0	0	0	0	0	0	0	21ur-10122	21ur-10122
WBGene00006274	0	0.043409905804894	0	0	0.0410896241363325	0	0	0.0462580354207111	0	0	0	0	0.18016520049878	0.0424198076048362	0.0430578078903495	0	0.0400897270840582	0.0398588724444657	0.0336494039614316	0.0892710948367509	0	0.0327870685180898	0.0636734307040928	0	str-247	str-247
WBGene00019746	2.46749519988215	1.66974709312302	1.78699307694286	1.3758653319837	1.6659305951674	1.64606091389386	2.04707766375557	1.82738859248227	1.4957732259442	1.52639397804117	1.51537021725898	1.90529552102618	1.82614666113478	1.85215834788091	1.74572829596528	1.94882874208791	1.4170074883189	1.20166423457222	1.53918272672592	1.29926884681348	1.30718956586648	1.5338229461785	1.78723698378755	1.73315912134728	M03A1.3	M03A1.3
WBGene00050932	0	0	0	0	0	0	0	0	0.0920329037767801	0	0	0	0.103717231811145	0.0976806843176082	0	0	0.0923151753104722	0	0	0	0	0	0	0.0783469740424124	F46B3.19	F46B3.19
WBGene00048189	0	0	0	0	0	0	0	0	0	0	0	0	0	0	0	0	0	0	0	0	0	0	0	0	21ur-4170	21ur-4170
WBGene00174575	0	0	0	0	0	0	0	0	0	0	0	0	0	0	0	0	0	0	0	0	0	0	0	0	21ur-12758	21ur-12758
WBGene00047295	0	0	0	0	0	0	0	0	0	0	0	0	0	0	0	0	0	0	0	0	0	0	0	0	21ur-4073	21ur-4073
WBGene00005031	0	0.0485117792328248	0	0	0	0	0	0	0.0446643980841719	0	0.0452495722309969	0	0	0.0474053169079375	0	0	0.0448013870047783	0	0	0	0	0	0	0	sra-5	sra-5
WBGene00012974	7.47535164449706	7.04575117981062	6.2709877310838	5.81690204397047	5.959667901502	5.4917469636977	4.53339470099072	4.69650852921072	4.47186553993149	3.34053646908889	3.85927566392935	5.06329003834383	6.96834320877185	5.8010215792427	5.73957613393219	6.63901008780586	5.92539722002208	5.53339486384182	6.50737753252882	5.28193832696068	5.14218813419035	5.77448642876676	6.09086003645967	5.24031855121376	Y48A6C.1	Y48A6C.1
WBGene00200726	0	0	0	0	0	0	0	0	0	0	0	0	0	0	0	0	0	0	0	0	0	0	0	0	Y71F9AR.7	Y71F9AR.7
WBGene00004926	0.581242347546707	1.01874736388932	0.899451910451562	0.57290117571513	1.04814651763124	1.12390017593461	0.472753855633597	0.991188598011038	0.367024836430804	0.705013445372665	0.784981709572512	0.826298913761304	3.26301511254879	2.81340250344934	3.11932110020068	2.03486458101764	2.37252562486174	1.95216294421813	3.26175096586365	3.06662589518919	2.59977277283689	2.27489480770657	3.05355626376584	2.3954170574244	snt-6	snt-6
WBGene00172001	0	0	0	0	0	0	0	0	0	0	0	0	0	0	0	0	0	0	0	0	0	0	0	0	21ur-9596	21ur-9596
WBGene00011846	0.32725155088437	0.598514076284976	0.303846098499418	0.399354177694679	0.37768212851979	0.44821860966038	0.768936334863304	0.531485552802545	0.826570517045207	0.760796410256101	0.992473950933199	0.750887057487109	0.621006925469233	0.519878308757048	0.923470374226079	0.855434460253362	0.460614260142877	0.61061578203119	0.592813700762193	0.433068132984673	0.60830181113348	0.502279674659069	0.609650990161583	0.469102507078944	chil-25	chil-25
WBGene00201145	0	0	0	0	0	0	0	0	0	0	0	0	0	0	0	0	0	0	0	0	0	0	0	0	F47F6.12	F47F6.12
WBGene00047129	0	0	0	0	0	0	0	0	0	0	0	0	0	0	0	0	0	0	0	0	0	0	0	0	21ur-3282	21ur-3282
WBGene00019931	0.61964790699999	1.03884100025795	0.335609102879042	0.523504793700808	0.670441648259982	0.936063925500272	0.335994028888836	0.201272635380846	0.347800875022309	0.563697880508765	0.39640231768042	1.01998550643991	0.0979892584566837	0.369144361247608	0.18734817397655	0.173545452629592	0.218042253322072	0.216786668176754	0.183014263163013	0.420794947029642	0.359941900078982	0.213988973819249	0.761883367586546	0.814221314062073	R07C12.1	R07C12.1
WBGene00166665	0	0	0	0	0	0	0	0	0	0	0	0	0	0	0	0	0	0	0	0	0	0	0	0	21ur-6920	21ur-6920
WBGene00007758	3.13352836368045	2.68060358490568	3.66023099350651	2.13494956890532	3.32476931669931	3.59144959091942	3.86409349150196	3.05347684390034	3.48925520708916	2.94254646504962	3.10387606276406	3.44876110338212	2.68543535338047	3.25174849492825	2.93391580559416	3.31227242745648	2.56094414905692	4.92264769452172	4.08411520551962	3.54832495873644	3.52298346216301	3.90963638653546	4.06747842084639	3.69486144571833	C27A7.8	C27A7.8
WBGene00165235	0	0	0	0	0	0	0	0	0	0	0	0	0	0	0	0	0	0	0	0	0	1.72210174168824	0	1.78705716982455	21ur-7717	21ur-7717
WBGene00202078	0	0	0	0	0	0	0	0	0	0	0	0	0	0	0	0	0	0	0	0	0	0	0	0	F38G1.5	F38G1.5
WBGene00047270	0	0	0	0	0	0	0	0	0	0	0	0	0	0	0	0	0	0	0	0	0	0	0	0	21ur-2736	21ur-2736
WBGene00168762	0	0	0	0	0	0	0	0	0	0	0	0	0	0	0	0	0	0	0	0	0	0	0	0	21ur-6507	21ur-6507
WBGene00268193	0.0901209090215132	0	0	0	0	0	0	0	0	0	0	0	0	0	0	0	0	0	0	0	0	0	0	0	ZK697.18	ZK697.18
WBGene00004182	19.0785013401986	21.2805004901325	19.4944337311607	20.8961601530314	19.8335866373521	22.1531642763461	18.8747930586128	20.5547336324083	18.8539486445404	17.4445424163653	18.2970057993271	20.5148837080763	19.0272512980517	19.6914800747083	20.4888079836273	20.9455141584782	16.8257156926679	20.7950492025818	18.8456296224814	18.3363161275486	18.2377265535364	17.5545343277494	19.3998437986613	18.9621075487156	prk-1	prk-1
WBGene00014201	0.0698136641886656	0.159603753675994	0.162051252533023	0.0294907700451455	0.181287421689499	0.151867011273164	0.113565981764426	0.306135678414266	0.235113391515081	0.25403984481595	0.119096874111984	0.188048237005467	0.0331203693583591	0.155963492627114	0.253294731216296	0.117316725977604	0.0589586252982883	0.234476460299977	0.123717641898197	0.218813372455414	0.218988652008053	0.120547121918177	0.0936423920888192	0.0500376007550874	ZK1053.6	ZK1053.6
WBGene00020011	3.19569589596004	3.59670430819141	2.51065320825811	3.04599502813709	2.90797507404909	2.79254676441264	2.86580822527602	2.63497062797882	3.72538824583755	3.20531494339374	2.72580873847851	2.7957093138528	3.032146490554	2.63600269228926	2.22970714098852	2.68506591145925	2.00680766860371	1.99525156945403	1.97483559837497	2.15731493970126	2.17046655615702	2.65995996720859	3.46213069342465	3.23012680930729	R11G1.2	R11G1.2
WBGene00077642	0	0	0	0	0	0	0	0	0	0	0	0	0	0	0	0	0	0	0	0	0	0	0	0	C14A6.15	C14A6.15
WBGene00016514	0.157474430500749	0.0720016933876663	0.0731058282103864	0.399123203618511	0.204459498146052	0.342557168285333	0.192122901481172	0.613805871507301	0.0662913697880867	0	0.201479674249597	0.42416895565143	0	0.21107841107429	0.0714176873730158	0.132312096967222	0.132989380372079	0	0.223249880117047	0	0.219537495747421	0.163146480791517	0.0528058602004619	0.282166921551245	C38C3.6	C38C3.6
WBGene00020467	27.7532795081848	25.5509148261568	24.76550083554	26.3433246322555	27.1931132534249	28.5346536876483	24.0245524203445	25.5341866300688	23.0105370843796	23.7948755990725	22.8313514272974	23.780090957642	27.4913917857949	26.9823836123501	25.1306992294195	24.8969240219287	29.1091688131908	27.9163678070152	28.3940309970839	27.7588802993886	24.9103683375379	28.0555857737819	27.5258242216237	28.844545188639	T12F5.2	T12F5.2
WBGene00200915	0	0	0	0	0	0	0	0	0	0	0	0	0	0	0	0	0	0	0	0	0	0	0	0	ZK525.8	ZK525.8
WBGene00045535	0	0	0	0	0	0	0	0	0	0	0	0	0	2.22804989467306	0	0	0	0	0	0	1.73800517466709	0	0	0	21ur-2337	21ur-2337
WBGene00049433	0	0	0	0	0	0	0	0	0	0	0	0	0	0	0	0	0	0	0	0	0	0	0	0	21ur-1425	21ur-1425
WBGene00003181	0.0997338059838079	0.273606434873132	0.46300357866578	0.33703737194452	0.258982030984999	0.216952873247377	0.567829908822132	0.291557788965968	0.503814410389459	0.453642580028483	0.59548437055992	0.089546779526413	0	0.0891219957869225	0.36184961602328	0.0837976614125742	0.0842266075689832	0.167483185928555	0.212087386111195	0.625181064158325	0.139040413973367	0.206652209002589	0.869536497967606	0.35741143396491	med-2	med-2
WBGene00044529	1.51330196940749	2.07577136283807	0.983548064506788	1.53420190986306	2.0958083432312	0.987574495273467	1.35392969589092	1.03224939735061	1.52891656332061	1.51432710963265	2.19434269498236	1.35873003616667	1.29226874664118	1.35228461815417	2.05893477325385	1.01719704604859	0.383401465090025	1.14358100218558	1.17996594874003	1.51778061818784	0.738401042416364	1.04520625940616	1.52236547832257	1.51848210383936	irld-1	irld-1
WBGene00011286	17.8226229250872	16.3900777813424	15.9869793364309	16.0781409765361	16.9085383691167	15.9898439753957	9.99162243408174	6.08346540438606	11.2752696171295	8.06087969127534	7.98750670126046	9.8544508815365	9.64949222652193	8.81793592930224	7.7632399591533	7.69891014228026	6.54780886726182	9.13105446360488	10.7063343950363	9.08917085584027	9.19471583751761	7.16328089859934	11.277605393389	9.59855899099994	ttr-29	ttr-29
WBGene00165756	0	0	0	0	0	0	0	0	0	0	0	0	0	0	0	0	0	0	0	0	0	0	0	0	21ur-15514	21ur-15514
WBGene00173993	0	0	0	0	0	0	0	0	0	0	0	0	0	0	0	0	0	0	0	0	0	0	0	0	21ur-7101	21ur-7101
WBGene00047486	0	0	0	0	0	0	0	0	0	0	0	0	0	0	0	0	0	0	0	0	0	0	0	0	21ur-4802	21ur-4802
WBGene00012202	2.13094033134008	1.84742188451599	1.79866612219529	1.56650232005133	1.55704048755516	1.92643143264056	1.46309239191749	1.34837772381195	1.84070671871942	1.48536775014611	1.48713723620276	1.9878249154912	1.68052614080469	2.34934436568328	2.05835438290198	2.11597953170493	1.77623765433532	1.97514195879011	2.21671673379962	1.76947388930646	1.98694777632395	2.31282268796502	2.30146471042817	2.65791695342827	W02B12.4	W02B12.4
WBGene00001186	40.0967245312655	41.2719838800918	38.7281077088833	38.487403638213	36.7033821812624	42.7056279865065	33.3944021267641	32.5540754456678	31.1046213169043	26.4391688712635	31.7416779020926	34.6204812254926	37.7893201049119	38.6816944269011	39.4378222750042	38.7610328119837	39.4464370800772	40.704132218925	33.0549558639896	32.9183994244598	34.8634650345664	36.8013900833905	34.4455495128476	35.4341159532172	egl-18	egl-18
WBGene00165418	0	0	0	0	0	0	0	2.42964824138306	0	0	0	0	0	0	0	0	0	0	0	0	0	0	0	0	21ur-8278	21ur-8278
WBGene00023237	0.260498746972633	0.238214557725364	0.241867541094064	0	0.450963735546018	0.944446587519678	0	0	0.219322193577501	0.236977467179058	0	0	0.247166935510142	0.46556266455855	0.236282398522664	0.437748977528373	0.219994870516001	0.218728041324606	0.18465319686298	0.163293561533891	0.181582630189099	0.89960538744908	0	0.560122396512173	C17C3.14	C17C3.14
WBGene00007691	3.27613955702625	2.83681090420786	2.23426145518952	1.88603761916628	2.38404001391229	3.1323622203352	0.754591240959644	0.649789645951285	1.12284219369744	0.764862489582906	0.84080019098992	1.04124162240015	1.32041339634654	1.52854585797338	1.55153541754168	1.38850776177812	1.37113082089042	1.21717431634124	1.39747502476368	1.19947529751307	1.07109621229483	1.24151520912408	1.57496548156029	1.2883435410363	C23H4.2	C23H4.2
WBGene00017158	39.9057646774001	42.604537192397	36.3355508952932	33.4486147975218	32.7860230715051	38.7331302619772	28.6702989969931	29.1995205179637	27.2727686147813	23.5953538351967	27.6544501057901	30.5206494867029	34.2316092468147	33.6176628134058	32.957334094428	32.713317820678	30.3236464811573	34.0105994993216	31.1825153065832	29.6884264755381	31.5998354916148	32.0604047654725	34.2921198524931	32.3074198001342	hpo-10	hpo-10
WBGene00045875	0	0	0	0	0	0	0	0	0	0	0	0	0	0	0	0	0	0	0	0	0	0	0	0	21ur-58	21ur-58
WBGene00047870	0	0	0	0	0	0	0	0	0	0	0	0	0	0	0	0	0	0	0	0	0	0	0	0	21ur-1184	21ur-1184
WBGene00017113	0	0.0478811261027981	0.0486153757599069	0	0	0.037966752818291	0.17034897264664	0.0510226130690444	0	0.0476324709029907	0.044661327791994	0.1410361777541	0.0496805540375386	0	0.094985524206111	0.0439937722416015	0.0442189689737162	0.0439643363062457	0.111345877708377	0.0328220058683121	0.0729962173360176	0.072328273150906	0.0702317940666144	0	srz-24	srz-24
WBGene00005001	9.65508121758141	10.0176824115783	11.0332767682058	11.4512032622108	10.1250953603178	9.15510351646734	11.4019037542742	13.3889126493237	13.0531703400992	15.2018524158481	14.3328020041683	11.9197242428111	11.3631054447562	10.9506282057336	10.1048430006501	12.0904870522132	9.64349855277853	8.65255554963347	11.8453061391891	12.3955447694157	11.0659159259388	10.8364168107297	10.6468411218006	9.91436504322876	spp-16	spp-16
WBGene00197038	0	0	0	0	0	0	0	0	0	0	0	0	0	0	0	0	0	0	0	0	0	0	0	0	F09D5.2	F09D5.2
WBGene00165499	0	0	0	0	0	0	0	0	2.09922670995608	0	0	0	0	0	0	0	0	0	0	0	0	0	0	0	21ur-14985	21ur-14985
WBGene00006753	23.4374444061949	24.203646161854	24.0049547708258	21.4375213020481	23.0925644294957	23.9204449990698	22.7599955211948	21.7920757650204	22.9784585251346	22.1586952552374	20.9891881161642	23.3510448149646	21.4372500572236	20.8579747832086	21.4326311029174	20.6110017205159	19.4045145899311	21.5795643407946	18.8567438805274	20.4025435745515	19.933582426374	18.6119457467075	19.7832416253577	19.6026424936139	unc-14	unc-14
WBGene00001459	16.8590272653743	14.2309229283858	16.0295279208362	14.2432202075625	15.7854759598055	17.7491630822351	11.8664145032489	12.7161620806751	19.5852002800392	20.7193874980501	15.8319567559855	14.9186875333285	11.9971616561239	12.2404784461218	11.6158767991993	13.552261108481	10.9520666188771	12.4542934118312	14.8231354224775	14.1754483548902	13.1076798931549	12.651849637852	15.5466664884301	12.4900357921948	flp-16	flp-16
WBGene00022110	6.17582413976657	6.41143283997581	5.31860521134025	5.82253664993898	5.50060125639078	6.87944580981	4.5863184943326	5.11679766390416	3.86831862108146	3.63689521424544	4.17348020392422	5.03604965199827	5.15205745574475	4.95883925275954	5.30403496991389	5.28927973958855	4.43449489423023	5.6114024687174	4.8641124165103	5.68540728431161	5.49031378253808	5.19279909801376	5.7425996857887	5.85910367815981	Y71F9AL.4	Y71F9AL.4
WBGene00016273	0.881143334420051	1.20864978511918	1.16425171722754	1.25979988542369	1.05604323314271	1.13040170203326	1.87438999028665	2.08053373679598	1.31252621476866	1.51067383446378	2.19693262925019	1.70399696962883	2.12227609480748	1.63534535958528	2.09029632557137	1.87934561032084	1.94620704868136	2.21955872614056	3.57940361996725	3.78143498029744	3.80336278029089	4.33033350579858	4.00025752612431	3.98357598244385	C30G12.1	C30G12.1
WBGene00003842	1.21383083152053	1.41272026436074	1.84420814263082	1.02549569177008	1.33720964365279	1.08019212444031	1.59309497601573	1.29035059394843	1.48649141105425	1.60615286501128	1.88245849492072	2.05584874492278	1.1778845793937	1.57771288642813	1.55139686532637	1.94703733840597	1.30466926371344	1.32031989960801	1.81861022600616	1.72929430286154	1.61530091049143	1.73389695909706	1.68363889885719	1.36430233881758	oct-1	oct-1
WBGene00020239	0	0	0	0	0	0	0	0	0	0	0	0	0	0	0	0	0	0	0	0	0.0484702638353371	0	0	0	T05B4.8	T05B4.8
WBGene00011136	0.0572243149087423	0.104658199131799	0.0531315582075486	0	0.0495320824288249	0.041493718927094	0.0930868702987102	0.0557624186546933	0.144536921013369	0.15617203574751	0.0976203886163803	0.102758599456539	0.10859137494544	0	0	0	0	0	0.0811263225561946	0.17935522332411	0.0398886433530151	0.0395236465305497	0.115134088633794	0.164057707393729	R08A2.5	R08A2.5
WBGene00023162	0	0	0	0	0	0	0	0	0	0	0	0	0	0	0	0	0	0	0	0	0	0	0	0	W09G10.t3	W09G10.t3
WBGene00196572	0	0	0	0.332602669682092	0.340765830243419	0	0	0.383628669692063	0	0	0	0	0	0	0.357088436865079	0	0	0	0	0	0	0	0	0	Y75B8A.47	Y75B8A.47
WBGene00199077	0	0	0	0	0	0	0	0	0.295864167175018	0	0	0	0	0	0.318743369819164	0	0	0	0	0	0	0	0	0	K10C3.11	K10C3.11
WBGene00014576	14.4248268583021	12.2058326827348	11.1319643958284	11.1579568238788	11.2291180250428	13.4479732701639	11.8848120451144	13.645582564977	10.1337446812459	8.0097536044385	10.2665127393045	12.3627418782664	14.7530804476412	12.6807526652994	13.8909957135055	13.8119982618981	14.5946328723625	14.2353217735787	14.1423207822805	13.8862332519782	12.9604196254021	14.2651021733227	14.3541725798045	15.3738066720684	Y43F11A.6	Y43F11A.6
WBGene00016883	3.16237552168575	2.84770182907375	3.60861018780314	2.95723489387697	2.79996709386732	3.53586171936136	1.61002947867963	1.57607887304102	2.0934197204403	2.65722866724844	1.85316712829851	1.82066066257022	1.37428918499415	1.55316341205425	1.68600400273641	1.78490177835912	1.67171759144524	1.43912765225608	2.10473996590293	1.75534932260221	1.75002457421527	1.46724021145222	2.03992762849087	1.73020749498919	C52E2.4	C52E2.4
WBGene00173682	0	0	0	0	0	0	0	0	0	0	0	0	0	0	0	0	0	0	0	0	0	0	0	0	21ur-12107	21ur-12107
WBGene00198033	0	0	0	0	0	0.263658005682577	0	0	0	0	0	0	0	0	0	0	0	0	0	0	0	0	0	0	F09F9.11	F09F9.11
WBGene00198422	0	0	0.446012621650522	0	0	0	1.1721259585778	0.936194735211823	0	0	0	0	0	0	0.4357134137895	0	0	0	0	0	0	0	0	0	R11H6.8	R11H6.8
WBGene00000606	4.16774161785035	1.27040499266344	5.33746119962382	4.24958488756671	4.02215917289145	3.57783672487098	5.76661664037115	8.21590109803459	2.29897014804888	4.18363879843285	7.47760565959277	4.38721870415317	2.68174994347189	2.65409054241933	3.60649520087247	2.21377627931206	3.39834711234415	4.46481365964618	4.72006007973907	4.29418741003534	5.97727488707555	8.37102154948729	3.75897525425155	3.5708443356787	col-17	col-17
WBGene00201262	0	0	0	0	0	0	0	0	0	0	0	0	0	0	0	0	0	0	0	0	0	0	0	0.32075385099415	T10H10.7	T10H10.7
WBGene00004389	89.9845827995276	88.0887948627373	87.0326075493318	87.9535799782906	90.1417749866516	84.7140901645908	86.9223666615508	84.3618188724655	80.3846558856733	79.4391697144339	83.5035900736304	84.77484039595	89.9752053578875	83.1839162305007	88.7356623528099	82.2841173326631	90.1663667021053	86.1815556648165	85.3047245505222	84.9095669726822	88.142338001504	83.7311670287687	92.1935277161094	88.0384692112719	rnp-6	rnp-6
WBGene00011948	0.0808652480949794	0.0492984567338977	0.0625680511710514	0.0683183862049703	0.023331714503153	0.0488632597404003	0.0328859020553358	0.0131332337372058	0.079430199836176	0.0367818308131202	0.0114958372694965	0.0363027484566539	0.0255755747940997	0.0963481035534298	0.0122246491899757	0	0.0455278959832342	0.0339492944449774	0.0286604575825939	0.0253451782766889	0.0939462256576804	0.083777922568617	0.0180776818704284	0.0772781478843049	T23F1.5	rocf-1
WBGene00006390	42.8753972766805	46.3175403458983	46.4586862622401	45.9805259391501	46.3550708571424	41.7096243222507	41.5901296433955	45.1438523519086	39.6020476928129	42.5845442268881	43.1753686417982	40.6395065493947	47.4153901442682	44.5404059351001	43.4545605194316	44.427475479966	48.6054471035796	44.6686325132466	44.5703667392949	42.5088455546469	44.8861521265222	47.9960259910818	44.2464629902115	45.1818261901298	taf-8	taf-8
WBGene00169862	0	0	0	0	0	0	0	0	0	2.26821290014241	0	0	0	2.22804989467306	0	0	0	0	1.76739488425995	0	3.47601034933417	0	0	0	21ur-10289	21ur-10289
WBGene00173150	0	0	0	0	0	0	0	0	0	0	0	0	0	0	0	0	0	0	0	0	0	0	0	0	21ur-6632	21ur-6632
WBGene00201065	0	0	0	0.176239661624376	0	0.151261963419486	0	0	0	0	0	0.374598081684198	0	0	0	0	0	0	0	0	0	0	0	0	C34D10.4	C34D10.4
WBGene00003232	0.471399366395624	0.351245339867142	0.356631632783579	0.177003621478032	0.256909483888086	0.316495105187488	0.340811549142993	0.459356636500233	0.382186656764261	0.254124553000284	0.327625612345404	0.297842322699556	0.44727407769708	0.218421696910264	0.380068786419917	0.337398053203346	0.235913138906122	0.29319330647713	0.309397237157878	0.437772669133872	0.340762601768672	0.349703221303147	0.234184041569238	0.425461426893874	mgl-1	mgl-1
WBGene00003134	40.9969602469611	44.5984957080436	44.7997008775691	42.2701037313752	39.7289456042945	44.716397763765	38.1573644403525	36.9823479124563	37.7473716342032	33.9845856229848	38.3686206137367	36.8094421372404	43.6437207573271	45.3289640273698	42.0361468827044	40.1872188987111	43.7799153810694	42.9042033740384	39.5194510006722	37.6172776476541	41.0021305887418	42.5762175285475	39.8976362038001	40.4381886953348	mat-3	mat-3
WBGene00200470	0	0	0	0	0	0	0	0	0	0	0	0	0	0	0	0	0	0	0	0	0	0	0	0	Y54G9A.16	Y54G9A.16
WBGene00050240	0	0	0	0	0	0	0	0	0	0	0	0	0	0	0	0	0	0	0	0	0	0	0	0	21ur-1630	21ur-1630
WBGene00198329	0	0	0	0	0	0	0	0	0	0	0	0	0	0	0	0	0	0	0	0	0	0	0	0	F42D1.9	F42D1.9
WBGene00015972	6.8035665464526	7.86405189630156	7.12553844298012	7.03547996399261	7.12963352798272	7.32760960491619	6.02064976089994	5.7634691131353	6.73629194764493	6.58536240134902	6.42219370536296	6.25524281099267	6.79966002939285	7.32801441449644	7.70152898968467	6.18900607418233	6.81824019171993	6.8856133092249	6.63599825566212	5.99348478607085	6.57623579603763	6.50352975837149	7.31276996431657	6.89187328487431	C18E3.3	C18E3.3
WBGene00049230	0	0	0	0	0	0	0	0	0	0	0	0	0	0	0	0	0	0	0	0	0	0	0	0	21ur-2906	21ur-2906
WBGene00016314	8.12781629647455	6.7544725820396	7.86425196116142	7.34859874490962	6.64029363214532	7.19631262568915	6.61076486986551	5.30790800445941	7.08317509160017	7.70525264607202	6.90839710943698	7.01596091224102	4.11298704450211	4.63813000949915	4.34574293753449	5.27158490912436	3.32364799475645	4.71730623765273	5.55920776503335	6.16753378244426	5.08906090360036	4.78642984086878	5.89090211669859	5.45753243529752	C32D5.6	C32D5.6
WBGene00011507	69.8295093235245	69.8221142102764	73.7506063502537	69.7075861632247	71.1407063325338	71.461253091713	68.6170765330512	70.1531979056447	65.9255335065622	66.6703241168278	70.9350821353549	72.3319903915151	72.615244666761	73.8791206223446	71.7457613613113	70.7335185110088	77.2276364622665	72.0931297804415	72.6637570821956	71.2385025235289	73.6423481748975	73.9206114386132	71.7540674060065	75.2182340447419	T05H10.1	T05H10.1
WBGene00220125	0.781496240917898	0.714643673176091	0	0	0.338222801659513	0	0.635630494950148	0	0	0	0	0.701672526139803	0.741500806530427	0	0.354423597783996	0	0	0.328092061986908	0.27697979529447	0.734821026902509	0.544747890567296	0.269881616234724	0.786176799253146	0.280061198256086	W07G1.23	W07G1.23
WBGene00049904	0	0	0	0	0	0	0	0	0	0	0	0	0	0	0	0	0	0	0	0	0	0	0	0	21ur-1586	21ur-1586
WBGene00015223	0.143583861448352	0.328252692660864	0.0888763725044003	0.181958590315112	0.331421246233088	0.104113581768623	0.194640051013071	0.209873636938482	0.161183769320211	0.152389075100976	0.122471648424115	0.214863159284126	0.227059204924765	0.149690737896225	0.238766171450462	0.201068428892146	0.202097664413694	0.221027284903429	0.271409817692571	0.240014668141222	0.200172442420524	0.181812386805294	0.304936948643892	0.205821940948714	B0507.6	B0507.6
WBGene00175017	0	0	0	0	0	0	0	0	0	0	0	0	0	0	0	0	0	0	0	0	0	0	0	0	21ur-5473	21ur-5473
WBGene00006929	1457.79747130549	1399.03341271535	1573.75058997404	1574.34386704148	1574.7436960433	1513.37659627094	1996.37102995106	1843.45643941491	1990.85704066041	1865.98004083625	1915.51242708361	1841.31852521221	1832.61056458308	1916.63119759809	1938.72866506151	2017.85973165318	1912.34782986248	2005.01748034515	1712.455396137	1985.81897024362	1905.26872277355	1822.26405886245	1579.82599104917	1719.36182964196	vit-5	vit-5
WBGene00199072	0	0	0	0	0	0	0	0	0	0	0	0	0	0	0	0	0	0	0	0	0	0	0	0	C18H7.14	C18H7.14
WBGene00013467	0	0.0614648602089834	0.0312037071629698	0	0.0290897659963895	0.0243689042479403	0	0	0	0.030572831131573	0	0	0	0	0	0	0	0.0282184443557418	0	0	0	0.0464237953471797	0	0	Y68A4A.5	Y68A4A.5
WBGene00199720	0	0	0	0	0	0	0	0	0.293891739393851	0	0	0.626827456684891	0	0	0.31661841402037	0	0	0	0	0	0.486641448906784	0	0	0	C13A10.4	C13A10.4
WBGene00198070	0	0	0	0	0	0	0	0	0	0	0	0	0	0	0	0	0	0	0	0	0	0	0	0	F07G11.10	F07G11.10
WBGene00005170	0	0.0454280133802639	0	0.251818719550578	0	0	0.0404053540433206	0.0484085512989036	0	0.0451920976309209	0.0423731762732391	0	0.0471352505099987	0	0.0450595465873392	0.041739821861102	0	0.125135682086088	0	0.124561692099856	0.0346281865920387	0.034311325024149	0.0333167903541814	0	srg-13	srg-13
WBGene00021412	1.55237301469547	1.21255476850817	1.77165359470939	1.66671121626363	1.5116616385474	2.04021463569569	2.05176341359449	1.89089362825365	2.64121359368779	2.70672472086173	2.42754592075075	2.20686627739585	2.73104960428718	2.57209712979861	2.93346276115229	3.04342340398973	2.51275178850024	2.57974796114475	2.68220458963972	2.77740259663913	2.56997182714824	3.03787682165634	3.03658158410315	2.6425045488326	cyp-29A3	cyp-29A3
WBGene00165968	0	0	0	0	0	0	0	0	0	0	0	0	0	0	0	0	0	0	0	0	0	0	0	0	21ur-11754	21ur-11754
WBGene00023043	0	0	0	0	0	0	0	0	0	0	0	0	0	0	0	0	0	0	0	0	0	0	0	0	F41D9.t4	F41D9.t4
WBGene00007994	1.33232183566156	1.34018419117247	1.17518083897994	0.900481528096046	0.691936724005722	1.06268264885802	0.866915891331499	1.10354252184956	0.560862098079869	0.424207756133505	1.47734672085476	0.777553142834311	1.32734304680447	1.54772931614694	0.966773783268305	0.951519246955757	0.393807611725208	1.230553942414	1.08607090215974	0.876923820909101	0.742964044132495	1.47233126006933	0.848857561873838	1.43237406741662	C37E2.2	C37E2.2
WBGene00198149	0	0	0	0	0	0	0	0	0	0	0	0	0	0	0	0	0	0	0	0	0	0	0	0	F58B6.7	F58B6.7
WBGene00197775	0	0	0	0	0	0.550242794467986	0.308603211316376	0	0	0	0	0	0.360004014764773	0.33905107092851	0	0	0	0	0	0.237840622234145	0	0.524117921383377	1.27231510990243	0.271943482364605	F26F12.11	F26F12.11
WBGene00174116	0	0	0	0	0	0	0	0	0	0	0	0	0	0	0	0	0	0	0	0	0	0	0	0	21ur-7874	21ur-7874
WBGene00168139	0	0	0	0	0	0	0	0	0	0	0	0	0	0	0	0	0	0	0	0	0	0	0	0	21ur-12746	21ur-12746
WBGene00172396	0	0	0	0	0	0	0	0	0	0	0	0	0	0	0	0	0	0	0	0	0	0	0	0	21ur-8303	21ur-8303
WBGene00167720	0	0	0	0	0	0	0	0	0	0	0	0	0	0	0	0	0	0	0	0	0	0	0	0	21ur-13953	21ur-13953
WBGene00201871	0.356192164227886	0	0.661433683808258	0	0	0	0	0	0	0	0	0	0	0	0	0	0.300809312746369	0	0	0.223278951485116	0	0	0.238883653287804	0	T24B8.21	T24B8.21
WBGene00008516	0.500456374112298	0.171616939436552	0.464663089700425	0.528508423748127	0.324887852490142	0.13608155132004	0.7632122430405	0.426712415153298	0.421350164005521	0.341451404322514	0.480229331096709	0.561673348283952	0.356133003853323	0.335405360488418	0.567416512581308	0.210245028633699	0.264151547035342	0.210104355107506	0.221716204118632	0.431352526345798	0.261635187584293	0.820930220948156	0.461499244165327	0.313855918714706	F02C12.2	F02C12.2
WBGene00198536	0.295820610968922	0.405772255108458	0.13733156994324	0.124960890021803	0.3840835205286	0.536253570879817	0.2406058935687	0	0.373591194144726	1.07644002040657	0.126161942915237	0.265604854527496	0	0.660862256894553	0.134160344923886	0.372828578318657	0	0.124193040413123	0.41938183694304	0.27815259210434	0.515510009435153	0.30647573369028	0.495987246233152	0.212023732013082	C16D9.15	C16D9.15
WBGene00198920	0	0	0	0	0	0	0	0	0	0	0	0	0	0	0	0	0	0	0	0	0	0	0	0	C13G3.10	C13G3.10
WBGene00166113	0	0	0	0	0	0	0	0	0	0	0	0	0	0	0	0	0	0	0	0	0	0	0	0	21ur-11599	21ur-11599
WBGene00048405	0	0	0	0	0	0	0	0	0	0	0	0	0	0	0	0	0	0	0	0	0	0	0	0	21ur-1939	21ur-1939
WBGene00174052	0	0	0	0	0	0	0	0	0	0	0	0	0	0	0	0	0	0	0	0	0	0	0	0	21ur-7419	21ur-7419
WBGene00201644	0	0	0	0	0	0	0	0	0	0	0	0	0	0	0	0	0	0	0	0	0	0	0	0	F31E8.20	F31E8.20
WBGene00007236	5.31814320182516	5.86445457868476	5.6276200468899	5.74838758908363	6.26179481190391	5.13217495153897	8.0149255240764	7.54479267189752	7.80272691221166	8.46641379754427	8.57203976291445	6.84641639583012	7.38344305710992	6.46450622912984	7.62579824656978	6.50542711264906	7.36432418307596	8.01142498784463	7.70578889791607	8.35870351089949	7.27781554470378	8.0214701739429	7.50048286148309	8.07178623084308	C01G10.9	C01G10.9
WBGene00003388	17.9875680302472	17.364693016623	16.366308595531	16.4150996234456	15.9163975813849	17.5454618991949	15.0537921504873	13.4680960281716	14.4697271843874	13.4843261163784	12.8140764514137	15.1071651764147	11.5173740423674	11.6346140253586	11.2645418913139	12.4542430982345	10.2512223405019	9.68762728094779	11.9268728991376	11.0997143028263	10.3602129424876	10.3484216367402	12.8964273725994	8.61397105577251	moe-3	moe-3
WBGene00046272	0	0	0	2.10648357465325	2.15818359154166	3.61588122078962	0	0	0	4.53642580028482	0	0	0	6.68414968401919	0	0	0	0	0	4.68885798118744	0	0	5.01655671904388	0	21ur-4915	21ur-4915
WBGene00046302	0	0	0	0	0	0	0	0	0	0	0	0	0	0	0	0	0	0	0	0	0	0	0	0	21ur-2374	21ur-2374
WBGene00167457	0	0	0	0	0	0	0	0	0	0	0	0	0	0	0	0	0	0	0	0	0	0	0	0	21ur-8968	21ur-8968
WBGene00168018	0	0	0	0	0	0	0	0	0	0	0	0	0	0	0	0	0	0	0	0	0	0	0	0	21ur-12944	21ur-12944
WBGene00196899	0	0	0	0	0	0	0	0	0	0	0	0	0	0	0	0	0	0	0	0	0	0	0	0	Y43F8A.7	Y43F8A.7
WBGene00047757	0	0	0	0	0	0	0	0	0	0	0	0	0	0	0	0	0	0	0	0	0	1.72210174168824	0	0	21ur-4234	21ur-4234
WBGene00016419	56.9907462764617	57.0420558418539	60.7692196998837	57.1947906296476	59.5812827236321	61.1794188696101	50.8982740337695	48.8966708578342	58.1785688187828	60.3506646645035	55.3139659260538	50.8098021330674	52.215276182311	51.0462145511704	53.9139773873972	54.8986911263182	46.9450533704802	53.4600347941593	58.3713721149783	66.9418206421314	63.8561722656702	61.242243188788	57.4216581590559	61.9885455782891	tyr-4	tyr-4
WBGene00001998	34.3731844813799	35.7386103105417	35.149965927127	35.908725396697	35.2956176221012	34.5524764857109	33.3191560707231	33.5256498343361	30.419909356324	30.8411682105695	33.3353435857509	30.5522015758283	34.9372241522978	36.2979783200514	31.4340583703677	32.9425788547723	35.4441016294116	32.4724594300328	33.2213020420877	31.2478089441724	32.0780739252404	35.0800797236708	34.2106311025924	33.7483818042406	hpr-17	hpr-17
WBGene00197548	0	0	0	0	0	0	0	0	0	0	0	0	0	0	0	0	0	0	0	0	0	0	0	0	T10B10.11	T10B10.11
WBGene00009398	0	0.264536608302752	0	0.610996616957434	0.125198495641919	0.419522130588851	0.941154545009058	0.140946444942112	0.243556690105402	0.131581411334228	0.123373833679541	1.29867566992726	0.137239099551212	0.517006052907562	0.655977377114026	0.121529757573485	0	0.728690657009598	0.820227460098542	0.181337048996199	1.31070555990087	0.0999009297664448	1.35807336592901	1.45136687273044	nspb-11	nspb-11
WBGene00165893	0	0	0	0	0	0	0	0	0	0	0	0	0	0	0	0	0	0	0	0	0	0	0	0	21ur-11466	21ur-11466
WBGene00023160	0	0	0.67521355222093	0	0	0	0	0	0	0	0	0	0	0	0	0	0	0	0	0	0	0	0	0	W09G10.t1	W09G10.t1
WBGene00201226	0	0	0	0	0	0	0	0	0	0	0	0	0	0	0	0	0	0	0	0	0	0	0	0	F26G1.13	F26G1.13
WBGene00050941	44.1183572303373	42.561000980265	47.0720304976877	47.5714207275859	47.8996858233829	42.6874866343219	39.6016295537658	38.6719011753471	38.6607585750245	49.7746719753474	42.4755220667244	41.291015003846	43.5033422921304	41.0951425017476	42.0273251943705	44.5175076254301	48.313317952764	43.5572591182249	47.8669447820404	44.1968280078594	41.6638462704916	42.2871649903445	45.149010471395	44.3785863839763	C33F10.14	C33F10.14
WBGene00017830	92.1452119681158	101.814641741062	92.5194299925195	103.259114778859	107.257480880199	93.1571870415091	105.271837028822	110.931186841125	103.894032030102	118.813579106336	109.269709288839	98.315949754614	106.129385802101	99.4267265497854	99.3212398475416	96.6380053172257	99.4926801908614	98.5492707089441	107.905415194916	94.1788735800022	105.649721860627	95.4387817770733	113.732104717425	104.098590054035	rpb-8	rpb-8
WBGene00015457	0.342223844062086	0.547659939084292	0.07943688849658	0.0722812991302586	0.222165957952817	0.434260244653656	0.278347994520653	0.750332545133005	0.360161445335602	0.311323339235233	0.291904103215647	0.460902541680067	0.0811773758783311	0.305810769857087	0.077602552455973	0.575081990086294	0.289012869109256	0.574697206617591	0.303229514456365	0.375415099800955	0.298187162320334	0.236366905721915	0.344273500326541	0.429244124124524	C04G6.7	C04G6.7
WBGene00049853	0	0	0	0	0	0	0	0	0	0	0	0	0	0	0	0	0	0	0	0	0	0	0	0	21ur-657	21ur-657
WBGene00047372	0	0	0	0	0	0	0	0	0	0	0	0	0	0	0	0	0	0	0	0	0	0	0	0	21ur-4650	21ur-4650
WBGene00008669	27.9036736690509	28.9949838545321	29.4120264245521	31.2314284360054	31.020520794202	28.033340191031	52.4727042587762	46.3894586473377	57.5941076122002	60.2029016464019	53.7862301785535	47.5456808092711	45.2820486857475	41.7171362515091	45.7407589607748	43.294665758761	40.9063106851064	44.7877319351368	52.0709439453478	54.8772016390734	49.2579468856555	48.4788255341771	47.4124398650612	50.32868214427	acs-14	acs-14
WBGene00017142	23.2859500173587	21.3343751749176	21.743585782912	22.9580045288158	23.8656858933011	22.4276176985686	20.52094164161	22.2174416401915	20.8700336455634	23.3941755827347	20.5781307801086	20.7487822687467	23.4358056599022	22.0717955388752	23.4457939496097	24.0573539346479	26.0835943566478	24.8574728482571	24.1797517836476	20.9673067023732	22.9768684104089	23.1328401048045	24.5070437523587	24.2270661883809	EEED8.14	EEED8.14
WBGene00219584	0	0	0	0	0.0812219631225354	0	0	0	0	0	0.0800382218494516	0	0	0	0	0	0.0792454641106025	0	0.0665148612355897	0	0	0	0	0	linc-162	linc-162
WBGene00165528	0	0	0	0	0	0	0	0	0	0	0	0	0	0	0	0	0	0	0	0	0	0	0	0	21ur-10993	21ur-10993
WBGene00014583	0	0	0	0	0	0	0	0	0	0	0.62029621933325	0	0	0	0	0	0	0	0	0	0	0	0	0	Y51H4A.t5	Y51H4A.t5
WBGene00001190	1.07606301645304	1.40892617677547	1.20346329531764	0.909103607183374	1.07959580875344	1.27678944554739	1.43217258647338	0.881754639679889	1.05010359942221	1.31261830139021	1.27246193148605	1.69076532571473	1.16021845019941	1.11454527659731	1.77460110613939	1.13015295342741	1.01201750570392	1.37581061771063	1.10947161347285	1.22641778116066	1.29558909797696	1.08103911295142	0.83648330158742	1.36721141717544	egl-23	egl-23
WBGene00172846	0	0	0	0	0	0	0	0	0	0	0	0	0	0	0	0	0	0	0	0	0	0	0	0	21ur-7630	21ur-7630
WBGene00050048	0	0	0	0	0	0	0	0	0	0	0	0	0	0	0	0	0	0	0	0	0	0	0	0	21ur-1933	21ur-1933
WBGene00003710	5.88352372101269	6.51889291173648	5.28930663737394	5.47034497864768	5.22737214740827	5.93653745018463	6.15261598589974	6.91626384051255	6.99783838449687	7.41956443316501	7.46125630769935	7.49062537417735	5.64148978666461	5.45223149017499	4.9130443554885	5.28343757003775	3.70682201265992	5.20148806476986	6.15646053916711	5.19063826454876	5.44650729825815	4.75164933601374	6.0962199368167	4.75238211689965	nhr-120	nhr-120
WBGene00005083	0.0525705302625494	0.144220259345777	0.0976212364656766	0.0888276206179081	0.227519354529994	0.07623845947448	0.299307933867088	0.102455046323382	0.17704321650232	0.0956475319337162	0.0896813811084216	0.141602588106527	0.0498800743348781	0.28186173366346	0.429151464786646	0.353363632462663	0.0887931103889883	0.0882817998117384	0.186321749846682	0.296584390376314	0.403091561594475	0.0726187481434799	0.246798473125653	0.414468078543646	srd-5	srd-5
WBGene00167769	0	0	0	0	0	0	0	0	0	0	0	0	0	0	0	0	0	0	0	0	0	0	0	0	21ur-8910	21ur-8910
WBGene00169064	0	0	0	0	0	0	0	0	0	0	0	0	0	0	2.2615601001455	0	0	0	0	1.56295266039581	0	1.72210174168824	0	3.5741143396491	21ur-13515	21ur-13515
WBGene00049905	0	0	0	0	0	0	0	0	0	0	0	0	0	0	0	0	0	0	0	0	0	0	0	0	21ur-736	21ur-736
WBGene00172582	0	0	0	0	0	0	0	0	0	0	0	0	0	0	0	0	0	0	0	0	0	0	0	0	21ur-12204	21ur-12204
WBGene00006691	0.622348432743651	0.720872738473188	0.616359756068551	0.560838733029708	0.538690833071015	0.902537705664605	0.3037125106616	0.444729590934618	0.244521653219924	0.415180015794689	0.424671896595822	0.558780418994059	0.669230918096796	0.519054412863614	0.413962268727108	0.418324300237098	0.210232816039855	0.487718469324437	0.470558384398847	0.546166500185859	0.433812702076175	0.286562096477441	0.723465390543571	0.624478773290512	twk-40	twk-40
WBGene00020184	69.3798316674167	67.2288851526222	68.3527845292254	71.9225185326636	69.961461971314	65.6977271521097	70.0287363652534	72.3226841718003	67.0387849133584	69.2477158251891	72.3576132869654	71.9413347753548	70.135390180464	69.3933168916435	67.7430220437465	69.7899930588567	71.2181864860299	65.1759376981055	65.2888511738094	65.3720639505897	69.1347220913462	68.409915459493	70.5675100994376	66.6370725160963	uba-5	uba-5
WBGene00047749	0	0	0	0	0	0	0	0	0	0	0	0	0	0	0	0	0	0	0	0	0	0	0	0	21ur-2440	21ur-2440
WBGene00170913	0	0	0	0	0	0	0	0	0	0	0	0	0	0	0	2.09494153531436	0	0	0	0	0	0	0	0	21ur-6244	21ur-6244
WBGene00002201	79.7174630619414	81.1566528866419	82.3069617516564	77.9276452646432	77.8376516963343	80.4806864973774	69.6416972476911	76.5536958101824	70.3973236222481	68.8270742350191	72.0466846008833	80.6129264062197	78.237244594775	82.3342158752441	80.0381897767772	79.0353233875282	82.1650144418587	81.4021839282697	77.0501965124119	74.8290846966712	73.8308640071078	78.607937176411	77.0508112812217	79.1292291010685	kin-18	kin-18
WBGene00007013	64.6832652353198	62.0016887479076	64.6336984166294	61.2337170533929	61.6481722171784	64.3355926719168	57.110270368566	59.5999015292584	52.2991784079836	51.9335777856815	55.3869108352202	62.6375851889008	63.9977165843797	60.1830307284456	64.190505551392	62.7999476955041	65.5850990349835	65.4185945613589	61.1814044660823	60.6939109476472	63.9505765710356	60.2735609590883	65.7790578433708	64.4576586095795	mdt-8	mdt-8
WBGene00020190	63.4923422901152	63.2859662976776	60.7806532313418	67.9563887352624	71.6281440353618	60.1824821249486	64.0611494030989	69.7901029185235	67.3490383032382	73.1738711049706	67.6852296076221	63.7736495206688	70.2444710427286	62.3707250383691	64.1129949368623	61.9968681259821	66.3076543218284	63.7338120864766	67.5617037835402	63.0812398767277	62.764386307733	66.0003997708173	69.6041345711931	65.8067411623821	guk-1	guk-1
WBGene00012646	61.7991235677378	66.3104024103306	69.2221367397457	62.5556346329122	66.2438812507305	58.4530762025821	54.2066615151457	55.683631315303	56.648438196196	59.8741899779371	53.8003083876761	56.632066503778	62.9932481767085	59.0419652965982	61.1447619280507	62.105702835586	60.8616747141283	59.2260121251008	55.5599203019064	55.6894691529339	55.7918713500013	60.2588779966135	63.5165738056774	57.6864666439589	lron-10	lron-10
WBGene00174698	0	0	0	0	0	0	0	0	0	0	0	0	0	0	0	0	0	0	0	0	0	0	0	0	21ur-14896	21ur-14896
WBGene00202282	0	0	0	0	0	0	0	0	0	0	0	0	0	0	0	0	0	0	0	0	0	0	0	0	K09A9.11	K09A9.11
WBGene00020104	26.0731572716863	25.8724368829215	27.212692458048	26.1847312173062	25.1145113040228	29.4736794095007	19.8363461508855	20.2995993773164	22.897438633571	23.7675812421971	21.4867062206631	22.3535378769267	19.9940125544333	21.5545051608259	20.7144120715063	22.1541672268739	17.8411570425106	20.5002242326876	18.7092920153504	20.8532049541268	18.9387530166992	17.3617407461317	20.7861719415746	18.2274355151002	R148.5	R148.5
WBGene00020772	0.207778762466267	0.380008937323794	0.0643060525924695	0.0585134326292569	0.179848632628471	0.200882290043868	0.168996996673254	0	0.116623706108671	0.0630059138928448	0.295379152063452	0.124370527120018	0.197145055704518	0.123780549704059	0.125642227785861	0	0.116981399401366	0.174461652008912	0.196377209362217	0.217076758388307	0	0.0956723189826799	0.0928991985008127	0.0496404769395708	T24E12.2	T24E12.2
WBGene00170259	0	0	0	0	0	0	0	0	0	0	0	0	0	0	0	0	0	0	0	0	0	0	0	0	21ur-13846	21ur-13846
WBGene00175022	0	0	0	0	0	0	0	0	0	0	0	0	0	0	0	0	0	0	0	0	0	0	0	0	21ur-7743	21ur-7743
WBGene00044920	1.07873728342233	1.47968614739233	1.04010708836568	1.26188714931684	1.11329438834677	1.23346819774163	1.31608754620027	1.13203895874266	0.733564959659771	0.79261639378986	1.13245839092219	1.08030881005518	1.10226268863002	1.22348540174995	1.20425387266068	1.42927469247675	1.26139689623913	1.39348134092696	0.911706869772766	1.53446778623646	1.38820064664376	1.28952943414848	1.61388433275104	1.15974629325381	F20G2.7	F20G2.7
WBGene00169302	0	0	0	0	0	0	0	0	0	0	0	0	0	0	0	0	0	0	0	0	0	0	0	0	21ur-15260	21ur-15260
WBGene00169629	0	0	0	0	0	0	0	0	0	0	0	0	0	0	0	0	0	0	0	0	0	0	0	0	21ur-9619	21ur-9619
WBGene00011549	0.0383872786961138	0	0	0	0	0.0556697255400162	0.093666957100425	0.03740660782188	0.129277891228967	0.0349211663511662	0.065485817876824	0	0	0	0.0348187405447621	0.0322534987108515	0.0648371979086748	0.0322319181130834	0	0	0.0267581441847572	0	0.0257447925464129	0.0825400305710753	T06G6.8	T06G6.8
WBGene00017128	36.3580150016253	43.0392144744253	46.7581591578431	45.3296330581562	39.4147371875484	42.147361555586	37.1322479701664	44.0285020640742	45.1734718528976	48.8099027680084	46.7689410136386	39.0886784786645	49.4572706486059	50.6793731098444	48.8801911083133	52.6936642803901	51.5722357244016	53.2511848743066	55.7980465819508	59.0058532464037	50.4412063614055	51.0361298188415	57.2902050475978	48.1541629738566	E04F6.9	E04F6.9
WBGene00045758	0	0	0	0	0	0	0	0	0	0	0	0	0	0	0	0	0	0	0	0	0	0	0	0	21ur-133	21ur-133
WBGene00007027	37.1057617580753	35.4289353280409	45.8106425429892	38.3289905789845	39.4570574525491	40.791741255885	41.3702460979101	41.9350125026492	36.1844960589069	38.7292053136466	36.5702748778441	43.1338178429597	38.1354504482975	45.266974163107	44.2662588545014	42.6733265255074	45.6415418432876	43.9564347360972	46.4941749117774	42.2132052468802	43.4120206982175	45.60814995506	37.6277818318795	44.1853418242152	ssl-1	ssl-1
WBGene00201445	0	0	0	0	0	0	0	0	0	0	0	0	0	0	0	0	0	0	0	0	0	0	0	0	F02E8.11	F02E8.11
WBGene00195712	0	0	0	0	0	0	0	0	0	0	0	0	0	0	0	0	0	0	0	0	0	0	0	0	F41D9.7	F41D9.7
WBGene00269376	7.71197453246887	7.60901616362295	3.0149070238702	4.97228099598383	4.74298486978341	3.97326482982116	2.47600250939883	3.36195512470447	1.79410654862525	1.93853079256357	2.59658882511593	2.55104197488037	6.83589018733574	4.35246956168691	5.70649467129737	5.03029566328389	4.37047949158823	3.57849249004326	2.37365243176773	0.954128077567211	1.90978475588418	1.26153964798092	1.49718940839682	1.67276862989391	C04G6.15	C04G6.15
WBGene00201202	0.366155581409085	0.334833049669917	0	0.928031225196886	0.316936051904719	0.265501767960077	0.893438667727131	0.713602979986634	0.616556096630457	0	0	0	1.04224938540291	0	0.332117217503885	1.2305950277371	0.618447118513513	1.53721455616244	0.519095000971455	0.459049033123246	0.255231529146915	0.252896059968203	0.491131427039261	0.524869937990427	T24D1.6	T24D1.6
WBGene00166036	0	0	0	0	0	0	0	0	0	0	0	0	0	0	0	0	0	0	0	0	0	0	0	0	21ur-13502	21ur-13502
WBGene00022760	4.09064438605462	2.74318951630614	3.16506352603561	2.18876808928814	3.7768212851979	5.63568987146508	2.66170269760374	2.25881359941082	2.75523505681736	2.72894364548384	1.39566649349981	3.30553541611173	2.45815241331571	3.04616196537333	1.7315069516739	2.52047653467508	2.07276417064295	2.86226147827121	2.31970578559119	4.01727675992361	2.18608463376095	1.88354877997151	3.38356299539679	3.22507973616774	ZK546.3	ZK546.3
WBGene00013094	198.21576647757	192.319211898376	203.539062828822	204.966970230783	193.072357815926	187.260636998653	205.985600741805	196.186534345703	207.858286222747	226.764819983532	214.967386882627	184.471939275419	178.863737426989	161.917285706656	179.986401331082	178.591592709682	169.230825933987	173.729057851928	189.118586204546	184.72025156039	175.069766058997	178.119627033455	187.236214472198	171.861510477276	Y51H1A.3	Y51H1A.3
WBGene00020962	38.7965551252954	36.9842153903627	36.6845966012093	35.4909896453114	34.0329821525121	38.9024829611645	27.9374101705488	25.6049505543133	28.2025109119427	26.5762711278354	26.0192633334585	28.8186141923691	35.1176648361836	35.3310061955498	37.6057004591577	38.7800373036875	31.6976038736602	36.9558631876832	28.9409753805902	39.1557752230781	33.9334801617093	33.5091920969195	35.9077080309119	33.7301183904902	W02H5.8	W02H5.8
WBGene00198700	0	0	0	0	0	0	0	0	0	0	0	0	0	0	0	0	0	0	0	0	0	0	0	0	C05A9.5	C05A9.5
WBGene00016379	35.7358693565732	34.1153023482436	34.1523014713346	31.5182604857493	33.1982590968895	31.702238603273	21.9324302282548	20.0263756295999	21.1602052363573	30.6038625551715	22.8889304933969	24.0936803663255	11.9233329690093	15.9082762479657	14.3665605361743	16.7176334518086	10.3914577088233	17.3659128409671	14.8461170277836	17.8879931982301	12.7743380338031	16.002630434638	15.714363922405	13.2286906996262	C33H5.13	C33H5.13
WBGene00003395	129.031814069598	128.370684709045	115.864040235508	139.365224229422	137.860048969667	126.938358779611	114.424116996408	117.92621953064	108.380847559745	123.721897091434	115.229097814456	121.717395849519	124.952184463546	127.819855308035	121.159991808888	119.051957294314	127.907988709823	116.964925594173	111.154930865576	106.360184932749	120.99533773864	117.771824834787	106.363906769696	107.975028510415	mom-2	mom-2
WBGene00006688	0.370910848700112	0.226121020556307	0.172191413553389	0.130567163718177	0.214034736351239	0.201712382151487	0.226260441827001	0.271076456683234	0.260234716110258	0.168710050423816	0.290008622025935	0.0832563032786897	0.117309454634094	0.138102266198744	0.252322821090614	0.441495943392695	0.104413149878905	0.129764865130595	0.197188685433962	0.213129908235793	0.0646365560826603	0.23483205568476	0.165836585753517	0.110768006394084	twk-36	twk-36
WBGene00174299	0	0	0	0	0	0	0	0	0	0	0	0	0	0	0	0	0	0	0	0	0	0	0	0	21ur-11061	21ur-11061
WBGene00017166	913.136640631376	903.138571624041	758.036544099759	835.173884957339	834.664063383592	904.716643670024	731.371489990677	714.225795398882	739.540387634848	704.443562117806	699.680890648774	778.459472229928	766.777803775107	789.003213324109	759.546166872354	766.446661952883	707.818229337279	775.868838941895	629.308937534475	705.67312616871	712.167721803176	735.573390024917	689.852422057345	703.920865248782	aldo-2	aldo-2
WBGene00201518	0	0	0	0	0	0	0	0	0	0	0	0	0	0	0	0	0	0	0	0	0	0	0	0	C26G2.10	C26G2.10
WBGene00019603	1.03342595016117	1.65378889499796	1.43927099289198	0.945838841908449	0.969052829754724	1.31135165984229	1.5409857722969	0.839187714951388	1.23260515699724	1.01845743707052	1.32221036226298	1.08251452223542	0.653691500493929	1.07737938985836	1.56226191128472	0.723581780289498	1.01819994347373	1.08464645492383	0.793583558228565	1.29560549480179	0.600297839934356	1.01116829240576	1.61717946863915	0.740688169072018	K09H11.6	K09H11.6
WBGene00019687	4.49748966857362	3.80970985266386	2.85714233670339	3.27971493268797	2.5406465064984	3.43279862733192	2.65688949200229	2.67568856962439	2.27194789495247	1.72269334188031	2.50361873698339	3.06045955343437	4.94110392778413	4.39969346289871	3.4782221793377	3.22196704481891	3.07853581462581	3.29931276077613	3.12090615638308	2.78957373564316	3.46501031658312	3.46600223960038	3.14328553914775	3.76639264273149	K12H6.7	K12H6.7
WBGene00020417	137.367310412573	140.360994255645	138.281384370399	147.67848068309	153.17702169956	136.291966863484	154.685764606769	153.067839207133	156.092010879368	173.062916588777	165.91270193892	148.453749670801	143.527607148711	137.872406322381	138.705738285746	138.826920022464	143.290630689583	142.991731468301	161.506044597679	157.895634324056	150.956812891297	150.637992177186	165.224307695343	150.72534090345	nuo-2	nuo-2
WBGene00219985	0	0	0	0	0	0	0	0	0	0	0	0	0	0	0	0	0	0	0	0	0	0	0	0	F58D5.13	F58D5.13
WBGene00174200	0	0	0	0	0	0	0	0	0	0	0	0	0	0	0	0	0	0	0	0	0	0	0	0	21ur-15535	21ur-15535
WBGene00047340	0	0	0	0	0	0	0	0	0	0	0	0	0	0	0	0	0	0	0	0	0	0	0	0	21ur-429	21ur-429
WBGene00173593	0	0	0	0	0	0	0	0	0	0	0	0	0	0	0	0	0	0	0	0	0	0	0	0	21ur-6775	21ur-6775
WBGene00199432	0	0	0	0	0	0	0	0	0	0	0	0	0	0	0	0	0	0	0	0	0	0	0	0	R06C1.10	R06C1.10
WBGene00173321	0	0	0	0	0	0	0	0	0	0	0	0	0	0	0	0	0	0	0	0	0	0	0	0	21ur-7089	21ur-7089
WBGene00016836	34.3731550981948	34.256293963718	32.4153067079317	31.262056545517	32.1565988238628	35.7870702851973	25.2865908694661	28.5440078729474	25.1435616043039	21.8470303361611	25.3475679418524	28.4125924399056	30.7073876905972	31.577132719418	29.4440306704435	30.5966047820685	30.4496925194982	30.740741860311	26.9939928172883	27.8346995164032	28.2532941046271	30.0935264420384	27.895498860156	30.2567457919998	C50F2.2	C50F2.2
WBGene00049119	0	0	0	0	0	0	0	0	0	0	0	0	0	0	0	0	0	0	0	0	0	0	0	0	21ur-2644	21ur-2644
WBGene00077689	0.6233362873988	0.285006702992846	0.241147697221761	0.307195521303599	0.179848632628471	0.301323435065802	0.295744744178194	0.202470686781922	0.0874677795815033	0.0472544354196336	0.177227491238071	0.0466389476700068	0.0985725278522592	0.324923942973155	0.23557917709849	0.305512307233344	0.350944198204097	0.436154130022279	0.0368207267554157	0.358176651340707	0.144833764555591	0.251139837329535	0.209023196626828	0.148921430818713	Y105E8A.34	Y105E8A.34
WBGene00022077	28.8111614151732	31.7301790890184	24.6221156833758	29.0065932235088	29.898895666701	28.9378434416029	27.5863634808364	29.7504987646368	29.7400894491091	28.9112509958451	29.4187054709453	28.7685735717319	31.8351012937063	29.8891230646589	33.788382988741	34.4946194292358	32.515241862265	31.628074775538	28.8058987106249	28.6090319807377	26.8742292679866	28.355561812395	28.7216590660483	26.9232165256851	vamp-7	vamp-7
WBGene00022804	0	0.0521580894365992	0.0529579256643866	0.0481875327535057	0	0	0	0	0	0	0	0	0	0	0	0	0	0	0	0	0	0	0	0	ZK697.1	ZK697.1
WBGene00189995	0.100115197211279	0	0.0929548293688469	0.08458155844688	0.259972402040391	0.29037669459496	0	0	0	0.0910754701778024	0.0853945082064894	0.179778429259529	0.0949914991157526	0.268388419434805	0.0908083405412151	0.0841181113606147	0.0845486978464937	0	0.212898427740683	0.313785906962831	0.13957211727728	0.276589954687977	0.134286413129282	0.0717556416181942	C06E7.88	C06E7.88
WBGene00235278	0.158667418610604	0.145094321523631	0	0.201073432125992	0.206008433738067	0	0.064526126002515	0.231920968495656	0.133587154269932	0.144340820918154	0.135337356945436	0.142460785610202	0.150547133447087	0	0	0.0666572306690932	0.0669984378389639	0.066612630767039	0	0.0994606238433699	0.0553001646484982	0.0547941463264439	0.15961771378776	0.227443639795852	ZK185.10	ZK185.10
WBGene00174510	0	0	0	0	0	0	0	0	0	0	0	0	0	0	0	0	0	0	0	0	0	0	0	0	21ur-6830	21ur-6830
WBGene00001386	1805.78072666163	1838.99766135143	1901.66083376416	1860.81607758659	1738.26138067562	1806.98532299805	2209.08150991108	2143.61816741168	2334.51427311959	2202.18710454263	2277.20764370561	2050.80699229143	2137.56549751907	1986.93403227224	2076.89236078908	2105.68154126396	1962.30525051192	2097.04124660752	2029.4015284995	2164.81911194317	1956.92552079491	1975.97262683083	2091.92605820252	1968.67368298318	far-2	far-2
WBGene00197404	0	0	0	0	0	0	0	0	0	0	0	0	0	0	0	0	0	0	0	0	0	0	0	0	K03H1.18	K03H1.18
WBGene00014099	3.54838045256441	2.61169778742535	2.6517477687222	2.70535163224062	2.77174983574854	3.70254283682508	1.2670584742312	1.43369325979133	3.13322598196751	1.65335849415339	1.25494640076677	2.17576472568309	2.1350320743405	1.85609445771111	1.80550996424839	1.16347166258781	1.38869489338943	1.88937643630147	1.96312291276478	1.5190349823351	2.05113337968975	1.07595778241017	2.20562659052177	1.36466183877511	ZK836.3	ZK836.3
WBGene00010184	1.69817020999457	1.38035678854913	1.40152434623155	1.51439089421017	1.22491501141553	1.29976270909465	0.920805257549403	0.367730544641761	0.873732198197936	0.514945631383683	0.965650330637708	0.677651304524206	0.268543535338047	0	0.342290177319319	0.475608348557854	0.239021453911979	0.316860081486456	0.601869609234471	0.059138749312274	0.131524715920753	0.130321212884515	0.0632718865464994	0.743802173386435	F57A10.2	F57A10.2
WBGene00173882	0	0	0	0	0	0	0	0	0	0	0	0	0	0	0	0	0	0	0	0	0	0	0	0	21ur-6095	21ur-6095
WBGene00020951	62.4480023705953	67.5936539364042	63.9470596291436	70.514054523083	70.633487980513	66.7030565569058	59.8761010506824	66.4698262000394	59.2501924144943	59.9229593813999	61.6654113091293	61.9459358713537	63.6389665824893	60.3643105064806	55.7168527883323	61.8536293213342	60.7503725120551	61.4593187583871	64.7815083609136	55.1048355403772	59.5187047315465	61.7112789269198	64.0301333520165	63.2212461375201	sna-1	sna-1
WBGene00202475	0	0	0	0	0	0	0	0	0	0	0	0	0	0	0	0	0	0	0	0	0	0	0	0	C33F10.24	C33F10.24
WBGene00196960	0.366155581409085	0.669666099339834	0	0	0	0.265501767960077	0.297812889242377	0	0	0	0	0	0	0	0	0	0	0	0	0.229524516561623	0	0.252896059968203	0.491131427039261	0	R13F6.11	R13F6.11
WBGene00016976	0.952004511663621	1.08161221499434	0.696418605927042	0.633685967912217	0.499414384819557	1.10867101893632	0.727385420391987	0.506009385808704	0.485771470072481	0.656094640537061	0.639776596469335	1.01017647978144	0.766421770276078	0.644477242260803	0.471002599369145	0.605974824264483	0.414172161186323	0.702460469906956	0.429433137167295	0.669098742219034	0.462510467969258	0.418428026492845	0.541732846794822	0.806391086548929	C56E10.3	C56E10.3
WBGene00047954	0	0	0	0	0	0	0	0	0	0	0	0	0	0	0	0	0	0	0	0	0	0	0	0	21ur-2231	21ur-2231
WBGene00169282	0	0	0	0	0	0	0	0	0	0	0	0	0	0	0	0	0	0	0	0	0	0	0	0	21ur-14051	21ur-14051
WBGene00018361	153.830310666726	145.581885438062	151.816436583569	151.573006365637	143.36630109318	141.670811798346	154.026736401145	152.99898277924	155.86970793763	156.846462892439	152.909296367461	147.063364837609	147.633711188475	143.966300886567	148.054359592521	147.002132348455	139.937223000492	140.970665403023	157.477030821025	146.303758951464	138.604153565151	145.046982324219	156.718315100063	145.554721224819	F42G8.10	F42G8.10
WBGene00007186	77.2361962899051	78.4693916251115	78.4842320847206	81.555309873464	79.1878174999795	78.2451344982124	72.2686658633518	74.9100449256311	71.9614528861743	72.8328602598773	74.5934815197464	74.8333101828722	76.5144695255265	74.9747011143813	77.2195509286304	73.5799899206859	82.0743224862703	74.2405143990616	78.9042359098878	73.6981201877044	73.9389729104681	75.2974688660493	79.7558473210353	74.3813089637721	B0464.6	B0464.6
WBGene00271657	0	0.742343040353459	0	0	0	0	0	0	0	0	0	0	0	0.362705796807243	0.736321893070628	0	0.342782705222606	0	0.287715446274876	0	0	0	0.272216256072149	0.290916283459811	Y38E10A.33	Y38E10A.33
WBGene00172949	0	0	0	0	0	0	0	0	0	0	0	0	0	0	0	0	0	0	0	0	0	0	0	0	21ur-10928	21ur-10928
WBGene00045000	0	0	0	0	0	0	0	0	0	0	0	0	0	0	0	0	0.163773959161912	0	0	0	0	0	0	0	Y41E3.20	Y41E3.20
WBGene00047110	0	0	0	0	0	0	0	0	0	0	0	0	0	0	0	0	0	0	0	0	0	0	0	0	21ur-2598	21ur-2598
WBGene00019698	32.924792355518	29.4117287980116	31.5053185942898	34.1060547988086	31.7316791601047	31.4815824635947	25.4604166062669	27.3190058713184	25.0518228347692	26.6437847566236	24.9189670317601	27.5983510668512	26.8568738860838	27.028304940025	26.6993566398219	25.4135774891654	27.0999406286595	26.0773914083034	27.5360288842397	26.3993045792055	29.9212556748059	28.8328803574353	29.3648655623432	28.6876765474087	riok-1	riok-1
WBGene00050846	0	0	0	0	0	0	0	0	0	0	0	0	0	0	0	0	0	0	0	0	0	0	0	0	21ur-1733	21ur-1733
WBGene00001959	0	0	0.129641002026419	0	0	0	0	0	0.11755669575754	0.127019922407975	0	0	0.132481477433436	0.124770794101692	0	0	0	0.351714690449966	0.0989741135185574	0.0875253489821655	0.0973282897813569	0.0964376975345413	0.0936423920888192	0.20015040302035	hlh-15	hlh-15
WBGene00017207	1.05778279073736	1.48814688742185	0.491064401615222	0.859288171478599	1.23252909074057	1.32750883980039	0.463264494377031	0.634313759988119	0.513796747192048	0.222062801412544	0.312316977566391	0.438340878800623	1.1194530435809	1.34513968000075	1.10705739167962	1.12804544209235	0.755879811516516	1.43473358575161	1.03819000194291	0.535557205310453	0.907489881411253	1.15208205096626	1.50067936039774	1.25385596297713	fbxb-6	fbxb-6
WBGene00022117	64.6980077610478	65.2173958986388	64.4293428174399	59.6425401085443	57.0430249281613	66.3763575133571	55.5102686727843	60.0542020490821	55.8394304848317	52.2862180601794	60.6778039656746	63.5473352639165	70.4093369290634	64.644178668204	67.6362439605583	63.2094428758642	66.8875438728857	59.7308569126235	68.5139768581049	61.4563765051498	63.9765697916247	70.2914424702196	76.4880745725484	67.6801686075277	Y71F9AL.12	Y71F9AL.12
WBGene00023159	0	0	0	0	0	0	0	0	0	0	0	0	0	0	0	0	0	0	0	0	0	0	0	0	W06H8.5	W06H8.5
WBGene00013791	0	0	0	0.0522885993708254	0	0.0448779584140556	0	0	0.208433857726136	0	0	0.111139619979591	0.0587240591460267	0.0553062030592604	0.0561380166702784	0	0	0.155901901795198	0	0	0.0431419724208142	0	0	0.0887191502749777	Y116A8C.11	Y116A8C.11
WBGene00019180	4.87251939869195	4.06671307372362	4.38041051898718	4.99862018121189	4.41837881517981	4.57059136586517	3.90016111672513	2.82621564267232	4.55814366859001	4.11595206473405	3.46339691149141	3.7151331904699	4.21954484070675	4.25040832935046	3.57774131056991	3.96398834082377	3.23314470339579	3.76651625666507	4.57773549416518	4.77543216843241	3.39642665595946	4.16662134842738	3.73463011284803	4.65637939079839	H10D18.5	H10D18.5
WBGene00044066	5.54683907252411	4.94115730558556	5.06132679144237	4.565009609728	5.54623618867417	5.06223370910547	4.12260070788671	4.51981138602493	5.27394765213623	3.39299792733632	4.36416627739119	4.46507229419374	6.39722202675155	6.75129639317372	6.76609213522982	6.1068980645876	6.29968873050203	6.3437124533213	5.69440105175262	5.57524483242561	4.46643521599377	5.18517757291883	6.4780010965553	6.03192995403793	fbxb-66	fbxb-66
WBGene00197256	0	0	0	0	0	0	0	0	0	0	0	0	0	0	0	0	0	0	0	0	0	0	0	0	F35C8.10	F35C8.10
WBGene00010451	0.511663662620513	0.41590554703842	0.580639667056435	0.576366841273202	0.639722172085637	0.453457416939415	0.462402205881215	0.55399145568995	0.287190624814838	0.362027466146509	0.630398763622065	0.510445811632647	0.755187574946298	0.558826846546664	0.825064271062853	1.24195231083783	0.38409527881621	0.811502407389986	0.564184686180702	0.926571284013153	0.515174172295456	0.785323269825255	0.457536117697813	1.42615311598376	K01A11.3	K01A11.3
WBGene00001612	0.33316969681463	0.256563301287599	0.341903178485615	0.237032311146514	0.19731551255555	0.203438729100019	0.142623051445613	0.136698226574801	0.191925281921638	0.223327057147311	0.239310530700571	0.220418228238156	0.282843073890876	0.282050522500475	0.0954308682579816	0.132600117272074	0.19251393056206	0.279746279242689	0.261025165424863	0.230831253594961	0.440030780994078	0.181668469066241	0.258723956708894	0.201088817502026	glr-1	glr-1
WBGene00018510	10.3917270999907	9.41095958875706	10.3942749707184	9.88209408511827	7.95196504534476	9.7920004871719	6.9413531519484	7.48462109258273	6.63581060663969	7.76368173874249	6.80839033454175	6.71600846448097	9.33594304061129	8.92715293369006	8.46946668376637	8.09856593517496	8.94554405892054	8.55681713343037	8.6471870511779	8.87421443419368	8.92331515852565	8.5989509786312	10.1677861016863	10.7583240357894	F46F11.7	F46F11.7
WBGene00016085	1.01237912106534	1.07389996672942	1.16556585348578	0.718452634510505	0.73608581892488	1.14516887850994	0.72460893237163	0.749752241540482	0.511412539548465	0.994645564099573	0.587194564937276	0.654460221596754	0.499495129534418	0.434237102442082	0.771344164086748	0.578417732488187	0.92336594144651	0.408021682656573	0.7750293111952	0.533072021063073	0.705686555839304	0.699229245465062	0.651803193193637	0.841699780683025	C25A8.5	C25A8.5
WBGene00048098	0	0	0	0	0	0	0	0	0	0	0	0	0	0	0	0	0	0	0	0	0	0	0	0	21ur-644	21ur-644
WBGene00173634	0	0	0	0	0	0	0	0	0	0	0	0	0	0	0	0	0	0	0	0	0	0	0	0	21ur-8144	21ur-8144
WBGene00020989	3.38667302659406	4.41926091210418	3.53309416859789	3.43987543041123	3.68898823205376	2.86958015487083	5.16865523837006	3.44847602864907	4.90175539177971	4.63862725363427	4.41420100269708	4.47571203628565	2.38293355121915	3.29835583971586	2.31251094542494	2.68566632870242	1.34970690181401	2.90752514816015	2.37365243176773	3.10091625209344	2.09545827381737	2.02371985196939	2.29682466060875	2.29096573224601	W03D8.8	W03D8.8
WBGene00170532	0	0	0	0	0	0	0	0	0	0	0	0	0	0	0	0	0	0	0	0	0	0	0	0	21ur-11554	21ur-11554
WBGene00198271	0	0	0	0	0	0	0	0	0	0	0	0	0	0	0	0	0	0	0	0	0	0	0	0	F58G1.12	F58G1.12
WBGene00167000	0	0	0	0	0	0	0	0	0	0	0	0	0	0	0	0	0	0	0	0	0	0	0	0	21ur-8766	21ur-8766
WBGene00009587	18.9422286333359	19.2992455977915	23.6808169391359	20.4866449438955	20.8586789969162	20.8012615080195	21.9656475098913	21.0163477456623	21.1633853092813	20.3243329407531	20.3533228729249	22.5607014730184	19.45112404247	21.4664269743938	22.8256467095839	21.7707684456185	22.7992844537159	22.0812762151297	23.0790854426501	21.2736319370088	22.2608843129316	22.9963472615054	19.2709963340584	21.5964811554757	mig-38	mig-38
WBGene00000593	0.167463480196692	0.0510459766554351	0.207315035223484	0.0471600800295504	0.289905258565297	0.0404762823222719	0.136206534632175	0.108790219763421	0.187990451637858	0	0.0476133558550042	0.100238932305686	0.211857373294408	0.249408570299223	0.0506319425405709	0.0469016761637542	0.094283515935429	0.187481178278233	0	0	0.155642254447799	0	0.112310971321878	0.200043713040062	col-2	col-2
WBGene00022225	0.844520131314503	0.772276227464485	0.261372987956489	1.18914395343329	1.21832944683803	0	0	0.27431512402712	0	0	0	0	0.267099752889993	0.503108040732627	1.02134972264635	0.236525657212911	0.713209176995423	0.472734798991889	0.997722918533845	0.705849588565851	0.588679172064658	0.583292525410532	0.188795145340361	0	Y73B3B.3	Y73B3B.3
WBGene00019753	1.42476865691154	1.84575769557272	2.3150178933289	1.30401364145201	2.05541294432539	1.63575579035721	1.83482453530961	1.61976549425538	2.29915306328523	2.16020276204039	1.31654707776853	1.27923970752019	2.47839498599966	1.80365943854486	0.861546704817333	1.49638681093883	2.20593496014004	1.39569321607129	1.43074823963901	0.96754212310217	1.15867011644472	1.88611143137283	1.91106922630243	2.12744901169589	M03E7.1	M03E7.1
WBGene00170768	0	0	0	0	0	0	0	0	0	0	0	0	0	0	0	0	0	0	0	0	0	0	0	0	21ur-8716	21ur-8716
WBGene00017895	68.3946872742618	69.6590366653625	72.0447370678657	69.3312818812025	71.1557224246498	68.662546650604	63.034505799801	66.9009240015518	60.0924979329704	61.444596611988	66.2456190013136	66.8446081857736	67.9012450395627	68.2604446050921	70.6385120168752	68.4546275394386	74.3373995122727	67.336524125781	70.7604561588467	66.1480533804916	69.4354262464558	71.8709127967449	72.9122758184793	70.1407831722736	vrk-1	vrk-1
WBGene00008141	0.514777720492267	0.134497545232579	0.136560044269402	0.372776587649311	0.3182714566178	0.533240910369256	0.598135437663763	0.85993168093895	0.495323156281772	0.602095840065893	0.501812671820157	0.198084519317557	0.558208472331895	0.197144864275847	0.333516587802356	0.556101053615749	0.124210587004821	0.246990653405875	0.625538638811107	0.368786582790023	0.358829720050649	0.0507923266509171	0.394560640823676	0.263540734314014	C47E8.1	C47E8.1
WBGene00046279	0	0	0	0	0	0	0	0	0	0	0	0	0	0	0	0	0	0	0	0	0	0	0	0	21ur-2442	21ur-2442
WBGene00166250	0	0	0	0	0	0	0	0	0	0	0	0	0	0	0	0	0	0	0	0	0	0	0	0	21ur-10853	21ur-10853
WBGene00172268	0	0	0	0	0	0	0	0	0	0	0	0	0	0	0	0	0	0	0	0	0	0	0	0	21ur-14750	21ur-14750
WBGene00008989	0.472778764257329	0.48637712745506	0.658447527222216	0.499279402570183	0.358073349838175	0.471370520317383	0.672936122193271	0.518288394606545	0.845850942950701	0.430090030726778	0.655301649318196	0.636732179476751	0.560728600875154	0.422474472127624	0.536035689650739	0.397234963806785	0.449176885737523	0.793938353160194	0.460799343413148	0.444541840202872	0.823885071512615	0.775528888186915	0.871952296538102	0.211784427575144	F20G2.6	F20G2.6
WBGene00164994	0	0	0	0	0	0	0	0	0	0	0	0	0	0	0	0	0	0	0	0	0	0	0	0	21ur-9733	21ur-9733
WBGene00007320	6.32752243401803	6.22020671426078	4.69997590428103	4.4102511094704	5.27157532858438	7.05424561427462	4.43885162863223	3.62245138103487	3.12981384097681	2.59028542674874	2.83349813786064	4.68700288608793	2.40147693232815	3.39255935623935	2.36746397190458	3.58861586260798	1.40271653844115	2.98851228667833	3.81244697088099	3.17312443439875	3.52851805853862	2.94994467533907	4.56188390462903	5.78229072169817	C05B5.2	C05B5.2
WBGene00013059	0	0	0	0	0	0	0	0	0	0	0	0	0	0	0	0	0	0	0	0	0.129886507715334	0	0	0	Y51A2A.3	Y51A2A.3
WBGene00003741	18.2605104308504	17.9900184779299	18.5469063592709	21.8197604958302	17.639720222196	16.8253432528072	23.632227419187	19.170345950797	23.8680863496162	33.2234190113345	24.5250065909794	20.6526965497334	15.6986721814188	14.694826183942	15.7394124888739	14.9188900087126	15.0804576268743	16.0948437344638	19.8806384090744	19.8576297546243	18.2138923796036	16.0961763948548	18.4713678036471	15.8355990828962	nlp-3	nlp-3
WBGene00049532	0	0	0	0	0	0	0	0	0	0	0	0	0	0	0	0	0	0	0	0	0	0	0	0	21ur-5101	21ur-5101
WBGene00169478	0	0	0	0	0	0	0	0	0	0	0	0	0	0	0	0	0	0	0	0	0	0	0	0	21ur-11784	21ur-11784
WBGene00200734	0	0	0.326277689663805	0	0	0	0	0	0	0	0	0	0	0	0	0	0	0.295062659773461	0	0	0.244953749449724	0	0	0	C29A12.18	C29A12.18
WBGene00007800	0.126118622580889	0.0768865935010808	0	0.0177583922391482	0.0181942414381272	0.0457247123463963	0.068385777858948	0.0409655664946161	0	0	0.0717163031585612	0.169854890912204	0.0997201004366492	0.112699432649059	0.0571972245319817	0.0529832664491387	0.0355029859283149	0.0529478157040294	0.119198049199387	0.0922336575986289	0.0732599531674204	0	0.0422913252107272	0.105458612591011	C29A12.6	C29A12.6
WBGene00047917	0	0	0	0	0	0	0	0	0	0	0	0	0	0	0	0	0	0	0	0	0	0	0	0	21ur-3789	21ur-3789
WBGene00020366	141.151535075795	135.520381253016	142.366143331266	127.800373552835	130.093514848764	140.805831318229	115.201998502443	105.697524854556	121.17511946375	110.574161158482	109.879014760976	114.249063105505	114.581778889728	119.635274659424	117.932993368289	116.204022599506	113.348695701416	117.920091724769	104.544506986987	106.43069905759	105.993433690846	101.502920194954	114.723660744462	103.128677146804	acdh-10	acdh-10
WBGene00012497	205.551374132628	208.693308199481	207.240401810803	201.400894572597	206.47342420279	205.128941655395	186.836319642082	198.696633180307	184.144166997347	198.355218117454	186.046331202078	191.070440814484	194.392910726883	187.557240133578	192.413533320379	191.435757497026	211.42984165004	188.292971780178	199.044011865356	183.709455702924	189.529464297446	177.100943115218	192.986936981618	186.890438820251	ragc-1	ragc-1
WBGene00168027	0	0	0	0	0	0	0	0	0	0	0	0	0	0	0	0	0	0	0	0	0	0	0	0	21ur-9062	21ur-9062
WBGene00049305	0	0	0	0	0	0	0	0	0	0	0	0	0	0	0	0	0	0	0	0	0	0	0	0	21ur-3693	21ur-3693
WBGene00007200	8.74470123600296	10.0698450772895	8.82093415849858	6.93185110339503	9.53160670738603	9.08070789056033	6.93689115416728	6.10167331547335	9.54390700093434	7.66047985656345	5.98553877624662	8.33615896003618	5.83874552606124	5.69186354536067	4.50446815822794	6.3496166121899	5.65273417808331	7.07055305543746	6.50474199670932	7.71486323502593	6.02030658441383	4.84673995341123	6.80596767243479	6.88661824825172	vamp-8	vamp-8
WBGene00014062	0.278808563053776	0.6628909897086	0.414188504876736	0.282659137812896	0.530926953829736	0.404331765902993	0.408184439249136	0.380360267820352	0.281685373220944	0.456541254661252	0.237813247028722	0.50066090789528	0.317447629632835	0.14948577568094	0.303468128454029	0.468517276268386	0.65928175253677	0.0936407589057417	0.355737628461269	0.664130044193748	0.194345626560217	0.731755692155066	0.635751064500769	0.279762943518859	ZK673.6	ZK673.6
WBGene00000851	0.182567113464084	0.0333899066267769	0.169509678381823	0.0308480858212819	0.126420796157252	0.158856706352682	0.178189301931631	0.142322491127041	0.0307418137441267	0.132866027623405	0.155722900251025	0.196703176783962	0.103934213467654	0.0978850372136701	0.0993572428934215	0	0.123344404389724	0.0613170659780275	0.10352940744619	0.0686652842433307	0.127259793124159	0	0.146928439469905	0.052340586563899	cut-1	cut-1
WBGene00220162	0	0	0	0	0	0	0	0	0	0	0	0	0	0	0	0	0	0	0	0	0	0	0	0	Y46E12BM.1	Y46E12BM.1
WBGene00198346	0	0	0	0	0	0	0	0	0	0	0	0	0	0	0	0	0	0	0	0	0	0	0	0	F34D6.10	F34D6.10
WBGene00007558	2.73102013687676	3.18633393130131	4.45932403553103	4.05763292887344	4.07570642287543	3.27770527927692	5.05532023142006	5.59780467124408	4.75724038587169	6.42524337720198	4.73924161821519	4.73502755049738	5.27185735290428	3.70273040049984	5.29595548631194	4.82665486823326	4.61277014474018	3.40011953447584	5.34032986610922	7.37904808190469	5.44845866806607	5.07338606634053	5.05264705515211	4.18479934372584	C14A4.7	C14A4.7
WBGene00015069	0	0	0	0.195303112881758	0	0	0.04700578715415	0.112632699931665	0.0973151454946527	0.0525744711953539	0.0492950637880728	0	0	0	0.0524202672219156	0	0	0	0.0819322131776138	0	0.0402848881545351	0	0	0.0828437098594162	srt-67	srt-67
WBGene00011702	0.0527293536168169	0	0.0979161646725215	0	0	0	0	0.0513822890926932	0	0.0479682486434951	0.0449761609184229	0.0473434634958377	0	0	0	0	0	0	0	0	0.110266189329332	0	0.0707268822423105	0.113378249445062	srab-18	srab-18
WBGene00009156	34.8597878462272	35.3623411109614	32.2355321750326	31.8357234584387	27.9749457997947	36.6363814257364	21.6953880257513	26.2677064587263	20.7942268439046	19.9003584635136	26.1226634255059	28.5113566888343	29.9958062113441	35.3124888967052	29.1869265754627	31.779867818731	33.4919953682325	29.7440658028778	31.6130254769516	30.6987494240008	32.5630026121588	29.9255793225447	39.3752376438161	35.606271157259	clec-196	clec-196
WBGene00021635	18.3053959099988	16.5391337491302	16.9509678381823	15.8764815026864	14.8965838138628	16.6976049121819	12.6118428144944	10.5081439282132	13.1165071974941	12.0022311619809	11.2328118714406	14.0314932772559	6.58250018628476	7.35225390627122	7.46283291066144	7.99700834331296	5.71495740339056	6.7653162795757	7.7992153609463	7.99569087633451	7.66952353228265	7.22946477333556	8.30961952113127	7.15321349706619	Y47G6A.5	Y47G6A.5
WBGene00005884	0	0	0	0	0	0	0	0	0	0	0	0	0	0	0	0	0	0	0	0	0	0	0	0	srw-137	srw-137
WBGene00219946	0	0	0	0	0	0	0	0	0	0	0	0	0	0	0	0	0	0	0	0	0	0	0	0	F42H10.17	F42H10.17
WBGene00200177	0	0	0	0	0	0	0	0	0	0	0	0	0	0	0	0	0	0	0	0	0	0	0	0	C52G5.7	C52G5.7
WBGene00015554	47.2805225755328	51.0970226320905	50.7921836297535	52.4891690728896	49.9724189451931	51.4959501845104	51.2477086553557	52.1649103765603	46.3043981190499	50.3873339589472	50.7439340024708	49.4679130928561	59.3200645224342	48.2730287814147	48.3788210975155	52.6940331699779	55.8511977522498	50.1160624685003	58.1657570118388	49.7228894870698	57.6070894274915	50.4003918318347	60.7976724755766	55.102040756885	C06G3.8	C06G3.8
WBGene00000175	117.892885752558	135.254501767473	127.76277996202	135.132908562661	138.856717870888	119.767537416909	154.086997495062	149.308760795937	178.909566959842	185.180324885212	178.645311167976	143.528281523939	119.492222065131	114.38724081897	118.96659545671	119.055922723903	109.017835457212	123.795354882097	150.96220077443	174.224987124877	159.273417610529	147.515885042728	142.388179075755	151.764987195855	aqp-7	aqp-7
WBGene00046357	0	0	0	0	0	0	0	0	0	0	0	0	0	0	0	0	0	0	0	0	0	0	0	0	21ur-2820	21ur-2820
WBGene00197016	0	0	0	0	0	0	0	0	0	0	0	0	0	0	0	0	0	0	0	0	0	0	0	0	K10D6.10	K10D6.10
WBGene00009202	6.08579209786038	7.79639118117334	5.25993888778854	6.39730148274447	5.77750486905474	5.73466753870277	5.20079884352354	4.61854397893331	4.72241680868534	3.90346440715456	4.90389512445569	5.2879123957081	8.67480482926491	7.09228737227746	7.40246050990313	8.55369005018818	7.43693425696137	7.81797517604369	6.61992095641664	6.32882812672327	6.13840713538017	7.03137738451496	7.37302176596487	6.41215639028102	aptf-4	aptf-4
WBGene00019811	188.743847876712	184.803403049205	185.699270799914	180.893833440871	185.664377968358	177.085803291153	170.396796614255	170.486002455858	160.444097817317	160.415250126972	165.530277796155	169.781900676469	187.843262711277	187.944327836223	190.131046487808	191.364263647213	205.055847700125	189.335462924708	172.968516747058	166.745372878432	183.925056314082	180.65823869276	182.342400765876	178.074577757402	egg-2	egg-2
WBGene00004494	3819.86275395077	3869.01769201819	3976.17244209341	3805.44095839527	3915.28131017431	3867.66428012191	4182.26535867575	4046.80515981339	3831.80150636672	4239.8437763069	4079.96808912816	3969.78574748169	3755.84988523792	3705.36614960311	3618.39623083303	3791.75161173487	3594.48800350529	3685.43829417426	3903.23405879885	3853.83780066328	3843.33572206381	4094.36897884367	4091.49199364122	4020.05575461774	rps-25	rps-25
WBGene00023488	0	0	0	0	0.0353800588777321	0	0	0	0	0	0	0	0	0	0	0	0	0	0.0289736866272124	0	0	0	0	0	srz-84	srz-84
WBGene00007385	771.495531209902	738.186543894941	717.953271588914	716.763950081622	721.227603115675	769.100543268602	746.198113955142	722.718143051307	700.094630879379	712.311542037271	727.732717399113	746.316440615448	716.068754829523	683.33379768464	668.266545601527	730.180289524369	652.920713752528	655.237704564239	659.197930647712	711.630004637598	656.965956024159	686.249264727466	686.026190359826	699.909961763844	atp-5	atp-5
WBGene00004100	1.67418858965625	2.83229682782339	2.13736664012381	1.98019559056133	1.92011058144354	1.76024913146353	1.77021314500904	1.30513478673815	2.50195605479178	2.01800236439529	1.89212659710286	2.14203627284405	1.78707028912009	1.64565795577771	1.48058970585065	2.11001305715115	1.55526349707715	1.33544746573728	1.45375646355195	2.49247846322114	2.10061057082065	1.9368482418508	1.76842646930324	1.88990938103747	pqn-8	pqn-8
WBGene00008725	0.138886599844825	0.211676065883281	0.128953251352538	0.117337281346733	0.32057899503006	0.201415134314541	0.414199535612961	0.0902256641362411	0.389776842697415	0.21057679444293	0.197441767427029	0.332534459779783	0.0878524386163371	0.0827392533830846	0.335934656785538	0.116694356078519	0.195486158150823	0.42759301447277	0.196898103816759	0.174122047046748	0.290435877994765	0.159876819520128	0.27943684641889	0.331814328614638	F13A7.7	F13A7.7
WBGene00220144	0	0	0	0	0	0.277129582615263	0	0.372427832620762	0	0	0.325995093372219	0.343153717163261	0	0	0	0	0.322766196888439	0	0	0	0	0	0.256320416301512	0.273928471286975	Y39A1A.30	Y39A1A.30
WBGene00048191	0	0	0	0	0	0	0	0	0	0	0	0	0	0	0	0	0	0	0	0	0	0	0	0	21ur-2483	21ur-2483
WBGene00046816	0	0	0	0	0	0	0	0	0	0	0	0	0	0	0	0	0	0	0	0	0	0	0	0	21ur-3571	21ur-3571
WBGene00166091	0	0	0	0	0	0	0	0	0	0	0	0	0	0	0	0	0	0	0	0	0	0	0	0	21ur-10018	21ur-10018
WBGene00219726	0.328277417815042	0.100065049326642	0.152399297053	0.369790220001824	0.236791303147204	0.119018033913138	0.0445007765534586	0.0533151651714152	0.0460645359551491	0.298636181209973	0.0933361082382319	0.147373226493313	0.0519128046369265	0.0488913769990954	0.099253421323	0.0919410078194388	0	0.229698726782893	0.310263678741559	0.102890300527624	0.152552178340685	0.264523465024212	0.220162363845186	0.627430730471315	linc-116	linc-116
WBGene00019810	0.160000758262794	0.402362404225194	0.519950542886705	0.236556978971755	0.0692465323489301	0.46407031710669	0.292807630599648	0.389783140328834	0.303096904646065	0.291107537986192	0.238830629903711	0.359144837672779	0.455436706226481	0.321697043615897	0.181408564182794	0.268869501858527	0.202684349764933	0.134344801546969	0.425308929367369	0.376111602769046	0.362471667443938	0.552546013375905	0.348744584746366	0.372701762690682	R01H2.2	R01H2.2
WBGene00022333	3.20680234601551	2.25945072975051	2.39172029340908	2.26510432575666	2.59372064164193	3.54508836556332	1.02619863040144	1.22946055588059	1.06225929901392	0.860827787403446	1.12101726385527	1.18002156755439	1.44652215571147	1.36233171270672	1.62123886697177	1.45762498390848	1.5538794318073	1.45664969689368	0.782551349356064	1.15338374035233	0.842827810606629	0.907734351793499	1.44553391402168	0.979651822012254	fbxa-27	fbxa-27
WBGene00021132	32.4117815102987	33.601939385411	34.3167358305225	31.9819534244721	28.8919078342362	32.5132520714777	26.8573448666556	29.4898139831344	28.1026437532561	25.9013778166057	29.1734391527731	27.750620474644	33.7433585220765	30.37127657383	34.9211486051879	28.7975650035654	31.7275639216336	31.6050051011383	31.1748148257837	31.452551451098	30.5565560941469	31.538491199523	31.2007867621519	32.0606857095268	nfyb-1	nfyb-1
WBGene00195478	0	0	0	0	0	0	0	0	0	0	0	0	0	0.64984788594631	0	0	0	0.61061578203119	0	0	0.506918175944567	0	0	1.56367502359648	F58A3.6	F58A3.6
WBGene00003595	2.85601353499086	3.48226371656713	2.06247048678393	2.74800357238856	2.33476224903143	3.50904836653902	1.54862702406036	1.7780607584667	1.73663300550912	1.08255615688615	2.50374110349057	1.92322060573773	4.29059330324197	2.55212987935278	3.4540190620404	2.39966030408735	3.28292345410923	3.53046943065307	2.1931763791044	2.53624590800593	2.70970806777641	2.68491316999575	2.9263247527756	2.55874094770333	ngn-1	ngn-1
WBGene00017613	97.4063152787535	96.8239179728423	112.214204359342	105.833284518998	101.295854247791	106.660478538303	113.597457923452	100.008846902517	148.574981334364	144.16479552679	137.449940078243	103.405682433162	80.7446698658887	82.9960936374888	87.4035311430955	83.110186141562	74.7114287316447	90.3657200795782	99.5776142107438	115.27728890334	97.5171196118639	81.3091673780695	98.4958087519592	94.1117402228446	F20A1.1	F20A1.1
WBGene00167066	0	0	0	0	0	0	0	0	0	0	0	0	0	0	0	0	0	0	0	0	0	0	0	0	21ur-12844	21ur-12844
WBGene00020109	48.5682857264898	49.6861685550861	48.0366212865747	53.2325953344665	50.1328063451864	49.2663816332586	45.84043534762	43.4805799864178	46.664060406732	53.9645652492216	46.4779095771842	45.9393634549566	53.4755963598506	48.5993383275562	49.7072063677813	48.4455230041445	50.9307767643696	48.5875700844819	51.6963003646037	49.6563084813253	48.5555195672617	47.5371834945191	54.1021707269108	50.0748311127921	R151.6	R151.6
WBGene00011226	19.8937112999617	22.4609537847979	17.2887506501797	19.3169025675649	19.9287591218953	19.0795434628899	23.2568632868639	24.5549556309991	25.3693781118096	23.4542865844513	25.2492613048963	24.0061579155916	30.5532890585471	26.8788146868006	27.1868395017491	28.0365579938879	26.7464280418527	26.8596705092869	25.1571739908491	24.3421563278667	25.2935221164316	27.4437064792445	26.6482339188927	26.0454076878684	slc-25A21	slc-25A21
WBGene00017513	5.69249877230658	6.23682360518498	5.83384509118883	4.62778237631514	5.90346219347856	5.29587526491034	7.03235502464333	5.39008117549904	7.59597111048723	8.1097335075861	6.27548913590069	5.40035962682367	5.14639585414503	4.94284299710547	5.84526302806837	7.35485628244209	6.66685993757567	5.86191150749943	7.84179514800878	8.01193579144438	6.02686717492248	6.63936456103188	5.43846200208142	5.65809793153681	F16F9.1	F16F9.1
WBGene00049318	0	0	0	0	0	0	0	0	0	0	0	0	0	0	0	0	0	0	0	0	0	0	0	0	21ur-3874	21ur-3874
WBGene00172330	0	0	0	0	0	0	0	0	0	0	0	0	0	0	0	0	0	0	0	0	0	0	0	0	21ur-12269	21ur-12269
WBGene00003802	77.4843407175226	73.7386637994928	68.6351933515844	69.3769921441337	69.7972945035729	74.7906172314559	61.7656043205531	62.8490465618692	57.9644393891786	54.4862701479123	63.3486383371089	65.9187754343367	62.4521353584471	64.0849390234832	64.5627073020465	65.8979562535247	65.170400991967	62.7041015710392	61.4268147341619	56.5542328688195	62.2950861371493	59.9397158291524	57.990912439712	59.8734084893054	npp-16	npp-16
WBGene00196078	0	0	0	0	0	0	0	0	0	0	0	0	0	0	0	0	0	0	0	0	0	0	0	0	T02E9.11	T02E9.11
WBGene00050485	0	0	0	0	0	0	0	0	0	0	0	0	0	0	0	0	0	0	0	0	0	0	0	0	21ur-1582	21ur-1582
WBGene00015257	0.0288963841840503	0.0792733875874141	0	0	0	0.0628588622819388	0.023502893577075	0.0563163499658326	0.0243287863736632	0.026287235597677	0	0	0	0	0	0	0	0	0.0409661065888069	0.0181136897727992	0	0	0	0.0414218549297081	B0554.4	B0554.4
WBGene00169796	0	0	0	0	0	0	0	0	0	0	0	0	0	0	0	0	0	0	0	0	0	0	0	0	21ur-9233	21ur-9233
WBGene00003656	36.9096831161388	39.9512548608887	38.8269079209009	40.442890824837	42.5785400878552	40.1531526232956	35.5520239256228	38.4546217876404	34.9112255370754	34.7783110376187	35.2935251151529	36.7757218439654	38.9049483698758	38.7450290637346	37.6907670662332	37.706305843054	42.0256783730863	38.6974864334925	36.054409889878	34.3258304331065	37.5566918954542	36.042525355359	33.9793169275633	37.1180562978312	nhr-66	nhr-66
WBGene00005215	0.0532116342901414	0	0	0	0	0	0	0	0	0	0	0	0	0	0	0	0	0	0	0	0	0	0	0	srg-58	srg-58
WBGene00166257	0	0	0	0	0	0	0	0	0	0	0	0	0	0	0	0	0	0	0	0	0	0	0	0	21ur-14774	21ur-14774
WBGene00196072	0.349068320943328	0	0	0	0	0	0	0	0	0	0	0	0	0	0	0	0	0	0	0	0	0	0	0	Y39A3B.6	Y39A3B.6
WBGene00197044	0	0	0	0.388036447962441	0	0	0	0	0	0	0	0	0	0	0	0	0	0	0	0	0	0	0	0	C36F7.11	C36F7.11
WBGene00045273	6.45017549569193	6.82363874411857	6.57599285641253	8.44119867234237	5.91154635944019	6.41949926879317	3.08603211316376	6.90160949726204	6.60191588493434	6.78820237506389	5.82539058156443	6.58623052313834	8.16009100133485	3.84257880385644	5.16225675033212	6.26964387017992	5.12683698245985	6.05306079578745	5.37902790861725	4.04329057798047	4.84878255251325	4.97912025314208	5.34372346159022	6.43599574929566	C08A9.11	C08A9.11
WBGene00001557	0.293524461336563	0.392299006448109	0.230603334781792	0.152604243441891	0.195437065210758	0.180092402329108	0.238738318715644	0.19801790324338	0.342176669410694	0.308101364184933	0.327400850566579	0.547359033974516	0.171386128633165	0.141234728122872	0.225278302343083	0.227652120267019	0.0953405971835192	0.246458116421386	0.192058435029542	0.183995720693427	0.173126000581327	0.109162982332113	0.196854963964206	0.178012163100246	gcy-37	gcy-37
WBGene00048164	0	0	0	0	0	0	0	0	0	0	0	0	0	0	0	0	0	0	0	0	0	0	0	0	21ur-2327	21ur-2327
WBGene00165648	0	0	0	0	0	0	0	0	0	0	0	0	0	0	0	0	0	0	0	0	0	0	0	0	21ur-8020	21ur-8020
WBGene00196715	0	0	0	0	0	0	0	0	0	0	0	0	0	0	0	0	0	0	0	0	0	0	0	0	F46F3.7	F46F3.7
WBGene00022621	2.53100897360721	1.30190373089179	1.39530534658343	2.40559151425658	3.62848691448015	2.06465725295843	2.38025377187525	2.08098270825408	2.73026313787339	3.09395203750544	2.69856965510538	2.55654702877523	1.50092308270509	1.34288807851141	1.5065679821211	1.3291169861511	1.20232846152098	1.46105045126496	2.46687745174652	2.82606394938639	2.20532378658664	1.91200117846051	2.81139356913184	3.34465835862933	ZC477.7	ZC477.7
WBGene00020826	0.118730721409295	0	0.220477894602753	0.20061748330031	0	0	0.869127411462447	0.115697535303955	0.299889529993726	1.29612165722424	0.202545704272082	0.533016544800077	0.112654317545439	0	0.107693338102167	0	0.100269770915456	0	0.841616611552359	0.669836854455348	0.165524302349246	0.246014534526891	0	0.170195920935671	T26A8.3	T26A8.3
WBGene00168791	0	0	0	0	0	0	0	0	0	0	0	0	0	0	0	0	0	0	0	0	0	0	0	0	21ur-11671	21ur-11671
WBGene00021104	24.686961100935	25.9128527831366	28.0970992985013	28.6497785039341	27.8594421797868	25.070568084068	26.3403988122814	28.0656705601588	26.3161614552289	28.2534808397967	27.7364393131522	26.8129615502092	26.5718552646911	26.0927516182245	25.8230607632583	24.0878448775308	28.9749137635124	25.7990972240707	27.5189431598651	26.6652797992244	24.9796941454053	25.4844866108389	28.4398709813476	27.7775274153717	W09B6.4	W09B6.4
WBGene00174608	0	0	0	0	0	0	0	0	0	0	0	0	0	0	0	0	0	0	0	0	0	0	0	0	21ur-7514	21ur-7514
WBGene00022459	35.9709953811995	35.2044145294456	37.155018187552	36.0293170391784	37.6967894302178	37.2240057791331	34.5058034746413	34.5862447246636	33.0161065562933	35.3477351728747	34.4680022444244	34.0289440945661	35.3935476270042	34.7523478517672	35.0427520832131	35.3441978491379	39.7927467777818	34.9335140457518	37.6114539634427	34.2988356074145	38.0689434721096	38.3573316856696	35.9402676190255	35.864087336117	Y110A7A.9	Y110A7A.9
WBGene00012846	0.21816770058958	0.399009384189984	0.202564065666279	0.230396640977699	0.236051330324869	0.11864610255716	0.0443617116267291	0.106297110560509	0.0459205842802893	0	0.279133298699962	0.244854475267535	0.310503462734616	0.29243154867584	0.197886508762731	0.183307384340006	0.552737112171452	0.183184734609357	0.077323526186373	0.102568768338475	0.114056589587528	0.301367804795442	0.329211534687255	0.234551253539472	srxa-14	srxa-14
WBGene00004622	684.980675672704	813.65165813159	1152.69286498269	472.730572494832	974.064704626337	535.494594039003	1073.90487636349	1421.87183362287	1499.32526700854	1669.32195547626	1598.72025760968	569.409954472026	1143.17659025563	1219.27538295662	973.757270523349	808.637880318841	1179.73537685419	932.084022561084	1250.10524750407	1231.41917770566	1009.43429698535	604.381151665514	897.621972157173	1093.92191362941	rrn-3.1	rrn-3.1
WBGene00019061	367.23412131895	370.867008031605	334.090153691551	346.426270162975	344.939400316686	340.616010998383	340.408236156125	355.97817662321	344.333158338796	347.814246716124	341.188238846321	339.382294405105	328.094434419337	325.613577464363	313.64607788875	314.839785021529	311.277476829942	309.903709391373	303.284962139008	317.056111108865	327.291203035165	323.902736158105	298.843450263043	309.109831603367	F58F12.1	F58F12.1
WBGene00219331	0	0	0	0	0	0.10973049947483	0	0	0	0	0	0	0	0	0	0	0	0	0	0	0	0	0	0	H25K10.141	H25K10.141
WBGene00173413	0	0	0	0	0	0	0	0	0	0	0	0	0	0	0	0	0	0	0	0	0	0	0	0	21ur-8609	21ur-8609
WBGene00049092	0	0	0	0	0	0	0	0	0	0	0	0	0	0	0	0	0	0	0	0	0	0	0	0	21ur-2634	21ur-2634
WBGene00174363	0	0	0	0	0	0	0	0	0	0	0	0	0	0	0	0	0	0	0	0	0	0	0	0	21ur-6676	21ur-6676
WBGene00011021	1.12120445699142	0.922762601552854	1.35331881130362	0.947241007874053	1.55278305515631	0.975591078842596	1.82386480349721	1.52958583076364	1.32156884952267	2.24392796545138	1.62578709307044	1.10735043204504	1.80849982577764	1.20228816586212	1.0169756338984	0.37682031898588	0.56812379837751	0.941420477649801	1.66899602560737	1.26508802062017	1.25047053252279	1.0067104400019	1.72947672755046	1.92864414045305	R05A10.4	R05A10.4
WBGene00196802	0	0.855020108978537	0	0	0	2.03393318669416	0	0	0	0	0	0	0.887152750670333	0	0	0	0	0	0	0	0	0	0	0	C36F7.10	C36F7.10
WBGene00021492	8.07722366458851	7.77501371087385	8.02581304832023	8.50004603466305	9.75125170792637	6.78161214075023	10.7188460461011	12.7729139618041	12.1096122659577	12.6332399147309	13.5373984105638	11.4508398717808	13.3781194228284	11.0166364210222	10.1540682168914	10.060822068783	11.2492099689562	13.1476567302846	9.39182640120276	11.2811765772006	10.4209755466169	10.5213658507746	9.55114384803078	9.54709297221559	comt-5	comt-5
WBGene00013659	10.3732567072781	9.034174736377	8.48475897696489	9.13935656587764	6.67000891121742	7.19935595894009	6.83002956366244	6.54629752583965	6.07191423842013	6.51576252918268	7.07839912174999	6.83005389123631	8.0145044720935	7.63632572391249	9.14011648021068	8.34221530241688	7.63402954923591	7.25826306942736	7.80821721036733	7.77200327636446	7.67837569147733	9.31397102367799	7.7188717063779	9.27583825318366	Y105C5B.20	Y105C5B.20
WBGene00173728	0	0	0	0	0	0	0	0	0	0	0	0	0	0	0	0	0	0	0	0	0	0	0	0	21ur-7337	21ur-7337
WBGene00005142	0.358281267830395	0.140413859538997	0.0475223614466343	0.0864831966133299	0.132908666927785	0.371131503600108	0.0416297587113	0.04987547709584	0.0430926304096556	0	0.0436572119178827	0.183820368529293	0.0971271828690882	0.137211283836171	0.278549924358097	0.129013994843406	0	0.085951781634889	0.145123333604923	0.128336288830155	0.28542020463741	0.0707021242921857	0.102979170185652	0.073368916063178	srd-65	srd-65
WBGene00022388	59.8460641431818	59.7218991730418	56.3923330878055	48.9537666591751	52.6244882319305	60.2509481548382	48.3631791546053	49.0511056088804	45.4635076763247	34.2887532041235	39.950144450721	56.1855870419156	56.8600467771211	58.3959135841089	58.9989297377602	59.4289906323952	57.6999452180215	59.0664595582753	50.4813871114744	50.4631999034056	52.0112151343186	61.0933559149461	51.5747776752707	56.0602872447357	Y95B8A.8	Y95B8A.8
WBGene00197905	0	0	0	0	0	0	0	0	0	0	0	0	0	0	0	0	0	0	0	0	0	0	0	0	F26F12.12	F26F12.12
WBGene00006386	45.7026781289375	43.7646491980327	43.8198319066672	47.8190834646058	47.6597248876013	42.5536863035778	42.3367299665913	42.4341913216758	39.755174430675	47.1583015093862	45.7526000547848	43.0128433512505	47.6798439428142	43.5921490478591	47.3423325398331	46.7010813026231	50.8418100281506	45.376765210202	48.8544733414282	43.2032647379728	44.7886292794751	44.4606149662922	46.858271652137	44.8640298172877	taf-5	taf-5
WBGene00012985	0.451381449495683	0.55035777129653	0.279398711263833	0.127115388125627	0	0	0.122377135522011	0	0.12667747387666	0.273749832775808	0.256674297655138	0	0.428280638254643	0.268902573495025	0	0.252837771503457	0	0	0.213306279134822	0.0943161088169887	0.104879622609221	0	0	0	Y48C3A.1	Y48C3A.1
WBGene00014160	0.0528091257100345	0.0241458023715573	0.0980642980532666	0	0.0457103937694148	0	0.0214761690174785	0.102920046533625	0	0.0720612267821341	0.0225221017609652	0	0.025053229469258	0.0235950820918479	0.0957998226990529	0.0887418502099879	0	0	0.0187167385625109	0.0993101539131984	0	0.0182370834974549	0.10625082309624	0.0378499249282053	ZK938.3	ZK938.3
WBGene00020139	28.056395521232	28.5747376809063	29.0454890675398	26.7846511595561	27.6848842231787	28.4051325505902	44.469867440742	40.4285005094973	47.7155777823641	42.2088138008417	39.7853757289699	41.7535100919708	44.5228273959991	43.7805088814626	45.7750064744118	44.1411057052371	41.5237739458474	45.7900488655138	44.772030755255	53.3330115448929	45.2742781333907	45.7320092796083	51.8859134999837	49.7946184339391	T01B11.2	eppl-1
WBGene00009120	54.7127002349338	51.9839553427322	53.6818229789802	52.3293839939567	53.9495916792511	53.3011708162298	56.1978025787721	56.2690327546988	51.0465040633137	55.6631422363342	53.370183280845	53.2832371413129	58.8849179166565	56.6062958881922	56.3797819685647	56.9331170185431	60.2967321253453	58.5037231161852	53.8936740181816	54.6830732321994	55.4825348070426	55.0921006005859	56.9921737863401	54.8408859595765	F25H2.6	F25H2.6
WBGene00198276	0.5995448260477	0.182752389705336	0.371109738625244	0.168840286518009	0.518952543004291	0.144911270298821	0.487640188873968	0.194742797973452	0.504775888271882	0	0.511389249526649	0.897176703270359	0.379240870515562	0.535752455589324	0.181270084362807	0.167915161227487	0.168774690739375	0	0.849968532125016	0	0.139305758274843	0.1380310556315	0.134030141348501	0.143237406741662	T19A5.8	T19A5.8
WBGene00170415	0	0	0	0	0	0	0	0	0	0	0	0	0	0	0	0	0	0	0	0	0	0	0	0	21ur-6583	21ur-6583
WBGene00018213	0.343120892146128	0.125507538932629	0.191148266421652	0.144941530366049	0.0890993225865821	0.37319874985214	0.25116984826667	0.167177631287826	0.0288884409626984	0.249711511942284	0.204868476110064	0.184844269664614	0.260448513958263	0.214628659578598	0.124489546797	0.259465236025173	0.289770438884117	0.172861086394151	0.340507271279441	0.215085228494837	0.263092526440431	0.142191886928387	0.0920469122760346	0.221332768739738	F39H12.2	F39H12.2
WBGene00047537	0	0	0	0	0	0	0	0	0	0	0	0	0	0	0	0	0	0	0	0	0	0	0	0	21ur-5353	21ur-5353
WBGene00168613	0	0	0	0	0	0	0	0	0	0	0	0	0	0	0	0	0	0	0	0	0	0	0	0	21ur-8783	21ur-8783
WBGene00169438	0	0	0	0	0	0	0	0	2.09922670995608	0	0	0	0	0	0	0	0	0	0	0	0	0	0	0	21ur-10890	21ur-10890
WBGene00171371	0	0	0	0	0	0	0	0	0	0	0	0	0	0	0	0	0	0	0	0	0	0	0	0	21ur-14567	21ur-14567
WBGene00005302	0	0	0.146874247008782	0	0	0.0573515903599563	0	0	0	0	0	0	0	0	0	0.13291169861511	0	0.0664113841484074	0	0	0	0	0	0.113378249445062	srh-81	srh-81
WBGene00195070	14.2257295178959	13.7740225775173	12.4313289614374	15.250363961702	10.8648283546789	14.0424976177241	4.27817054592017	6.40694912967452	3.62332281444474	4.34999734273887	5.30225809402668	5.2593399619109	6.6921294251479	7.47770170130001	5.52997914898591	6.72964095933173	5.6535668094249	5.52063583754227	4.5758579880155	3.74680432286668	3.08317356327928	4.37602565867354	4.00866404489808	5.0551685694352	C16C8.20	C16C8.20
WBGene00016825	2.4933451495952	2.03576216423461	2.23233868285287	1.73032579346517	2.15818359154166	2.71191091559222	2.5349549500988	3.1238334532068	1.57442003246706	2.10619769298938	1.89886597755076	2.63843189676038	1.52083328686343	1.83018384205287	1.69617007510912	2.31939955695518	1.27843957917207	1.49538558864781	1.57803114666067	2.51188820420756	2.54493614861966	1.47608720716135	2.9263247527756	1.46793981807017	C50E10.1	C50E10.1
WBGene00167002	0	0	0	0	0	0	0	0	0	0	0	0	0	0	0	0	0	0	0	0	0	0	0	0	21ur-10924	21ur-10924
WBGene00013993	0	0	0	0	0	0	0	0	0	0	0	0	0	0	0	0	0	0	0	0	0	0	0	0	C15C6.t1	C15C6.t1
WBGene00022160	2.86170442447135	2.90312549385027	3.1967411900195	2.87100579431818	2.86406259714409	2.13988529974996	5.27339902514149	5.75148157567366	4.7434277323175	6.5896330369637	5.53022419286006	5.33954216945498	5.60019908877464	5.23429996605089	5.79971390327663	5.74811883259182	5.24887846912601	6.68287947268295	5.76855956246076	6.30653400543998	5.5791301892174	5.34278021140339	4.31826573253308	5.60839888907363	Y71G12B.25	Y71G12B.25
WBGene00006248	0	0	0	0	0	0	0	0.0551595816962642	0	0	0	0	0.107417414135219	0	0	0.0475608348557854	0	0	0	0.0709664991747288	0	0	0	0	str-216	str-216
WBGene00003879	3.03904705053441	2.25799748247778	2.58654961721391	2.35355601327642	1.97289818041776	3.76453897351858	3.39874008303453	2.28275294262955	3.30494942728273	2.41906140015188	5.45440641716009	2.67178571319739	1.62197697583258	1.86703576421818	2.06739955950423	2.60664430452052	2.19223425383599	2.39225530082353	4.12890800047186	2.18284198640528	3.00105367524135	3.06105146346035	5.26526146569539	3.08575288816138	ora-1	ora-1
WBGene00006705	57.3918635785201	64.7761180459776	59.7107768342401	51.3431649659853	57.0946496987574	64.0190141365478	35.169645253623	32.6360858369563	37.5307694225932	40.0513268853976	33.3283482171487	40.4473122387886	30.8825065638754	31.403460001946	30.8061159587387	35.0761157061417	27.8194414414221	27.8572821640176	30.9851391420709	32.2306183751893	26.5241510440184	25.955641566166	36.2231550478709	29.0759031414697	ubc-8	ubc-8
WBGene00011366	2.85431200771354	3.2947691777618	2.99773094498086	2.53003925320283	3.15916418493765	3.18934295345787	3.12078100022888	3.69332587899249	3.15165404175712	2.93712287069379	3.19294568664836	3.44503025791964	3.95135773846375	3.51231457927014	3.14071885221279	3.26316630567732	3.6355184500285	3.26098294317998	2.22227399656278	2.99181822928314	3.00073815679787	2.52082453340959	2.887097879414	2.04577322122006	T02C1.2	T02C1.2
WBGene00006137	0	0.0444578701047336	0	0	0	0	0	0	0.122795991390189	0.088453984963771	0	0	0.0461286481314193	0	0	0.040848442192759	0	0	0.0344617386903055	0.0609508001268562	0.0677773605719755	0	0	0.104535377622049	str-77	str-77
WBGene00021774	3.51869270359122	3.89004133834167	2.6331296800752	2.92837134851495	3.27299256811533	3.00839866865095	2.34934641313069	2.09822180123452	2.91828306920675	1.57660134383018	2.15019431696661	2.31052247072916	4.38504388696429	4.59912405540337	3.81085352883093	3.48596590480092	3.14899377846926	3.88050310426241	2.86647695872452	2.40321607661663	2.81881079983619	3.26456598976005	2.88816806091393	3.53826565018421	fbxb-43	fbxb-43
WBGene00020981	6.75756741210023	6.25923130569467	3.44072184811997	4.45676499849618	3.92462361692504	5.31091962820391	2.69494627833984	2.63397336409721	3.19341148966674	2.1020157850612	2.86338238133517	3.28810406087828	6.94948632664987	7.51897270866771	7.19707135949717	8.60827350272802	3.16638745357168	7.65074628476716	5.13000713283114	5.54776618756649	4.86236252030093	6.50412447984833	7.86525920229778	9.28049589358511	W03D2.6	W03D2.6
WBGene00008628	10.6927541626172	12.1094708457658	11.9771892315468	10.4160713967592	11.7915873846004	11.2299915676195	10.4301605708426	8.30600677868164	11.0529778442092	13.1196994710999	11.489905551138	10.2155564797665	8.37637248307337	7.85484741210685	8.52522691820836	8.95222109567472	8.06610553226945	8.05160810259733	9.81828960413015	11.8073349598942	8.11658521250778	8.85705961186603	10.4122717947597	9.32750333843017	ttr-21	ttr-21
WBGene00166261	0	0	0	0	0	0	0	0	0	0	0	0	0	0	0	0	0	0	0	0	0	0	0	0	21ur-8127	21ur-8127
WBGene00201733	0	0	0	0	0	0	0	0	0	0	0	0	0	0	0	0	0	0	0	0	0	0	0	0.257042469632298	R12H7.7	R12H7.7
WBGene00047086	0	0	0	0	0	0	0	0	0	0	0	0	0	0	0	0	0	0	0	0	0	0	0	0	21ur-4536	21ur-4536
WBGene00167718	0	0	0	0	0	0	0	0	0	0	0	0	0	0	0	0	0	0	0	0	0	0	0	0	21ur-8365	21ur-8365
WBGene00009881	253.359281314241	254.201909405642	260.432847880807	285.96424235715	268.277547260276	249.516625047656	315.685092303897	284.296824835769	340.401094313281	386.179572157836	333.974151780439	305.08209660052	277.963176620778	255.319122575174	285.047729551352	286.761709275391	280.336381036823	275.937389100621	293.574127982228	301.25687535944	308.727763723445	277.998784999404	316.312677115759	307.356682949076	F49C12.12	F49C12.12
WBGene00206413	0.495835683158136	0.272051852856807	0.46037287651427	0.335122386876653	0	0	0.161315315006287	0.19326747374638	0.166983942837415	0.090213013073846	0	0.356151964025506	0.0940919584044292	0.443078104054302	0.449742065369844	0.166643076672733	0.251244141896115	0.0832657884587987	0.140588229429769	0.49730311921685	0	0.13698536581611	0.2660295229796	0.213228412308611	ZK1240.11	ZK1240.11
WBGene00020237	5.45297097106318	6.80952185336546	4.8996459332493	6.538826952899	6.24253999658689	6.93010157825469	14.3547146603131	14.626863321025	16.0439219433933	13.5483175916681	12.8532600700363	12.1083691240922	6.28656506857992	6.39223273253347	7.5520405583806	7.09418051824257	6.48676924474448	6.10479025976984	10.0996820765717	10.6221273190842	10.9126483923386	11.4202536554062	11.9543479262322	10.2960908608593	phat-4	phat-4
WBGene00019163	152.240424589555	145.646502342384	145.747715587899	144.946537792739	144.5895630479	148.434119992698	122.934025806735	128.7270919468	119.400955660619	119.209739931979	120.302308060486	122.605674093477	138.582598104713	132.347967832563	129.499495046186	127.884730645627	135.998691351011	130.320735083224	129.277422566496	125.153276087606	132.151721398472	132.650638612795	142.288098302975	132.234995517746	ubxn-6	ubxn-6
WBGene00171828	0	0	0	0	0	0	0	0	0	0	0	0	0	0	0	0	0	0	0	0	0	0	0	0	21ur-7478	21ur-7478
WBGene00022762	22.1094340475538	22.0428354924467	20.5281388498388	20.7469365485284	20.7955464666689	20.160191410119	19.36767410045	20.5075645008202	20.0482550882238	18.8061127498088	20.3109188891436	21.7144115139697	24.638323547072	22.4435269878043	22.3708284906161	22.6898774518422	24.5586042115202	21.8257909406515	23.2347766491735	22.2315720642581	22.4589479659343	23.7235265848119	24.0886488795552	24.6946238482615	ZK546.5	ZK546.5
WBGene00167537	0	0	0	0	0	0	0	0	0	0	0	0	0	0	0	0	0	0	0	0	0	0	0	0	21ur-10704	21ur-10704
WBGene00172152	0	0	0	0	0	0	0	0	0	0	0	0	0	0	0	0	0	0	0	0	0	0	0	0	21ur-9933	21ur-9933
WBGene00048870	0	0	0	0	0	0	0	0	0	0	0	0	0	0	0	0	0	0	0	0	0	0	0	0	21ur-5044	21ur-5044
WBGene00168920	0	0	0	0	0	0	0	0	0	0	0	0	0	0	0	0	0	0	0	0	0	0	0	0	21ur-9767	21ur-9767
WBGene00199699	0	0	0.648205010132093	0	0.302145702815832	0	0	0	0	0	0	0	0.993611080750773	0	0.31661841402037	0	0	0	0	0	0	0	0.234105980222048	0	F07A11.11	F07A11.11
WBGene00008028	6.91292165005414	5.32012512253312	6.3549510797264	5.95597904833331	7.10931065449016	4.76445525562868	8.35043983561959	9.40416789900033	9.79639131312837	7.90761281657492	9.80797786804574	7.6202553557771	0.909186609837308	1.59021600325685	1.55205104911946	0.632590189094923	1.38726177172443	1.78156134051453	0.970334446260367	1.33004206786624	1.28816854122384	1.08728776632081	1.1475783344218	1.03018589789886	scl-6	scl-6
WBGene00199576	0	0	0	0	0	0.441473869980128	0	0	0	0	0	0	0	0.544058695210864	0	0.511555491181413	0.514174057833909	0.511213212863322	0	0	0	0	0	0	C03H5.8	C03H5.8
WBGene00197814	3.49068320943328	0	0	0	0.755364257039579	0.632779213638184	0.709787386027665	0	1.46945869696926	0	0	0	0	0	1.58309207010185	0	0	0	0.618588209490984	0.547033431138535	1.82490543340044	0	0	1.25094001887719	F54A3.9	F54A3.9
WBGene00005781	0.0474277609977348	0	0	0	0	0	0	0	0	0	0	0	0	0	0	0	0.0400534139254676	0	0	0	0	0.032757370086461	0	0	srw-34	srw-34
WBGene00005616	0.826740760128934	1.13402667085574	0.767611196209057	0.698465606332394	0.914388311153175	0.666083382777036	0.261500615904929	0.223783390653703	0.348029691387455	0.250697215278898	0.274236223284174	0.32990918772889	0.697270933860191	0.779817463135572	1.41645079956481	0.810411593924238	0.349097123476707	0.385652072861805	0.781374580409664	0.575824664356352	1.08854008308096	0.602735609590883	0.985709390408623	1.02050369961034	srj-29	srj-29
WBGene00048512	0	0	0	0	0	0	0	0	0	0	0	0	0	0	0	0	0	0	0	0	0	0	0	0	21ur-955	21ur-955
WBGene00197435	0	0	0	0	0	0	0	0	0	0	0	0	0	0	0	0	0	0	0	0	0	0	0	0	C11G6.5	C11G6.5
WBGene00165115	0	0	0	0	0	0	0	0	0	0	0	0	0	0	0	0	0	0	0	0	0	0	0	0	21ur-9100	21ur-9100
WBGene00017487	6.64870805475858	7.08307920631581	5.62666459357124	5.05200851182168	5.54654285828245	7.11027844042088	6.20202570315435	5.68366359174843	5.64281150113641	4.96526523465002	4.70119239915726	6.7503263411518	8.46625690930973	8.02132117165001	8.60305782602615	7.7781528848207	6.34927454349221	7.57076205171426	5.68013802991977	5.76104190892447	5.57635896358438	6.11667307433569	5.80479953514301	6.62544368710374	F15E6.6	F15E6.6
WBGene00168183	0	0	0	0	0	0	0	0	0	0	0	2.23866948816032	0	0	0	0	0	0	0	0	0	0	0	0	21ur-8585	21ur-8585
WBGene00011882	0	0.0505075169860739	0	0.0933252216618529	0.143423593108781	0	0.044923252280232	0.0538213218027894	0	0	0.0942222105316329	0.0495907798010198	0	0	0	0	0	0.0463758821795841	0	0.0346223690594009	0	0.0381478233918281	0.0370420854781721	0	nstp-9	nstp-9
WBGene00017156	0.423113116294943	0.290188643047261	0.392851521292177	0.31278089441821	0.183118607767171	0.575253830580167	0.25810450401006	0.206151971996139	0.178116205693243	0.240568034863589	0.360899618521163	0.332408499757139	0.100364755631391	0.330831651027212	0.239862434863917	0.711010460470327	0.357325001807808	0.577309466647671	0.299921556116841	0.265228330248986	0.0737335528646643	0.219176585305776	0.141882412255787	0.113721819897926	F01E11.3	F01E11.3
WBGene00046083	0	0	0	0	0	0	0	0	0	0	0	0	0	0	0	0	0	0	0	0	0	0	0	0	21ur-2734	21ur-2734
WBGene00171332	0	0	0	0	0	0	0	0	0	0	0	0	0	0	0	0	0	0	0	0	0	0	0	0	21ur-6731	21ur-6731
WBGene00167866	0	0	0	0	0	0	0	0	0	0	0	0	0	0	0	0	0	0	0	0	0	0	0	0	21ur-12094	21ur-12094
WBGene00021759	18.3827160696445	19.4392591831659	19.1711215559034	17.8122288292643	16.6657737909232	18.8254448250428	18.4237657604519	16.4698617893421	17.6041640901475	15.9303272071566	18.5779233743735	19.0082036573746	16.0366513864933	18.6066263250651	20.9410681486018	19.4714532716572	22.3669992812142	19.8973368973358	19.6383744377504	17.1482692889351	17.2470263922038	21.42168489328	18.346741544856	19.7944086181731	Y50D7A.11	-
WBGene00007164	0.363612834315966	0.99752346047496	1.18162371638663	0.1535977606518	0.157367553549912	0.395487008523865	0	0.177161850934182	0.765343071338154	0.496171571906153	0.310148109666625	0.326472633690047	0	0.812309857432888	0.329810847937885	0.152756153616672	0.307076173428585	0.61061578203119	0.386617630931865	0	0.126729543986142	0.878989430653372	0.36579059409695	0.651531259831867	fbxa-139	fbxa-139
WBGene00020102	52.1926506547833	53.7944260189345	48.4338299448526	51.7288087001539	51.9345667896831	55.841204331837	50.9365693083177	48.8178482471758	49.2693940274835	44.6975280439374	47.1511164045645	57.9343061459895	49.9985943941406	55.0011559355316	54.4602252016633	52.9004868672018	49.5620452460804	54.8703999938447	46.6490420344868	47.8891363295991	49.0568070360353	55.5822232456015	46.1967469107151	51.1220379547009	R148.3	R148.3
WBGene00201653	0	0	0	0	0	0	0	0	0	0	0	0	0	0	0	0	0	0	0	0	0	0	0	0	F25H8.23	F25H8.23
WBGene00045755	0	0	0	0	0	0	0	0	0	0	0	0	0	0	0	0	0	0	0	0	0	0	0	0	21ur-506	21ur-506
WBGene00004902	33.189837105006	32.1059059018762	34.4706701443795	32.9051306605811	33.1869549218132	33.7912909074163	37.2317244160405	35.7750201147685	40.647068643312	38.8795899389144	39.190056081049	34.0537468637511	31.0071207334058	31.0262409694868	32.6609157479017	31.5203639633562	30.2043259068725	33.0701573793152	30.0711372743738	36.0813605113834	34.9060797980353	33.7811633069081	31.2050778741454	33.2268244457216	snf-3	snf-3
WBGene00010558	0.625108135856443	0.598854334429538	0.566580558884646	0.490395124400515	0.566845263952385	0.582775625977179	0.508432124158532	0.652648546932063	0.601483946457001	0.636363312234383	0.545888884325111	0.628074697218374	0.451898160659817	0.359097296839007	0.580497092220405	0.400170753761014	0.427357858188275	0.324921189301418	0.49585524467441	0.578443537190264	0.342364293929588	0.483147930371316	0.369325807342912	0.565376529282184	ptp-4	ptp-4
WBGene00044708	0	0	0	0	0	0	0.0414676174894449	0	0	0	0	0	0	0	0	0	0	0	0	0	0	0	0	0.0365415779613589	pals-11	pals-11
WBGene00022020	0.13222284884217	0.423191771110589	0.122766100403805	0.335122386876653	0.343347389563445	0.143813457645042	0.483945945018862	0.19326747374638	0.111322628558277	0.120284017431795	0.451124523151454	0	0.313639861348097	0.118154161081147	0.299828043579896	0	0.11166406306494	0.277552628195996	0.562352917719076	0.290093486209829	0.737335528646643	0.18264715442148	0.576397299789133	0.615993191113765	hpo-39	hpo-39
WBGene00014835	0.0486619406519509	0.0889983756557585	0	0	0	0.0705701725247045	0	0	0	0.0442680956347497	0.0415068102156078	0.0436915048804524	0	0	0.0441382547426166	0	0	0	0	0	0	0.033609792356369	0	0.0348775098199959	T09F5.4	T09F5.4
WBGene00011428	22.550716852069	21.7721941243777	23.9931706615437	27.4738412250524	26.7239775965574	19.2290023515929	21.1755423484039	24.615345676563	27.9495933305243	33.8974145982466	26.6647114174012	22.5935959433556	19.1926724470343	17.4702174735733	15.713871379754	19.841923155177	17.4096864905759	20.153706846486	23.6001120959222	23.1756122767009	20.778960202859	19.3855815284314	17.7851308449652	19.8393075082555	T04C12.3	nlp-80
WBGene00199739	0	0	0	0	0	0	0	0	0	0	0	0	0	0	0	0	0	0	0	0	0	0	0	0	C32A9.3	C32A9.3
WBGene00005258	0.207778762466267	0.427510054489269	0.434065854999169	0.307195521303599	0.539545897885414	0.338988864449027	0.380243242514821	0.354323701868364	0.306137228535262	0.189017741678534	0.177227491238071	0.13991684301002	0.246431319630648	0.232088530695111	0.141347506259094	0.174578461276196	0.0438680247755121	0.348923304017823	0.294565814043326	0.260492110065969	0.398292852527874	0.14350847847402	0.174185997189024	0.446764292456138	srh-35	srh-35
WBGene00171509	0	0	0	0	0	0	0	0	0	0	0	0	0	0	0	0	0	0	0	0	0	0	0	0	21ur-13000	21ur-13000
WBGene00198772	0	0	0	0	0	0	0	0	0	0	0	0	0	0	0	0	0	0	0	0	0	0	0	0	T25C12.6	T25C12.6
WBGene00199038	0	0	0	0	0	0	0	0	0	0	0	0	0	0	0	0	0	0	0	0	0	0	0	0	C02D4.9	C02D4.9
WBGene00008078	5.53678864159456	5.40694178575984	5.99758878500157	5.54395677088897	5.05877106868543	5.46453589845508	4.96202539448844	4.66264088098317	4.87741349483594	4.16628661945219	4.38742156181142	5.27811631281664	5.20478389231394	5.42105481879494	5.30108506502773	5.34128044186545	4.82021398081632	5.29466060607202	5.24507887812525	5.49532931150264	4.77667806001029	5.34672123651443	5.4324201024111	5.4994001482623	vps-50	vps-50
WBGene00197303	0	0	0	0	0	0	0	0	0	0	0	0	0	0	0	0	0	0	0	0	0	0	0	0	F26E4.16	F26E4.16
WBGene00011264	0	0	0	0	0	0	0	0	0	0	0	0	0	0	0.054526707351384	0.05050949740712	0	0	0	0.0376831295847441	0.167614735559168	0	0.0806335178721175	0	R13H4.6	R13H4.6
WBGene00008274	41.1517382329022	41.3154161301481	46.7933709364536	44.1288804412313	45.5716451899143	44.6963095347606	40.7939972525159	43.0137725696706	40.1574294700858	42.2559662508012	42.5247519254017	44.2862718653197	39.3304386130514	44.2206013817751	42.0377953800194	43.0432895079866	44.7843790708228	41.8804887961393	43.7102938505402	40.9913278756587	42.9351648704795	42.1436565118705	38.9944385707161	41.6980006292395	C53B4.4	C53B4.4
WBGene00007576	33.4895013248413	29.2174853017074	31.1318879576202	34.9304828492965	33.9300510818707	30.7140165877281	30.0712706934227	31.1739089903674	28.639102214714	35.2178207140441	30.2923313794112	29.1234798610555	32.6208742288247	30.5051564465563	32.4699162406041	28.5125917544177	33.1727764149302	31.6216804058844	33.9864705353747	31.5274023885875	32.263989332973	31.0457784986487	35.6319078945855	32.6521466644277	dph-1	dph-1
WBGene00013690	51.1311343353607	46.5323619872263	44.7352753471444	49.8954753756775	50.8541006851999	42.9131255446177	84.1248007524338	83.7800888305083	89.9267329342453	100.743794092945	88.3791064052838	78.4086105589111	92.2472259241621	81.9906670747471	89.0768002824914	86.3868321129099	80.3934072069089	90.7151446319014	92.9624816235042	97.4258836161517	92.7017689642853	92.9995577896919	95.7031841682386	96.1550021552428	hprt-1	hprt-1
WBGene00173052	0	0	0	0	0	0	0	0	0	0	0	0	0	0	0	0	0	0	0	0	0	0	0	0	21ur-5966	21ur-5966
WBGene00173719	0	0	0	0	0	0	0	0	0	0	0	0	0	0	0	0	0	0	0	0	0	0	0	0	21ur-10411	21ur-10411
WBGene00015098	7.51565466520838	7.06816623422258	7.90413252150868	7.49306300126656	7.89278570620948	5.55296044621264	7.18478660142289	7.15010768178445	7.16735976685005	6.93425086614966	7.32202720943575	7.54751427436909	9.09120342591693	8.56207745238649	8.8523923919981	9.60680332622726	9.65597893915844	7.14794311373655	8.58448943783406	7.56915645534544	7.92033786741144	10.0127915552445	7.88316055849753	8.807638908421	snpc-3.1	snpc-3.1
WBGene00016285	0.361728829993086	0.082696245427976	0.251893138652368	0.19100239666545	0.156552177624783	0.131145951013095	0.40454203348727	0.0881219569413547	0.190344390799126	0.411333945621681	0.231405843481834	0.16239053281992	0	0.0404050499033975	0.205063739650499	0.151964670955446	0.0381856381465598	0.113897244316699	0.128204810257199	0.311780712047869	0.0315182285561389	0.156149121655669	0.151623044185264	0.0972233175293149	C31B8.12	C31B8.12
WBGene00046968	0	0	0	0	0	0	0	0	0	0	0	0	0	0	0	0	0	0	0	0	0	0	0	0	21ur-201	21ur-201
WBGene00013926	18.178053724095	17.9483224774427	18.5887972953064	15.847353298281	15.7882778280396	17.4445894720657	15.1724421070208	14.6470609284801	14.6597243671547	13.8998669538976	14.2337011468356	16.2283620903295	18.9764393832591	17.9829792210623	18.7229275669222	18.126338740905	16.7853737504024	17.0885498572715	17.126748291245	16.2357964971366	16.0914951225108	17.9891197358323	17.0233648726115	16.8572700052726	nep-1	nep-1
WBGene00000832	13.2838724776753	12.8947570496931	11.9641681041788	11.1873749510996	9.64835017395093	12.5188492686162	10.9578220700069	10.7190363590429	11.4134427003494	10.4642763208251	9.77580884442605	10.9299745598416	9.88044632119115	10.2977095972284	11.2887957940036	10.9500305459288	8.82963806237871	10.6436268368462	8.56963737998314	8.55027043628298	8.99673266886492	9.37749519843679	11.0027000308441	9.67113291905051	ctn-1	ctn-1
WBGene00201321	0	0	0	0	0	0	0	0	0	0	0	0	0	0	0	0	0	0	0	0	0	0	0	0	F53B1.15	F53B1.15
WBGene00012783	47.0515007604861	46.2185870020065	42.2008470138081	42.8230556697217	36.1945373164798	42.3434757126218	27.6225591062433	26.5742776401273	31.6545894305461	32.2842302786937	31.9452552956624	29.5784206123183	33.3273716668488	29.3081396561786	36.2791932731674	33.0564316426478	24.074771996801	32.2405132912469	36.5998023948832	40.7995767390824	33.6086750651248	33.1002305600327	41.4074952517747	37.3718330639559	Y43C5A.3	Y43C5A.3
WBGene00000445	0.514597033331687	0.313717451942985	0.517608423324152	0.253606130609359	0.296949093676493	0.590801231406658	0.383668857312251	0.208937809455546	0.866511270940102	0.546154457528149	0.25604364827515	0.385029150297844	0.447572558896744	0.574804026881257	0.388966110590135	0.540464032452107	0.144861487219381	0.432081929299712	0.273577095106578	0.403218745310959	0.717407541385923	0.533132234527563	0.431399226453405	0.522505658990471	ceh-22	ceh-22
WBGene00007755	1.22645626277385	0.841154918022129	0.722660991025644	0.836900231010886	0.857440507990874	1.02612845454841	0.939988700415016	0.666511612163192	1.13188034766551	0.922610922895765	1.04612119152418	0.677651304524206	1.16368865313154	0.864122053744823	1.24080189278253	1.18902087139463	1.05567808811124	0.613916407880008	0.936241614364733	1.04971280029286	1.26592539073724	1.30321212884515	0.869988440014367	1.35236758797534	C27A7.3	C27A7.3
WBGene00169105	0	0	0	0	0	0	0	0	0	0	0	0	0	0	0	2.09494153531436	0	0	0	0	0	0	0	0	21ur-8196	21ur-8196
WBGene00197402	0	0	0	0	0	0	0	0	0	0	0	0	0	0	0	0	0	0	0	0	0	0	0	0	T07F12.7	T07F12.7
WBGene00022389	9.39369211508818	9.20369471998865	8.4770975581348	7.26809138183563	8.11022675979338	9.13982241758402	12.7859183130659	14.6179202660054	15.0106719067981	12.1860646383395	12.9384990811589	14.0498282339325	12.073397800427	12.2058385534263	13.3675280061232	12.6242998606335	10.9484952928057	13.2194823584455	12.3151428434132	13.6094907627875	12.7618100788827	14.1015306005885	12.0052975212268	14.9082279595249	pde-6	pde-6
WBGene00005724	0.576539268825316	0.191716220631824	0.632632517396186	0.531365226038658	0.589773894385257	0.304038060606935	0.511558476416335	0.561810554313802	0.706046220766009	0.333761057378313	0.491766372084018	0.517650302067102	0.447572558896744	0.374687069374449	0.618023931270992	1.01286963118802	0.177052928823689	0.308058412556276	0.594439120231576	0.558532632393699	0.511485006358482	0.434404042948384	0.703020961627771	0.450789195991778	srv-13	srv-13
WBGene00172185	0	0	0	0	0	0	0	0	0	0	0	0	0	0	0	0	0	0	0	0	0	0	0	0	21ur-7157	21ur-7157
WBGene00049257	0	0	0	0	0	0	0	0	0	0	0	0	0	0	0	0	0	0	0	0	0	0	0	0	21ur-1578	21ur-1578
WBGene00168383	0	0	0	0	0	0	0	0	0	0	0	0	0	0	0	0	0	0	0	0	0	0	0	0	21ur-5715	21ur-5715
WBGene00201604	0	0	0	0	0	0	0	0	0	0	0	0	0	0	0	0	0	0	0	0	0	0	0	0	C05A9.8	C05A9.8
WBGene00199014	0	0	0	0	0	0	0	0	0	0	0	0	0	0	0	0	0	0	0	0	0	0	0	0	F37H8.10	F37H8.10
WBGene00009362	0	0	0	0	0	0	0	0	0.0320959307674392	0	0	0	0	0	0	0	0	0	0.0270224190531191	0.0358449281415858	0	0.0131649568894987	0.0255667251789641	0	F33E2.6	F33E2.6
WBGene00004346	2.33427701168866	1.39852635811401	1.94312032245593	1.08805300704611	1.60246375820849	1.86769575739479	2.06225697093357	1.92168181428376	1.86364861644833	1.94044654716257	1.95672227835792	2.13198423968535	1.64201677449205	0.899097766874218	1.42368771869267	1.65695222124402	0.95167650366184	1.75722174321659	1.56905541223693	1.81643691200497	1.82350273898584	1.38985920735792	1.80842821001659	1.58651116921396	rgs-3	rgs-3
WBGene00020478	0.28050132932946	0.0855020108978537	0.0868131709998338	0.157986268098994	0.161863769365624	0.203393318669416	0.228145945508892	0.668153266380343	0.26240333874451	0.141763306258901	0.451930102657082	0.475717266234069	0.147858791778389	0.362058107884373	0.480581521280919	0.157120615148577	0.315849778383687	0.209353982410694	0.243016796585744	0.410275073353901	0.325875970250079	0.258315261253236	0.29263247527756	0.245720360850876	T13C2.2	T13C2.2
WBGene00003926	321.694015774614	330.743778670322	321.600661167291	319.948985893298	333.897505620513	316.389606819092	313.352452315792	332.810658580188	305.905208741003	313.092966637202	314.875419801333	323.805867755905	336.549437409852	320.518658356845	338.726155911617	327.715012171649	341.753154360604	329.552551329507	331.346231792609	301.117911147415	309.785701290924	315.199000889211	326.598378022057	327.482929152375	pas-5	pas-5
WBGene00049089	0	0	0	0	0	0	0	0	0	0	0	0	0	0	0	0	0	0	0	0	0	0	0	0	21ur-2073	21ur-2073
WBGene00008702	0.142476865691154	0.130288778511015	0	0	0.184987164989285	0.103310892022561	0.0579418274308298	0	0	0	0.0607637112816245	0	0.405555543163581	0	0.1292320057226	0.179566417312659	0	0.0598154235459125	0.100993993386283	0.13396737089107	0.0496572907047739	0.196811627621513	0	0.204235105122806	clec-252	clec-252
WBGene00047064	0	0	0	0	0	0	0	0	0	0	0	0	0	0	0	0	0	0	0	0	0	0	0	0	21ur-5019	21ur-5019
WBGene00169078	0	0	0	0	0	0	0	0	0	0	0	0	0	0	0	0	0	0	0	0	0	0	0	0	21ur-8270	21ur-8270
WBGene00047125	0	0	0	0	0	0	0	0	0	0	0	0	0	0	0	0	0	0	0	0	0	0	0	0	21ur-1871	21ur-1871
WBGene00003330	0	0	0	0	0	0	0	0	0	0	0	0	0	0	0	0	0	0	0	0	0	0	0	0	mir-237	mir-237
WBGene00017984	553.128495781779	579.404568557851	581.040942798619	523.147084988072	525.977407323345	565.840820590091	528.568799375265	554.270314617758	504.19566008342	466.819574701731	503.992069006963	521.612500460513	548.379747817943	568.812145980413	563.311012388259	533.005265263439	564.18843709626	551.229974494453	537.714042460896	516.431448836054	518.66594784269	537.191490610709	549.49292689563	536.123161229326	F32D1.5	F32D1.5
WBGene00169317	0	0	0	0	0	0	0	0	0	0	0	0	0	0	0	0	0	0	0	0	0	0	0	0	21ur-13836	21ur-13836
WBGene00048946	0	0	0	0	0	0	0	0	0	0	0	0	0	0	0	0	0	0	0	0	0	0	0	0	21ur-5007	21ur-5007
WBGene00199495	0	0	0	0	0	0	0	0	0	0	0	0.335800423224049	0	0	0	0	0	0.628061947232082	0	0	0	0	0	0	C25A1.18	C25A1.18
WBGene00047266	0	0	0	0	0	0	0	0	0	0	0	0	0	0	0	0	0	0	0	0	0	0	0	0	21ur-327	21ur-327
WBGene00011829	0.716037581422211	0.695708669869716	0.747928857844722	0.831790949991283	0.619786057058116	0.778805186016227	0.47319159068511	0.610526993988565	0.489819565656419	0.529249676699896	0.572581125538384	0.763443697244418	0.33969609598317	0.519878308757048	0.405921043615859	0.413616662100527	0.755879811516516	0.526068981442256	0.729616862476545	0.729377908184713	0.68628922281726	0.680009405692279	0.630285331367052	0.96226155298245	T19A6.4	T19A6.4
WBGene00046297	0	0	0	0	0	0	0	0	0	0	0	0	0	0	0	0	0	0	0	0	0	0	0	0	21ur-1234	21ur-1234
WBGene00004453	884.799447408045	916.436638162453	871.368811289857	895.219816116197	739.360777017554	893.344823728687	950.633885489934	972.672611006909	782.860347330274	968.997850869738	968.734478674649	700.001594107216	593.430007761955	592.991703111482	554.417625397957	671.277855262741	426.450734678721	671.014997352106	530.622869192181	636.413130734729	687.432597581776	596.095302027594	928.934513470071	904.175205169789	rpl-39	rpl-39
WBGene00018467	9.8450158788717	10.1549786194519	10.1202684849946	9.18389117522298	9.40929399087915	9.41201538808222	10.867253990888	10.6213833585252	11.5204903998541	9.91565706542391	10.6717330538228	11.6017448963921	11.6764592589626	10.8921342360738	9.83342024517657	9.89675234534068	9.94741215860879	11.0710415992225	10.8417362737871	10.083537337271	9.70151181718198	9.41036570094328	9.62886936000029	11.1513567435442	sdpn-1	sdpn-1
WBGene00009829	156.915396272472	162.896631120256	153.266368843075	159.62267323383	156.193425950374	154.065086436328	149.145008419834	156.505152087574	157.541440301388	152.223349117347	150.0620613811	165.878339590086	167.397319446485	162.628879785705	168.674294037589	164.814563587221	165.099666262917	157.438602225103	164.596555363296	154.608922379681	161.052706880308	162.434074492061	163.45525966451	164.334015111445	F47G9.1	F47G9.1
WBGene00018786	8.68505309268304	8.88486289855024	7.01964256199134	7.28471288704668	8.19362899342456	8.20045615764998	6.73366314906914	6.36260509035219	6.47052815252572	4.9451371939859	5.48939947801358	5.89053248376314	6.90666413529027	7.87262021256198	7.76432984262363	7.21854854799547	7.73040448048857	7.47603570840097	6.08991972350909	6.32548203786683	6.4677436004765	6.84011413748127	6.62089705401257	6.58310916855416	hmbx-1	hmbx-1
WBGene00017147	11.0568761345923	10.5706150994833	10.6478702580599	10.4221307751169	10.3615411175063	10.4358875547659	7.98975329821717	9.57230524419244	9.46300626844076	8.77002736521032	8.14504145595702	9.23011634516364	11.0545735423842	9.92123788177717	9.78035938596954	10.2882469116485	10.2251542565749	9.28391743988784	9.4893374544952	8.84991257705797	10.1595956938	9.43549462134419	10.4796132507775	9.03820537199223	EGAP2.1	EGAP2.1
WBGene00173536	0	0	0	0	0	0	0	0	0	0	0	0	0	0	0	0	0	0	0	0	0	0	0	0	21ur-6559	21ur-6559
WBGene00016946	0.542191918624991	0.247905238697919	0.467455536152951	0.458066694488207	0.335220824129991	0.645884108595188	0.37799328249994	0.490602048740811	0.358669652366756	0.704622350635957	0.429435844153788	0.382494564914967	0.110237915763769	0.20764370320178	0.10538334786181	0.195238634208291	0.359769717981419	0.195108001359079	0.549042789489039	0.364149473391036	0.431930280094779	0.588469678002933	0.389599449334029	0.360848082368419	C55B7.10	C55B7.10
WBGene00172568	0	0	0	0	0	0	0	0	0	0	0	0	0	0	0	0	0	0	0	0	0	0	0	0	21ur-10002	21ur-10002
WBGene00173316	0	0	0	0	0	0	0	0	0	0	0	0	0	0	0	0	0	0	0	0	0	0	0	0	21ur-12929	21ur-12929
WBGene00167964	0	0	0	0	0	0	0	0	0	0	0	0	0	0	0	0	0	0	0	0	0	0	0	0	21ur-15358	21ur-15358
WBGene00046869	0	0	0	0	0	0	0	0	0	0	0	0	0	0	0	0	0	0	0	0	0	0	0	0	21ur-2938	21ur-2938
WBGene00003305	0	0	0	0	0	0	0	0	0.918411685605785	0	0	0	0	0	0	0	0	0	0	0	0	0	0	0	mir-77	mir-77
WBGene00198881	0	0	0	0	0	0	0	0	0	0	0	0	0	0	0	0	0	0	0	0	0	0	0	0	C40C9.13	C40C9.13
WBGene00047374	0	0	0	0	0	0	0	0	0	0	0	0	0	0	0	0	0	0	0	0	0	0	0	0	21ur-1223	21ur-1223
WBGene00171694	0	0	0	0	0	0	2.02796396007904	0	0	0	0	2.23866948816032	0	0	0	0	0	0	0	0	0	0	0	0	21ur-6875	21ur-6875
WBGene00168159	0	0	0	0	0	0	0	0	0	0	0	0	0	0	0	0	0	0	0	0	0	0	0	0	21ur-11296	21ur-11296
WBGene00166184	0	0	0	0	0	0	0	0	0	0	0	0	0	0	0	0	0	0	0	0	0	0	0	0	21ur-12389	21ur-12389
WBGene00016048	84.7224700457778	83.7695963219047	79.0264893193752	82.8222093323946	88.4411533849706	86.0816283524991	74.083229225766	65.2326492321988	75.3406580520873	77.0429248997905	72.1259574061361	71.7629564896253	82.1508974552196	80.8677997285262	80.9596243700684	83.4099993340768	75.1584718755749	81.5737031277257	74.2074603460399	86.0938596296535	91.0747197603585	84.9688218230737	78.9177823047595	81.8371974966383	C24B9.3	C24B9.3
WBGene00219412	0	0	0	0	0	0	0	0.27431512402712	0	0	0	0	0	0	0	0	0	0	0	0	0	0	0	0.605293557521219	ZK381.62	ZK381.62
WBGene00000465	1546.73760950475	1560.93235358906	1412.7946349126	1556.49130456948	1577.04141772988	1608.60253281519	1331.86249843001	1311.52140600781	1213.30612826054	1196.43795429356	1244.17263200905	1403.15801427184	1475.03269856705	1540.41644002882	1481.52401621878	1467.59432236768	1556.09833832964	1478.19116061119	1299.86463194379	1252.8157020461	1382.44232831899	1431.3263057062	1267.17101704787	1329.12127416711	cpg-1	cpg-1
WBGene00000632	0	0	0	0	0.0722836609607253	0.121106069595825	0	0.0813757784195285	0.140618057126245	0	0	0	0	0	0	0	0	0	0.0591950439704291	0	0	0.115356097529356	0	0	col-55	col-55
WBGene00001964	0.519060700287476	0.771319255683241	0.481936810507132	0.438524461637851	0.617770024344637	0.470467816831364	0.369406074512539	0.379350283041222	0.218506869437808	0.236096510051998	0.332054481724862	0.640808738246636	0.677182273126301	0.115957987083356	0.941616101175821	0.654182486863963	0.383559830007452	0.599266046305704	0.459916884379914	0.366044675111287	0.271361402736125	0.448130564751586	0.826768331639203	0.837060235679901	hlh-25	hlh-25
WBGene00166219	0	0	0	0	0	0	0	0	0	0	0	0	0	0	0	0	0	0	0	0	0	0	0	0	21ur-12193	21ur-12193
WBGene00011400	1.33530771921907	1.18407730702437	1.23980479140412	0.888825372303458	1.1207877693323	1.61373369784081	0.822782904977973	0.788602984065601	1.22644157088624	0.957066648746335	1.0699390738422	0.980931684533929	1.45893435349804	1.48249687736747	1.10106867317748	1.18993974378366	0.717618507301422	1.29107015427924	1.34808249672687	0.862402008904645	1.15643157294309	1.76069598473998	1.41114887614527	1.62409523316358	T03F6.4	T03F6.4
WBGene00017546	159.31607752381	167.039585169762	163.9838359159	150.875053247206	156.365658963042	160.23555307766	142.22755871669	144.615369199871	135.17656245345	126.828361040074	136.470925062775	153.667260030918	169.490224261709	167.463538556789	171.084135594441	161.317303133705	173.018258183933	163.127068726098	161.378325464423	147.432490396873	151.598408671623	165.129978609029	162.347880344705	162.320351498203	rpa-1	rpa-1
WBGene00172465	0	0	0	0	0	0	0	0	0	0	0	0	0	0	0	0	0	0	0	0	0	0	0	0	21ur-8404	21ur-8404
WBGene00046450	0	0	0	0	0	0	0	0	0	0	0	0	0	0	0	0	0	0	0	0	0	0	0	0	21ur-2410	21ur-2410
WBGene00168986	0	0	0	0	0	0	0	0	0	0	0	0	0	0	0	0	0	0	0	0	0	0	0	0	21ur-15600	21ur-15600
WBGene00196781	0	0	0	0	0	0	0	0	0	0	0.29774218527996	0	0	0	0	0	0	0	0	0.875253489821655	0	0	0	0	Y65B4BL.10	Y65B4BL.10
WBGene00015942	14.3375266511983	14.9970744400759	14.084251173137	13.6024771618651	13.1012987402672	15.196349603255	15.5846582345083	14.1657445433116	15.0960274015202	13.4666134382661	13.7048420098685	16.1286607342682	15.3081757993686	15.3089959408445	13.8193678800505	15.6242177147746	12.6701111862427	14.5802945056291	12.9927104229809	14.6176785982762	14.1447562182245	12.7056972847684	15.9516304820932	14.9254469850785	osta-2	osta-2
WBGene00016373	33.6434480909186	33.0332701978196	32.3233597545762	38.0691843880364	36.4923965465234	33.1488092077483	31.4361598315738	31.4160682793312	28.6800517799898	33.4150935289077	33.4461060676416	30.4170964235832	35.606616924134	31.6944577510329	34.5479073743406	32.5530325433834	37.7777786763831	32.4133846761865	38.2098454334377	33.1739844835219	33.5299872303066	36.778183577181	36.4025384795678	33.9732503786217	swd-2.1	swd-2.1
WBGene00174662	0	0	0	0	0	0	0	0	0	0	0	0	0	0	0	0	0	0	0	0	0	0	0	0	21ur-7638	21ur-7638
WBGene00201862	0	0	0	0	0	0	0	0	0	0	0	0	0	0	0	0	0	0	0	0	0	0	0	0	K03F8.4	K03F8.4
WBGene00000522	45.2426370213223	41.0501713694245	41.9413941616425	44.8315272758975	43.9798893129639	39.1420358799609	39.3201195274545	37.4944101422587	43.3717755377332	51.6071858370222	47.4263628908254	43.3422080581242	31.4264608312828	33.5017138940612	30.7456508365676	33.2765814263527	30.6497564218894	31.3608320892466	30.5214586271056	31.6292815635416	29.178837885326	28.619801219874	28.4991735007863	28.0325051336543	clc-1	clc-1
WBGene00196502	0	0	0	0	0	0	0	0	0	0	0	0.227111397349598	0	0	0	0	0	0	0	0	0	0	0	0	R05D7.8	R05D7.8
WBGene00196241	0	0	0	0	0	0	0	0	0	0	0	0	0	0	0	0	0	0	0	0	0	0	0	0	ZK1193.6	ZK1193.6
WBGene00003695	14.6767362214808	14.9710959026655	12.1873256037232	12.6432536867101	11.8610916394645	15.3749660173245	25.1945191982547	23.5786317970584	26.5656272695888	21.7495373338036	24.6683091523273	25.4810541534612	21.6240428042179	23.3300761698411	20.7371977777804	21.4515087789627	16.6887017889783	20.4379662580688	21.1393574069853	18.0837497897036	16.6151858330261	15.9152088648171	22.0562659052177	18.273028788144	nhr-105	nhr-105
WBGene00016793	54.6478317981666	52.0649138205183	54.2399702046211	53.3267565136733	55.9922922572543	48.3799641495214	49.8918512120417	50.5272478936167	48.6490694821861	54.6463137058582	53.0804939534297	53.6302617673359	54.4235195524493	47.5461521212757	50.9893975006106	50.9701309465804	53.413366244141	50.2957698519672	60.3874218100179	49.9765493884817	55.8397439249229	52.1980741509775	57.901454817055	53.0131376931933	arp-11	arp-11
WBGene00009167	0	0	0	0	0	0	0	0	0	0	0	0	0	0	0	0	0	0	0	0	0	0	0	0	F26F2.2	F26F2.2
WBGene00016274	6.20121372449465	5.71646682220608	6.45419028713187	6.37980841950855	6.44981514606862	5.22178835323201	7.89104601085198	6.43265035827493	7.87360390639687	6.96061895717056	6.99566165987298	7.18426884452597	5.36189360672575	3.5304057070321	4.80824525589674	3.73968073495944	3.88552544945739	4.70296625243507	3.89940991656208	3.76183448347416	3.66026877759401	4.04126454568099	4.59491680378518	4.08616510464181	C30G12.2	C30G12.2
WBGene00199991	0	0	0	0	0	0	0	0	0.59572649877132	0	0	0.635298097991443	0.671358838345117	0.632284429569383	0	0	1.1951072695599	0	0	0	0	0.977409096633865	0	0	Y61A9LA.13	Y61A9LA.13
WBGene00022660	0	0	0	0	0	0.125302814581819	0	0	0	0	0.147397121425723	0	0	0	0	0	0	0.14509681949256	0.12249271475069	0	0	0.119353586057601	0	0	ZK112.4	ZK112.4
WBGene00170776	0	0	0	0	0	0	0	0	0	0	0	0	0	0	0	0	0	0	0	0	0	0	0	0	21ur-8445	21ur-8445
WBGene00165839	0	0	0	0	0	0	0	0	0	0	0	0	0	0	0	0	0	0	0	0	0	0	0	0	21ur-13273	21ur-13273
WBGene00189946	0.182439888994771	0	0	0.154132944486823	0	0	0	0	0	0	0.311228765101003	0	0.519308927221658	0	0	0.153288405023002	0	0.153185840788313	0.25864315379414	0.228724779570119	0.254342220682988	0	0	0.261520561437739	W04E12.10	W04E12.10
WBGene00010099	0.507366745557163	0.556757280265094	0.565295066975662	0.771560844204388	0.790497478297234	1.06689518578531	0.412667084899805	0.29664309923863	0.726185983967365	0.276932970366225	0.605870725860383	0.911086419600132	0.722101076127015	0.58939691981177	1.19652307623977	0.55418511544653	0.471326219681084	0.809420920366927	0.79121747725591	0.82691100055825	0.459762996786933	0.700855359989399	0.680540640180372	0.509103496054668	fbxb-117	fbxb-117
WBGene00175013	0	0	0	0	0	0	0	0	0	0	0	0	0	0	0	0	0	0	0	0	0	0	0	3.5741143396491	21ur-13774	21ur-13774
WBGene00165949	0	0	0	0	0	0	0	0	0	0	0	0	0	0	0	0	0	0	0	0	0	0	0	0	21ur-11069	21ur-11069
WBGene00012062	1.71456731949494	2.89457689286437	2.2042235860915	2.33994774917401	3.42482534677895	2.10395103778943	2.03818040320287	1.54224523130613	2.77605547286383	3.23948794554345	2.69992913603994	2.2499474200906	1.75195908444721	1.53213506611019	1.55517860790862	2.65957313299354	1.44797631400078	1.43963821657732	1.58931983294913	3.47235326566526	2.39030434601569	3.09718046238137	2.56514109311312	2.07964839410313	T26G10.5	T26G10.5
WBGene00045252	6.00509888141942	4.04629234671533	5.18433584562388	6.94249516153325	5.56264221481863	5.34742997440719	3.8559878114179	2.5665298324469	5.14458376806138	4.40863915802328	4.58295315370562	4.25662508312174	5.09800453906332	3.29500336536157	4.58682611860496	4.5144514775084	3.02504013099869	3.53837716750469	4.77943405321002	3.83033468885734	4.33277346360668	5.09354036273986	4.94590099060665	4.45505801491472	Y62H9A.15	Y62H9A.15
WBGene00167478	0	0	0	0	0	0	0	0	0	0	0	0	0	0	0	0	0	0	0	0	0	0	0	0	21ur-13673	21ur-13673
WBGene00023233	0	0.186671056930987	0.284300443040391	0	0.0883466967297754	0.222027794259012	0	0	0.085933257132705	0.092850820473666	0	0	0	0.18241344166914	0.185156967263374	0.0857578406269035	0	0	0	0.0639805182618169	0.0711464106588866	0.140990785869212	0.136904082001198	0	C08A9.2	C08A9.2
WBGene00167608	0	0	0	0	0	0	0	0	0	0	0	0	0	0	0	0	0	0	0	0	0	0	0	0	21ur-7152	21ur-7152
WBGene00010436	23.746715102635	21.2549229655049	20.1005880545769	17.5810359884521	22.5882965326259	20.9303893741861	15.9019673985044	15.8627995759529	16.6727044463819	16.030158476968	17.3921516882284	16.5747644796486	23.4868003863364	22.7946643070398	20.7019732244088	19.2472753557006	19.7709813199789	21.2776114815484	18.2007684715616	18.3045801957894	17.8396204226646	19.6468626587798	22.3413639779214	20.1473512655701	JC8.4	JC8.4
WBGene00020729	4.75772191909224	4.09616206872657	3.68903527999294	4.16918812866363	3.9429357061515	4.18386642946852	2.53176940980385	3.03324379289147	2.66334949909846	2.14104388302471	2.80617332670818	3.06748574138933	3.96195815185784	3.32430644023961	3.35135005657134	2.84928249413949	2.90661178367588	3.31485570989576	1.88356970507163	2.06228166403121	1.71112447597721	1.48571851566627	1.81604687412463	1.92266276463482	T23E1.2	T23E1.2
WBGene00008394	51.631673260124	48.192042506063	47.9840072435445	51.6225260437751	51.8384487344973	46.384242543311	54.2414516335427	49.6500195820293	55.7385585520157	65.8812746905001	57.3802773579885	45.1804205792356	48.8049227511627	42.3184801423293	45.994845673089	44.932414877554	38.5172651821146	43.8827698195922	51.1626389222784	50.420446862639	46.6552817667126	45.7251559854754	47.1360881328344	49.8171196756935	D1086.7	D1086.7
WBGene00004037	4.77798490759478	5.4205048418262	4.7698104519154	4.08217005599184	4.26009893164003	4.8191075618414	4.1637613382755	3.65822508796922	3.96224540589309	3.59490346437665	3.50855714043452	4.8221631959378	2.67576225862558	3.91647604127093	3.24221600634924	3.8032351989309	2.79118020280061	3.39347364284915	3.5778378085825	3.91837325631993	3.54338413483585	3.61021054664042	3.81877851099773	3.10267455796983	plc-2	plc-2
WBGene00201517	0	0	0.219979075836683	0	0	0	0	0	0	0	0	0	0	0	0	0.199066842722179	0	0	0	0	0	0	0	0	ZC247.7	ZC247.7
WBGene00201057	0	0	0	0	0	0	0	0	0	0	0	0	0	0	0	0	0	0	0	0	0	0	0	0	F08G5.19	F08G5.19
WBGene00004887	93.9384632036678	94.6530369290835	94.2900531147745	92.9699372272637	100.034725932269	93.9640484807898	82.7080436691696	95.938272450288	91.1177863834991	88.9507275163957	92.311573274057	92.6930177259896	94.4378099272131	88.5800377044345	90.8291434815193	85.7793628648986	96.3484098745193	89.6261373347403	93.2420220020387	82.2873454716498	89.3898337132829	96.0653512120141	96.715598006792	95.9697999038211	smn-1	smn-1
WBGene00174024	0	0	0	0	0	0	0	0	0	0	0	0	0	0	0	0	0	0	0	0	0	0	0	0	21ur-9142	21ur-9142
WBGene00005593	0	0.0480734197819258	0.0976212364656766	0	0.0910077418119975	0	0	0.0512275231616911	0	0	0.0448406905542108	0	0	0	0	0	0	0	0.0372643499693364	0	0	0	0	0	srj-5	srj-5
WBGene00006139	0	0.0506678583098393	0	0	0.191838541470369	0.0803529160175472	0	0.0539921831418459	0	0.0504047311142758	0.0945213286603047	0	0.0525720148545382	0.0495122198816236	0.0502568911143444	0.046554256340319	0	0	0.11782632561733	0.0347322813421292	0	0	0.0743193588006501	0.0397123815516567	str-79	str-79
WBGene00168529	0	0	0	0	0	0	0	0	0	0	0	0	0	0	0	0	0	0	0	0	0	0	0	0	21ur-14525	21ur-14525
WBGene00049292	0	0	0	0	0	0	0	0	0	0	0	0	0	0	0	0	0	0	0	0	0	0	0	0	21ur-5298	21ur-5298
WBGene00171728	0	0	0	0	0	0	0	0	0	0	0	0	0	0	0	0	0	0	0	0	0	0	0	0	21ur-5553	21ur-5553
WBGene00044701	0.681364590429919	0.862722992843209	1.16793695519296	1.01845001657409	0.861977230255376	0.874109424244939	0.980487079797976	1.0725474218718	1.01494144235114	1.00128317213494	0.760002575038937	0.611768538806575	0.944875402115349	0.889881789764317	0.99834635051468	0.968831821136369	0.575422018676988	1.05620027162152	0.63159156524605	0.821371518226028	0.657623579603763	0.687806401334942	0.808474105871937	0.713749560320316	AH9.6	AH9.6
WBGene00174922	0	0	0	0	4.31636718308331	0	0	0	0	0	0	0	0	0	0	0	0	0	0	0	0	0	0	0	21ur-7484	21ur-7484
WBGene00004060	41.1330602530892	41.7977934083182	43.2548860252205	43.4260309001294	44.3708054230498	42.3993458600297	45.1057562063212	44.1702819739266	43.4950803933136	42.4712264404003	45.3258801704326	41.5234327229737	46.8562875165187	46.4141641545781	47.0035196090523	45.017663926736	47.7956272806326	48.1745798823112	47.3818271413239	45.2820958488426	47.1509332124677	45.7398369887931	42.3507632668005	44.0143794509172	pmp-3	pmp-3
WBGene00014291	0	0	0	0	0	0	0	0	0	0	0	0	0	0.324923942973155	0	0	0	0	0	0	0	0	0	0	C52E4.8	C52E4.8
WBGene00019879	0	0	0	0	0	0	0	0	0	0	0	0	0	0	0	0	0	0	0	0	0	0	0	0	R05D3.5	R05D3.5
WBGene00017535	0.212199587199591	0.194047116931299	0.443301298722556	0.17927519784283	0.0918375996400704	0.423135036475381	0.129444508090152	0.361862504035776	0.625301573178407	0	0.316747005616979	0.190525062822155	0.35234435487616	0.237026584539688	0.529301300034053	0.0891464483112492	0.0896027740095566	0.356347204103309	0.376041464736161	0.166271559616576	0.29583066802844	0.293123700712892	0.177892082235599	0.266157450824933	atf-8	atf-8
WBGene00195559	0	0	0	0	0	0	0	0	0	0	0	0	0	0	0	0	0	0	0	0	0	0	0	0	K07H8.14	K07H8.14
WBGene00171116	0	0	0	0	0	0	0	0	0	0	0	0	0	0	0	0	0	0	0	0	0	0	0	0	21ur-7259	21ur-7259
WBGene00047000	0	0	0	0	0	0	0	0	0	0	0	0	0	0	0	0	0	0	0	0	0	0	0	0	21ur-5259	21ur-5259
WBGene00019221	38.9688803303741	39.7988899831442	37.6738078139432	35.9206630025589	39.8739597577926	39.034871184023	34.0915782854208	33.5366024520317	32.1326646012459	34.9629645758525	32.7249882670237	36.7319286478071	37.3557107085329	34.8225394024222	36.4394594141091	35.1612629808196	34.2668736548235	37.7238742474308	36.3559003941248	35.9698964567052	36.8248180806381	36.5803478659633	36.6426751651901	33.3530682782472	H20J04.6	H20J04.6
WBGene00008351	0.141132744316709	0	0	0	0	0	0	0	0	0	0	0	0	0	0	0	0	0	0	0	0	0	0	0.101154179424031	cTel7X.1	cTel7X.1
WBGene00008063	4.4673737435658	4.32552205696545	4.20885938197438	4.93979648811408	4.03745512545622	5.57353836855715	4.22132021301271	3.20091675464519	4.92277882171633	4.06400002685491	4.48294381851884	4.30599789880775	2.9920534426623	2.75920357094393	2.62193416880106	3.91914407672987	2.49667955309565	3.3648990146562	3.86520612705784	5.39483408876899	2.83925061156405	3.53927559960519	4.49412985871685	4.7086826306544	C41G7.6	C41G7.6
WBGene00021632	0.0678241556237036	0.093033276106473	0.125946569326184	0.143251797499088	0.117414133218587	0.073769597444866	0.13791205687066	0.099137201559024	0.0856549758596069	0.185100275529756	0.0289257304352293	0.030448224903735	0	0.0909113622826444	0.0615191218951496	0.0854801274124381	0.0572784572198396	0	0.120192009616124	0.170062206571565	0.212748042753937	0.0468447364967008	0.113717283138948	0.0729174881469862	Y47D9A.5	Y47D9A.5
WBGene00020475	48.3377811618788	54.3026833796057	41.9687423552322	44.4089525484515	44.9087655943062	47.5078768989293	36.5984120920515	38.5991382722849	39.0324966382459	35.6623317307547	40.3580227703696	41.8089016519317	41.8532792477702	48.1902822922061	43.2258342578591	44.9103091633015	41.8007441079661	40.6441129914511	38.2751454622546	36.796545641428	40.0148535136243	37.7180643189295	40.1912415264024	40.9976045249202	sut-1	sut-1
WBGene00021754	43.756828990485	43.6753515126875	44.2405891820038	41.4238442264966	41.1181698150169	45.2196153038491	45.8179093351642	47.2460621631354	43.5286521261317	39.1475712949641	42.864450046063	45.9436033592903	47.4070888804154	47.5075528217359	45.4361037933102	45.5070715324674	49.5833709223089	48.4066786418584	50.1785988607981	52.2369884550348	48.7052463644037	51.214015279304	50.5815593016618	49.0655865512301	hpo-29	hpo-29
WBGene00011893	7.16666420047582	5.95554990297619	7.32456481004062	6.43455911601731	6.71041783380985	6.84646362297052	6.06172833968982	5.97454485586	7.41038499798704	5.66433494735018	6.93802047666417	6.16551596739237	6.32156932718095	6.11191829030534	6.38921623920887	7.05182505876308	5.96029818589253	6.39502055560535	6.7991584618525	6.25181064158325	6.5246423770289	6.22026913254604	6.5516779008278	6.12286800808739	T21C9.6	T21C9.6
WBGene00202033	0.379422087981878	0	0.352285331593529	0.961655544950397	0	0	0	0	0.638895085638807	0	0	0	0	0.678102141857019	0	0.318795451026098	0	0	0.268951395430863	0.237840622234145	0.264479048318905	0	0	0.271943482364605	K01C8.11	K01C8.11
WBGene00168641	0	0	0	0	0	0	0	0	0	0	0	0	0	0	0	0	0	0	0	0	0	0	0	0	21ur-5820	21ur-5820
WBGene00165098	0	0	0	0	0	0	0	0	0	0	0	0	0	0	0	0	0	0	0	0	0	0	0	0	21ur-12443	21ur-12443
WBGene00046948	0	0	0	0	0	0	0	0	0	0	0	0	0	0	0	0	0	0	0	0	0	0	0	0	21ur-2252	21ur-2252
WBGene00010610	4.57903310743149	3.51977859817781	3.26567162899248	3.58823057583519	3.44652892945816	4.52328867543645	3.02266871616344	3.16870474066308	4.19047156930396	4.28631867441361	2.83024890950532	4.29007384803347	3.90392186353282	3.55810249339425	3.37084243063512	3.90312301256287	3.25057059629346	3.78906827480952	3.99847892066416	3.36955953781151	2.68300418598797	3.43765556800884	5.38532768191403	3.99539777892333	K07A1.3	K07A1.3
WBGene00202027	0.443730916453383	0	0	0	0	0	0	0	0.373591194144726	0	0	0	0	0	0	0	0	0	0	0	0	0	0	0	F32A7.9	F32A7.9
WBGene00016633	0.342223844062086	0.312948536619595	0.15887377699316	0.578250393042069	0.0740553193176058	0.496297422461321	0.347934993150816	0.333481131170225	0.648290601604084	0.233492504426425	0.291904103215647	0.307268361120044	0.243532127634993	0	0	0.359426243803934	0.144506434554628	0.0718371508271989	0.121291805782546	0.321784371257961	0.238549729856267	0.177275179291436	0.229515666884361	0.490564713285171	C44B11.1	C44B11.1
WBGene00020966	0.339267266575589	0.310244877555927	0.175001352627455	0.17516116117527	0.244718441805479	0.177670189574436	0.367924346968984	0.257133399196048	0.301508803913778	0.188609496016162	0.241151877926533	0.152306887423435	0.178835687680125	0.286326066378072	0.119672186724762	0.31672982175379	0.238763331391556	0.363995584968917	0.240487856821549	0.259929492117662	0.118244412531346	0.273379002190249	0.316017791876415	0.486326573213593	W03A5.1	W03A5.1
WBGene00005705	0.0516373255833325	0.0472200454662703	0.0479441575541489	0.0436253994750673	0.0446961098839988	0	0	0	0	0	0	0	0	0	0.0936740869882751	0	0	0	0	0	0	0	0	0.0370100597300942	sru-42	sru-42
WBGene00016506	14.9165823193806	12.3530521558818	13.9203910242757	13.1165343514746	14.5912659535698	14.0443874887428	8.35650846922105	7.89812251722852	8.77830704148785	7.54642344247963	7.2704487103246	9.49807592433137	7.1126955998511	7.4468033906987	8.28362129704456	8.82433222287937	5.88086578647534	6.39016516079153	6.95911735677357	6.4165113216395	5.33148244351001	5.78205671991254	10.1060285066785	5.31831330699966	abhd-5.1	abhd-5.1
WBGene00008396	0	0.0669042283690705	0	0	0	0	0	0	0	0	0	0	0	0	0	0	0	0	0	0	0	0	0	0	D1086.9	D1086.9
WBGene00173520	0	0	0	0	0	0	0	0	0	0	0	0	0	0	0	0	0	0	0	0	0	0	0	0	21ur-10870	21ur-10870
WBGene00047560	0	0	0	0	0	0	0	0	0	0	0	0	0	0	0	0	0	0	0	0	0	0	0	0	21ur-3219	21ur-3219
WBGene00049058	0	0	0	0	0	0	0	0	0	0	0	0	0	0	0	0	0	0	0	0	0	0	0	0	21ur-4800	21ur-4800
WBGene00173119	0	0	0	0	0	0	0	0	0	0	0	0	0	0	0	2.09494153531436	0	0	0	6.25181064158325	0	0	0	0	21ur-8158	21ur-8158
WBGene00020103	43.6130066872723	45.7405581123201	42.3811687506953	46.5780691595386	47.5612882785392	41.1827601158404	37.6270818993019	43.2191545996611	39.0011625925017	37.2654037064574	41.5613062158438	40.4856792611771	45.5892142932707	45.522991200926	45.537177781165	43.217411554985	48.8489551368465	43.6539998146722	48.1188851900516	43.0547488743153	43.4112798392434	46.4177329456697	44.9483482026332	41.8108305132951	R148.4	R148.4
WBGene00019111	14.8813336823208	14.1683332210619	11.1445773671833	14.8488614086961	14.4181809062993	15.8971900689453	11.4064078175674	10.4432248971728	15.0555066496499	13.4819391327763	13.6856934286578	12.7564885921837	13.0157240987236	12.3129073126669	13.2757545527839	11.9889461196411	8.998948071844	12.8036488190119	14.7592976299603	15.1249945170935	11.9525969906929	13.1544403215975	16.3052761663426	12.7288633499784	F59E11.5	F59E11.5
WBGene00048398	0	0	0	0	0	0	0	0	0	0	0	0	0	0	0	0	0	0	0	0	0	0	0	0	21ur-4484	21ur-4484
WBGene00016892	38.8519732615437	41.456182664084	39.7232662958345	38.0883188202878	41.8104976140917	42.5761349495852	36.63455342261	51.7969178999644	55.8441252410521	45.8063058843457	38.8111219150874	52.2314492161751	51.2677921857028	45.0325899238833	47.2272274906582	47.4725130178943	59.5825883855106	49.4423207022316	60.0900144075827	67.243166974617	45.6809395229791	59.8787980198994	66.1648571098815	59.9192275815214	C53A3.2	pgph-3
WBGene00016648	0	0	0	0	0	0	0	0.045232813004472	0	0	0	0	0.0440430443595201	0	0	0.0390015711361715	0	0	0	0	0	0.0320604047654725	0	0	fbxc-2	fbxc-2
WBGene00015509	96.4181313556993	98.7991100979513	98.7039447246595	100.723761116136	99.7464090796874	96.6158875453481	95.048484209286	91.9773391336261	94.1323435902082	100.501492518361	97.2225803731285	97.2046383675195	104.08758784609	100.040853410289	99.9054932189011	98.6527013902579	102.585515053893	102.986225427738	105.199229537959	103.115223510173	105.147475852586	104.491162762056	106.3623153271	105.391035417031	C06A6.4	C06A6.4
WBGene00044432	0	0	0	0	0	0	0.0508808162027	0.121917832900942	0.10533754100138	0	0.106717629132602	0.0561673348283952	0.118711001284441	0.0559008934147363	0.0567416512581308	0.0525612571584247	0.0528303094070683	0	0	0.0392138660314362	0.0436058645973821	0	0.0419544767423025	0.0448365598163866	W03G9.9	W03G9.9
WBGene00195476	0	0	0	0	0	0.258277230056402	0.289709137154149	0	0	0	0	0	0	0	0	0	0	0	0	0	0.496572907047739	0	0	0	F33D11.13	F33D11.13
WBGene00005288	0	0	0	0	0	0	0	0	0	0	0	0	0	0	0	0	0	0	0	0	0	0	0	0	srh-67	srh-67
WBGene00016477	0.102667153218626	0	0	0	0.13329957477169	0.0744446133691981	0.0835043983561959	0	0	0.18679400354114	0.131356846447041	0.0921805083360133	0.243532127634993	0.0458716154785631	0.0931230629471676	0	0.0433519303663884	0.0862045809926387	0	0.0321784371257961	0.0715649189568801	0.177275179291436	0.206564100195925	0.0735847069927756	srab-11	srab-11
WBGene00013752	3.53631305530822	4.06833097605474	3.60113894517829	2.60212676868931	2.07354894089296	3.39136572015236	2.96904527488696	3.00133018053202	2.20899019805836	2.90568449952884	3.89205470954196	2.35572410192034	3.03062203279103	1.93680154242822	3.10410209823892	2.77956295208375	1.83041483769196	2.01144022316157	2.42583611565092	2.50276733200637	2.06743099208765	1.96972421434929	4.20778722621328	1.55345492540304	Y113G7A.15	nlp-69
WBGene00048433	0	0	0	0	0	0	0	0	0	0	0	0	0	0	0	0	0	0	0	0	0	0	0	0	21ur-1380	21ur-1380
WBGene00003927	271.542682222193	278.81436322145	277.731924209782	270.113387718858	260.520473282306	276.746532929282	262.843814215139	273.169601820617	248.233027808548	246.494424753798	271.264505608198	257.164045045394	271.610470860436	272.407823219492	266.420469310164	264.007116535799	279.665976674009	265.030710877489	265.098510324225	246.048889289854	261.133080823893	265.618087041548	285.578523598473	266.643746592012	pas-6	pas-6
WBGene00003712	8.61395985790383	8.86687520422187	8.70973140229168	9.48734075095766	9.56404356458382	8.3716526455491	7.11621461960553	6.54812174615643	7.48019026622593	7.22077078288231	6.92423686697581	8.3010096008012	6.97496150570094	5.52118824028803	6.38145640661211	7.42702787196717	7.42695861315647	7.49779378866206	6.48958173264443	6.67182892758109	6.38166757933315	6.10522891368543	6.71466764977967	6.01226985816942	nhr-122	nhr-122
WBGene00235310	1.55344540733942	1.50411914459052	1.10296664027712	1.85282324890967	2.1751326773391	1.42458147572994	2.48983009758396	2.00350574878446	3.07740041250106	2.61853897634242	2.06548898165417	1.96909148696824	3.16464262193745	3.42956371221927	4.22710448037667	3.49339727223886	3.58845036174137	4.79541190076851	3.65971034934457	4.12423110387167	3.375915810479	3.37658168723689	3.21742512085275	3.17647072856249	R02D1.2	R02D1.2
WBGene00168118	0	0	0	0	0	0	4.05592792015809	0	0	0	0	0	0	0	0	0	0	0	0	0	0	0	0	0	21ur-13734	21ur-13734
WBGene00003877	6.95633078109398	8.35630308692959	6.77427367146244	7.47844834648925	7.72390910374488	6.48339358235844	30.4423155523751	31.0701226441619	31.3464447447745	32.2592861340951	31.2995371001269	25.4327533654935	24.5178963744	20.1665909523994	22.8542697415318	22.5377931565581	21.9886676317387	23.3785763759647	27.2787259595204	28.5062708070757	25.3417537302124	25.7027213843981	21.4797034107422	27.9667123072748	pept-1	pept-1
WBGene00015639	0.357164039164387	0.293949614546509	0.198971524256099	0.271572575449839	0.278237857299709	0.284880137108596	0.290499612289631	0.139215861034227	0.24056622597041	0.0324914535491069	0	0.320682532410415	0.372773597826006	0.446825831537436	0.323961542312793	0.510159705393742	0.211141052398372	0.269903838169312	0.227856502813869	0.268665805197643	0.448135031394378	0.444034419071046	0.143721270259102	0.48638186272851	C09E7.5	C09E7.5
WBGene00173042	0	0	0	0	0	0	0	0	0	0	0	0	0	0	0	0	0	0	0	0	0	0	0	0	21ur-6022	21ur-6022
WBGene00007381	0.0365644190932257	0.150464432585609	0.135797138994153	0.0617823394800534	0.0791233509468833	0.132565477717497	0.0892190848358797	0.0356303163889975	0.10774662233364	0.166314493376364	0.0779701951675872	0.180563076733602	0.0346931243278901	0.0980217481594993	0.0331653366641449	0.0153609539949726	0.0308791682777348	0.030701352169166	0.116633251789501	0.171902963695769	0.0764625181592364	0.151525711908323	0.1348725095553	0.0917239538981176	C06C6.7	C06C6.7
WBGene00049652	0	0	0	0	0	0	0	0	0	0	0	0	0	0	0	0	0	0	0	0	0	0	0	0	21ur-4141	21ur-4141
WBGene00018226	22.8505666518098	21.9468040884355	23.3818301750359	21.3612937318614	22.148899002413	22.7702474939912	19.7402457004983	17.5235830553464	20.092404907559	20.3875585595112	17.9048964227426	21.791257935753	17.5116736633287	18.9089373243203	18.549464862717	17.8644820787394	18.2128484217114	17.1145866963629	16.4850363381458	15.7011661384243	17.08271709768	15.152049475448	17.7506438844929	15.7477923615914	F40B5.2	F40B5.2
WBGene00048560	0	0	0	0	0	0	0	0	0	0	0	0	0	0	0	0	0	0	0	0	0	0	0	0	21ur-5035	21ur-5035
WBGene00021085	0	0	0	0.156588159531746	0	0.201593377796236	0.0753756516135573	0.270916529570147	0	0	0.158093195723872	0	0	0.0828124739612997	0.0840579860231071	0.0778650836134539	0.156527323800765	0.155625969225649	0.131381566617554	0.232368183138493	0.645984224212546	0.128014642744966	0.0621520301474463	0.199264781768047	W08E12.4	W08E12.4
WBGene00021959	220.517198903622	221.081891870804	220.919486385885	230.198145410088	225.650545554862	221.156335166545	220.962273173382	233.722816020122	211.517275900286	209.491271067576	221.503008414524	216.436288168793	229.963641477607	211.180567612983	223.946639762869	214.13122604518	219.819297686647	209.506971859379	229.329682741677	217.824504329894	215.479218482283	241.117425975184	241.151669819115	222.210249122472	Y57E12AL.6	Y57E12AL.6
WBGene00012550	251.660323083253	228.555098643528	240.514803660673	247.874001980245	244.70219172713	238.055041715741	233.865124503028	244.155639877166	230.583044544188	264.959541702802	240.84165303377	228.928288528395	251.937355059929	238.507016985892	244.34681951572	234.459563527375	254.477544765734	225.556160179869	222.936256685328	221.105291178761	231.3470366295	229.944826236016	242.341328933416	230.706961584227	hpo-21	spcs-2
WBGene00197254	0	0	0	0	0	0	0	0	0	0	0	0	0	0	0	0	0	0	0	0	0	0	0	0	R153.4	R153.4
WBGene00199289	0	0	0	0	0	0	0	0	0	0	0	0	0	0	0	0	0	0	0	0	0	0	0	0	Y57E12B.6	Y57E12B.6
WBGene00050852	0	0	0	0	0	0	0	0	0	0	0	0	0	0	0	0	0	0	0	0	0	0	0	0	21ur-2138	21ur-2138
WBGene00167664	0	0	0	0	0	0	0	0	0	0	0	0	0	0	0	0	0	0	0	0	0	0	0	0	21ur-7024	21ur-7024
WBGene00005113	0.0630846363150592	0.230752414953244	0.117145483758812	0.159889717112235	0.327627870523191	0.22871537842344	0.205239726080289	0.245892111176117	0.106225929901392	0	0.215235314660212	0.169923105727832	0.239424356807415	0.28186173366346	0	0.0530045448693994	0.106551732466786	0	0	0.197722926917543	0.175894499604862	0.0871424977721759	0.0423083096786834	0.31650289634242	srd-35	srd-35
WBGene00004497	1826.50655077057	1964.56620408248	1950.46349665311	2323.5622503991	2131.83103400283	1955.71596660235	2472.62174206269	2385.2112538104	2075.41705964053	2316.6213386165	2304.75957368685	2281.49877021013	1905.79087744002	1730.49117345739	1789.01306869405	1921.00625784286	1747.81293154005	1972.44507322833	2088.64215967005	2082.34650764524	2141.86269288578	1858.91819321868	2469.7300815756	2335.2134427581	rps-28	rps-28
WBGene00219625	0	0	0	0	0	0	0	0	0	0	0	0	0	0	0	0	0	0	0	0	0	0	0	0	linc-168	linc-168
WBGene00169884	0	0	0	0	0	0	0	0	0	0	0	0	0	0	0	0	0	0	0	0	0	0	0	0	21ur-13649	21ur-13649
WBGene00005865	0	0	0	0	0	0	0	0	0	0	0	0	0	0	0	0	0	0	0	0	0	0	0	0	srw-118	srw-118
WBGene00173629	0	0	0	0	0	0	0	0	0	0	0	0	0	0	0	0	0	0	0	0	0	0	0	0	21ur-14306	21ur-14306
WBGene00199902	0	0	0	0	0	0	0	0	0	0	0	0	0	0	0	0	0	0	0	0	0	0	0	0	C26B9.9	C26B9.9
WBGene00172104	0	0	0	0	0	0	0	0	0	0	0	0	0	0	0	0	0	0	0	0	0	0	0	0	21ur-11761	21ur-11761
WBGene00167304	0	0	0	0	0	0	0	0	0	0	0	0	0	0	0	0	0	0	0	0	0	0	0	0	21ur-15173	21ur-15173
WBGene00167672	0	2.28005362394277	0	0	0	0	0	0	0	0	0	0	0	0	0	0	0	0	0	0	0	0	0	0	21ur-10103	21ur-10103
WBGene00050304	0	0	0	0	0	0	0	0	0	0	0	0	0	0	0	0	0	0	0	0	0	0	0	0	21ur-4322	21ur-4322
WBGene00172370	0	0	0	0	0	0	0	0	0	0	0	0	0	0	0	0	0	0	0	0	0	0	0	0	21ur-15528	21ur-15528
WBGene00049412	0	0	0	0	0	0	0	0	0	0	0	0	0	0	0	0	0	0	0	0	0	0	0	0	21ur-1300	21ur-1300
WBGene00014106	1.60425792871608	2.55948653222258	1.93320594612407	2.13394750652617	2.27495623697709	1.53451021820994	4.63629048761226	6.18657498751125	5.08658779720127	5.7134124160041	4.65828712302414	3.83083924799273	7.3840719169223	6.92380302992601	7.77097997905276	7.19845947369098	7.03352570377233	7.42292249238438	7.76662901877207	7.01800386232488	7.13783089987135	7.44971783431757	6.6843819646191	7.60839007570022	ZK856.5	ZK856.5
WBGene00008545	0.452161037491357	0.689135378566467	0.447810024270876	0.10186794488824	0.443564503270219	0.437153170043651	0.196141591993828	0.381861813412537	0.406068033704803	0.383911682580236	0.308541124642445	0.59543195367304	0.657831170330103	0.673417498389959	0.656203966881596	0.633186128981023	0.50914184195413	0.60745196968906	0.641024051285994	0.264541210222435	0.357206590302907	0.520497072185564	0.525626553175582	0.475313996809984	F07A11.1	F07A11.1
WBGene00014086	198.535429887107	200.444144978855	205.404679472	201.72373429975	210.896137068929	196.169742246125	204.396729792701	212.275192276904	204.906795532104	230.891162320189	222.093329925517	194.616545413161	185.161288722055	180.861157556204	183.45845748994	179.446783800478	192.321052638595	187.232335213662	208.143328963266	199.564589367486	191.131104641785	199.815041803053	200.15607028299	199.147061737421	ZK809.3	ZK809.3
WBGene00009284	43.9842752991264	42.3747013341118	43.4694585485519	47.0350204301405	45.2677505412498	45.8985256911931	42.6211367097392	41.1754314779236	40.0139509087171	39.3114781746131	40.2360708798545	40.2960507868858	42.3658684052707	44.8899300506136	43.8452877354114	43.416058559161	47.1047273946034	43.5269672622122	40.3645422174021	39.7965188542566	44.0794905719884	39.9633136768933	38.6372683235553	42.1426908070603	F31C3.2	F31C3.2
WBGene00220108	1.27707922296339	0	0.592870436096426	0.539465305703881	1.6581166617942	0	0	0.622226988646882	0.537606840354606	0	0	0	0.605860415091934	0	1.15836005129404	1.07301883516101	1.61776715757498	0	0.452625519139744	0.400268364247708	1.33529665858569	0	0.856485293495297	0.915321965032087	W01D2.9	W01D2.9
WBGene00174131	0	0	0	0	0	0	0	0	0	0	0	0	0	0	0	0	0	0	0	0	0	0	0	0	21ur-7782	21ur-7782
WBGene00174507	0	0	0	0	0	0	0	0	0	0	0	0	0	0	0	0	0	0	0	0	0	0	0	0	21ur-12430	21ur-12430
WBGene00170724	0	0	0	0	0	0	0	0	0	0	0	0	0	0	0	0	0	0	0	0	0	0	0	0	21ur-9439	21ur-9439
WBGene00173399	0	0	0	0	0	0	0	0	0	0	0	0	0	0	0	0	0	0	0	0	0	0	0	0	21ur-10607	21ur-10607
WBGene00047247	0	0	0	0	0	0	0	0	0	0	0	0	0	0	0	0	0	0	0	0	0	0	0	0	21ur-2699	21ur-2699
WBGene00020449	0.263558296014258	0.843543328992248	0.285492978455829	0.333997815108611	0.190108453952914	0.44591823779872	0.964643930675182	1.15571355106057	1.36837177318446	1.31868417768347	1.34883204740921	1.57758588091835	1.87552427155137	1.84487017285429	1.99214606136978	1.77156129831952	1.63224382117744	2.36050127818769	1.68139748217348	1.56950866987734	1.83715312087293	1.48661299680973	1.47298225810852	1.44823592789473	fbxa-54	fbxa-54
WBGene00017222	0.143649514791493	0.0656805570683101	0	0.242722387202844	0	0	0	0.0699898670357261	0	0	0	0.064488421469639	0.0681489081447718	0.0641825072539565	0	0	0.121314043823638	0	0.203650439338596	0.045023327665723	0.100131985371766	0.297647214612782	0.0963399095563983	0.411832104980143	F07G6.2	F07G6.2
WBGene00006760	18.4800875793526	17.3601088222979	15.4685286508795	16.1331859658737	16.6745649896224	13.9888196212848	42.5189213811866	41.554780590457	45.1210258716442	41.3409092382641	40.2190780757849	43.8946820603671	35.3342977914045	36.0550897661506	34.8703542072167	35.5949611772957	28.6122740418164	35.8532689128474	33.8205660632932	34.1383964780037	32.4384259926367	31.8708540515222	33.0126989222214	32.6716099047924	unc-23	unc-23
WBGene00044932	0	0	0	0	0	0	0	0	0	0	0	0	0	0	0	0	0	0	0.265109232638993	0	0	0	0	0	Y37E3.22	Y37E3.22
WBGene00012315	87.7754321595358	83.32157126719	84.6217705668283	78.9011032137111	78.5746453231185	83.7796168292664	70.348691547208	73.5971117778171	66.4007827285137	63.8843264399334	67.6423993742821	75.8974160452024	82.8698284639109	83.5843183788031	82.0529135363469	79.7094745329802	82.9386764338265	81.3025174410462	82.4669884830421	78.1476330197906	78.1427375134299	84.9514461118246	85.7198041312353	81.5626772363613	immt-2	immt-2
WBGene00015099	35.9497427192953	37.334375420518	34.9449713282987	35.5806918031501	36.7991163534923	34.9641098010273	32.3084240740185	32.9091370761675	32.84976208339	36.0801317384692	34.5883276748776	33.4620105391978	38.1262599819424	36.784359772511	35.390037138305	36.6485905843921	37.56151435963	34.9757285904404	35.7889698707262	32.3220807642839	37.7809947371831	37.5412126606343	40.5262549242034	37.8799587438557	ggtb-1	ggtb-1
WBGene00174157	0	0	0	0	0	0	0	0	0	0	0	0	0	0	0	0	0	0	0	0	0	1.72210174168824	3.34437114602926	0	21ur-7726	21ur-7726
WBGene00169157	0	0	0	0	0	0	0	0	0	0	0	0	0	0	0	0	0	0	0	0	0	0	0	0	21ur-10839	21ur-10839
WBGene00077489	0	0	0	0	0	0	0.0532340539520749	0.0637782663363055	0	0	0	0	0	0.0584863097351679	0	0	0	0	0.0463941157118238	0	0	0	0	0.0938205014157889	C04G6.13	C04G6.13
WBGene00009294	184.61624276594	170.128033891141	179.492736116278	210.091602951043	193.636701096141	183.21285896783	204.929349927769	197.695247368341	184.983628882778	238.032565765899	209.920409921498	193.172167169104	182.748632018194	165.865262050035	175.347936375041	194.076068826029	175.189048740554	178.612603358617	205.80278032384	197.289768243859	189.452035456558	205.357113414834	231.267365475486	219.749599501395	F31D4.9	F31D4.9
WBGene00044669	0.229650211146926	0	0	0.19401822398122	0.397560135283989	0	0	0	0	0.208914346065749	0	0	0	0	0	0.192955141410533	0	0	0	0	0	0	0	0	T28D9.12	-
WBGene00007218	0.318106003289788	0.349072608282854	0.35442558269677	0.268749423254667	0.550690831377579	0.184528567768122	0.103492692980948	0.12399176930509	0.107129431127771	0.347259812172471	0.0542664979246585	0	0.181095579723713	0.0568518199126784	0.17312063950081	0.374187613233548	0.214916009592788	0.16025882007137	0.0901951216754776	0.398809305811811	0.0886952823037881	0.351534741924209	0.213340808221793	0.045599271648014	C01A2.6	C01A2.6
WBGene00000008	0.0348371577787752	0.06371407332375	0	0.0294319062326801	0.030154261758067	0.0505212945020506	0.708370644738189	0.950521068485191	0.87991538740674	0.950747922215383	0.742869723752395	0.719412749688248	0.9255193034272	0.809391378903189	1.04275525575571	0.907389846633164	0.941455094583445	0.848280607372672	0.963071463878179	0.939019462633013	1.18989176628904	0.721839053402256	0.607460627322679	1.12359881935077	aat-7	aat-7
WBGene00007958	19.3926844968515	19.6337950950627	17.6198584103366	26.7991521441997	24.6992122143101	21.5948461797158	14.3084123850021	14.3079285325892	18.6597929773874	17.3896322344252	13.7055926557442	16.9143916883224	16.1658945677705	13.4920799177424	14.9514251065175	14.5482051063497	14.5056935257693	17.9113962729149	20.0304753549462	21.0998609153435	13.9040413973367	16.5513111840036	25.4543803892227	22.2389336689277	C35C5.9	C35C5.9
WBGene00050556	0	0	0	0	0	0	0	0	0	0	0	0	0	0	0	0	0	0	0	0	0	0	0	0	21ur-2583	21ur-2583
WBGene00019786	35.0129318879326	36.2382990869201	37.355522772354	35.6309455712624	36.6432022563881	38.1513935614803	31.0925708432544	33.1569442983638	31.2204142608362	27.4502020766171	31.0050068926791	33.5514635629815	35.3955071927023	38.8818409278904	36.9837253823794	37.7624355046452	39.6223466670259	37.1224699874622	34.7011063658529	32.3630963637703	32.9037660514633	33.1083219955211	32.7036803981925	35.4065454583111	M70.4	M70.4
WBGene00167789	0	0	0	0	0	0	0	0	0	0	0	0	0	0	0	0	0	0	0	0	0	0	0	0	21ur-11995	21ur-11995
WBGene00014892	0	0	0	0	0	0	0	0	0	0	0	0	0	0	0	0	0	0	0	0	0	0	0	0	WBGene00014892	Y43F8C.t4
WBGene00201601	0	0	0	0	0	0	0	0	0	0	0	0	0	0	0	0	0	0	0	0	0	0	0	0	Y97E10AM.3	Y97E10AM.3
WBGene00173502	0	0	0	0	0	0	0	0	0	0	0	0	0	0	0	0	0	0	0	0	0	0	0	0	21ur-11586	21ur-11586
WBGene00199408	0	0	0	0	0	0	0	0	0	0	0	0	0	0	0	0	0	0	0	0	0	0	0	0	T06G6.15	T06G6.15
WBGene00016496	176.311116633868	179.412164578817	175.695542877465	160.615096445126	163.990948445857	178.806568550852	168.353942517268	167.727678065197	171.185972249679	161.43272149883	164.195237591303	181.030196929842	159.685278624094	162.724183687903	163.184062666401	162.702764173968	151.272512847622	157.596081237692	171.040992240768	171.613373593779	160.217806195357	167.561252415184	172.574564558439	168.677658510435	C37C3.2	C37C3.2
WBGene00197672	0	0	0	0	0	0	0	0	0	0	0	0	0	0	0	0	0	0	0	0	0	0	0	0	C48A7.9	C48A7.9
WBGene00021172	0.109769912246329	0.100379719293078	0	0	0	0	0	0	0	0	0	0.0985577762083162	0.208304209801001	0	0.298696617000349	0	0	0	0	0.0688092366211993	0	0	0	0	Y8A9A.3	Y8A9A.3
WBGene00045326	1.11404783279785	2.03749472777864	0	0	0	0	0	0	0	0	0	0	0	0	0	0	0	0	0.789687075945937	0	0	0	0	0	mir-789.2	mir-789.2
WBGene00007475	0	0	0	0	0	0	0	0	0	0	0	0	0	0	0	0	0	0	0	0	0	0	0	0	B0285.t1	B0285.t1
WBGene00006881	1.00051429569744	1.69914824204652	1.81367643872264	1.16728707640021	0.866022715077225	1.38186543469667	1.20127801456911	0.789248791786855	1.80506755314695	0.91017460324186	1.34105897828553	1.24053659534999	0.949309949761885	2.25643269587909	0.950719532545242	1.36104481912143	1.08636229507765	1.80017755576074	1.18201568692545	1.28420951077108	1.52767333824241	1.18463049746707	1.6934873000594	1.57078910468655	vab-15	vab-15
WBGene00045507	39.8489046382146	36.6416617649834	28.4527883394824	31.8500316487571	29.8170101462992	36.4081177025928	15.1520928301485	14.1252076180618	19.4896627176975	16.6964345375746	18.1936145847386	18.4584190534314	16.6822070926051	16.2530376527203	15.1976838729778	17.2270350251324	13.4053295415055	15.2718220853275	18.2450964525657	14.9944742598394	14.7529197142267	12.295806435654	16.3381331460229	15.643334130801	F10A3.17	F10A3.17
WBGene00201011	0	0	0	0	0	0	0	0	0	0	0	0	0	0	0	0	0	0	0	0	0	0	0	0	F35E8.20	F35E8.20
WBGene00013480	0.961391839388288	0.92799190338643	0.677739002433249	0.5866066125947	0.662645284992219	0.994029230536692	0.535779665753627	0.225533481774083	0.464670720224892	0.421096308560951	0.410015590065909	0.351671303478432	0.337848038337563	0.445458462450786	0.581346288918734	0.658186323913793	0.240565625154525	0.61289962208639	0.555278093524719	0.591488035029085	0.273022234170756	0.614827211415386	0.692527041119285	0.62525733687503	egas-3	egas-3
WBGene00014350	0	0	0	0	0	0	0	0	0	0	0	0	0	0	0	0	0	0	0	0	0	0	0	0	F28F8.t1	F28F8.t1
WBGene00006708	184.703867459777	188.669949086729	188.50078767649	182.119603540887	181.33840240426	186.545305185934	171.69030313992	180.903572996207	177.723508546833	173.812975938472	175.028195756251	182.125457887185	185.310143069154	177.472068775691	174.157935271047	178.795837017892	188.41558433345	176.302428494675	186.828947410944	174.927630825717	177.687080219508	179.518936678823	174.789476234403	180.42241757079	ubc-13	ubc-13
WBGene00174175	0	0	0	0	0	0	0	0	0	0	0	0	0	0	0	0	0	0	0	0	0	0	0	0	21ur-6766	21ur-6766
WBGene00012431	25.2451196396514	26.4486220377361	29.8058553766096	27.2789622917596	27.8945229206759	25.446764091307	20.4824359967983	23.385364323312	18.7880790541069	22.1717810988921	21.5331401854257	20.595759291075	26.2597214198418	25.8453787782075	25.4425511266369	24.2489482712637	28.4791216842625	23.238292047587	27.2620660897098	25.2807592819023	28.3729344764402	26.9078397138787	25.0409789558941	24.0359189341402	Y11D7A.7	Y11D7A.7
WBGene00195432	0	0	0	0	0	0	0	0	0	0	0	0	0	0	0.956230109457493	0	0	0.295062659773461	0	0	0	0	0	0	C56E6.10	C56E6.10
WBGene00009155	0.989095596533633	0.678363061668922	0.631368516362428	0.313361192923624	0.214034736351239	0.806849528605949	0.150840294551334	0.722870551155292	0.156140829666155	0.281183417373026	0.158186521105055	0.610546224043725	0.293273636585234	0.441927251835979	0.448573904161091	0.20776279689068	0.156619724818357	0.207623784208953	0.35055766299371	0.426259816471585	0.387819336495962	0.341573899177832	1.07793780739786	0.841836848595036	lhfp-4	lhfp-4
WBGene00020338	2.97412470758889	3.0775611695371	2.68874275503222	3.3061401395903	3.11630097074625	2.27005995924012	4.13777399926441	2.82187845075432	2.80053787538984	2.77678081497255	4.07225858790976	3.12711006978449	3.89869818680236	2.93742900912054	4.36592656104322	4.04427054238937	3.53619557562603	3.71298206472778	3.07907135665916	3.48335189334852	3.62798838030282	3.54073385006304	3.7267992367187	3.56209377572651	T08A9.6	T08A9.6
WBGene00165130	0	0	0	0	0	0	0	0	0	0	0	0	0	0	0	0	0	0	0	0	0	0	0	0	21ur-14035	21ur-14035
WBGene00016734	1.28464229788788	1.98491977921921	0.904854709575256	1.68411757872024	1.11195753574354	1.76664247462437	0.576477064794043	0.690661429022597	0.745918120288963	0.60447298100242	1.0957516970963	1.07387952604645	0.840618511633479	0.7916928559752	1.08486004803934	1.30269207145182	0.823026495280674	0.781092269400305	1.2246162522918	0.666436667376895	0.926347935736265	0.795488621795074	1.06951970659819	1.58748733360049	C46H11.10	C46H11.10
WBGene00018600	0.676012593376163	0.955374581863342	0.399422101313789	0.674964807371288	0.531946659887028	0.802114496161078	0.349895190295328	0.299428480452138	0.0517415034144104	0.167719967968277	0.209677595267577	0.110356946599453	0.349863056602385	0.219666891024105	0.111485357049426	0.103271765825356	0.051900198325958	0.103202667385553	0.174250199856615	0.19261740533047	0.257028934281752	0.254677018136993	0.247295049530332	0.484519021396093	F48C1.8	F48C1.8
WBGene00005765	0	0	0	0	0	0	0	0	0	0	0	0	0	0	0	0	0	0	0	0	0	0	0	0	srw-18	srw-18
WBGene00047790	0	0	0	0	0	0	0	0	0	0	0	0	0	0	0	0	0	0	0	0	0	0	0	0	21ur-1579	21ur-1579
WBGene00015483	9.39605031772199	8.62691779999763	10.131134745914	8.64237472379445	8.69051496883452	8.46147602607355	13.0350244988293	11.7034503204682	14.6414227621322	14.8894554486917	12.764996004224	11.2597623822015	15.5656149770291	14.0841127929551	14.1584790061207	15.5347039463832	12.3185984478153	15.365249230041	16.6239986255392	17.7884821963573	15.0270794732974	14.7587359106769	15.7792851358059	14.6636963139004	C05D11.5	C05D11.5
WBGene00201576	0	0	0	0	0	0	0	0	0	0	0	0	0	0	0	0	0	0	0	0	0	0	0	0	C49H3.15	C49H3.15
WBGene00000080	46.6510885549863	46.5831437686861	44.8960066505647	50.5517988936515	48.5708318050631	45.4914887684222	43.0233775795805	46.012561303831	42.9683886451131	45.5951784728025	45.2532249073096	43.9817638658871	46.4183971760376	46.3944413610055	49.4668588410741	45.6369131325529	49.3068141990052	46.0830995017274	49.9491346988985	44.8237875322069	47.6893962053682	47.7976600280385	50.9180506982954	48.3345137414353	adr-2	adr-2
WBGene00196135	0	0	0	0	0	0	0	0	0	0	0	0	0	0	0	0	0	0	0	0	0	0	0	0	Y50D7A.15	Y50D7A.15
WBGene00014850	0	0	0	0	0	0	0	0	0	0	0	0	0	0	0	0	0	0.586191150749943	0	0	0	0	0	0	WBGene00014850	VW02B12L.t2
WBGene00047551	0	0	0	0	0	0	0	0	0	0	0	0	0	0	0	0	0	0	0	0	0	0	0	0	21ur-2135	21ur-2135
WBGene00167013	0	0	0	0	0	0	0	0	0	0	0	0	0	0	0	0	0	0	0	0	0	0	0	0	21ur-5785	21ur-5785
WBGene00004911	0.623135793256825	0.693036563083279	0.813123042623082	0.412624154700492	0.612260510691457	0.537322973304859	0.479431814299806	0.902619401350093	0.623893689288973	0.704758334363966	0.517146285143706	0.559487356803014	0.751040861937702	0.797626096098784	0.763794823143382	0.806576075191793	0.796481911395338	0.848459369049451	0.668528910868352	0.91846719541433	0.6456725560439	0.709556877163922	0.700284855601494	1.14672854737857	snf-12	snf-12
WBGene00197793	0	0	0	0	0	0	0	0	0	0	0	0	0	0	0	0.144241876201972	0	0	0	0	0	0	0	0	T22B7.11	T22B7.11
WBGene00013855	0.694990593930591	0.639461167943965	0.812579816060714	0.659646064918044	0.72039655484971	0.777688505085847	0.642036275440018	0.790108469483768	0.870478195746638	0.88591322367709	0.717215915381468	0.670225179003509	0.810031155548561	0.770552937764441	0.696534569147639	0.738936772595518	0.681127912090016	0.65199056709795	0.830190485166925	0.879376970007214	0.68181636839869	0.794099844508104	0.756696511246193	0.716433488894021	ZC116.3	ZC116.3
WBGene00199660	0	0	0	0	0	0	0	0	0	0	0	0	0	0	0	0	0	0.325661750416635	0	0	0	0	0	0	E02H4.9	E02H4.9
WBGene00172629	0	0	0	0	0	0	0	0	0	0	0	0	0	0	0	0	0	0	0	0	0	0	0	0	21ur-11238	21ur-11238
WBGene00014602	0	0	0	0	0	0	0	0	0	0	0	0	0	0	0	0	0	0	0	0	0	0	0	0	Y73F8A.t1	Y73F8A.t1
WBGene00219635	0	0	0	0	0	0	0	0	0	0	0	0	0	0	0	0	0	0	0	0	0	0	0	0	linc-51	linc-51
WBGene00199791	0	0	0	0	0	0	0	0	0	0	0	0	0	0	0	0	0	0	0	0	0	0	0	0	F26A1.17	F26A1.17
WBGene00171886	0	0	0	0	0	0	0	0	0	0	0	0	0	0	0	0	0	0	0	0	0	0	0	0	21ur-9296	21ur-9296
WBGene00165789	0	0	0	0	0	0	0	0	0	0	0	0	0	0	0	0	0	0	0	0	0	0	0	0	21ur-13128	21ur-13128
WBGene00013308	295.662476448773	302.952931516782	300.205546167167	304.216998829761	299.291330968954	284.079958491391	298.764884054225	288.971389225141	306.419382662944	330.50056999817	314.961837009285	303.73689894201	284.270451290064	289.718358884746	277.588263904956	283.492894859475	289.562925860142	281.277205400174	313.342009157829	295.09554584828	286.826918503123	292.979502763347	309.67797982829	289.042085467751	nuo-3	nuo-3
WBGene00197567	0	0	0	0	0	0	0	0	0	0	0	0	0	0	0	0	0	0	0	0	0	0	0	0	C32C4.13	C32C4.13
WBGene00219323	0	0	0	0	0	0	0	0	0.159723771409702	0	0	0	0	0	0	0	0	0	0	0	0	0	0	0	nspd-12	nspd-12
WBGene00006481	86.902993330024	85.8364385806354	89.4028520330492	88.8183556770353	89.9641784622759	87.6403335916353	88.2838547940538	89.8716430981472	83.0809340209541	92.6876959878925	89.904941474366	83.4816488922576	92.8838520076015	90.4059567431748	90.5891929032206	87.1558499623383	94.8372933008646	92.2276624729457	94.8448154317337	85.4570348357486	88.0332477650799	92.4377962922759	95.2524429958222	88.4138962494553	plrg-1	plrg-1
WBGene00011986	107.403487380721	112.323218159486	109.764098993545	115.141505304365	105.59375442683	115.480939917284	90.9027944507488	98.8180152233934	90.8146651873954	96.103944496026	93.9353948034973	97.1858582762443	99.3213318108358	103.09324220412	100.689218614004	100.245216813129	100.935372733439	96.4821823982542	101.034423327591	95.2863036657322	101.282982100335	95.3181245847808	99.2466905745191	93.6251985305359	T24D1.3	T24D1.3
WBGene00198273	0	0	0	0	0	0	0	0	0	0	0	0	0	0	0	0	0	0	0	0	0	0	0	0	C41A3.9	C41A3.9
WBGene00170181	0	0	0	0	0	0	0	0	0	0	0	0	0	0	0	0	0	0	0	0	0	0	0	0	21ur-5830	21ur-5830
WBGene00010835	0.823760049423782	0.21186338983539	0.430224564246964	0.695947375696649	0.64618181280672	0.485317390990938	0.251252172045191	0.401357821585403	0.325101481630366	0.11709063643803	0.175659106359858	0.416035922578467	0.317525664940021	0.391058904817249	0.210144965057768	0.324437848389391	0.108699530417198	0.583597384596182	0.291959036927898	0.258186870153881	0.28710409965002	0.355596229847129	0.258966792281026	0.184504427563007	M03B6.3	M03B6.3
WBGene00170541	0	0	0	0	0	0	0	0	0	0	0	0	0	0	0	0	0	0	0	0	0	0	0	0	21ur-6873	21ur-6873
WBGene00016523	6.31127990991285	6.27014746584261	5.06410164165697	7.43852012299429	8.7001776034023	6.10179956008249	14.829486458078	15.2612280161874	15.6129986552983	20.6265610606701	17.2132200864977	14.4114348300321	13.8987264271685	11.5580088286165	11.0251054882093	14.3372561323076	9.47549335151061	14.3930862907352	23.3075200361782	22.0767063280909	22.105253315297	21.4186404122475	23.2538306247347	24.7395726947586	C39B5.5	C39B5.5
WBGene00000370	43.864237048348	45.7860540399592	43.5632765469358	37.7438843604232	37.8852702117754	44.6117998019846	31.36781447094	29.6275337511224	34.921411330892	34.3457470230315	35.134663522781	33.9841048189005	31.4749180091972	29.9842302598527	28.0973588011696	30.3585101065564	25.4752856803907	30.0977361586058	32.8184446603239	33.8691983982947	30.1101078801714	26.472016107647	36.6844284413583	33.2177600272492	ccg-1	ccg-1
WBGene00007774	16.723698172679	14.636725319978	15.0277823630692	15.402307590405	14.7552305179082	15.0930203115893	14.1860179414439	13.9534082347832	13.1133325802191	16.878675433068	15.1217929604147	14.3710612927413	14.5398194475867	13.9501273391627	14.2575941063319	14.4736193803761	14.9417078163414	14.2228695932474	13.6352274278479	13.4752443558046	13.1333153191944	14.9960950158664	13.6227537497271	13.2982040389206	C27C12.4	C27C12.4
WBGene00195034	272.273290335796	294.468925532208	277.10764183147	243.29885287245	201.682256629568	299.937347264499	204.418767175968	155.618969860585	204.989488227211	152.42390688957	131.750916986382	206.853060706014	223.562493168924	236.284691330078	182.847134096764	167.176334518086	247.626226252811	250.596716945601	330.326103868185	277.345949587237	275.560720443467	388.76446818612	396.809636476371	275.832274162419	F40G9.20	F40G9.20
WBGene00048057	0	0	0	0	0	0	0	0	0	0	0	0	0	0	0	0	0	0	0	0	0	0	0	0	21ur-1189	21ur-1189
WBGene00006722	46.2703077761162	48.9101768534271	44.6204333776137	51.785941330856	49.5045298166015	47.7584311683939	40.9720506270837	44.3787077010146	38.9007144305136	45.2237492391226	42.1770061449046	42.0790618836507	48.612830373015	46.434137185443	40.7681232212069	45.5510739138706	46.3991709837983	44.6313047457842	46.9689100657756	43.8180002489729	45.7725964584889	44.3479298080776	48.9225265874899	47.2542196764226	ubh-2	ubh-2
WBGene00171034	0	0	0	0	0	0	0	0	0	0	0	0	0	0	0	0	0	0	0	0	0	0	0	0	21ur-5850	21ur-5850
WBGene00198122	0	0	0	0.460793281955398	0	0	0	0	0	0	0	0.244854475267535	0	0	0	0.229134230425008	0	0	0.193308815465933	0	0	0	0.182895297048475	0	F58F12.9	F58F12.9
WBGene00199883	0	0	0.135042710444186	0	0.25178808567986	0	0	0.425188442242036	0	0.264624838349948	0	0.130589053476019	0	0.129969577189262	0	0	0	0.122123156406238	0	0.0911722385230891	0.202767270377827	0.200911869863628	0	0	F10C2.12	F10C2.12
WBGene00048950	0	0	0	0	0	0	0	0	0	0	0	0	0	0	0	0	0	0	0	0	0	0	0	0	21ur-2340	21ur-2340
WBGene00197603	0	0	0	0	0	0	0	0	0	0	0	0	0	0	0	0	0	0	0	0	0	0	0	0	T19C4.21	T19C4.21
WBGene00016349	0.554754055288907	0.468275071910006	0.316970665101268	0.0721045722375196	0.55405691225397	0.371312985997956	0.277667437076837	0.374248995616462	0.574849368007533	0.310562157476712	0.582380802503589	0.804607371050288	0.404894490933485	0.381328832829131	0.50318329856538	0.501966431444516	0.468497633788354	0.250815284550709	0.574727431800914	0.561745821707053	0.684153626213694	0.442104359113117	0.400670381798126	0.397609296953629	C33E10.8	C33E10.8
WBGene00015461	44.3369698947571	42.0345081509002	43.6490803909779	42.2944243983451	42.319689420733	40.7847161160573	41.1937260270804	43.4079054521958	40.0025827243586	38.2048150498848	43.271230598149	43.2976188157041	42.8212277418529	42.7188113883685	42.5653406558111	43.2564464498428	46.9010453041252	42.2099733251505	43.3061115215875	43.4570692222903	42.3820814939767	44.0434735946858	45.6254432324215	45.2554757028753	C05C8.2	krr-1
WBGene00268209	0.491645522455391	0	1.36944720450442	0.830725916764662	1.06389331977406	0.178247665813573	0.399880217480375	0	1.03483006828821	1.11813311978851	0.838710381070309	0.220713893198905	0.932968150939693	0.878667564096419	0.445941428197704	0.619630594952133	0.415201586607664	0.412810669542213	0.174250199856615	0.308187848528752	0.685410491418006	0.339569357515991	0.824316831767774	0.176188735053125	T04B8.6	T04B8.6
WBGene00007969	202.410524465156	202.974338914035	205.071508320562	211.790491782017	209.241694833649	194.656480348851	229.310339138145	224.273310301784	220.982535503305	233.431593338314	227.323493249872	208.508302007874	238.597954962041	235.480940850171	233.293516826774	237.615127055981	247.256792411428	237.962123792288	229.494643654123	230.915262939681	232.103701286455	225.509443291689	224.69084840877	228.768455370366	acs-19	acs-19
WBGene00045398	0	0	0.305757080250987	0	0	0	0	0	0	0	0	0.147836664312474	0	0	0	0.138345195728307	0	0	0	0	0	0	0.110427349161343	0	Y71F9AM.8	Y71F9AM.8
WBGene00022369	167.810819314072	174.777620161295	177.107216259949	156.926696733618	152.116924599737	170.462506193181	154.99299554508	157.452595017754	146.557310906862	134.653331206531	144.773558960346	163.15783784654	166.477625789252	172.30966637361	168.65067984793	166.642275504095	174.005894735513	167.640453042746	155.64333626784	152.511868614056	152.046207503989	157.631299628462	156.101136030873	156.089348629489	Y92H12BR.3	Y92H12BR.3
WBGene00047416	0	0	0	0	0	0	0	0	0	0	0	0	0	0	0	0	0	0	0	0	0	0	0	0	21ur-2042	21ur-2042
WBGene00022789	0.41711537882169	0.358996259439911	0.15946936753484	0.31093829710205	0.23361781145554	0.39140982286898	0.219521871967319	0.406459429322284	0.289209303058616	0.178565964022458	0.439497602451675	0.572780478226587	0.256085330090405	0.219255144274294	0.311573884462407	0.268003298566457	0.0828846653677904	0.370833202208258	0.260885374199572	0.369132212202198	0.530197454877354	0.355879507068657	0.345564122633295	0.545161301572532	lron-2	lron-2
WBGene00044043	0.321886771361675	0.294351185058185	0.0996216716391536	0.271943576235973	0.371490618216187	0.233402168964904	0.0872689409050408	0.10455453497755	0.361342302533424	0.097607522342194	0	0	0	0.191758392574321	0	0.270453517878698	0.181225282679165	0.0900908530865691	0.228167782189297	0.201774626239623	0.0747912062869033	0.148213674489561	0.215876416188364	0.153804100681621	Y46G5A.38	Y46G5A.38
WBGene00199019	0	0	0	0	0	0	0	0	0	0	0	0	0	0	0	0	0	0	0	0	0	0	0	0	W04D2.11	W04D2.11
WBGene00018084	3.61839113172962	4.7686487378803	2.2726700050363	3.14688094993931	3.7768212851979	3.00955967462063	3.63549636745877	1.86668096594065	3.58404560236404	4.35662843624915	3.81255237248729	3.057694910658	3.63516249055161	2.85299071878868	2.89590012823509	3.0402200329562	3.14565836195136	3.66369469218714	3.54556656659466	3.4689924901468	2.15131128327694	3.30769541848656	4.49654779085031	4.34777933390241	F36A4.5	F36A4.5
WBGene00197739	0	0	0	0	0	0	0	0	0	0	0	0	0	0	0	0	0	0	0	0	0	0	0	0	F29F11.10	F29F11.10
WBGene00195021	0	0	0	0	0	0	0	0	0	0	0	0	0	0	0	0	0	0	0	0	0	0	0	0	K08F11.7	K08F11.7
WBGene00167219	0	0	0	0	0	0	0	0	0	0	0	0	0	0	0	0	0	0	0	0	0	0	0	0	21ur-6750	21ur-6750
WBGene00048279	0	0	0	0	0	0	0	0	0	0	0	0	0	0	0	0	0	0	0	0	0	0	0	0	21ur-4424	21ur-4424
WBGene00049954	0	0	0	0	0	0	0	0	0	0	0	0	0	0	0	0	0	0	0	0	0	0	0	0	21ur-321	21ur-321
WBGene00012106	54.1964736342404	52.155318018457	46.6004983373391	54.7663343824567	52.6908712349394	49.4657162117161	45.1669167644384	44.2991231428366	42.0224585923939	46.0126631783406	45.8953283473519	47.1119786121561	53.7458065995901	51.0651988080913	54.0034595645796	54.4195014763274	53.664253526019	47.6085639703128	42.2822461577684	45.3090176651832	44.4881303317812	46.5406688553386	44.6692122729742	43.709785144189	T27F6.7	T27F6.7
WBGene00000637	0.220696514821914	0.454088656401668	0.256140019809836	0.186453762140014	0.191029949093255	0.360064041480105	0.224379574086722	0.0537646080811848	0.650339992336236	0.451730493284421	0.423553161357161	0.743077859610645	0.209401703003324	0.246517638504396	0.200180240687273	0.278148191200852	0.0931906616938171	0.0926540280426675	0.234659384000795	0.41503063268677	0.153838181951565	0.152430501898643	0.518042738109906	0.434994948608505	col-61	col-61
WBGene00197208	0	0	0	0.675361146072034	0	0	0	0	0.336517258847921	0	0	0	0	0	0	0	0	0	0	0.250549663116886	0.278611516549686	0.276062111263	0.536120565394003	0	ZK1128.9	ZK1128.9
WBGene00201154	0	0	0	0	0	0	0	0	0	0	0	0	0	0	0	0	0	0	0	0	0	0	0	0	B0212.8	B0212.8
WBGene00166269	0	0	0	0	0	0	0	0	0	0	0	0	0	0	0	0	2.10566518922458	0	0	0	0	0	0	0	21ur-14438	21ur-14438
WBGene00044195	0	0	0.21898817909868	0.199261959764497	0	0	0	0	0	0	0	0	0.223786279448372	0	0.213931360824574	0	0	0.198037550929035	0.167186002565131	0	0.164405894900941	0.651606064422577	0.158179716366249	0.169045948496917	F49A5.10	F49A5.10
WBGene00048416	0	0	0	0	0	0	0	0	0	0	0	0	0	0	0	0	0	0	0	0	0	0	0	0	21ur-1714	21ur-1714
WBGene00171561	0	0	0	0	0	0	0	0	0	0	0	0	0	0	0	0	0	0	0	0	0	0	0	0	21ur-8593	21ur-8593
WBGene00194742	1.39893792744463	0.456880974263341	0.834996911906799	1.60398272192108	1.1243971765093	0.289822540597642	1.21910047218492	0.973713989867259	1.00955177654376	1.18172160637191	0.767083874289973	0.628023692289251	1.42215326443336	1.07150491117865	0.362540168725614	1.25936370920615	0.843873453696874	0.75511264648132	0.920799243135434	0.751648989350658	0.9751403079239	0.828186333789	1.47433155483351	1.86208628764161	F37C12.21	F37C12.21
WBGene00199974	0	0	0	0	0	0	0	0	0	0	0	0	0	0	0	0	0	0	0	0	0	0	0	0	C14F11.25	C14F11.25
WBGene00197329	0	0	0	0	0	0	0	0	0	0	0	0	0	0	0	0	0	0	0	0	0	0	0	0	K06G5.6	K06G5.6
WBGene00015870	0	0	0	0	0	0	0	0	0	0	0	0	0	0	0	0	0	0	0	0	0	0	0	0	C17A2.2	C17A2.2
WBGene00174569	0	0	0	0	0	0	0	0	0	0	0	0	0	0	0	0	0	0	0	0	0	0	0	0	21ur-11793	21ur-11793
WBGene00005340	0	0	0	0	0	0	0	0	0	0	0	0	0	0	0	0	0	0	0	0	0	0	0	0	srh-122	srh-122
WBGene00166291	0	0	0	0	0	0	0	0	0	0	0	0	0	0	0	0	0	0	0	0	0	0	0	0	21ur-11642	21ur-11642
WBGene00019607	85.311093954684	84.3079310904872	90.2108588993101	101.914762429722	92.2065334455211	85.3433689428396	90.1307603119613	92.0386360749787	86.362367815413	100.60306354511	92.4990000174703	90.3766311470241	90.1530743526024	96.4015725979664	85.466500767352	92.9178810275204	88.2473389432353	88.7814291356729	101.187166164581	100.517392971706	98.2459864791876	104.049832603943	104.061117286201	99.1585644273769	K10B2.4	K10B2.4
WBGene00001725	6.66043458726879	2.05032529911226	0.214299515314451	2.59065643658551	2.7113200662	3.22765216024515	3.99590631680562	5.71915939942689	2.63725269922064	1.85970604281198	3.76865108572241	4.73673141071706	2.12737888825732	3.29998321931426	2.72156256384008	3.40757807664797	3.3136381031941	3.57141019112449	6.77798164051834	1.79818294114808	7.58461955947287	7.42412375541416	9.48659938746145	4.37198810123953	grl-16	grl-16
WBGene00011036	81.3722706169807	83.7865072926189	83.8287948977309	89.1385781031383	83.6106524953167	84.1645451567502	79.9069633215809	83.345473379329	72.7955485938124	79.1772975941086	83.0240018698272	84.304144590881	84.2596708368295	80.8504495325772	85.0577811466863	81.8031164364603	89.7497740876841	82.3704247088721	85.681948797957	80.1749773652242	85.439890168059	84.7736218400395	87.0925533906852	82.7127706685248	edc-3	edc-3
WBGene00044354	0.154911976749998	0.472200454662703	0.287664945324893	0.305377796325471	0.0893922197679976	0.187212785100054	0.545990296944358	0.150954476535634	0.0869502187555773	0.140924470127191	0.220223509822456	0.092725955130901	0.244973146141709	0.230715225779755	0.0936740869882751	0.0433863631573979	0.261650703986486	0.303501335447456	0.329425673693423	0.356057262871236	0.287953520063186	0.213988973819249	0.138524248652099	0.185050298650471	ZK418.11	ZK418.11
WBGene00005966	0	0	0	0	0	0.041493718927094	0.139630305448065	0	0	0	0.0488101943081901	0	0.0542956874727198	0	0.103809316072252	0.0961612508013147	0	0	0	0	0	0.0395236465305497	0.076756059089196	0.0820288536968646	srx-75	srx-75
WBGene00016375	33.8360703736477	33.8301207945128	38.5741631796399	36.5468438596282	37.4901646592037	32.1436312203936	30.5252121230303	37.9278524552099	33.9417913747807	41.0087326179122	33.610160792339	34.7062441508045	39.1653447473847	34.7808156870896	35.7895354498486	34.7721737656012	39.109824296794	35.1984410304605	40.9862126533904	34.7685051938357	38.1028312372567	38.7895493534256	39.4605018809863	38.7177447560454	C33H5.8	rpap-3
WBGene00198517	0	0	0	0	0	0	0	0	0	0	0	0	0	0	0	0	0	0	0	0	0	0	0	0	ZC53.14	ZC53.14
WBGene00021776	1.09621209163237	1.06140427321474	0.658582676550463	1.30747256357788	1.11630185769396	0.794870440777029	0.944052188312658	0.691193034186562	1.14009726488994	1.05589221213526	1.4300425155072	1.50531224203884	0.734195379865103	1.03719564062367	1.52070420527025	0.92105188190545	1.19805088352433	0.595575984444215	1.18842069803687	0.970108547831884	0.898968193793321	1.06889073622029	1.51361625143565	1.01677390696914	Y51H7BR.4	Y51H7BR.4
WBGene00001210	0.91099023278499	1.19008598432804	1.53055864032847	1.4293372391392	0.638335991864433	1.50986258100909	1.05850645803629	0.97226188946812	1.60703022369463	1.34175974374622	1.03605400014568	1.20743482749989	1.11132970920757	1.473060328044	1.02304209998297	1.49440319959044	1.06242758926079	1.05630965441684	1.59900183397835	2.36579495488248	1.75384449274607	1.7377961237583	2.4147634248256	2.1142648206375	egl-46	egl-46
WBGene00012607	0.763268923345469	0.837570718999384	0.708678946937419	0.601852449900929	0.70471300948299	0.774831690169205	1.90380290129869	1.88421700352156	1.8850199028177	1.99047254502293	2.1701325457723	2.33004375298319	1.25529096693489	1.22770096237087	1.292320057226	0.769570359911396	0.902427938239106	1.06813256331987	1.00993993386283	1.37157070198	1.06408480081658	1.15978280562677	1.50155439209477	1.6776455063659	Y38F1A.4	Y38F1A.4
WBGene00046810	0	0	0	0	0	0	0	0	0	0	0	0	0	0	0	0	0	0	0	0	0	0	0	0	21ur-1048	21ur-1048
WBGene00200774	0	0	0	0	0	0	0	0	0	0	0	0	0	0	0	0	0	0	0	0	0	0	0	0	W02B12.18	W02B12.18
WBGene00019955	8.83661618508928	6.67360783632618	8.57198061257805	7.57697366399204	7.11602599830737	6.82190184980209	8.7248424277456	7.23998455807598	8.92039158613579	9.03857130484961	10.1247342601498	8.96031691860644	8.09238243768471	7.2678201853945	8.33416228340772	8.01565791471664	5.53201207143889	7.86263949053765	8.44520930841595	8.46041629015265	7.2015579655601	6.61946412548174	7.51851699705569	6.58555324799324	R08C7.12	R08C7.12
WBGene00006887	8.37880748068596	8.34282236248921	8.13192792192477	7.23909200578495	8.13695982492594	8.24535836226616	7.76472178079888	7.35397015798604	8.000704865294	7.03797311920408	7.28376826270323	7.66714654643144	7.68684345994813	7.80034864156798	7.87794632041205	8.52402333646864	7.9389506604609	8.01580037476574	7.49134982444615	7.51236878112189	6.60364441749031	7.71273054926723	6.82346814391277	7.83624818069985	vav-1	vav-1
WBGene00165075	0	0	0	0	0	0	0	0	0	0	0	0	0	0	0	0	0	0	0	0	0	0	0	0	21ur-13468	21ur-13468
WBGene00017670	0	0	0	0	0	0	0	0	0	0	0	0	0	0	0	0	0	0	0	0	0	0	0	0	F21E9.6	F21E9.6
WBGene00012173	0.190227967816527	0.173955044878467	0.353245237129206	0.160712643297796	0.617463970332081	0.413806570226605	0.386805115001452	0.370736516396326	0.160158986045695	0.389366247163411	0.52733629545497	0.555092434393977	0.270738714101028	0.254981186856318	0.215680118542486	0.359622116416361	0.200812756465559	0.199656386495212	0.337105291275741	0.476977378649403	0.397799549515083	0.328466272256612	0.414629120284281	0.545368945559536	W01B6.6	W01B6.6
WBGene00010538	1.68601872369765	1.79875429008723	1.65240096500578	2.05749558454503	1.13507330217039	1.08670491072032	1.52369385193774	1.91677079508038	1.97154565782995	0.937311592008761	3.5153817940031	3.86861310476364	1.06648774320298	1.17181872814648	2.03904524234943	1.25921351675425	1.10745181687304	0.86513005253793	0.531166977738233	1.11559590607859	0.91408501136337	1.03510945475357	1.75893580846619	0.805614323427168	ttr-3	ttr-3
WBGene00198516	0	0	0	0	0	0	0	0	0	0	0	0	0	0	0	0	0	0	0	0	0	0	0	0	F08F1.15	F08F1.15
WBGene00050257	0	0	0	0	0	0	0	0	0	0	0	0	0	0	0	0	0	0	0	0	0	0	0	0	21ur-2268	21ur-2268
WBGene00047544	0	0	0	0	0	0	0	0	0	0	0	0	0	0	0	0	0	0	0	0	0	0	0	0	21ur-4147	21ur-4147
WBGene00049339	0	0	0	0	0	0	0	0	0	0	0	0	0	0	0	0	0	0	0	0	0	0	0	0	21ur-1616	21ur-1616
WBGene00269391	0	0	0	0	0	0	0	0	0	0	0	0	0	0	0	0	0	0	0	0	0	0	0	0	F54F2.14	F54F2.14
WBGene00013348	14.7459609262763	14.368758987451	11.5815022585928	11.8453231483271	12.3871368467432	15.2848607837257	9.63423321755002	8.52732499122533	8.18175063963492	6.99313284725348	8.28894449325096	11.5034124668626	13.9912917649578	11.7512659264751	13.1997427451705	13.6084152363218	12.0448715117694	13.1121704773014	12.4745766346104	12.6075294932759	11.2898120071865	14.5925463374635	15.3692845741344	12.8559209696243	fbxa-106	fbxa-106
WBGene00012352	8.64374018584818	9.18721693588693	10.0844340383558	9.27162282102133	9.26414762955197	8.0724470123592	8.07942945028898	8.2906233854627	8.38239187553768	9.20125950459673	8.45361347143188	9.73153689775484	9.61836136941111	9.56405341563852	8.64064513629488	9.37291690367741	9.32534868590039	8.54967646404951	8.21219956593044	9.19129637107443	8.01254935321888	8.81442222495916	9.1811226037817	8.53061084610285	dkf-1	dkf-1
WBGene00200237	0	0	0	0	0	0	0	0	0	0	0	0	0	0	0	0	0	0	0	0	0	0	0	0	Y57G11A.225	Y57G11A.225
WBGene00199504	0	0	0	0	0	0.100176128808156	0	0	0	0	0	0	0	0	0	0	0	0	0	0	0	0	0.092654081882077	0	Y49G5B.4	Y49G5B.4
WBGene00011641	39.5103707306267	41.9508948882314	39.6951233268965	53.5703896232918	44.802109373953	38.3150716514864	42.7825974880895	48.9161749148178	47.117047210161	53.2041590132029	45.0710647442141	43.8851103562071	50.0223927121088	40.564816660355	47.6016904565029	51.5615082923357	53.7524164130036	53.0395433419386	57.4606020284056	52.0936423414494	51.9846914743887	52.7531900504314	55.9760285278635	54.1404544867259	T09A5.15	T09A5.15
WBGene00006278	0	0.0445820540994396	0	0	0	0.0707015881159982	0	0	0	0	0	0	0	0	0.0442204488855265	0	0	0	0	0	0.033983341404105	0.0336723804240717	0	0	str-252	str-252
WBGene00046558	0	0	0	0	0	0	0	0	0	0	0	0	0	0	0	0	0	0	0	0	0	0	0	0	21ur-1746	21ur-1746
WBGene00021364	12.4964792700475	8.68488206160538	4.64108599139923	7.07356178887142	5.62466940802742	11.4172096780541	3.86232754210758	5.35798323398079	6.10228671295109	4.09252733295385	5.22292377519739	5.38562969944059	10.9083794068104	12.7301943862704	15.415311804333	12.704645444472	6.01546833293991	11.6468766825615	9.3009683049957	8.85175814586937	8.79787344980642	11.2203765031238	10.1408676396901	13.8827472262027	Y37E11AL.9	Y37E11AL.9
WBGene00047418	0	0	0	0	0	0	0	0	0	0	0	0	0	0	0	0	0	0	0	0	0	0	0	0	21ur-160	21ur-160
WBGene00171268	0	0	0	0	0	0	0	0	0	0	0	0	0	0	0	0	0	0	0	0	0	0	0	0	21ur-12569	21ur-12569
WBGene00200594	0	0	0	0	0	0	0	0	0	0	0	0	0	0	0	0	0	0	0	0	0	0	0	0	B0350.76	B0350.76
WBGene00046014	0	0	0	0	0	0	0	0	0	0	0	0	0	0	0	0	0	0	0	0	0	0	0	0	21ur-2448	21ur-2448
WBGene00174719	0	0	0	0	0	0	0	0	0	0	0	0	0	0	0	0	0	0	0	0	0	0	0	0	21ur-9120	21ur-9120
WBGene00003719	1.06615889880881	0.938845609858786	0.403294972367252	0.76729379076736	0.922843209957857	0.687181046484906	0.449639068071824	0.654136064987748	0.897633140682577	0.646594627642407	0.538899882859656	0.815442958357041	0.674396661143058	0.882146451510828	0.752147816111739	1.06168982785162	0.600257497380763	1.06097945837094	0.979664585166717	0.742579318287603	0.7156491895688	0.900012448710369	0.635581846756691	0.849054311455103	nhr-129	nhr-129
WBGene00017877	0.0428830861109739	0	0	0	0	0	0.0348789870283865	0	0.108313908867513	0	0	0	0	0	0	0	0	0	0.030397455011842	0	0	0.0296184574737535	0	0	F28A10.9	F28A10.9
WBGene00047323	0	0	0	0	0	0	0	0	0	0	0	0	0	0	0	0	0	0	0	0	0	0	0	0	21ur-953	21ur-953
WBGene00009938	2.64359559020598	2.80736244250933	1.02931577341822	1.72910052381961	1.91916651625691	2.53523919470673	1.9420892647011	1.24648077530239	1.5077507802779	0.698195827568267	1.81845797198673	1.68447117838774	2.0228238614633	1.82888786142545	2.01109416071571	1.5046729919766	0.432107188668236	0.859237843118809	2.35748601011222	1.6036810684843	1.72385203806556	2.0025743380544	2.45925663262575	3.4838883261889	F52F12.5	F52F12.5
WBGene00003507	27.3183903346952	28.7615459999645	28.5072998592132	31.1272715865523	31.4245359107084	29.4524695775759	31.5506177885295	32.2248082541333	31.3731113105793	32.3726404077534	31.8607984877669	29.9607746029878	33.1393169380835	32.4953684295166	32.4950477547222	31.3845732181219	34.1002117714928	31.7659935668126	35.0556910939227	30.6438864857467	33.5122794119875	31.9849857812645	32.6650163479162	32.1608949933299	mut-14	mut-14
WBGene00172281	0	0	0	0	0	0	0	0	0	0	0	0	0	0	0	0	0	0	0	0	0	0	0	0	21ur-6721	21ur-6721
WBGene00168625	0	0	0	0	0	0	0	0	0	0	0	0	0	0	0	0	0	0	0	0	0	0	0	0	21ur-10985	21ur-10985
WBGene00045359	0.902762898991365	0	0	0.762692328753763	0	0	0	0	0	0	0	0	0	0	0	0	0	0	0	0	0.629277735655325	0.6235195961285	0	0	mir-799	mir-799
WBGene00002137	16.33907184623	15.6674075835173	15.4808738453335	17.8639221582326	15.8789262014545	17.483492718399	18.4216167546845	18.079840544817	21.953924028144	22.9228890299309	19.6039347849934	19.8853881909213	17.2870882365258	16.1315791256776	17.5112977586685	16.8180502024957	17.7158199719118	18.5962475996091	19.9054083054082	18.1529529662732	17.9140756830211	16.6533972897337	19.8700486804587	19.2582864837517	inx-15	inx-15
WBGene00172434	0	0	0	0	0	0	0	0	0	0	0	0	0	0	0	0	0	0	0	0	0	0	0	0	21ur-7569	21ur-7569
WBGene00049110	0	0	0	0	0	0	0	0	0	0	0	0	0	0	0	0	0	0	0	0	0	0	0	0	21ur-4036	21ur-4036
WBGene00196298	0	0	0	0	0	0	0	0.344747385601651	0	0	0.301765728324284	0	0	0	0	0	0	0	0	0	0	0	0	0	C52A11.5	C52A11.5
WBGene00174733	0	0	0	0	0	0	0	0	0	0	0	0	0	0	0	0	0	0	0	0	0	0	0	0	21ur-15234	21ur-15234
WBGene00197077	0	0	0	0	0	0	0	0	0	0	0	0	0	0	0	0	0	0	0	0	0	0	0	0	F14H12.12	F14H12.12
WBGene00000147	37.0944537242228	37.2698683652116	34.9712784757914	40.4192297893956	38.2004376312114	38.587462673631	33.303920401625	36.7955992523354	32.6724331533219	36.4273755679547	34.6825025087692	34.8854245307599	37.5424350220092	38.6296498087322	39.7714138592345	37.8402382495882	41.648565690957	38.4937513162769	39.8458454287925	35.862736657202	38.3545065657459	38.5290937357006	41.5585956715706	38.7552806938245	aph-1	aph-1
WBGene00017469	0.775707379874062	0.443343760211094	0.900284736294573	0.491512834085758	0.419646809466433	0.843705618184245	0.552056855799295	0.472431602491152	1.06127572558891	1.05849935339979	0.4962369754666	0.696474951872101	0.920010259954419	1.90622046544251	1.14334427285134	0.651759588764466	0.327547918323824	1.05840068885406	1.92449665174973	1.3979743240207	1.21660362226696	1.54032433562115	1.0404710232091	1.11194668344639	F14F9.6	F14F9.6
WBGene00194816	0.656260943581905	0.514389895464259	0.348185323258062	0.23761587323752	0.568044741193596	0.407879170832133	0.64814962734845	0.502460827000437	0.631459422153306	0.383788932969486	0.399832836096634	0.589229032693944	0.266860630461264	0.544545766558412	0.21259069876032	0.472627812801448	0.277110817203235	0.551030177517851	0.564870164441185	0.470145115392116	0.686177513006433	0.615146459206452	0.691629126886981	0.436765091640199	ZK616.61	ZK616.61
WBGene00013876	7.33968158274878	7.61024520839175	6.11716648634591	7.2750409548455	6.90332897162	7.41734574926878	6.0167407557312	6.64532929596825	6.56877232088906	6.67695784180995	7.09848918548249	6.69377002585686	10.0896489436061	7.84981817196073	7.70577928162159	7.91499434368768	7.71147582543837	8.00674998954806	6.92327201350836	6.81074735457248	7.37213453227993	7.58409045180582	7.75185364973668	7.78730872678513	ceh-74	ceh-74
WBGene00010580	0.200999033172742	0.367609413457183	0.404350534151497	0.424531238653726	0.347960502283108	0.412946127902078	0.163482699277005	0.293796236482021	0.112818326062899	0.15237514684258	0.20001874251053	0.240624743449094	0.635707665227622	0.419095757539271	0.303856443397668	0.562940143846468	0.226328695962719	0.281281742202468	0.569908523139486	0.167994911674022	0.280215805512544	0.370202293798623	0.359471754659574	0.336145110638783	K05C4.3	K05C4.3
WBGene00197230	0	0	0	0	0	0	0	0	0	0	0	0	0	0	0	0	0	0	0	0	0	0	0	0	F58G1.11	F58G1.11
WBGene00171446	0	0	0	0	0	0	0	0	0	0	0	0	0	0	0	0	0	0	0	0	0	0	0	0	21ur-13160	21ur-13160
WBGene00185078	37.5739188986064	39.5107091924067	34.1139678315239	30.8247046315396	33.0217919703366	36.34225850455	33.0597792269609	34.4309075967145	29.3173177683842	22.5933969564308	29.8652155283872	38.1613781698136	38.9306053032546	36.6075679515965	38.0290454492682	38.507996240815	36.4347005969251	40.2558531703888	39.7469392308632	37.677094755923	37.4797203925763	42.4862289107706	42.0703900888032	41.611342192724	F40G9.17	F40G9.17
WBGene00021230	0	0	0.0329149463506479	0	0	0	0	0	0.0298468252600391	0.0322494725138732	0	0	0.0672722464963285	0.031678434521418	0.0321548829404573	0.0297858986063653	0	0.0297659690631318	0	0.0444441514804497	0.0247109740473993	0.0734545766596879	0.0713254509816666	0.101633583117984	Y19D10B.1	Y19D10B.1
WBGene00046383	0	0	0	0	0	0	0	0	0	0	0	0	0	0	0	0	0	0	0	0	0	0	0	0	21ur-3174	21ur-3174
WBGene00173596	0	0	0	0	0	0	0	0	0	0	0	0	0	0	0	0	0	0	0	0	0	0	0	0	21ur-7247	21ur-7247
WBGene00199542	0	0	0	0	0	0	0	0	0	0	0	0	0	0	0	0	0	0	0	0	0	0	0	0	Y113G7A.19	Y113G7A.19
WBGene00045757	0	0	0	0	0	0	0	0	0	0	0	0	0	0	0	0	0	0	0	0	0	0	0	0	21ur-4437	21ur-4437
WBGene00050039	0	0	0	0	0	0	0	0	0	0	0	0	0	0	0	0	0	0	0	0	0	0	0	0	21ur-685	21ur-685
WBGene00016872	1.46206626573122	1.89407595985472	1.55546577474979	1.80135593643995	1.50281894070702	1.81109582961016	1.16439815508901	1.21694423259501	1.28225017187544	1.19150450775369	1.22110669355655	1.34007615085339	1.27163721794747	1.63312557724727	1.18800975592285	1.53555924054455	1.67203780296193	1.04859673563471	0.755692402519527	0.744652838199052	1.10407309525099	0.946705145954267	1.02140480027072	0.785930901912368	dop-4	dop-4
WBGene00167331	0	0	0	2.10648357465325	0	0	0	0	0	0	0	0	0	0	0	0	0	0	0	0	0	0	0	0	21ur-10338	21ur-10338
WBGene00048445	0	0	0	0	0	0	0	0	0	0	0	0	0	0	0	0	0	0	0	0	0	0	0	0	21ur-915	21ur-915
WBGene00005353	0	0.048218656699696	0	0.0445479910047515	0.0456413448362284	0.191171967866521	0.0428874553491036	0	0	0.0479682486434951	0	0.0946869269916753	0.0500307694235032	0	0.0478275549879713	0	0	0.0885485121978766	0.149507724348274	0	0	0.109257210197743	0	0.0377927498150207	srh-136	srh-136
WBGene00044782	0	0	0	0	0	0	0	0	0	0	0	0	0	0	0	0	0	0	0	0	0	0	0	0	F41D3.13	F41D3.13
WBGene00013880	40.2965045875774	43.5672144663012	41.2261061292746	45.2705630954366	42.3606612923021	40.5518343375557	43.9931494008344	43.0920005837596	42.2949425503187	45.3720579096575	41.5897096494909	40.8041394602647	40.1817961128923	40.1600630258539	40.7967399358434	41.3008934730303	43.6411420063843	40.2754442640435	43.8031926060466	42.5512249393179	42.8739818466018	42.2826906315475	46.4428266816023	44.0840210228796	mppb-1	mppb-1
WBGene00050121	0	0	0	0	0	0	0	0	0	0	0	0	0	2.22804989467306	0	0	0	0	0	0	0	0	0	0	21ur-3503	21ur-3503
WBGene00001250	9.17895584822186	7.84233415375324	9.45558172169655	7.98118728669005	7.04620017123293	10.0807437105507	9.67272637388948	10.0870041192161	10.0972401826294	9.02060869308077	9.42945500406783	8.51210029951171	8.00991658186803	8.8309463195775	9.17646459060957	7.4589569059657	7.04448066183962	8.01652965277033	8.66735878941302	8.06375576035306	9.01360841065349	8.14445046356971	8.62732211182979	8.1635241155133	elt-2	elt-2
WBGene00007043	33.7424452182266	33.9823464178837	34.1239223751228	38.4907921313148	38.4061713089535	33.4937358077614	31.4039358729344	32.9528586890208	30.1296392870417	35.1242989838235	32.9016737033994	32.9317973606097	34.0606211499378	32.8419930890453	32.7629274408587	34.9702093048926	37.2832754725159	33.6363055629048	35.7455301751284	30.0033666134748	32.3794434599085	33.4434847110115	33.919613812868	31.1891574614305	tag-179	algn-10
WBGene00047005	0	0	0	0	0	0	0	0	0	0	0	0	0	0	0	0	0	0	0	0	0	0	0	0	21ur-571	21ur-571
WBGene00195370	2.59637594090079	0	1.60711985983163	1.46235223364358	2.62192552030267	3.451522983481	1.40784274914578	2.95172141721744	1.82164301277181	1.57462713728895	1.47640753031385	2.33117649180331	2.87408163853529	3.09349076285186	0.785004332281909	2.54509426191083	1.82723012288083	1.81670811182834	2.76064159607547	1.08502498738222	1.20654904687632	0.597754323561207	2.32171220054924	2.79135376113091	F29B9.13	F29B9.13
WBGene00000935	141.617245726757	146.649476130016	146.578654287655	147.905617421296	153.242958665709	144.258405359303	132.446112334002	136.07738593502	124.678883816683	124.356395657331	131.673527945256	131.685712930624	138.536632856059	150.801265523083	143.241605438899	144.355255677741	159.019496660878	145.914783682407	149.039057806542	144.410231746064	155.249865549657	152.085542715353	137.99436383154	145.966039771747	daz-1	daz-1
WBGene00003576	66.6153942323785	68.8134508650161	69.588710642715	61.5137318638009	62.9760231889961	66.9089476368417	59.4437645387357	60.9065747630477	55.8548174868942	54.2162260435087	55.8851169753223	64.2169961187518	70.7752814325354	69.4731620560989	69.622897323851	62.950251066124	71.5374943082634	64.9337134659263	66.5937736311707	65.7127489216887	63.1742132232655	68.3521115378981	75.2877478279544	67.6293541095592	ndc-80	ndc-80
WBGene00185117	0.925092723348042	1.52272132482397	1.03071468042206	0.937869012036429	0.480443697056976	0.536632548668425	1.20387966534728	1.62262727074699	0.778865033729288	1.00987570819061	0.789069395618268	0.996722104269261	0.526648982730091	1.15732627037788	0.67127578944248	0.310910051177396	1.56250773758715	1.08745708177993	0	0.92783055458126	0.773811491194533	0.638942342322491	1.11675997632426	1.8565187559308	C45B11.9	C45B11.9
WBGene00014392	0.513335766093129	0	0	0	0	0	0	0	0	0	0	0	0	0	0	0	0	0	0	0	0	0	0	0	F54C8.8	F54C8.8
WBGene00169837	0	0	0	0	0	0	0	0	0	0	0	0	0	0	0	0	0	0	0	0	0	0	0	0	21ur-8605	21ur-8605
WBGene00197058	0	0	0	0	0	0	0	0	0	0	0	0	0	0	0	0	0	0	0	0	0	0	0	0	ZK617.10	ZK617.10
WBGene00235379	0	0	0	0	0	0	0	0	0	0	0	0	0	0	0	0	0	0	0	0	0	0	0	0	T28H11.31	T28H11.31
WBGene00005630	0.0550580947860139	0	0	0	0	0	0	0	0.0463551639422478	0	0	0	0	0	0.0499398129369669	0	0	0	0.0390276472864974	0	0.0383786631629956	0	0	0.0394618302484916	srj-51	srj-51
WBGene00007087	47.9071131829629	48.8827545980898	47.7150910236124	44.6002386485225	44.1717123149482	47.9792469600146	40.7324489636041	42.5013467574447	40.0624027465898	37.3088352340297	38.167362434036	45.1418950287473	49.7827773997558	48.3615192158563	49.9846662874751	48.534967524428	50.4666422306336	49.3166474820747	47.5905620429381	46.565376638274	46.9368681430155	50.9844874697144	54.2273265915577	52.3541563456007	B0001.2	B0001.2
WBGene00018852	6.34852893170602	6.49657311440967	4.77171702031419	4.67391245807878	4.57928677766489	5.32674418870942	4.08168727761867	4.91961684903603	3.56335249842429	3.87770115318804	4.20311572176387	5.21149848513997	6.68335397849105	5.29483450720227	6.49872091133034	5.38491900416831	5.02952476202199	5.6859187832558	3.12865630204447	3.08890701878457	2.90804791927553	3.02759803893804	3.56835905188341	3.81348920304361	F55A3.7	F55A3.7
WBGene00045540	0	0	0	0	0	0	0	0	0	0	0	0	0	0	0	0	0	0	0	0	0	0	0	0	21ur-2533	21ur-2533
WBGene00019814	5.02585278845106	4.26167090967313	4.53913194267892	3.51264407605791	4.19207388723536	4.80382125536841	2.71279995706909	2.89395274824423	2.96199789703227	2.20289786898648	2.37726090341329	4.10227393118384	5.28885479282697	4.28695464027409	4.60008428746873	4.64506670264728	4.3215746291939	5.14068155762384	4.01596533910377	3.75190468477215	3.82179148356113	4.57574153877896	4.84145875328319	3.92965450956184	R02C2.1	R02C2.1
WBGene00013244	6.61591583015332	6.00674776921384	5.61621669428528	4.55137335534285	3.96770755954003	6.03081994225562	5.72698486560228	5.43381619327368	5.33142956842636	3.31019879018978	4.03080575740018	4.24296563640495	6.27732632243268	6.16534384211878	6.12948102954597	6.51171358088686	5.58723434685945	5.9518505829755	4.62266279294706	4.91737633045109	5.00696075590013	4.60211485301342	5.48289728047125	5.52084539017097	Y56A3A.33	Y56A3A.33
WBGene00022383	2.12193776696108	1.99286176550529	1.97017404503456	1.8411543182621	1.83670169838759	3.53469221199862	5.08434775971624	2.57069025320486	3.76619206014026	3.91285357910657	4.30470629320424	4.53128281940885	3.80902385829979	4.45854015067655	3.69330351513356	4.72222308836467	2.51849549466949	3.12999108423436	3.25216145186936	5.50029233061528	5.75654725979548	4.04024307852816	5.53854235793673	5.38465966504637	Y95B8A.2	Y95B8A.2
WBGene00167656	0	0	0	0	0	0	0	0	0	0	0	0	0	0	0	0	0	0	0	0	0	0	0	0	21ur-14746	21ur-14746
WBGene00167328	0	0	0	0	0	0	0	0	0	0	0	0	0	0	0	0	0	0	0	0	0	0	0	0	21ur-12199	21ur-12199
WBGene00172541	0	0	0	0	0	0	0	0	0	0	0	0	0	0	0	0	0	0	1.76739488425995	0	0	0	0	0	21ur-6736	21ur-6736
WBGene00165844	0	0	0	0	0	0	0	0	0	0	0	0	0	0	0	0	0	0	0	0	0	0	0	0	21ur-12290	21ur-12290
WBGene00168903	0	0	0	0	0	0	0	0	0	0	0	0	0	0	0	0	0	0	0	0	0	0	0	0	21ur-9988	21ur-9988
WBGene00009836	0	0	0	0.025496342978512	0	0	0	0	0	0.027453873719303	0	0	0.0286343250936822	0	0	0	0	0.0506793502089288	0	0	0	0	0	0.0648902603452142	fbxa-185	fbxa-185
WBGene00172784	0	0	0	0	0	0	0	0	0	0	0	0	0	0	0	0	0	0	0	0	0	0	0	1.78705716982455	21ur-7760	21ur-7760
WBGene00018248	0.884650443784569	0.455047660955843	0.256680970221262	0.32698319479834	0.239291739294481	0.521190904580553	0.314794828016493	0.377147087099589	0.41895865700285	0.251491398643034	0.330125971007347	0.29785887593263	0.472148876808709	0.395261227354883	0.451356767610876	0.139367810691451	0.420243633329932	0.324973974808574	0.431117442728669	0.51988393666809	0.15416307779518	0.458257274451358	0.519136809362514	0.515170651913519	F40G9.14	F40G9.14
WBGene00019058	0.440372145849446	0.402700808265754	0.408876162825121	0.85570358835788	0.609881990544993	0.510906682163715	1.57597872086883	1.58775162620239	1.96504569233063	1.64249899665485	2.14103926336725	2.05603623302866	1.67133907611568	1.25925107587914	1.6376814518295	1.40602468055581	1.56198208317585	2.36645712666083	1.87293318264722	1.95993474907498	1.59621669532082	2.15950689390846	2.30365009974597	1.92533240920542	F58F9.4	F58F9.4
WBGene00009571	0.0446950474959447	0.0817432797316229	0.145244400477742	0	0.0580305447149485	0.0810216662788968	0.0363527470436704	0.0217766167601555	0.0752603686027788	0.0813187723482555	0.0953079978488988	0.060194698145156	0.106019108061329	0.0798788694633108	0	0.0187766846955192	0.0754911975650298	0.0187641213428279	0.0633637090387692	0.0560341542779549	0.0778875558429552	0.0154349707961814	0.0149875787594141	0.112120104124716	F40D4.12	F40D4.12
WBGene00017422	5.71444332508747	6.3193364399632	5.92268537176531	5.78213702027282	5.63647440532072	5.92628248305812	3.99930963700867	4.40296661001906	4.75522801684214	4.77533654991911	4.02405364623296	4.65347794620128	3.84582969072317	5.10641892104004	3.61620016013113	5.02466941845702	3.87196555734317	4.29600748170168	4.56876063355016	4.33183833794982	3.70539174294506	4.72703815643612	5.25847189077443	4.28621580072132	F13C5.1	F13C5.1
WBGene00047641	0	0	0	0	0	0	0	0	0	0	0	0	0	0	0	0	0	0	0	0	0	0	0	0	21ur-367	21ur-367
WBGene00019384	0.117137020450781	0	0	0	0.0337970584805181	0	0.0317578248781953	0	0	0	0	0.0350574640204078	0	0	0	0	0	0	0	0	0.0272170832721915	0.0269680362233057	0	0.0279852353216373	K04F1.1	K04F1.1
WBGene00046392	0	0	0	0	0	0	0	0	0	0	0	0	0	0	0	0	0	0	0	0	0	0	0	0	21ur-2453	21ur-2453
WBGene00008270	3.90339931539191	4.91088472849211	4.33983411341999	3.7178534885974	4.86359891996994	4.38077917134127	4.46903168980382	4.40936162325075	4.62607367564395	4.7496765857683	4.43220204583416	4.35296844920063	4.41133124644811	4.73222563099364	4.26217095796652	4.74196880286967	4.15733896334084	4.65529297069933	4.61738207654239	4.3793844487159	5.12983863519972	4.44753626450253	5.28572619162316	4.97168469040933	C53A5.13	C53A5.13
WBGene00050078	0	0	0	0	0	0	0	0	0	0	0	0	0	0	0	0	0	0	0	0	0	0	0	0	21ur-4811	21ur-4811
WBGene00012115	0.0370364266252868	0.101604511623975	0.137550134776041	0.140804737616079	0.168303972390782	0.147704431830664	0.128025311007642	0.0902256641362411	0.155910737078966	0.168461435554344	0.110567389759136	0.0831336149449457	0.0966376824779708	0.0827392533830846	0.1091787634553	0.101135108601383	0.0469166779561976	0.0699697660046351	0.203461373943984	0.17992611528164	0.212986310529494	0.166271892300933	0.173871815549532	0.112816871728977	T28B8.4	T28B8.4
WBGene00195365	0	0	0	0	0	0	0	0	0	0	0	0	0	0	0	0	0	0	0	0	0	0	0	0	F45E4.15	F45E4.15
WBGene00005769	0	0	0	0	0	0	0	0	0	0	0	0	0	0	0	0	0	0	0	0	0	0	0	0	srw-22	srw-22
WBGene00198345	0	0	0	0	0	0	0	0	0	0	0	0	0	0	0	0	0	0	0	0	0	0	0	0	Y73B3A.25	Y73B3A.25
WBGene00007324	17.8229509146145	16.2982986245681	19.4778215585295	18.3716930655833	15.0580757429388	21.8896262177118	11.9299769117353	11.3845244144285	12.6363874918529	12.2572156395318	12.874682441666	10.6427951725407	9.6286415805653	10.9733271685527	9.90077125275424	10.1028043747	8.06600085514041	9.59482258149337	10.5784628658882	10.2635588382995	10.1053395334878	10.1895694259827	10.8664827953231	8.55691869590257	C05B5.8	C05B5.8
WBGene00001996	111.560348517699	113.60983412004	113.381129728342	115.173412743879	116.366926084476	103.467952500298	107.715031690415	114.226300429347	107.429345278428	111.356992786721	112.407733800796	110.118336985184	113.739376529635	109.121754469849	114.239346680323	110.678026112317	116.124589692237	115.010307702037	110.050186188497	107.9282174949	110.93287758441	110.895207088917	121.086572878363	115.373859849146	hpl-2	hpl-2
WBGene00012172	0.345508536026689	0.201060517528246	0.291633927773887	0.15921831458087	0.163126054309687	0.409958938649813	0.357661310295884	0.336681909873718	0.185114772863554	0.285737677882367	0.294705822262708	0.507628714171927	0.268221347533202	0.140339075549293	0.256409633429814	0.105563940591725	0.185682533182971	0.263733271183238	0.33397083895734	0.236271188014244	0.394100753463803	0.238635574283133	0.3159798773243	0.540298028549234	W01B6.5	W01B6.5
WBGene00202316	0	0	0	0	0	0	0	0	0	0.384132829862828	0	0	0	0	0	0	0	0.354551099243917	0	0	0	0.874938788115798	0	0	K02G10.14	K02G10.14
WBGene00045313	0	0	0	0	0	0.151261963419486	0	0	0	0	0	0	0	0	0	0	0	0	0	0	0	0	0	0	T27E7.12	T27E7.12
WBGene00168622	0	0	0	0	0	0	0	0	0	0	0	0	0	0	0	0	0	0	0	0	0	0	0	0	21ur-9485	21ur-9485
WBGene00004360	39.081689212815	43.6292821048696	38.5811622030621	43.2098762701472	44.3791608295894	38.9083282881847	33.2861892551534	35.5933748769653	33.7505273519899	38.9824141870076	35.1573972378577	36.4061386842585	39.6252099003408	38.7787628068057	38.7160996664108	39.0664697505421	40.8937025068927	39.1458450470812	40.4705150177381	38.7299669246082	39.3303619006463	41.6900166441822	38.936506630531	40.0200730839189	rib-1	rib-1
WBGene00050171	0	0	0	0	0	0	0	0	0	0	0	0	0	0	0	0	0	0	0	0	0	0	0	0	21ur-5157	21ur-5157
WBGene00020180	0	0.136413464680336	0	0	0.129122095220441	0	0	0	0	0	0	0	0.141540039992988	0	0	0	0	0	0	0	0	0	0	0	T02H6.10	T02H6.10
WBGene00020777	0.692096526744161	0.863033996085041	0.958053547779949	0.531556778030741	0.63173939305401	0.602212373469649	0.573152034860119	0.625367283470623	0.572103602280749	0.629604878554311	0.643998958788666	0.677895591223746	0.990984375178012	0.865839144361053	0.833206352685184	0.824684987946387	0.807652401346415	0.898093868308312	0.811701904306843	0.631040728061756	0.692946547650252	0.677914600549227	0.843929272610122	0.838770164063289	T24E12.10	T24E12.10
WBGene00235293	1.23824911145437	0.808802805790508	0.32848226864802	0.59778587929349	1.37802938784248	0.769596340911305	0.863254928952566	0.517121078402477	1.34038462223547	1.28736407845921	1.05618004913499	1.27059619598289	0.671358838345117	0.158071107392346	0	0.148627608924329	0.149388408694987	0.594112652787104	1.25389501923848	1.21973670456565	0.739826527054233	0.855232959554632	0.593173936373432	1.77498245921763	F56D6.19	F56D6.19
WBGene00048908	0	0	0	0	0	0	0	0	0	0	0	0	0	0	0	0	0	0	0	0	0	0	0	0	21ur-1337	21ur-1337
WBGene00015065	0.115077468442855	0.0350777480606579	0	0	0	0.0278144709291509	0.0311994455396776	0	0.0322957955377858	0.0697911661582281	0.0327189214593362	0	0	0	0.0695864646198615	0.032229869774067	0	0	0	0.0721362766336529	0	0	0	0	B0228.8	B0228.8
WBGene00171094	0	0	0	0	0	0	0	0	0	0	0	0	0	0	0	0	0	0	0	0	0	0	0	0	21ur-6502	21ur-6502
WBGene00021328	1.16277805428632	0.869980083967395	1.11233026637741	0.803752481041987	1.06747304157679	1.14973342989441	1.57624385860787	0.824052970159532	1.03831199987733	1.02573288620168	0.961751338723962	0.949099446528267	0.835810128491565	0.944597196261124	0.830963536123447	0.592109989792752	0.743926126744889	0.739642266255816	0.999065748841428	1.06019938201816	1.15438163351037	0.924789495200009	0.850721597038397	0.959671346917894	npr-23	npr-23
WBGene00166748	0	0	0	0	0	0	0	0	0	0	0	0	0	0	0	0	0	0	0	0	0	0	0	0	21ur-5579	21ur-5579
WBGene00167031	0	0	0	0	0	0	0	0	0	0	0	0	0	0	0	0	0	0	0	0	0	0	0	0	21ur-10747	21ur-10747
WBGene00196544	0	0	0	0	0	0	0	0	0	0	0	0	0	0	0	0	0	0	0	0	0	0	0	0	F40G12.16	F40G12.16
WBGene00050088	0	0	0	0	0	0	0	0	0	0	0	0	0	0	0	0	0	0	0	0	0	0	0	0	21ur-1155	21ur-1155
WBGene00000884	22.6094656395368	23.463042386762	21.6213935320341	19.3160569298392	20.6941302117258	22.4935101602705	17.9302624847743	19.5838816739405	18.203860299921	14.8931714952747	15.2161504930136	20.6042071004643	24.1037728484015	25.9294561327235	24.2456311113712	22.8625317740721	21.8353507169402	24.3166625607591	17.9273865995878	18.3838620469953	18.6327271744498	19.7684282951533	19.1197067405069	20.5545292589631	cyn-8	cyn-8
WBGene00172192	0	0	0	0	0	0	0	0	0	0	0	0	0	0	0	0	0	0	0	0	0	0	0	0	21ur-13498	21ur-13498
WBGene00174550	0	0	0	0	0	0	0	0	0	0	0	0	0	0	0	0	0	0	0	0	0	0	0	0	21ur-14146	21ur-14146
WBGene00172943	0	0	0	0	0	0	0	0	0	0	0	0	0	0	0	0	0	0	0	0	0	0	0	0	21ur-8035	21ur-8035
WBGene00018438	24.7952812357729	23.5988421682137	20.4911155595913	22.6937789642115	19.9400942412463	21.804583482545	18.9157444437599	19.2352252460125	18.5070364857589	15.9174839793369	17.7370344631513	18.5127252635525	25.5702599706223	24.3177334851848	24.364464857235	22.9757567878053	22.647834654884	22.1851940554607	20.3183633545653	20.0073688164522	19.3675941882297	19.4332891757262	21.8479258620324	19.9457186888982	btb-6	btb-6
WBGene00199274	0	0.321349839616095	0	0	0	0	0	0.342433644758687	0	0	0	0	0	0	0	0	0	0	0	0	0	0	0	0	Y54G2A.64	Y54G2A.64
WBGene00018608	0.449330751340478	0.459233415423101	0.417194037313689	0.446604291445919	0.526200239633831	0.498301652334966	0.236476362836072	0.437851803217443	0.534078880271512	0.168312618031769	0.450896797496153	0.189851829384621	0.45141341376865	0.732186007790088	0.575379248093555	0.399741494370937	0.357144625734205	0.643597048400366	0.59954031409525	0.314799652447213	0.331633496226229	0.511153873857993	0.478611418424681	0.454657654513667	F48E3.9	F48E3.9
WBGene00014722	0	0	0	0	0	0	0	0	0	0	0	0	0	0	0	0	0	0	0	0	0	0	0	0	C55A1.13	C55A1.13
WBGene00010464	0.0585685102253906	0.0535583066026824	0.43503691955174	0.197924631175473	0.101391175441554	0.254810421599269	0.0952734746345859	0.0570722741264478	0.197242778116679	0.106560337590583	0.149870227489913	0.420689568244893	0	0.0523367424923203	0.371867264789025	0.344470252451018	0.049461933975074	0.0983542199244871	0.12454796164248	0.146854612386184	0.163302499633149	0.202260271674793	0.471354322594727	0.293844970877191	K01D12.5	K01D12.5
WBGene00022968	0	0	0	0	0	0	0	0	0	0	0	0	0	0	0	0	0	0	0	0	0	0	0	0	C55F2.3	C55F2.3
WBGene00201804	0	1.11351456053019	0	0.514373896136259	0	0	0	0.59328619847726	0	0	0	0.546651851760079	0	0	0	0	0	0	0	0.381651231026885	0	0	0	0	C05A2.3	C05A2.3
WBGene00049423	0	0	0	0	0	0	0	0	0	0	0	0	0	0	0	0	0	0	0	0	0	0	0	0	21ur-4444	21ur-4444
WBGene00011090	6.46466910887541	6.69551899800383	5.83649804484558	6.78931438624598	6.58496262275977	6.24146482210651	4.21224437819965	3.58480842163136	4.54068751519149	4.67876931107139	4.14320639816588	5.2591935315308	4.40550615612553	3.70227117559589	4.63265005507294	3.9312306709753	3.16711578597558	3.83863236507466	5.01284306190511	4.47776341996072	3.7842513762192	4.48968134838502	4.31163810777305	4.14704535589572	R07B7.6	R07B7.6
WBGene00048905	0	0	0	0	0	0	0	0	0	0	0	0	0	0	0	0	0	0	0	0	0	0	0	0	21ur-4651	21ur-4651
WBGene00016607	54.6131371564895	55.1272312400168	58.2086175641616	57.1000814672328	57.6945874664652	48.5568856518796	65.9659968260726	68.0553844941704	59.6504301915116	72.0140769290022	66.5281500046913	64.1010125400684	55.7984857661969	58.0350800458165	59.3307206094551	53.5888531310902	58.6524603301221	54.0096000913523	66.1357067891993	57.7063456290056	57.9421012978775	59.3971798056773	61.9477768139499	59.8001296857907	C43E11.9	C43E11.9
WBGene00010499	0	0.115376207476622	0	0	0.109209290174397	0.365944605477504	0	0.122946055588059	0	0.229554076640919	0.215235314660212	0	0	0	0	0.106009089738799	0	0	0	0.079089170767017	0	0.261427493316528	0	0.0904293989549772	K02B12.6	K02B12.6
WBGene00172958	0	0	0	0	0	0	0	0	0	0	0	0	0	0	0	0	0	0	0	0	0	0	0	0	21ur-8752	21ur-8752
WBGene00009041	1.2750728141292	0.112838474712014	0.305516894013555	0.451743924493588	0.32042160157217	0.119298516318275	0	0.160322429125041	0.0692596400771056	0.149669979270984	0.0350835253668452	0.073860265909453	0.234158149430661	0.735098944039817	0.14923098854063	0.103677389414615	0.034736032186737	0.414432078299253	0.174934607554402	0.154699163558423	0.602089773784906	0.397720276556435	0.303436659360863	0.235841009057757	cut-3	cut-3
WBGene00023317	0	0	0	0	0	0	0	0	0	0	0	0	0	0	0	0	0	0	0	0	0	0	0	0	K02H11.8	K02H11.8
WBGene00172621	2.4933451495952	0	0	0	0	0	0	0	0	0	2.12672989485686	0	0	0	0	0	0	0	0	0	0	0	0	0	21ur-7825	21ur-7825
WBGene00048350	0	0	0	0	0	0	0	0	0	0	0	0	0	0	0	0	0	0	0	0	0	0	0	3.5741143396491	21ur-4179	21ur-4179
WBGene00014309	460.055873953687	462.696827983088	470.511744806307	470.713680952245	459.138976778923	463.663471676659	487.670522562251	462.552492224387	537.402037748757	556.938221561995	519.956719699328	462.920547403098	448.595581888508	441.123770362906	451.761910815551	455.56485386863	421.702136544707	453.619155942306	513.380446448212	499.194407141284	466.208144826239	448.537688774312	457.726904959247	461.857680714791	F07H5.5	F07H5.5
WBGene00200673	0	0	0	0	0	0	0	0	0	0	0	0	0	0	0	0	0	0	0	0	0	0	0	0	ZK994.11	ZK994.11
WBGene00168375	4.9866902991904	2.28005362394277	6.94505367998671	6.31945072395975	0	7.23176244157925	0	0	2.09922670995608	0	0	2.23866948816032	7.09722200536266	2.22804989467306	2.2615601001455	12.5696492118861	0	4.18707964821388	5.30218465277986	1.56295266039581	0	0	3.34437114602926	3.5741143396491	21ur-11860	21ur-11860
WBGene00174716	0	0	0	0	0	0	0	0	0	0	0	0	0	0	0	0	0	0	0	0	0	0	0	0	21ur-12078	21ur-12078
WBGene00047597	0	0	0	0	0	0	0	0	0	0	0	0	0	0	0	0	0	0	0	0	0	0	0	0	21ur-162	21ur-162
WBGene00021496	0	0.0195313588018756	0.0297463037486683	0.0270667887422302	0.0277310965260298	0.0309743037473311	0	0.0208128138156412	0.0179823621901194	0.00971496449173785	0.0273269392975692	0.0191768546813652	0.0506634244723013	0.0477147132246934	0.0193729398747932	0.0358913091915982	0.00901875769400698	0.0269004709195874	0.0227097445866566	0.0133885400237863	0.0148880720652698	0.0442555209979029	0.0358106231218715	0.0229623907197525	Y40C5A.3	Y40C5A.3
WBGene00202281	0	0	0	0	0	0	0	0	0	0	0	0	0	0	0	0	0	0	0	0	0	0	0	0	ZK792.11	ZK792.11
WBGene00198576	0	0	0	0	0	0	0	0	0	0	0	0	0	0	0	0	0	0	0	0	0	0	0	0	F21H12.8	F21H12.8
WBGene00195400	0	0	0	0	0	0	0	0	0	0	0	0	0	0	0	0	0	0	0	0	0	0	0	0	B0379.8	B0379.8
WBGene00196801	0	0	0	0	0	0	0	0	0	0	0	0	0	0	0	0	0	0	0	0	0	0	0	0	W02B8.7	W02B8.7
WBGene00170518	0	0	0	0	0	0	0	0	0	0	0	0	0	0	0	0	0	0	0	0	0	0	0	0	21ur-6218	21ur-6218
WBGene00219602	0	0	0	0	0	0.120657053447959	0	0	0.233494496340454	0	0	0	0.0526277055482401	0	0.0503101293464571	0.0932071445796642	0.0936842563002462	0	0	0	0.115989752122909	0.038309466711285	0	0	linc-151	linc-151
WBGene00010933	0.337372732870484	0.26737742239535	0.250594720411891	0.361033911635158	0.35042671718331	0.440336050727602	0.420750254604028	0.372587810212094	0.397662791705598	0.531977767816906	0.441241640556642	0.323106936435511	0.256085330090405	0.241180658701723	0.28560939409054	0.340158032795888	0.227932829761424	0.33993043535757	0.462346857609241	0.394766393605128	0.486014333637575	0.667980185886804	0.739123262298991	0.548092276312169	M162.7	M162.7
WBGene00198726	0	0	0	0	0	0	0	0	0	0	0	0	0	0	0	0	0	0	0	0	0	0	0	0	K03B8.20	K03B8.20
WBGene00195922	0	0	0	0	0	0	0	0	0	0	0	0	0	0	0	0	0	0	0	0	0	0	0	0	C24H11.10	C24H11.10
WBGene00046012	0	0	0	0	0	0	0	0	0	0	0	0	0	0	0	0	0	0	0	0	0	0	0	0	21ur-2424	21ur-2424
WBGene00005651	0	0.0848956136574434	0	0	0	0.0336584688105417	0.0377546481929609	0.045232813004472	0	0.0422273678218002	0.0395933757021223	0.166709429969386	0.0880860887190401	0.124438956883336	0.0842070250054175	0.078003142272343	0	0	0.230325397150898	0.0581950458658015	0.0323564793156107	0.064120809530945	0.0311311143912298	0	srp-10	srp-10
WBGene00049387	0	0	0	0	0	0	0	0	0	0	0	0	0	0	0	0	0	0	0	0	0	0	0	0	21ur-641	21ur-641
WBGene00050454	0	0	0	0	0	0	0	0	0	0	0	0	0	0	0	0	0	0	0	0	0	0	0	0	21ur-2693	21ur-2693
WBGene00200089	0	0	0	0	0	0	0	0	0	0	0	0	0	0	0	0	0	0	0	0	0	0	0	0	F44A2.10	F44A2.10
WBGene00196234	0	0	0	0	0	0	0	0	0	0	0	0	0	0	0	0	0	0	0	0	0	0	0	0	T10B11.9	T10B11.9
WBGene00201325	0	0	0	0	0	0	0	0	0	0	0	0	0	0	0	0	0	0	0	0	0	0	0	0	T01C2.5	T01C2.5
WBGene00005425	0	0	0	0	0	0	0	0	0	0	0	0	0	0	0	0	0	0	0	0	0	0	0	0	srh-215	srh-215
WBGene00013256	49.4598262327864	47.5819937031555	50.3364532024692	48.2894470772551	47.6813855880544	49.4627250377403	45.6203204547227	47.0275063397731	43.0739288182825	45.906512981891	44.8845414252734	46.7575166565031	45.8112230900085	48.4649570383549	49.0158535990719	47.9149164563881	53.6300031867812	46.5278544582134	45.5091300810027	44.8107185490741	48.4158584371546	47.4305981158274	45.2221381203606	45.8903777020835	Y57A10A.13	Y57A10A.13
WBGene00020433	22.9621504870533	22.8432872448766	24.35832889637	25.8505031176979	25.163071812631	24.045610118251	22.0921323901111	24.6077810947579	24.3838302528336	25.6520702675481	23.1680637920969	24.4854475267535	26.703297795177	24.6129886802165	27.0115084461128	26.3504364988759	25.9786442720583	23.2644612953884	25.710072456969	24.172039738434	23.647732907814	25.6916053588114	27.7269270325488	24.7060653728244	T11F8.1	T11F8.1
WBGene00020452	0	0	0	0.0852334394368367	0	0	0.0820563452055104	0	0.0849398090733674	0	0	0	0	0	0	0	0	0	0	0	0	0	0	0	fbxa-22	fbxa-22
WBGene00045659	0	0	0	0	0	0	0	0	0	0	0	0	0	0	0	0	0	0	0	0	0	0	0	0	21ur-1723	21ur-1723
WBGene00006005	0	0.0976169747253784	0	0.0901858411166529	0.0461996487485981	0.038702092577259	0.0434120725399183	0.0520108186228791	0.0449375748308641	0	0.0455263280244587	0	0	0.0953905153682657	0.0968252030643333	0	0	0.0448158372132984	0	0.100373106630924	0.0372050037390508	0.147458253110919	0.0357960214406801	0.114765139346531	srx-114	srx-114
WBGene00170981	0	0	0	0	0	0	0	0	0	0	0	0	0	0	0	0	0	0	0	0	0	0	0	0	21ur-8140	21ur-8140
WBGene00013023	5.56796094756228	7.44164741065983	6.06449472669596	5.42774908806359	6.02437751013162	5.04670538484441	3.83198097978126	5.63439898921962	5.4992012585966	5.35743537763699	6.3932371072384	6.05676836980799	4.57183012615386	5.071205588489	4.37049958003578	5.66790930720019	2.44153816419292	4.40542429244589	5.84433032279825	7.11479063812082	4.7768485782261	5.10291497690441	6.60667183448724	6.06283812830047	Y48G10A.6	Y48G10A.6
WBGene00201342	0	0	0	0	0	0	0	0	0	0	0	0	0	0	0	0	0	0	0	0	0	0	0	0	R07H5.14	R07H5.14
WBGene00022392	0.315898932980387	0.866626716792726	1.02656902057119	0.600490792774456	0.957022588104445	0.572650872070755	0.192702457745067	0.53870028881344	0.997370156313975	1.65240849286393	1.34724970714914	0.638172750018554	1.19892739758766	0.56457372896693	1.00286375481565	0.663556142407262	0.333476387433757	0.795734593778203	0.783731668133373	0.693074030401763	0.770699127227939	0.654554508152995	1.11226823182421	0.509432586873062	Y97E10AL.1	Y97E10AL.1
WBGene00023354	0	0	0	0	0	0	0	0	0	0	0	0	0	0	0	0	0.0961281934211222	0	0	0	0	0	0	0	W02D7.1	W02D7.1
WBGene00174583	0	0	0	0	0	0	0	0	0	0	0	0	0	0	0	0	0	0	0	0	0	0	0	0	21ur-10579	21ur-10579
WBGene00009141	178.153862773027	185.527073831581	173.098689050675	176.217948319042	170.39900878515	182.505479153222	166.501254578646	170.249992273505	164.386262445349	143.582068348235	164.430720186951	173.085466607188	175.973215020029	174.089845158315	169.589144347461	167.935159337037	187.771720405842	167.732519213562	176.583435078925	171.321435148356	172.897611287672	178.741430671695	189.784478422309	175.080229336076	ncbp-2	ncbp-2
WBGene00046533	0	0	0	0	0	0	0	0	0	0	0	0	0	0	0	0	0	0	0	0	0	0	0	0	21ur-3089	21ur-3089
WBGene00016213	0.200613977553637	0	0	0.169487184167503	0.173646955641283	0	0.0815847570146741	0	0.168903298502213	0.182499888517206	0.0855580992183793	0.180122832380716	0	0.268902573495025	0.0909823028794167	0	0	0	0.0711020930449407	0.0628774058779925	0.139839496812294	0.0692799551253889	0	0	C29F5.5	C29F5.5
WBGene00165718	0	0	0	0	0	0	0	0	0	0	0	0	0	0	0	0	0	0	0	0	0	0	0	0	21ur-9329	21ur-9329
WBGene00199597	0	0	0	0	0	0	0	0	0	0	0	0	0	0	0	0	0	0	0	0	0	0	0	0	F53G12.15	F53G12.15
WBGene00172082	0	0	0	0	0	0	0	0	0	0	0	0	0	0	0	0	0	0	0	0	0	0	0	0	21ur-12381	21ur-12381
WBGene00169307	0	0	0	0	0	0	0	0	0	0	0	0	0	0	0	0	0	0	0	0	0	0	0	0	21ur-14955	21ur-14955
WBGene00016050	0.104825321604603	0	0	0	0	0	0	0	0.0441278887978756	0	0	0	0	0.0468358836718061	0	0	0.0442632322059221	0	0	0.0328548607290411	0.0365346433113201	0	0	0	srt-29	srt-29
WBGene00219270	0	0	0	1.73475117912621	0.88866383181127	0	0.835043983561959	0	0.864387468805445	0	0	0	0	0.917432309571261	0	1.72524597025888	0.867038607327769	0	0.727750834695275	1.28713748503185	0	0	0.688547000653082	0	mir-5550	mir-5550
WBGene00004880	24.8512796687943	26.1462969096348	30.2895894198121	25.688255552916	27.0164921185097	27.9202221230492	29.6174452683086	27.4076244847669	26.1618085548941	23.6042554871688	24.9359975475627	29.6525425444031	25.6708756489374	29.2642589004449	30.4927067724453	27.7276120454645	29.4651296745715	28.7137775009519	30.2136516851213	28.013585956404	28.1659688734598	29.9265407311904	25.7308208716511	28.2567399019889	smg-2	smg-2
WBGene00006612	0	0.062630642384301	0.0635910735904603	0.144657145414383	0.207490508800931	0.0744933018017483	0.0835590120895878	0.100109770573665	0	0.0623053903243828	0.0876285044970451	0.0922407964382606	0.0974765612247324	0.0612021553801626	0.0621226450007266	0.0287729053247884	0.0867605669857087	0.028753653568506	0.121371133320664	0.0214663216928137	0.0716117240052495	0.0946085979737162	0.206699197710768	0.0245442776758114	trf-1	trf-1
WBGene00022925	0	0	0	0	0	0	0	0	0	0	0	0	0	0	0	0	0	0	0	0	0	0	0	0	C14F11.t1	C14F11.t1
WBGene00219743	0.383123766889018	0.194638723995114	0.0790493914795235	0.0719287074271842	0.03684703692876	0.154336393570289	0.346237749281788	0.414817992431255	0.752649576496448	0.193627930499962	0.435720271141405	0.22932711829935	0.403906943394623	0.304319010004126	0.115836005129404	0.250371061537569	0.323553431514997	0.142973451402425	0.150875173046581	0.266845576165139	0.14836629539841	0.176410422319283	0.256945588048589	0.152553660838681	linc-103	linc-103
WBGene00008098	0.0166434355185948	0	0	0.0140610791696498	0	0	0.0135369495110171	0	0	0	0	0	0	0.0148725517444801	0.0150962371592675	0.0139840344061035	0.0140556163298526	0	0	0	0	0	0	0	C44H9.2	C44H9.2
WBGene00168217	0	0	0	0	0	0	0	0	0	0	0	0	0	0	0	0	0	0	0	0	0	0	0	0	21ur-15037	21ur-15037
WBGene00173840	0	0	0	0	0	0	0	0	0	0	0	0	0	0	0	0	0	0	0	0	0	0	0	0	21ur-12243	21ur-12243
WBGene00196088	0.368734141841543	0	0	0	0.319167995932217	0	0	0	0	0	0	0	0.349863056602385	0	0	0	0	0	0	0	0	0	0	0.264283102579687	F58H1.11	F58H1.11
WBGene00006233	0	0.0445820540994396	0	0.0823764526400712	0.126597361515013	0	0	0	0.164185329270308	0	0.12475231226814	0.0437728670869337	0	0.0435652214042219	0.0884408977710531	0	0	0.0818702724511094	0	0.0916815806377432	0	0.101017141272215	0.0980890978583999	0.0349424586278543	str-196	str-196
WBGene00174558	0	0	0	0	0	0	0	0	0	0	0	0	0	0	0	0	0	0	0	0	0	0	0	0	21ur-14583	21ur-14583
WBGene00015517	5.83050798082196	7.21353209845648	5.36042898662729	5.60195850202546	5.44258089133321	6.46595353673952	6.5089672954502	6.62848357556362	6.35268170305486	6.24006169034812	6.33839804908211	7.18524923055825	7.81004342948205	5.6698518607892	6.01436725322537	7.78055797285965	5.16531624474632	7.19940005014941	7.37443585987068	7.09471305887095	6.57444097185748	6.67220423717419	6.90050378383766	7.62035513682827	C06A8.8	C06A8.8
WBGene00169706	0	0	0	0	0	0	0	0	0	0	0	0	0	0	0	0	0	0	0	0	0	0	0	0	21ur-15120	21ur-15120
WBGene00005191	1.54293506880844	0.91028756849426	1.66364403741126	1.09328900357479	1.1201219020739	1.8405935301643	1.05253642794977	0.727508741478769	0.712380166781674	1.44889645332291	0.764167205566437	1.25127153900976	0.661148057533784	0.667144217511421	1.30921112261275	0.627287627019033	0.546432126101056	0.919406272564074	0.77617531989363	0.873589509802983	0.971432550099094	0.85941389200221	1.03478403805373	0.784810278002797	srg-34	srg-34
WBGene00012028	0.58891894637678	0.391665653192622	0.149126919508917	0.18092496960212	0.231706827312754	0.310566485221195	0.0870904768132104	0.0521703610112928	0.0901508403048623	0.146111873935554	0.182663917349669	0	0.203192450051283	0.574098745866679	0.339927745113894	0.449834072000015	0.226068348536381	0.179813236426363	0.56925295351931	0.335603331986831	0.186595647586957	0.59164231616283	0.466775727436599	0.537213505039282	srz-99	srz-99
WBGene00167705	0	0	0	0	0	0	0	0	0	0	0	0	0	0	0	0	0	0	0	0	0	0	0	0	21ur-13530	21ur-13530
WBGene00015507	17.9263770900837	19.3676465134914	18.6042977957608	15.7589475092532	16.3853634606999	17.5153955500113	17.1418579546932	18.3452091933643	18.2395468136699	16.748496047846	16.8845204871253	18.829681365716	18.8805806818141	18.5238860707815	17.9549635974539	17.853388074252	19.7275638184127	18.364481523825	17.2943035436012	17.224502749134	16.8619814665817	17.5203649106458	17.4302965446224	16.2961188182877	C06A6.2	C06A6.2
WBGene00046546	0	0	0	0	0	0	0	0	0	0	0	0	0	0	0	0	0	0	0	0	0	0	0	0	21ur-583	21ur-583
WBGene00201998	0	0	0	0	0.209823404733217	0.175772003788384	0	0	0	0	0	0	0	0	0	0	0	0	0	0	0	0	0	0	K11C4.13	K11C4.13
WBGene00196171	0	0	0	0	0	0	0	0	0	0	0	0	0	0	0	0	0	0	0	0	0	0	0	0	F12D9.7	F12D9.7
WBGene00012176	0.025985234809677	0	0	0	0.0224922359416252	0.0565261828560164	0.0634053248064415	0.0506427921280837	0.0218777969772098	0	0.022164430666002	0	0.0246553618052301	0	0	0.0436662751777682	0	0.0218185291842411	0.018419500034471	0.0162888366592119	0	0	0.0522817325557923	0	W01C9.2	W01C9.2
WBGene00047078	0	0	0	0	0	0	0	0	0	0	0	0	0	0	0	0	0	0	0	0	0	0	0	0	21ur-1497	21ur-1497
WBGene00003546	0.490658282450461	0.256391572170271	0.357944533707481	0.325701275598997	0.394366881185323	0.482843576671707	0.171033105066907	0.102455046323382	0.236057622003093	0.414472638379437	0.358725524433687	0.283205176213053	0.432293977568944	0.438451585698715	0.222522981741224	0.353363632462663	0.207183924240973	0.382554465850866	0.322957699734249	0.329538211529238	0.293157499341436	0.653568733291319	0.282055397857889	0.351669884824912	nas-28	nas-28
WBGene00012365	20.233495888965	20.2126753762526	22.1894465075575	18.5475878748219	18.7114517386662	19.878307011291	15.5443437540059	14.3227763829532	16.4054567383068	15.2083674954549	15.2486533461237	16.75644111888	17.3172216930849	17.5458929205504	18.0811730006633	17.2518435433137	18.1297772792236	14.6966495652307	17.2851219680624	15.2856770186711	16.658779599184	18.5470357579823	18.7368393456289	16.9681078274841	W09G3.1	W09G3.1
WBGene00172538	0	0	0	0	0	0	0	0	0	0	0	0	0	0	0	0	0	0	0	0	0	0	0	0	21ur-7575	21ur-7575
WBGene00018114	0.202554151417792	0.0463066983586055	0.0940336088199361	0.17112632521361	0.131494744939192	0.146873318446	0.247121333626653	0.0493448869139694	0.08526839634251	0.0460662194419639	0.129578320479673	0.136398624520407	0	0.0905010595515171	0	0	0.0855299206454859	0	0.0358948670884517	0	0	0	0	0.0362941978397636	srt-41	srt-41
WBGene00168488	0	0	0	0	0	0	0	0	0	0	0	0	0	0	0	0	0	0	1.76739488425995	0	0	0	0	0	21ur-15099	21ur-15099
WBGene00050299	0	0	0	0	0	0	0	0	0	0	0	0	0	0	0	0	0	0	0	0	0	0	0	0	21ur-3750	21ur-3750
WBGene00200836	0	0	0	0	0	0	0	0	0	0	0	0	0.337962952636317	0	0	0	0	0	0	0	0	0.246014534526891	0.238883653287804	0	C25F9.17	C25F9.17
WBGene00195339	0	0	0	0	0	0	0	0	0	0	0	0	0	0	0	0	0	0	0	0	0	0	0	0	H32C10.94	H32C10.94
WBGene00200061	0	0	0	0	0	0	0	0	0	0	0	0	0	0	0.962691123710584	0	0	0.297056326393552	0	0	0.246608842351411	0.244352274158466	0.474539149098746	0.507137845490751	Y48B6A.21	Y48B6A.21
WBGene00005596	0	0	0.0469713775458038	0	0	0	0	0	0	0	0	0	0	0	0	0	0	0	0	0	0.0352638731091873	0	0	0	srj-8	srj-8
WBGene00006281	0.0964277129677701	0	0	0	0	0	0.0392147727087108	0	0	0	0.0411246112265138	0	0	0	0	0	0	0	0	0	0	0	0	0	str-255	str-255
WBGene00200713	0	0.506678583098393	0.257224210369878	0	0	0	0	0	0	0	0	0	0	0	0.502568911143444	0.232771281701595	0	0	0	0	0	0.19134463796536	0	0.198561907758283	T07F10.11	T07F10.11
WBGene00269385	0.196105798282768	0	0	0	0	0.284395152196937	0	0	0	0	0	0.176075128282273	0	0	0.17787551349459	0	0	0.164660435603917	0	0.245857721860016	0.546788144839084	0	0	0.421665174902422	F41F3.9	F41F3.9
WBGene00047741	0	0	0	0	0	0	0	0	0	0	0	0	0	0	0	0	0	0	0	0	0	0	0	0	21ur-4797	21ur-4797
WBGene00173255	0	0	0	0	0	0	0	0	0	0	0	0	0	0	0	0	0	0	0	0	0	0	0	0	21ur-12683	21ur-12683
WBGene00045158	0	0.74814259535622	0	0	0	0	0	0	0	0	0	0	0	0	0	0	0	0	0	0	0	0	0	0	M163.14	M163.14
WBGene00018237	42.8948595476878	38.9294066635881	53.646526821178	48.7424732344871	50.1122414363988	46.942846595146	63.0689925226407	60.1335257221801	64.6687292004945	63.2692160985845	60.4272432998994	59.0263290674087	57.6522607799083	62.6379509178998	61.0701129059605	62.852872016008	66.1689709432983	63.3479940770695	65.0132292483429	64.8032890778451	62.2235531406168	59.4714514477235	53.3846413459389	59.9302104730445	irg-7	irg-7
WBGene00165627	0	0	0	0	0	0	0	0	0	0	0	0	0	0	0	0	0	0	0	0	0	0	0	0	21ur-13519	21ur-13519
WBGene00172019	0	0	0	0	0	0	0	0	0	0	0	0	0	0	0	0	0	0	0	0	0	0	0	0	21ur-11679	21ur-11679
WBGene00201472	0	0	0	0	0	0	0	0	0	0	0	0	0	0	0	0	0	0	0	0	0	0	0	0	F49E10.22	F49E10.22
WBGene00011412	61.4580798355871	62.0767455063008	58.5392920754165	60.7373696555548	65.0365871856921	59.4181988213352	68.5639090998777	67.4515225019687	61.3315993206488	66.326624124942	67.8331224058232	65.7483355994206	66.2206169856378	59.580707268487	60.2459825462818	59.9769288640059	64.7434478898275	58.4410497193594	62.324829077755	63.1713940405909	64.1266891056388	66.7916009655997	72.7918837652759	67.3501242241167	mrpl-16	mrpl-16
WBGene00004932	7.04003336356291	7.01260190221053	6.88669188435656	7.48775253847332	8.37883041422054	6.24423185606948	5.16363932692395	4.59387272530411	5.55677658517786	5.03200172804703	5.25427385788164	5.07933413280074	0.596405210534677	1.348063801819	1.08326828326297	1.53159591237268	1.11476392370713	1.00278798297559	1.38124138013593	1.41847804472897	1.445903464639	0.998529581315029	0.885274715125391	1.216400258452	sod-3	sod-3
WBGene00196652	0	0	0	0	0	0	0	0	0	0	0	0	0	0	0	0	0	0	0	0	0	0	0	0	W01H2.5	W01H2.5
WBGene00200091	0	0	0	0	0	0	0	0	0	0	0	0	0	0	0	0	0	0	0	0	0	0	0	0	Y48A6B.18	Y48A6B.18
WBGene00017876	0.0749073650092978	0	0	0	0.064838133651466	0	0	0	0	0	0	0	0	0	0	0	0	0	0	0.0469556593251961	0.0522147477367794	0.0517369621966423	0	0	F28A10.8	F28A10.8
WBGene00014155	1.31889793807303	1.38698476116418	1.89808142135657	1.22568691623401	1.36993013871158	1.05197551889471	0.643635916800905	0.771122615653063	0.444168875658213	0.839867245140893	0.562485236674987	0.769718854241522	0.750839607620231	0.707139261281627	0.538331056583752	0.941932151268546	0.668296760308053	0.664448407651069	1.02838342132002	1.48815139957082	1.37902173808598	0.81984188710095	1.37102368769839	1.1343536695108	ZK930.5	ZK930.5
WBGene00010871	1.06291765865356	0.591646747960435	0.600719559257456	0.390433848788334	0.480019651428506	0.603178773812214	0.375880345645718	0.675497966492203	0.583633198266695	0.924902347630887	0.70953565777219	0.414934327020007	0.394638116803043	0.28907619992669	0.461094777699568	0.893077459449986	0.546395027036211	0.543248639265172	0.753443715002258	0.753196957260471	0.579846386605612	0.542621643232746	0.557887154986345	0.761825783782222	M05B5.3	M05B5.3
WBGene00005669	0.0519446906165666	0	0	0	0	0	0.0422492491683134	0	0	0	0	0	0	0	0.0471158354196979	0	0.131604074326536	0	0	0	0	0.035877119618505	0.0696743988756095	0	sru-6	sru-6
WBGene00001904	0.136354812868487	0	0	0	0	0	0	0	0.114801460700723	0	0	0.244854475267535	0	0	0.123679067976707	0	0	0	0	0	0	0	0.0914476485242375	0	his-30	his-30
WBGene00198485	0	0	0	0	0	0	0	0	0	0	0	0	0	0	0	0	0	0	0	0	0	0	0	0	ZK816.7	ZK816.7
WBGene00001414	0.187122394267866	0.116669410581867	0.244814270395893	0.208389944276126	0.191417842914513	0.259032426635514	0.276720228470825	0.149188927102469	0.17186651426541	0.232127051184165	0.145098530838187	0.145098948306688	0.225967432269506	0.159611761460497	0.169727219991426	0.192955141410533	0.186759777991654	0.15711751116592	0.3617474909304	0.319902591309085	0.25494130486101	0.33485311643938	0.296625511002595	0.286521349352962	fer-1	fer-1
WBGene00000566	35.8009238448813	39.04074743067	37.3738267581497	37.2175406386175	37.3087063135451	40.465454088794	36.0726524254401	36.2476550333979	33.3568692471036	31.6024753589746	34.8266206047851	35.5391767730895	37.803879433047	39.6150600269512	36.6459626472883	36.1371825349903	38.4615365139581	36.895008661129	35.7949335310578	35.9629235412313	35.1997056559843	39.2775200871071	35.7405127756285	37.0342327893843	cnt-2	cnt-2
WBGene00012473	0.461323772171799	0.492170165520685	0.0713882169749001	0.454703502898719	0.266207667679147	0.111502945134482	0.0625363335707194	0.0749230735228258	0	0.209834673581457	0.26232791654622	0.13806772173676	0.145904710829776	0.206119153251693	0.348698693855033	0.258406885413225	0.0649324067161765	0.193675490335884	0.10900232766361	0.144590334221639	0.0535948732276194	0.318626753968749	0.464086744933575	0.385752428728647	Y17G7B.22	Y17G7B.22
WBGene00010517	0	0	0	0	0	0	0	0	0	0	0	0	0	0	0	0	0	0	0	0	0.135680701368063	0	0	0	K02E11.8	K02E11.8
WBGene00198043	0	0	0	0	0	0	0	0	0	0	0	0	0	0	0	0	0	0	0	0	0	0	0	0	ZK616.63	ZK616.63
WBGene00013649	0.401227955107273	0.779673509336751	0.419098066895749	0.932179512921266	0.607764344744489	0.363666214734589	0.652678056117393	0.488722347404639	0.422258246255533	0.547499665551617	0.770022892965413	0.495337789046968	0.237933687919246	0.492988051407546	0.181964605758833	0.294977400087366	0.169421337064047	0.336891465948243	0.355510465224703	0.345825732328959	0.244719119421515	0.484959685877722	0.437266917081411	0.143786209066343	Y105C5B.8	Y105C5B.8
WBGene00014914	3.57233661784107	4.29343430941269	2.98515465192411	1.98329740069692	3.00378768881236	3.33041691388518	3.40365881019114	3.18269711151934	2.57799771398115	2.64624838349948	2.13294840332135	2.74924323107408	4.16425696610948	4.10430243755564	3.9345855543467	4.75956015479314	2.75829825956904	4.41357372275176	3.58130016021096	3.16703565395994	3.2015884796499	3.31328346792649	3.86754031653383	5.37684744955983	Y52B11A.11	Y52B11A.11
WBGene00045400	8.19729912195682	6.93386170568896	5.80340102026286	8.74334963177993	9.75617240011981	8.24718114056811	4.75043612566461	5.59151924044322	5.348714630847	5.4064252688326	5.50619109764309	6.16400776877021	4.08333320856482	3.47942038346204	3.71763304133507	3.52983299785844	2.85562813333197	3.26936356093412	4.06742932268044	4.43193425619087	2.99984454805552	5.37861913842354	4.60423698871151	3.6720352804614	C54D10.13	C54D10.13
WBGene00001442	0.546684725375281	0.444372400025968	0.451186781994496	0.718452634510505	0.420620467957074	0.396404611791902	0.444646390318955	0.236763865749626	0.409130031638772	0.552580868944207	0.673546706839816	0.490845166197565	0.691608640893809	0.705635291468383	0.220384046881928	0.357258011242703	0.102596215716279	0.255013551660358	0.516686207463467	0.418842302263843	0.550435513554657	0.293676283095326	0.570327794044432	0.130608586657711	fkh-10	fkh-10
WBGene00049452	0	0	0	0	0	0	0	0	0	0	0	0	0	0	0	0	0	0	0	0	0	0	0	0	21ur-1376	21ur-1376
WBGene00048125	0	0	0	0	0	0	0	0	0	0	0	0	0	0	0	0	0	0	0	0	0	0	0	0	21ur-4515	21ur-4515
WBGene00201571	0	0	0	0	0	0	0	0	0	0	0	0	0	0	0	0	0	0	0	0	0	0	0	0	C34F11.18	C34F11.18
WBGene00201880	0	0	0	0	0	0	0	0	0	0	0	0	0	0	0	0	0	0	0	0	0	0	0	0	T10B10.15	T10B10.15
WBGene00008665	53.6721062104038	56.0177880549076	53.8582104006812	54.8374122734895	57.4669277904621	55.5853113156679	52.5149882995632	49.5219479787783	45.8125358466886	49.0334259295492	50.4994098563069	50.6480681912873	57.5818186230295	55.1988439592042	58.2019143419798	54.2973245639809	58.4769371831062	54.7878003642103	50.4978218074666	51.6642684964172	54.4688549838476	54.0492324417446	57.9144532771537	56.1287792783783	ercc-1	ercc-1
WBGene00023133	0	0	0	0	0	0	0	0	0	0	0	0	0	0	0	0	0	0	0	0	0	0	0	0	T07H6.t2	T07H6.t2
WBGene00048428	0	0	0	0	0	0	0	0	0	0	0	0	0	0	0	0	0	0	0	0	0	0	0	0	21ur-3275	21ur-3275
WBGene00010555	61.9701050045187	66.5243776042306	68.5451781726304	82.1745384877168	73.8132105035074	68.4769135307599	66.9123751905325	70.8015334011267	68.5075255293729	77.2495733083665	68.0644764034076	72.3324479390669	71.4530781483296	71.6281735007031	75.1086220566332	69.8391701708442	76.909150153256	67.8694728569831	65.6043035897556	58.128166482045	64.9829104586504	65.5048511555375	66.8286239424602	64.403026872382	K04C1.5	K04C1.5
WBGene00000764	27.8837443622061	30.9669434423143	28.0200173702518	29.3145303835211	31.7192799569608	26.2691609805174	26.1857816518573	24.0544855770395	26.4619653796854	30.0470433983009	26.7493477213669	25.5351025681395	31.5369254049714	26.5324348015051	25.6069872693765	25.648427641518	25.7209939050301	25.7480375976818	27.109443443828	30.4682365231742	29.0821583012022	30.4969810430447	31.1053164956386	31.0492283569915	coq-4	coq-4
WBGene00196638	0	0	0	0	0	0	0	0	0	0	0	0	0	0	0	0	0	0	0	0	0	0	0	0	F14B4.4	F14B4.4
WBGene00012052	0	0	0	0	0	0	0	0	0	0	0	0	0	0	0	0	0	0	0	0	0	0	0	0	T26E4.10	T26E4.10
WBGene00003646	4.72300838601392	5.02640126273541	4.91446255737784	4.60936608015105	4.22910003941289	5.10750251754615	3.84146205812795	4.24527184944615	4.93628426975675	4.03727786036235	4.09800674918763	4.64271502715675	3.32233876145282	4.62069134455137	3.36068534321777	4.34464158217993	3.26656458203969	3.72637065115146	3.83851781628153	3.31793216398178	3.26382775802567	3.0933553835924	4.12325074030279	4.26058886678233	nhr-56	nhr-56
WBGene00202068	0	0	0	0	0	0	0	0	0	0	0	0	0	0	0	0	0	0	0	0	0	0	0	0	F01E11.16	F01E11.16
WBGene00047791	0	0	0	0	0	0	0	0	0	0	0	0	0	0	0	0	0	0	0	0	0	0	0	0	21ur-4696	21ur-4696
WBGene00197847	0	0	0	0	0	0	0	0	0	0	0	0	0	0	0	0	0	0	0	0	0	0	0	0	K12G11.10	K12G11.10
WBGene00170152	0	0	0	0	0	0	0	0	0	0	0	0	0	0	0	0	0	0	0	0	0	0	0	0	21ur-13274	21ur-13274
WBGene00196872	0.352594263579119	0	0	0	0	0	0.4301741733501	0.343586619993565	0	0	0.150374841050485	0	0.334549185437971	0	0.319816579818555	0	0	0.740140341855989	0.124967315048684	0.663070825622466	0.368667764323321	0.487059078457279	0.472941374185955	0	F40F9.15	F40F9.15
WBGene00022663	27.3850670196125	26.945654647809	25.0196285291571	29.8917951608222	26.0742892074332	26.9262117267796	24.5010290155993	24.3371459827241	26.0075744275312	30.6920523810065	27.9366883050339	23.9977875676433	25.8796191534459	23.4924089312808	27.0251700670107	25.2181874355624	24.3296837658731	26.1210701066397	28.8070576219023	25.2001593173024	26.8772683078224	28.4471032476367	31.5161502662945	27.1647644266636	glrx-21	glrx-21
WBGene00016670	1.73761885425329	2.0127022034362	1.8284543980496	2.34882239297619	2.30620060777571	3.61188135218256	1.88439129033893	2.0318739717761	1.56048711182576	2.318394601473	1.67974020456615	1.14409878709079	1.53877822240164	1.75976507167762	0.840579860231071	1.26530760871863	0.880466196379305	0.291798692298091	1.39592914531151	1.81537643076947	0.968976336318818	1.60018303431208	0.932280452211695	0.913296916436883	ilys-3	ilys-3
WBGene00018390	16.715235646562	15.5627530380474	11.6327637247054	13.0196794753192	12.6039922379721	13.8580847482754	10.2396905632033	11.9427205561378	11.621153657955	9.18981043493389	9.75511041574839	12.0117718017687	15.8022156237594	16.4818893714865	15.8492647574507	15.0384273595277	12.2204219006157	14.697231777928	13.8483478648503	13.9388935697988	12.539616709229	15.1277558560122	14.9537568479031	15.5678978015538	F43E2.1	F43E2.1
WBGene00048372	0	0	0	0	0	0	0	0	0	0	0	0	0	0	0	0	0	0	0	0	0	0	0	0	21ur-1186	21ur-1186
WBGene00014037	0	0.243980260396423	0	0.169055369685547	0.057734847671815	0.14509587064315	0.108502530348178	0.259987837294494	0.0561576572090162	0	0	0.11977594713724	0	0.0596038825326552	0	0.168129065891471	0.225319587127216	0	0.141841882431054	0.0418114724437096	0.464944059465081	0.046068963790386	0.357869014352175	0.191226499700971	ZK643.6	ZK643.6
WBGene00197626	0	0	0	0	0	0	0	0	0	0	0	0	0	0	0	0	0	0	0	0	0	0	0	0	ZK381.43	ZK381.43
WBGene00197734	0	0	0	0	0	0	0	0	0	0	0	0	0	0	0	0	0	0	0	0	0	0	0	0	W07G1.12	W07G1.12
WBGene00022814	2.56412854631898	2.20885251716244	2.31173184947748	2.73140205173278	2.38028197392174	2.47902147571524	4.11062105747746	2.82453074477322	4.19249394025295	3.85386918590556	3.93045042314212	3.47001714843304	3.49068477623586	3.12148367074849	3.64032527120652	3.27845712233368	3.012789937173	3.21385850925714	3.81952975342197	4.54243516275433	4.01505098902865	4.92797318842227	4.06237843607457	4.87413818568896	ZK742.4	ZK742.4
WBGene00196025	0	0	0.395246957397617	0	0	0	0.346237749281788	0	0	0	0.726200451902341	0.38221186383225	0	0.760797525010314	0.386120017098012	0	0	0	0.301750346093163	0.533691152330278	0	0	0	0	C52E4.13	C52E4.13
WBGene00170252	0	0	0	0	0	0	0	0	0	0	0	0	0	0	0	0	0	0	0	0	0	0	0	0	21ur-14807	21ur-14807
WBGene00015447	0	0	0.0472452631291613	0	0	0	0	0.0495846579874095	0.0428413614276751	0	0	0	0	0	0.0461542877580714	0	0	0	0	0	0	0	0	0	srab-2	srab-2
WBGene00199663	0	0.496177472567856	0	0	0	0	0	0.528731741648128	0	0.246800367373009	0	0	0	0	0	0	0	0.227794488633398	0	0	0	0	0	0	B0507.14	B0507.14
WBGene00000172	4.37957465867558	4.44991878278793	4.92479178236975	5.6734102224397	4.88599928345304	4.37535069653168	7.28257689753292	7.53958687544429	8.39885779401573	10.8899515261484	7.72026670010305	6.77218325647013	7.06424234920391	5.69643611546989	5.91452613551063	6.54182486863963	6.32873719512295	6.82346111816267	6.76077820038473	5.79570735592871	7.02147629579724	6.52029971713558	6.36394044748597	6.17331923813927	aqp-4	aqp-4
WBGene00047151	0	0	0	0	0	0	0	0	2.09922670995608	0	0	0	0	0	0	0	0	0	0	0	0	0	1.67218557301463	0	21ur-2390	21ur-2390
WBGene00020381	1.08007686749281	0.644140709903113	0.610417274115423	0.317389453400669	0.731653271392597	0.476712591440426	0.49653287991173	0.27456114655988	0.31629604239697	0.341757638765852	0.200275012520152	0.337306254718327	0.267339304237876	0.545522530265243	0.298160838315147	0.631300767592488	0.356924413240759	0.236579388195044	0.332872579098287	0.20605743594456	0.261869837976745	0.356776235273527	0.377928936681333	0.370233368815669	T09B4.7	T09B4.7
WBGene00165956	0	0	0	0	0	0	0	0	0	0	0	0	0	0	0	2.09494153531436	0	0	0	0	0	0	0	0	21ur-5598	21ur-5598
WBGene00014205	30.7101680110815	27.9216903902834	26.6018966236794	29.9215341019847	30.2994426700146	25.5102451520652	28.1841418227165	26.3139094367319	25.6082071797676	30.1315518184087	28.2018721562928	28.7354609356669	27.5196776859624	27.7054249262323	26.5746017160917	26.0008137068341	28.7174877155146	27.1689718746462	29.1083979926769	26.4788766443237	28.0912409411079	29.3782817348905	28.5267343315518	28.7997314458354	ZK1058.5	ZK1058.5
WBGene00173705	0	0	0	0	0	0	0	0	0	0	0	0	0	0	0	0	0	0	0	0	0	0	0	0	21ur-6667	21ur-6667
WBGene00004198	12.0793874782249	9.4871440557172	10.7632180752166	10.2874779227252	11.0037248978975	10.9485519755072	10.8944110413549	10.4418370931998	10.0469966723014	11.520411567235	9.88781024604146	11.8076799980177	8.96560696119302	10.4024022524317	9.67526967494805	9.37169659844348	8.3913206238494	8.17941140581316	8.87314436311719	8.73218016589512	7.9447045844782	8.71303383538821	9.40779380985346	9.07658804394609	prx-13	prx-13
WBGene00048729	0	0	0	0	0	0	0	0	0	0	0	0	0	0	0	0	0	0	0	0	0	0	0	0	21ur-2166	21ur-2166
WBGene00199505	0	0	0	0	0	0	0	0	0	0	0	0	0	0	0	0	0	0	0	0	0	0	0	0	Y106G6C.1	Y106G6C.1
WBGene00048284	0	0	0	0	0	0	0	0	0	0	0	0	0	0	0	0	0	0	0	0	0	0	0	0	21ur-2866	21ur-2866
WBGene00009372	52.0391603298562	52.3693262718733	52.4270937892645	56.4044885686061	55.1088351522174	52.7177426342456	51.5971592576221	51.6260342485731	46.9801972368752	53.18229011464	51.1365356321823	52.6131455923093	53.2276106771001	52.8759278551846	53.3175423872673	49.0618239715801	54.9105462288591	51.6479850956421	55.7623537070716	50.5341001432838	54.1796278037152	53.0343973958023	53.3121765735623	52.0759261472132	evl-18	evl-18
WBGene00195977	0	0	0	0	0	0	0	0	0	0	0	0	0	0	0	0	0	0	0	0	0	0	0	0	C56E6.12	C56E6.12
WBGene00008585	7.65227310714579	6.5476539924409	6.37391439709306	5.84133438629174	5.21797677560236	6.79761880816207	5.32340539520749	5.10705666527559	4.80612430963629	4.27528286770264	5.07896678837525	6.0974287374893	5.99995412953356	6.42030167017633	6.02586737209821	5.8713493029205	5.31957521488315	6.79711778418931	4.43011480857265	5.33666072858834	5.05965322230385	5.26827177555941	5.80864462205081	5.76678645920357	F08G12.1	F08G12.1
WBGene00166821	0	0	0	0	0	0	0	0	0	0	0	0	0	0	0	0	0	0	0	0	0	0	0	0	21ur-14610	21ur-14610
WBGene00197213	0	0	0	0	0	0	0	0	0	0	0	0	0	0	0	0	0	0	0	0	0	0	0	0	T09A5.17	T09A5.17
WBGene00167651	0	0	0	0	0	0	0	0	0	0	0	0	0	0	0	0	0	0	0	0	0	0	0	0	21ur-6440	21ur-6440
WBGene00199948	0	0	0	0	0	0	0	0	0	0	0	0	0	0	0	0	0	0	0.48835911275604	0	0	0	0	0	W01H2.8	W01H2.8
WBGene00001237	0.319269805740849	0.291958085992671	0.988117393494043	0.17982176856796	0.3684703692876	0.463009180710866	0.519356623922682	0.103704498107814	0.268803420177303	0.290441895749943	0.363100225951171	0.38221186383225	0.100976735848656	0.475498453131446	0.289590012823509	0.715345890107341	0.359503812794441	0.178716814253031	0.452625519139744	0.667113940412847	0.593465181593639	0.367521713165173	0.356868872289707	0.381384152096703	elc-2	elc-2
WBGene00000191	13.3643300018303	16.9635989621342	17.4089345578333	12.975938819864	14.1576843605133	16.1268302447217	5.43494341301183	4.76211055311081	5.87783478787702	7.34900979646142	5.52949772662783	8.32785049595641	5.39388872407562	4.81258777249382	6.42283068441322	4.44127605486644	4.5482368087251	4.94075398489238	5.72635942500225	5.12648472609827	4.86641448906784	5.02853708572966	5.55165610240856	5.71858294343856	arl-7	arl-7
WBGene00219598	0.0342223844062086	0.0312948536619595	0	0.0578250393042069	0.0592442554540847	0.0992594844922642	0	0	0.115251662507393	0	0.0583808206431294	0	0.0649419007026649	0	0.0310410209823892	0.143770497521573	0.0578025738218512	0.0574697206617591	0.0242583611565092	0	0.0715649189568801	0.0236366905721915	0.0229515666884361	0	linc-113	linc-113
WBGene00013803	37.3639893607698	34.6078386055057	33.5627195013968	30.5608270134019	29.1840297857672	33.2277967335697	31.3583861112948	32.5833813503331	28.4720952170386	22.3529253874702	27.4190735210645	36.9819101803205	39.4896711580435	41.0168140261729	38.8075835471992	41.4397070896943	37.2021224215251	41.2630926144735	35.3555931636501	33.2507403426442	36.2685608147509	39.0684649119432	38.1229186950853	37.0379918506453	snx-13	snx-13
WBGene00195790	0	0	0	0	0	0	0	0	0	0	0	0	0	0	0	0	0	0	0	0	0	0	0	0	F58H1.10	F58H1.10
WBGene00010980	4.24298562525942	3.79746862194606	2.76604724151195	3.05076931501505	3.4382097216974	3.01115625800239	2.93705125252827	2.72707069851789	3.11626585736584	2.13524869565131	1.69405036452391	2.43165823713966	3.08362059543343	2.66213547760075	2.53840625033572	2.88235059513941	1.8297504402917	2.27401739515064	3.13560230328188	3.05584192567043	3.77566641393195	3.1175979806425	4.17758085396241	2.52344796911432	R02D5.7	R02D5.7
WBGene00174403	0	0	0	0	0	0	0	0	0	0	0	0	0	0	0	0	0	0	0	0	0	0	0	0	21ur-5487	21ur-5487
WBGene00021395	31.7118078452613	31.4410673225113	29.0895281186328	32.6735170855369	33.7230927869583	31.4314920872737	35.4117969094677	31.4592978576895	33.1230443988972	36.7438095217059	33.4756582630337	31.2985567511376	32.1701948275865	32.9398305466556	33.0027117346369	31.7332127644339	32.983001447608	32.3526263528657	34.6138976239764	39.0695461474352	37.0964383183041	34.1220815047079	35.6276040939018	35.9218021814186	pnc-1	pnc-1
WBGene00198014	0	0	0	0	0	0	0	0	0	0	0	0	0	0	0	0	0	0	0	0	0	0	0	0	K09E9.9	K09E9.9
WBGene00165861	0	0	0	0	0	0	0	0	0	0	0	0	0	0	0	0	0	0	0	0	0	0	0	0	21ur-15209	21ur-15209
WBGene00019498	19.3581318295966	21.3989888002112	19.2368190646105	19.343055185513	20.0196763001581	20.4913357824036	18.8749696863482	18.5226858134838	16.0036815772376	17.9992039269653	17.9374746365766	19.1259157162205	21.428657680631	20.0772602981007	18.3695093212264	18.7798211127846	18.9744350904291	19.8769716484808	21.547259680265	18.2506922014593	18.9399984847351	19.3841919877335	21.7942761097586	20.3103624445761	K07E8.7	K07E8.7
WBGene00172276	0	0	0	0	0	0	0	0	0	0	0	0	0	0	0	0	0	0	0	0	0	0	0	0	21ur-7312	21ur-7312
WBGene00007497	4.12876508642646	2.91748797042139	3.13647585547787	3.3296030696132	2.59910281992113	2.58554947508075	1.9843518319053	1.09726049610848	1.89607573802485	1.1950799151288	1.60076443698903	3.70704409867409	2.13679802311994	2.85094556415155	2.72359926039028	2.99599165803021	0.475472784663615	2.20609572862882	0.798178334827076	1.76462397141463	1.96226390688219	3.11089346885617	2.01381488363052	4.43881942182227	C09G9.8	C09G9.8
WBGene00048864	0	0	0	0	0	0	0	0	0	0	0	0	0	0	0	0	0	0	0	0	0	0	0	0	21ur-5346	21ur-5346
WBGene00170717	0	0	0	0	0	0	0	0	0	0	0	0	0	0	0	0	0	0	0	0	0	0	0	0	21ur-6138	21ur-6138
WBGene00015849	17.5129840200236	17.5400712230955	14.3246670327826	16.9597090532663	17.7368808478918	18.0115312004862	15.2131903899445	15.3822439855481	12.8891087072047	13.2763997397414	16.3605774164073	15.1893342746168	17.4079757037109	16.714176342974	14.7503117794473	13.4133458029001	17.1543440500992	13.254322094602	15.9608425384022	16.6537140128182	15.9030439361176	16.0455213474706	17.6977729075712	16.7361258498245	C16C8.11	C16C8.11
WBGene00045303	0	0	0	0	0	0	0	0	0	0	0	0	0	0	0	0	0	0	0	0	0	0	0	0	Y27F2A.10	Y27F2A.10
WBGene00000426	42.9576073025887	41.9969894462881	44.3449641288982	42.4368480247215	42.713544400663	44.0618048717683	37.7222357212972	35.7886870553531	36.7587223157909	38.2337661294019	40.2551041933031	40.0345013443054	43.6827718754991	40.4722226432196	41.4713950341696	40.281619239822	43.8745546762143	39.7790684622933	44.8081636818653	39.6960218095769	40.8570346707654	41.4064497527688	44.0354260504216	44.1049730584652	ced-12	ced-12
WBGene00012164	20.177038296565	16.0112045885153	19.3532546814916	14.5105858980095	11.9799808919016	16.8069383494983	9.08708691665992	11.6994526782522	10.8805460842469	11.5288783077302	12.3743169359983	10.1809555066654	13.7649942715473	11.8462716533652	13.6125751250796	14.7813470429585	14.2937113083828	14.491429323874	13.888684321374	12.6479704142222	14.5295018582838	13.4751719086879	15.6008523444151	14.9395702891384	W01A8.2	W01A8.2
WBGene00167810	0	0	0	0	0	0	0	0	0	0	0	0	0	0	0	0	0	0	0	0	0	0	0	0	21ur-14865	21ur-14865
WBGene00050342	0	0	0	0	0	0	0	0	0	0	0	0	0	0	0	0	0	0	0	0	0	0	0	0	21ur-1511	21ur-1511
WBGene00001747	151.874301671444	153.841787653454	157.381979154953	163.39885979251	166.231347684778	155.963988554686	155.142680173098	162.926445800135	159.025318307605	164.910611126286	166.029116876452	160.212848250986	159.904020537773	158.580507164417	154.982030456073	154.649294286579	165.958537227343	162.096756347209	168.843127553268	157.248932069653	164.674517413965	162.309548562372	158.97383216265	157.576037632123	gsp-1	gsp-1
WBGene00001411	70.2060179939318	68.401608718283	68.8864715263656	68.5195266313605	67.8020215637122	68.8302262840664	65.996329685618	64.0465143020419	64.6071651901711	65.7321190198631	64.3524715900595	65.2509654873938	66.3968535831644	64.5342776599213	67.0546829692886	61.5402368774831	62.4324384277197	61.1802475501708	65.5640701226992	62.5974441143298	66.1941767793256	66.086747041437	67.6598538197949	66.9193946284046	fem-1	fem-1
WBGene00174134	0	0	0	0	0	0	0	0	0	0	0	0	0	0	0	0	0	0	0	0	0	0	0	0	21ur-8093	21ur-8093
WBGene00018711	0.34561219895379	0.493823495284634	0.320893569372323	0.346735538897132	0.430034106730454	0.454222702859093	0.316241904665791	0.231538260626851	0.327354660215923	0.157202874267296	0.147397121425723	0.32970503600381	0.245943336819498	0.347443424169314	0.235112683678493	0.217790951691096	0.200663638082045	0.23578233167541	0.137804304094526	0.203106471957377	0.15056975523106	0.387899154687202	0.405629173652063	0.325120549460655	F52G3.3	F52G3.3
WBGene00172422	0	0	0	0	0	0	0	0	0	0	0	0	0	0	0	0	0	0	0	0	0	0	0	0	21ur-6117	21ur-6117
WBGene00198318	0	0	0	0	0	0	0	0	0	0	0	0	0	0	0	0	0	0	0	0	0	0	0	0	C36C9.7	C36C9.7
WBGene00172272	0	0	0	0	0	0	0	0	0	0	0	0	0	0	0	0	0	0	0	0	0	0	0	0	21ur-11387	21ur-11387
WBGene00167572	0	0	0	0	0	0	0	0	0	0	0	0	0	0	0	0	0	0	0	0	0	0	0	0	21ur-8608	21ur-8608
WBGene00048526	0	0	0	0	0	0	0	0	0	0	0	0	0	0	0	0	0	0	0	0	0	0	0	0	21ur-4863	21ur-4863
WBGene00022317	0	0.121525700768523	0	0	0	0	0	0	0	0	0.113353623837548	0.238639894676989	0	0	0	0	0	0	0	0	0	0	0.0891266422165157	0	Y81B9A.3	Y81B9A.3
WBGene00015388	0.151111827248194	0.0345462670294359	0.210456172120809	0	0.0326997513869948	0.219144316411492	0.122906906671457	0	0.0636129306047297	0.0343668621233699	0.0322231802251039	0.40703081602915	0.107533666747919	0.0337583317374707	0.10279818637025	0.126966153655416	0.0319040180185543	0.126881201461027	0.267787103675751	0.236811009150881	0.131667058686901	0.10436980252656	0.405378320730819	0.243689614066984	C03F11.2	C03F11.2
WBGene00173113	0	0	2.3150178933289	0	2.15818359154166	0	0	0	0	0	2.12672989485686	4.47733897632065	0	0	2.2615601001455	2.09494153531436	0	0	0	0	1.73800517466709	0	0	0	21ur-12989	21ur-12989
WBGene00170171	0	0	0	4.2129671493065	0	0	0	0	0	0	0	0	0	0	0	0	0	0	1.76739488425995	0	0	0	0	0	21ur-13859	21ur-13859
WBGene00006718	3.59592993936594	3.72943444519282	3.37946079403038	3.03799389912303	3.41622025796795	3.30698684514428	2.53240725668162	2.52121789872162	2.99060689584195	2.95209618661751	2.84276458307499	3.46487538871045	3.20385482486639	2.89982373226293	2.82410896927717	2.4686622614634	2.14799011765121	2.90886312244004	2.58004127576642	2.88635729997719	2.50657027703243	2.60478705652342	3.32336378958435	2.92305079787885	ubc-23	ubc-23
WBGene00200175	0	0	0	0	0	0.58410388951217	0	0	0	0	0	0	0	0	0	0	0	0	0	0	0	0	0	0	R01E6.17	R01E6.17
WBGene00000136	2.16893221191553	2.1359610157382	1.08435782364105	2.16129913235798	2.19027554085826	1.87515029851358	10.4941480759481	9.97149315422641	10.933147288656	9.73898103964493	10.3411252880029	9.76193051900394	10.5271062458725	10.7840927987521	11.248949494404	9.71928266197887	10.7318474885758	11.0903131946185	10.5058156874783	11.1730779403017	11.70730623233	11.4465349967977	9.64148633362709	12.29681346225	amt-4	amt-4
WBGene00166275	0	0	0	0	0	0	0	0	0	0	0	0	0	0	0	0	0	0	0	0	0	0	0	0	21ur-9819	21ur-9819
WBGene00008413	32.4704688907135	33.6853629592879	33.4812501373047	36.0665377945572	37.3436412189302	34.4491413774364	32.9334332541064	34.2882044589995	34.3357767179413	36.4819418898755	35.8614738292725	33.7708615869917	32.7725952514461	33.6395624616358	31.6520631928332	31.7113849326429	34.5503370918783	31.3643041591809	36.4275478028848	32.4570916585347	34.3339218661998	33.1709344129387	38.2609279596997	35.302933577825	D2030.3	D2030.3
WBGene00168850	0	0	0	0	0	0	0	0	0	0	0	0	0	0	0	0	0	0	0	0	0	0	0	0	21ur-12436	21ur-12436
WBGene00172254	0	0	0	0	0	0	0	0	0	0	0	0	0	0	0	0	0	0	0	0	0	0	0	0	21ur-9726	21ur-9726
WBGene00196725	0	0	0	0	0	0	0	0	0	0	0	0	0	0	0	0	0	0	0	0	0	0	0	0	Y66A7AL.2	Y66A7AL.2
WBGene00017492	0	0	0	0	0	0	0	0	0	0	0	0	0	0	0	0	0	0	0	0	0	0	0	0	irld-29	irld-29
WBGene00046317	0	0	0	0	0	0	0	0	0	0	0	0	0	0	0	0	0	0	0	0	0	0	0	0	21ur-3509	21ur-3509
WBGene00016145	29.650243608846	31.3801194635422	26.2050479059292	30.9783383427099	30.2034456238948	27.7621395792069	25.7154192876002	27.5777599356985	28.5992587340924	27.1484038872716	28.3162026722436	25.3408154432993	34.9373557480481	28.4248633469888	28.7474598296845	30.8733909766172	32.5943946558836	29.7520066755816	34.9834863688568	29.9458507149033	32.0903842044201	31.5837010150863	32.8403455318852	30.7023791083775	C26E6.12	C26E6.12
WBGene00008678	0.4651947021456	0.567199914347065	0.431923377926123	0.436684650224267	0.447402324011597	0.337315671633385	0.714692135980472	0.805885300202083	0.522216318764987	0.987445102628632	0.573146358633684	0.417678710031887	0.490429951012227	0.415697364356573	0.750132471519139	0.434291927360331	0.13095449844141	0.477401480127051	0.366389857546486	0.453611137370552	0.324267500505508	0.392700397166814	0.415982985587054	0.296372758667843	stdh-2	stdh-2
WBGene00049158	0	0	0	0	0	0	0	0	0	0	0	0	0	0	0	0	0	0	0	0	0	0	0	0	21ur-3310	21ur-3310
WBGene00021280	0	0.443343760211094	0	0	0	0	0	0	0	0	0	0	0	0.433231923964207	0	0	0.20471744895239	0	0	0	0	0	0	0	nspd-8	nspd-8
WBGene00006161	0	0	0.0997238477126296	0	0	0	0	0	0	0	0.0458064900430707	0	0	0	0.0487105252339031	0	0	0	0	0	0	0.0370914221286697	0	0	str-109	str-109
WBGene00010956	0	0.580377286094522	0	0	0.549355823301512	0	0	0	0	0	0	0	0.301094266894174	0.283569986594753	0	0	0	0.266450523068156	0	0	0.221200658593993	0	0	0	M199.8	M199.8
WBGene00167532	0	0	0	0	0	0	0	0	0	0	0	0	0	0	0	0	0	0	0	0	0	0	0	0	21ur-13796	21ur-13796
WBGene00195758	0	0	0	0	0	0	0	0	0	0	0	0	0	0	0	0	0	0	0	0	0	0	0	0	F18E2.8	F18E2.8
WBGene00010986	0.580858537227408	0.83469474981106	0.564996443062838	0.537470452486804	0.622487184882062	0.842368525286965	0.697413913371081	1.05117903311819	0.861647730394017	0.553573354392918	0.613414961749521	0.645701817504246	0.551131344315009	0.667355673681789	1.10389938327229	0.813408361572135	0.747494457030596	0.534167847355336	0.745050775298174	0.814915095515408	0.539855807028128	0.725957311076183	0.723465390543571	0.852463087348953	sprr-1	sprr-1
WBGene00198464	0	0	0	0	0	0	0	0	0	0	0	0	0	0	0	0	0	0	0	0	0	0	0	0	F52E10.10	F52E10.10
WBGene00001481	15.4130871289765	15.1735963001825	16.7757282551792	16.9468087019991	17.6819069746448	16.389872871558	15.6253194980456	16.4925207033038	13.5045323911611	15.0947971171449	15.9145294808091	17.5136474253331	16.7934267169145	18.4849688796784	15.5856529155098	15.6146909927938	16.25514211569	15.3255961067547	17.1200821359124	13.7297686519559	14.36791742635	16.2993291607675	15.1839160411624	16.3062674291667	fog-1	fog-1
WBGene00168808	0	0	0	0	0	0	0	0	0	0	0	0	0	0	0	0	0	0	0	0	0	0	0	0	21ur-9682	21ur-9682
WBGene00012945	0.124964792700475	0	0	0.0703836993917554	0	0	0.0338800661588384	0.0405907820756121	0.0350706132928223	0	0.0355300937088258	0	0	0	0	0	0	0	0	0	0	0.028770196161856	0	0	Y47H9A.1	Y47H9A.1
WBGene00166445	0	0	0	0	0	0	0	0	0	0	0	0	0	0	0	0	0	0	0	0	0	0	0	0	21ur-10770	21ur-10770
WBGene00169406	0	0	0	0	0	0	0	0	0	0	0	0	0	0	0	0	0	0	0	0	0	0	0	0	21ur-7432	21ur-7432
WBGene00018188	5.77199585811802	5.90659560848165	7.14556704082622	7.19853442046859	4.04447003769224	6.37761727131398	4.47110164426876	4.4192814469251	8.09937864471244	7.62619612882528	7.61938663118007	7.77364759274569	4.3030401134876	6.38590678473224	6.60660470199985	7.15909154587741	5.22271287091136	6.46194969330646	7.69582181886421	7.58093573861276	5.6519380876969	6.45449156727245	6.72824273866516	7.38744105636133	F38E9.6	F38E9.6
WBGene00018659	35.6452458501744	38.1821287640262	37.8950621307993	40.3229567348047	40.9639847086849	33.4886229986977	36.2537557171053	36.5662060328151	34.4192440943953	36.1518240699621	35.8435784587029	33.2700727009673	37.1330294921603	39.2908029502923	35.7413478903764	34.0669723511888	38.2664154580236	35.1151045112706	44.3955999580837	37.4928297803411	38.8377310185222	40.0123716213025	42.544259867276	41.6659252441401	F52C6.2	F52C6.2
WBGene00008439	14.8195182643585	16.0540945418072	15.9862656638567	14.3644120683783	15.595189241052	15.360594651675	10.0278828583826	8.44884138900206	11.1827273709463	9.70550053043908	10.3064602596909	9.60669208424877	9.36433226426888	8.87425862335137	7.4181296062318	9.76491245292153	7.63380908882711	8.36432469948539	9.48041824293287	8.34523108689321	6.8152663279077	6.15830863586692	8.55730902455812	6.52281113777417	mfb-1	mfb-1
WBGene00195452	0	0	0	0	0	0	0	0	0	0	0	0	0	0	0	0	0	0	0	0	0	0	0	0	D2021.5	D2021.5
WBGene00169166	0	0	0	0	0	0	0	0	0	0	0	0	0	0	0	0	0	0	0	0	0	0	0	0	21ur-13566	21ur-13566
WBGene00199938	0	0	0	0.327675222723839	0.335717447573146	0	0	0	0	0	0	0.34823747593605	0	0	0	0	0	0	0	0	0	0	0	0	Y15E3A.9	Y15E3A.9
WBGene00049578	0	0	0	0	0	0	0	0	0	0	0	0	0	0	0	0	0	0	0	0	0	0	0	0	21ur-1979	21ur-1979
WBGene00165592	0	0	0	0	0	0	0	0	0	0	0	0	0	0	0	0	0	0	0	0	0	0	0	0	21ur-13527	21ur-13527
WBGene00023181	0	0	0	0	0	0	0	0	0.612274457070523	0	0	0	0	0	0	0	1.22830469371434	2.44246312812476	0.51549017457582	0	0	0	0	0	Y54G2A.t4	Y54G2A.t4
WBGene00012722	62.3644400392571	63.2194716319264	57.8116303000414	56.8510281858889	54.5413203086753	55.7952470124315	61.8162740568961	55.8241707628042	67.4246875501008	58.8161404020769	59.2229584313989	58.9885154104603	61.959017963166	60.576694950037	61.6683583961728	62.1014750748842	59.5190685045458	60.1793196587394	52.215430611026	63.9280323423683	56.6900281022114	57.2713417630273	59.9507139465967	56.0782616827453	Y39G8B.1	Y39G8B.1
WBGene00197712	0	0	0	0	0	0	0	0	0	0	0	0	0	0.316142214784691	0	0	0	0	0	0	0	0	0.237269574549373	0.253568922745375	F48A9.4	F48A9.4
WBGene00013632	4.77797136132836	5.75945672201832	5.71945597175376	4.78724604239636	4.61421604978929	4.65278833557488	3.78981500231966	4.77134541520475	4.30531450808866	4.3824746984652	4.26067719885915	4.1481228751206	4.90810903387448	5.0105918445815	4.10099642594257	4.64489299685084	4.75203852093104	4.97334121111377	3.7647110487121	3.83665981115262	4.04617041794668	5.3046188264899	4.18424715781488	4.5424405662848	Y105C5A.1	Y105C5A.1
WBGene00168100	0	0	0	0	0	0	0	0	0	0	0	0	0	0	0	0	0	0	0	0	0	0	0	0	21ur-6571	21ur-6571
WBGene00016548	0	0	0	0	0	0	0	0	0	0	0	0	0	0.0545326897297603	0	0.0512747928223793	0	0	0	0.0765081721872076	0	0	0	0	hpo-7	hpo-7
WBGene00171761	0	0	0	0	0	0	0	0	0	0	0	0	0	0	0	0	0	0	0	0	0	0	0	0	21ur-11303	21ur-11303
WBGene00170270	0	0	0	0	0	0	0	0	0	0	0	0	0	0	0	0	0	0	0	0	0	0	0	0	21ur-10683	21ur-10683
WBGene00048149	0	0	0	0	0	0	0	0	0	0	0	0	0	0	0	0	0	0	0	0	0	0	0	0	21ur-2593	21ur-2593
WBGene00198596	0	0	0	0	0	0	0	0	0	0	0	0	0	0	0	0	0	0	0	0	0	0	0	0	F42C5.14	F42C5.14
WBGene00021614	9.34799610850423	7.81411587000758	7.72095233864897	7.84913156732788	6.50291682402091	9.1486151369376	6.9968088436462	7.37676333528352	9.41548015035066	8.19090682559642	7.28865042826627	9.21704118947936	8.76075487408951	8.19961407020974	7.95880898331598	9.49263212661061	7.4101886670083	8.9565898718091	7.76453546633809	9.88614634587713	7.55546827848156	11.1304735790825	10.7309258185024	11.0981535081108	Y47A7.2	Y47A7.2
WBGene00017174	0.0937235945253565	0.0142843454960615	0.130530543508103	0.0527877745438165	0.0946458794619998	0.192552147348135	0.165165322524337	0.0761077163917726	0.223575159741742	0.0994711504537394	0.119914066267287	0.112200618738346	0.0592846706891869	0.0837512788570424	0.0425054553428301	0.0787478023417688	0.0659590825980254	0.131158521200017	0.110725813154711	0.0979176786047496	0.0653307434391566	0.097099412046264	0.209522058671284	0.0559788194604946	tat-6	tat-6
WBGene00199217	0	0	0	0	0	0	0	0	0	0	0	0	0	0	0	0	0	0	0	0	0	0	0	0	ZK973.19	ZK973.19
WBGene00022871	0	0	0	0	0	0	0.0981272883909214	0.117563624583052	0	0	0	0.108322717169048	0.11447132266714	0.215617731742554	0.109430327426395	0	0	0	0	0.0756267416320555	0	0.083327503630076	0	0	ZK1240.6	ZK1240.6
WBGene00047725	0	0	0	0	0	0	0	0	0	0	0	0	0	0	0	0	0	0	0	0	0	0	0	0	21ur-5163	21ur-5163
WBGene00173870	0	0	0	0	0	0	0	0	0	0	0	0	0	0	0	0	0	0	0	0	0	0	0	0	21ur-7925	21ur-7925
WBGene00198865	0	0	0	0	0	0	0	0	0	0	0	0	0	0	0	0	0	0	0	0	0	0	0	0	B0198.7	B0198.7
WBGene00000070	3.65690621940629	4.09240394041009	4.13141654809466	3.5648183571055	3.27601201587862	4.0423697750366	4.67991683095164	4.24876948877756	4.70442088333747	4.40847532899474	4.35161655409172	4.35105505647571	3.5182809941114	3.1992511308126	3.9548307392288	3.83535450311398	3.61742481225761	3.89720490333753	4.19642990467876	4.79305482521383	3.71665721967269	3.32056540961424	3.62735639684712	3.79405983747366	acy-3	acy-3
WBGene00165157	0	0	0	0	0	0	0	0	0	0	0	0	0	0	0	0	0	0	0	0	0	0	0	0	21ur-8479	21ur-8479
WBGene00206489	0	0	0	0	0	0	0	0	0	0	0	0	0	0	0	0	0	0	0	0	0	0	0	0	F53F1.14	F53F1.14
WBGene00012956	0.141514184166214	0.194112673389722	0.65696453729604	0.418450115505443	0.612457505707767	0.615677072729044	0.402852300177864	0.344747385601651	0.476581199017056	0.257472815691841	0.301765728324284	0.508238478393155	0.40281530300707	0.505827543655506	0.320897041236861	0.594510435697317	0.478042907823959	0.653523918065815	0.401246406156314	0.487894681826261	0.295930610821693	0.537575003148626	0.569446978918495	0.30428270729445	Y47H9C.14	Y47H9C.14
WBGene00015940	25.6153756316271	24.4570004669916	23.1840659440542	25.83282399178	25.5240957733097	23.9559095209402	22.6388272585095	23.9782696241272	20.5814785137913	22.385059515273	21.3672454228261	23.9044369074746	24.9168264086577	25.1608284715853	25.6490186704483	24.5727926619115	24.153504624318	25.3353802442772	23.9905473542189	24.2751353109242	26.6565539424286	25.9389916423318	24.2402494159039	24.9513382809941	zipt-3	zipt-3
WBGene00046680	0	0	2.3150178933289	0	2.15818359154166	0	6.08389188023713	0	2.09922670995608	0	0	0	0	0	0	2.09494153531436	0	2.09353982410694	5.30218465277986	0	0	0	3.34437114602926	1.78705716982455	21ur-57	21ur-57
WBGene00200225	0	0	0	0	0	0	0	0	0	0	0	0	0	0	0	0	0	0	0	0	0	0	0	0	T24A11.8	T24A11.8
WBGene00003723	5.1142567952162	5.75315856273931	6.5197364391193	5.55523807827159	5.02405063984464	5.59200235308163	4.52283125050187	3.99479373641355	6.1853959104985	4.94786907054322	5.47014712491089	4.8469797522727	4.77549511678666	4.9327988365785	5.30151763010852	5.01324381357784	4.1819490037158	4.73724243920012	4.45958941726058	3.56207815625092	3.45175911433882	4.62564537593004	4.21935196911831	3.92736982670744	nhr-133	nhr-133
WBGene00200946	0	0	0	0	0	0.131829002841288	0	0	0	0	0	0	0	0	0	0	0	0	0	0	0	0	0	0	T05B9.3	T05B9.3
WBGene00047911	0	0	0	0	0	0	0	0	0	0	0	0	0	0	0	0	0	0	0	0	0	0	0	0	21ur-421	21ur-421
WBGene00005160	0	0.0973193619975571	0	0	0	0	0	0.0518522490539069	0	0	0.0453875282438963	0	0.151465103772984	0	0	0	0	0	0.0377187932616454	0.100067091061927	0	0.0367521713165173	0	0.0762768304193406	srg-2	srg-2
WBGene00172420	0	0	0	0	0	0	0	0	0	0	0	0	0	0	2.2615601001455	0	0	0	0	0	0	0	0	0	21ur-11751	21ur-11751
WBGene00015820	1.09621209163237	0.766569752877309	1.49677881034196	1.08956046964823	0.725596207501074	1.82352630531201	1.25873625108354	1.50805752913432	0.97722622704852	1.52517763975093	1.1000327042363	1.33162236795743	1.28484191476393	0.806707720485075	0.877329349194375	1.24612901669561	0.925766591814255	0.595575984444215	1.46267162835307	1.41474163225483	1.34845229068998	0.757130938156036	1.34063153698587	1.71002884353901	C16A11.7	C16A11.7
WBGene00049250	0	0	0	0	0	0	0	0	0	0	0	0	0	0	0	0	0	0	0	0	0	0	0	0	21ur-4528	21ur-4528
WBGene00006023	0	0	0	0	0	0	0	0	0	0	0	0	0	0	0	0	0	0	0	0	0	0	0	0	srx-132	srx-132
WBGene00168989	7.4800354487856	15.9603753675994	9.26007157331561	4.2129671493065	6.47455077462497	10.8476436623689	4.05592792015809	2.42964824138306	4.19845341991216	4.53642580028482	8.50691957942742	0	2.36574066845422	8.91219957869225	4.523120200291	2.09494153531436	6.31699556767374	4.18707964821388	12.3717641898197	14.0665739435623	5.21401552400126	10.3326104501294	1.67218557301463	7.1482286792982	21ur-11706	21ur-11706
WBGene00020719	61.3808367968585	63.4284892754897	62.8846175639491	60.7169062113453	57.8211122527922	62.1115080667895	58.9820485758969	61.0969113602382	55.6946203048397	56.294455154403	59.1157029334653	59.0608784072471	60.5817461499939	59.4441500434858	62.3584511980566	59.4797048314314	65.6465941375127	61.5594216269658	62.0210879732116	57.8486399068584	59.5665694106745	63.944244324126	59.762999523895	58.7733392775548	natc-1	natc-1
WBGene00174748	0	0	0	0	0	0	0	0	0	0	0	0	0	0	0	0	0	0	0	0	0	0	0	0	21ur-15459	21ur-15459
WBGene00019152	0.596697984518509	0.545653858721346	0.969537408317232	1.76440504543606	2.06595352352705	0.432669547786793	1.09198059388872	1.3082721299755	0.879163322973059	1.76416558899965	2.41756475227318	1.47331239819098	1.55694043992286	0.933114913153676	1.21776313084758	1.75473735436587	1.38577965444695	0.37576355817304	1.16315731699159	1.12211985874571	0.831865724626982	1.33941246575752	2.00090581386366	1.71068720530213	nspb-6	nspb-6
WBGene00014410	0	0	0	0	0	0	0	0	0	0	0	0	0	0	0	0	0	0	0	0	0	0	0	0	F57G8.t4	F57G8.t4
WBGene00220223	0	0	0	0	0	0	0	0	0	0	0	0	0	0	0	0	0	0	0	0	0	0	0	0	Y105C5A.1284	Y105C5A.1284
WBGene00270321	20.0449838844729	19.0073561195956	17.9729570991171	20.5094900768512	19.2732334674947	17.065863640545	32.1340107492525	30.2528018904334	34.3318986473726	32.0917758508028	33.202764903947	31.8162421196119	29.5574205334447	28.1679520017455	27.4402625484321	26.9295211903136	24.8340876256426	28.7766564913608	16.7956071425431	17.9029122918066	16.5163158416848	16.1094790199745	19.6861847004904	15.9968693323082	Y41C4A.32	Y41C4A.32
WBGene00023411	0.0533743610005088	0	0	0.0901858411166529	0.0461996487485981	0	0	0	0.0449375748308641	0.0485550162109997	0	0	0	0	0	0.17938337305444	0	0	0	0.0669154044206158	0	0.0368645632777299	0.0715920428813602	0.0382550464488436	srz-3	srz-3
WBGene00171181	0	0	0	0	0	0	0	0	0	0	0	0	0	0	0	0	0	0	0	0	0	0	0	0	21ur-12813	21ur-12813
WBGene00005014	88.8804212149818	87.071224274332	91.1844694925313	93.9739495892368	89.2726295042407	79.7620857527123	82.812504769816	81.8076854922157	66.7554093766034	80.2146820920952	82.4920995687418	89.757477831181	91.2619253160163	84.2202860186418	90.8348962576087	88.5790573872917	95.1265214896752	90.1453618380164	97.6225762541234	82.8548786793357	90.5398460403042	93.7836348502924	94.9604677757836	90.5722622071078	spt-4	spt-4
WBGene00077723	0	0	0	0	0	0	0	0	0	0	0	0	0	0	0	0	0	0	0	0	0	0	0	0	mir-1830	mir-1830
WBGene00046863	0	0	0	0	0	0	0	0	0	0	0	0	0	0	0	0	0	0	0	0	0	0	0	0	21ur-1844	21ur-1844
WBGene00044738	0.0373202053752667	0.068255347259869	0.0346510162223143	0	0.0646070640375977	0.0541222420788183	0	0.1091003843244	0.0628421395710302	0	0.0318327354183849	0.0670164779064388	0.0354102309604694	0	0.101552591809812	0.0313569296091244	0.157587202329708	0.0626718977993524	0.0264542356161504	0.116970797820072	0	0.0257762912155759	0.0500582994059974	0	folt-3	folt-3
WBGene00168230	0	0	0	0	0	0	0	0	0	0	0	0	0	0	0	0	0	0	0	0	0	0	0	0	21ur-12837	21ur-12837
WBGene00200579	0	0	0	0	0	0	0	0	0	0	0	0	0	0	0	0.656623466292559	0	0	0	0.244940342300836	0	0	0	0	B0034.15	B0034.15
WBGene00168991	0	0	0	0	0	0	0	0	0	0	0	0	0	0	0	0	0	0	0	0	0	0	0	0	21ur-14356	21ur-14356
WBGene00219612	0	0.0169310912669017	0	0.0312844095245532	0.0160261157787747	0	0	0	0	0	0	0.0332475666558464	0	0	0	0	0	0.0310921756055486	0	0.0348182523355503	0	0.0255757684409144	0	0.0265404530171963	linc-153	linc-153
[truncated: 45,119 more rows]
