# Supplementary material for: Changes in lipid metabolism driven by steroid signalling modulate proteostasis in C. elegans
Source: EMBO Rep. 2023 Apr 27;24(6):e55556. doi: 10.15252/embr.202255556 (PMC10240203; doi:10.15252/embr.202255556)
Supplement: Supplementary file 3 — Source Data for Expanded View and Appendix [file EMBR-24-e55556-s011.zip › EV_and_Appendix_Source_Data/Appendix_Figure_Source_Data/Appendix_FigureS7/Appendix Figure S7_differential_expression_analysis.xls]

## Sheet: differential_expression_analysis
Gene	gene_name	gene_description	nhr_1_vs_WT:nhr_1.value	nhr_1_vs_WT:WT.value	nhr_1_vs_WT:log2foldchange	nhr_1_vs_WT:pvalue	nhr_1_vs_WT:padjust	nhr_1_vs_WT:significance	nhr_1_vs_WT:sigAndfc2	nhr_1_vs_WT:sigdir	nhr_1_vs_WT:sig_only	U_N_vs_nhr_1:U_N.value	U_N_vs_nhr_1:nhr_1.value	U_N_vs_nhr_1:log2foldchange	U_N_vs_nhr_1:pvalue	U_N_vs_nhr_1:padjust	U_N_vs_nhr_1:significance	U_N_vs_nhr_1:sigAndfc2	U_N_vs_nhr_1:sigdir	U_N_vs_nhr_1:sig_only	U_N_vs_unc_1:U_N.value	U_N_vs_unc_1:unc_1.value	U_N_vs_unc_1:log2foldchange	U_N_vs_unc_1:pvalue	U_N_vs_unc_1:padjust	U_N_vs_unc_1:significance	U_N_vs_unc_1:sigAndfc2	U_N_vs_unc_1:sigdir	U_N_vs_unc_1:sig_only	U_N_vs_WT:U_N.value	U_N_vs_WT:WT.value	U_N_vs_WT:log2foldchange	U_N_vs_WT:pvalue	U_N_vs_WT:padjust	U_N_vs_WT:significance	U_N_vs_WT:sigAndfc2	U_N_vs_WT:sigdir	U_N_vs_WT:sig_only	unc_1_vs_nhr_1:unc_1.value	unc_1_vs_nhr_1:nhr_1.value	unc_1_vs_nhr_1:log2foldchange	unc_1_vs_nhr_1:pvalue	unc_1_vs_nhr_1:padjust	unc_1_vs_nhr_1:significance	unc_1_vs_nhr_1:sigAndfc2	unc_1_vs_nhr_1:sigdir	unc_1_vs_nhr_1:sig_only	unc_1_vs_WT:unc_1.value	unc_1_vs_WT:WT.value
WBGene00000001	aap-1	aap-1	51.5665	48.4934	0.0886451	0.16335	0.326559	FALSE	FALSE	no diff.	upregulated	54.933	45.485	0.27228	1.08521e-06	3.50317e-06	TRUE	FALSE	no diff.	upregulated	54.8525	46.01	0.253613	0.00106266	0.0035862	TRUE	FALSE	no diff.	upregulated	54.9993	42.826	0.360925	4.33465e-09	2.21599e-08	TRUE	FALSE	no diff.	upregulated	52.0986	51.4289	0.0186675	0.810927	0.945809	FALSE	FALSE	no diff.	upregulated	52.1616	48.4224
WBGene00000002	aat-1	aat-1	1.97321	2.00241	-0.0211942	0.887774	0.94634	FALSE	FALSE	no diff.	downregulated	2.27774	1.7405	0.388099	0.00521761	0.0105274	TRUE	FALSE	no diff.	upregulated	2.27441	1.59466	0.512244	0.000605396	0.00215107	TRUE	FALSE	no diff.	upregulated	2.28049	1.76839	0.366905	0.0190758	0.0434425	TRUE	FALSE	no diff.	upregulated	1.80568	1.96795	-0.124145	0.394444	0.708513	FALSE	FALSE	no diff.	downregulated	1.80787	1.99948
WBGene00000003	aat-2	aat-2	1.99525	2.11858	-0.0865258	0.562303	0.729654	FALSE	FALSE	no diff.	downregulated	2.40875	1.75994	0.452757	0.000340142	0.000814726	TRUE	FALSE	no diff.	upregulated	2.40522	2.34703	0.0353331	0.796753	0.915755	FALSE	FALSE	no diff.	upregulated	2.41166	1.87098	0.366231	0.00857245	0.0208416	TRUE	FALSE	no diff.	upregulated	2.65763	1.98992	0.417424	0.00429816	0.0256276	TRUE	FALSE	no diff.	upregulated	2.66083	2.11547
WBGene00000004	aat-3	aat-3	11.2955	11.4056	-0.0139878	0.870126	0.935147	FALSE	FALSE	no diff.	downregulated	11.9902	9.96339	0.267152	0.000674813	0.00154971	TRUE	FALSE	no diff.	upregulated	11.9727	10.4373	0.197994	0.0115991	0.0309664	TRUE	FALSE	no diff.	upregulated	12.0047	10.0726	0.253164	0.000156193	0.000485025	TRUE	FALSE	no diff.	upregulated	11.8185	11.2654	0.0691573	0.462236	0.760767	FALSE	FALSE	no diff.	upregulated	11.8328	11.3889
WBGene00000005	aat-4	aat-4	3.41027	3.31103	0.0426062	0.703594	0.829107	FALSE	FALSE	no diff.	upregulated	3.64869	3.00808	0.278536	0.00670518	0.0132674	TRUE	FALSE	no diff.	upregulated	3.64335	1.11247	1.71149	6.08438e-34	4.77e-32	TRUE	TRUE	upregulated	upregulated	3.6531	2.92407	0.321142	0.00321204	0.00838863	TRUE	FALSE	no diff.	upregulated	1.25969	3.40117	-1.43296	6.18497e-24	3.42745e-22	TRUE	TRUE	downregulated	downregulated	1.26121	3.30618
WBGene00000006	aat-5	aat-5	5.29756	5.40223	-0.0282288	0.784262	0.883411	FALSE	FALSE	no diff.	downregulated	6.25047	4.6728	0.419678	3.26413e-06	9.96121e-06	TRUE	FALSE	no diff.	upregulated	6.24132	4.44148	0.490811	6.32587e-06	3.55867e-05	TRUE	FALSE	no diff.	upregulated	6.25801	4.77088	0.391449	3.52361e-05	0.000117523	TRUE	FALSE	no diff.	upregulated	5.02924	5.28342	-0.0711331	0.538014	0.812843	FALSE	FALSE	no diff.	downregulated	5.03531	5.39432
WBGene00000007	aat-6	aat-6	4.78218	4.69296	0.0271702	0.785759	0.884175	FALSE	FALSE	no diff.	upregulated	6.29976	4.2182	0.578668	4.50373e-10	2.35137e-09	TRUE	FALSE	no diff.	upregulated	6.29054	1.30054	2.27407	7.08453e-77	3.53648e-74	TRUE	TRUE	upregulated	upregulated	6.30737	4.1445	0.605839	3.33935e-11	2.17946e-10	TRUE	FALSE	no diff.	upregulated	1.47265	4.76942	-1.6954	2.98665e-39	3.46591e-37	TRUE	TRUE	downregulated	downregulated	1.47443	4.68609
WBGene00000008	aat-7	aat-7	0.94224	0.850562	0.147677	0.470994	0.655523	FALSE	FALSE	no diff.	upregulated	1.06922	0.831118	0.363436	0.0652249	0.107307	FALSE	FALSE	no diff.	upregulated	1.06766	0.0583174	4.19438	1.06001e-20	3.88724e-19	TRUE	TRUE	upregulated	upregulated	1.07051	0.751158	0.511114	0.0121903	0.0288852	TRUE	FALSE	no diff.	upregulated	0.0660348	0.939725	-3.83094	1.62732e-17	5.6821e-16	TRUE	TRUE	downregulated	downregulated	0.0661145	0.849317
WBGene00000009	aat-8	aat-8	0.214384	0.177781	0.270089	0.564345	0.731021	FALSE	FALSE	no diff.	upregulated	0.212162	0.1891	0.16601	0.694698	0.791961	FALSE	FALSE	no diff.	upregulated	0.211851	0.257905	-0.283793	0.442781	0.688915	FALSE	FALSE	no diff.	downregulated	0.212418	0.157004	0.436099	0.310545	0.502596	FALSE	FALSE	no diff.	upregulated	0.292035	0.213811	0.449803	0.253442	0.561597	FALSE	FALSE	no diff.	upregulated	0.292388	0.177521
WBGene00000010	aat-9	aat-9	38.8364	35.8753	0.114421	0.0732518	0.187527	FALSE	FALSE	no diff.	upregulated	41.5838	34.2563	0.279652	3.59916e-06	1.09277e-05	TRUE	FALSE	no diff.	upregulated	41.5229	32.9338	0.334338	0.000235117	0.000912415	TRUE	FALSE	no diff.	upregulated	41.634	31.6826	0.394073	4.14878e-13	3.53494e-12	TRUE	FALSE	no diff.	upregulated	37.2921	38.7328	-0.0546861	0.562254	0.829868	FALSE	FALSE	no diff.	downregulated	37.3371	35.8228
WBGene00000012	abf-1	abf-1	1.2165	1.78025	-0.549338	0.175833	0.343034	FALSE	FALSE	no diff.	downregulated	1.49178	1.07304	0.475338	0.260402	0.366373	FALSE	FALSE	no diff.	upregulated	1.4896	1.2544	0.247928	0.525739	0.78093	FALSE	FALSE	no diff.	upregulated	1.49358	1.57219	-0.0740003	0.841254	0.907857	FALSE	FALSE	no diff.	downregulated	1.4204	1.21326	0.227411	0.593397	0.845036	FALSE	FALSE	no diff.	upregulated	1.42211	1.77764
WBGene00000013	abf-2	abf-2	3.93444	3.8703	0.0237162	0.912448	0.95482	FALSE	FALSE	no diff.	upregulated	3.62133	3.47044	0.0614007	0.77273	0.846437	FALSE	FALSE	no diff.	upregulated	3.61603	4.36937	-0.273018	0.19325	0.363468	FALSE	FALSE	no diff.	downregulated	3.6257	3.41798	0.0851167	0.69039	0.875345	FALSE	FALSE	no diff.	upregulated	4.94758	3.92395	0.334419	0.111996	0.337064	FALSE	FALSE	no diff.	upregulated	4.95356	3.86463
WBGene00000014	abf-3	abf-3	0.283521	0.368577	-0.378511	0.634235	NA	NA	FALSE	no diff.	downregulated	0.300101	0.250084	0.263034	0.746982	0.824764	FALSE	FALSE	no diff.	upregulated	0.299662	0.224746	0.415037	0.612512	0.851592	FALSE	FALSE	no diff.	upregulated	0.300463	0.325502	-0.115477	0.879967	0.92749	FALSE	FALSE	no diff.	downregulated	0.254488	0.282764	-0.152003	0.856634	0.963988	FALSE	FALSE	no diff.	downregulated	0.254795	0.368037
WBGene00000015	abf-4	abf-4	0.321472	0.683129	-1.08746	0.0803508	0.200562	FALSE	FALSE	no diff.	downregulated	0.319005	0.28356	0.169925	0.796967	0.866263	FALSE	FALSE	no diff.	upregulated	0.318538	0.477807	-0.584962	0.305692	0.525825	FALSE	FALSE	no diff.	downregulated	0.31939	0.603292	-0.917537	0.137826	0.25486	FALSE	FALSE	no diff.	downregulated	0.541037	0.320615	0.754888	0.196302	0.479704	FALSE	FALSE	no diff.	upregulated	0.54169	0.682129
WBGene00000016	abf-5	abf-5	9.76462	13.8448	-0.503707	2.31667e-05	0.000312908	TRUE	FALSE	no diff.	downregulated	11.4766	8.61305	0.414104	0.000245655	0.000597936	TRUE	FALSE	no diff.	upregulated	11.4598	10.6588	0.104547	0.385932	0.626029	FALSE	FALSE	no diff.	upregulated	11.4905	12.2268	-0.0896034	0.437971	0.655114	FALSE	FALSE	no diff.	downregulated	12.0693	9.73857	0.309557	0.013306	0.0665741	FALSE	FALSE	no diff.	upregulated	12.0838	13.8245
WBGene00000017	abf-6	abf-6	11.1118	14.3723	-0.371196	0.00150466	0.00956984	TRUE	FALSE	no diff.	downregulated	15.8322	9.80137	0.69181	3.5033e-13	3.44703e-12	TRUE	FALSE	no diff.	upregulated	15.8091	13.6961	0.20699	0.0496783	0.113468	FALSE	FALSE	no diff.	upregulated	15.8514	12.6926	0.320614	0.00305547	0.00801435	TRUE	FALSE	no diff.	upregulated	15.5085	11.0822	0.48482	2.6517e-05	0.000276348	TRUE	FALSE	no diff.	upregulated	15.5273	14.3513
WBGene00000018	abl-1	abl-1	9.27915	8.61432	0.107256	0.12123	0.266568	FALSE	FALSE	no diff.	upregulated	9.14154	8.18482	0.159485	0.00342613	0.00710781	TRUE	FALSE	no diff.	upregulated	9.12815	9.01439	0.0180938	0.847169	0.918219	FALSE	FALSE	no diff.	upregulated	9.15257	7.60757	0.266741	0.000146527	0.000456184	TRUE	FALSE	no diff.	upregulated	10.2073	9.25439	0.141391	0.124083	0.361208	FALSE	FALSE	no diff.	upregulated	10.2196	8.60171
WBGene00000019	abt-1	abt-1	0.285201	0.345158	-0.275278	0.172972	0.339333	FALSE	FALSE	no diff.	downregulated	0.440241	0.251566	0.807355	1.22324e-05	3.48409e-05	TRUE	FALSE	no diff.	upregulated	0.439597	0.319707	0.459432	0.012684	0.0335843	TRUE	FALSE	no diff.	upregulated	0.440773	0.30482	0.532077	0.00360365	0.00931878	TRUE	FALSE	no diff.	upregulated	0.362015	0.28444	0.347923	0.0828922	0.273005	FALSE	FALSE	no diff.	upregulated	0.362452	0.344653
WBGene00000020	abt-2	abt-2	2.80659	3.11869	-0.152121	0.0420104	0.125671	FALSE	FALSE	no diff.	downregulated	3.38985	2.4756	0.453445	1.78849e-08	7.20535e-08	TRUE	FALSE	no diff.	upregulated	3.38489	2.23969	0.595812	1.54477e-07	1.29268e-06	TRUE	FALSE	no diff.	upregulated	3.39394	2.75421	0.301324	0.000202042	0.000619919	TRUE	FALSE	no diff.	upregulated	2.53607	2.7991	-0.142366	0.190943	0.470925	FALSE	FALSE	no diff.	downregulated	2.53913	3.11412
WBGene00000021	abt-3	abt-3	0.0573539	0.042172	0.443607	0.382493	0.577829	FALSE	FALSE	no diff.	upregulated	0.0431503	0.05059	-0.229482	0.637622	0.742932	FALSE	FALSE	no diff.	downregulated	0.0430871	0.031201	0.465664	0.393547	0.635684	FALSE	FALSE	no diff.	upregulated	0.0432024	0.0372434	0.214125	0.687512	0.874571	FALSE	FALSE	no diff.	upregulated	0.03533	0.0572009	-0.695145	0.179229	0.453543	FALSE	FALSE	no diff.	downregulated	0.0353726	0.0421103
WBGene00000022	abt-4	abt-4	8.44872	11.1141	-0.39558	5.77232e-07	1.33975e-05	TRUE	FALSE	no diff.	downregulated	9.13371	7.45234	0.293508	0.000143544	0.000360438	TRUE	FALSE	no diff.	upregulated	9.12034	12.714	-0.47926	1.41297e-06	9.384e-06	TRUE	FALSE	no diff.	downregulated	9.14474	9.81517	-0.102072	0.217238	0.375377	FALSE	FALSE	no diff.	downregulated	14.3965	8.42618	0.772768	2.01097e-15	6.10346e-14	TRUE	FALSE	no diff.	upregulated	14.4139	11.0978
WBGene00000023	abt-5	abt-5	0.302697	0.256496	0.238939	0.255827	0.444663	FALSE	FALSE	no diff.	upregulated	0.397688	0.266999	0.574803	0.00267144	0.00562877	TRUE	FALSE	no diff.	upregulated	0.397106	0.272221	0.544745	0.00660497	0.0186966	TRUE	FALSE	no diff.	upregulated	0.398169	0.22652	0.813741	4.43665e-05	0.000146481	TRUE	FALSE	no diff.	upregulated	0.308245	0.30189	0.0300573	0.885465	0.968826	FALSE	FALSE	no diff.	upregulated	0.308618	0.256121
WBGene00000024	abu-1	abu-1	0.343252	0.403185	-0.232173	0.701646	0.828021	FALSE	FALSE	no diff.	downregulated	0.552677	0.302771	0.86821	0.0971217	0.153625	FALSE	FALSE	no diff.	upregulated	0.551868	0.177557	1.63604	0.00941527	0.0256877	TRUE	TRUE	upregulated	upregulated	0.553344	0.356065	0.636037	0.274194	0.454908	FALSE	FALSE	no diff.	upregulated	0.201054	0.342336	-0.767826	0.240966	0.544782	FALSE	FALSE	no diff.	downregulated	0.201297	0.402594
WBGene00000025	abu-2	abu-2	0.0445321	0.0356256	0.321928	0.718894	NA	NA	FALSE	no diff.	upregulated	0.0274962	0.0392802	-0.514572	0.577901	0.691237	FALSE	FALSE	no diff.	downregulated	0.0274559	0.0392227	-0.514572	0.56814	0.810917	FALSE	FALSE	no diff.	downregulated	0.0275294	0.0314621	-0.192645	0.838887	0.906682	FALSE	FALSE	no diff.	downregulated	0.0444132	0.0444132	2.54639e-07	1	1	FALSE	FALSE	no diff.	upregulated	0.0444669	0.0355735
WBGene00000026	abu-3	abu-3	0.0624266	0.0624266	1.79314e-07	1	NA	NA	FALSE	no diff.	upregulated	0.0481813	0.0550644	-0.192645	0.840974	NA	NA	FALSE	no diff.	downregulated	0.0481108	0.0549838	-0.192645	0.838505	0.915755	FALSE	FALSE	no diff.	downregulated	0.0482395	0.0551309	-0.192645	0.838887	0.906682	FALSE	FALSE	no diff.	downregulated	0.06226	0.06226	1.71816e-07	1	NA	NA	FALSE	no diff.	upregulated	0.0623352	0.0623352
WBGene00000027	abu-4	abu-4	0.0794393	0.0722175	0.137504	0.86831	NA	NA	FALSE	no diff.	upregulated	0.0891809	0.0700707	0.347923	0.646363	0.751273	FALSE	FALSE	no diff.	upregulated	0.0890504	0.0572467	0.63743	0.414473	0.6605	FALSE	FALSE	no diff.	upregulated	0.0892886	0.0637776	0.485427	0.524238	0.751207	FALSE	FALSE	no diff.	upregulated	0.0648224	0.0792273	-0.289506	0.728219	0.908776	FALSE	FALSE	no diff.	downregulated	0.0649006	0.0721118
WBGene00000028	abu-5	abu-5	0.0531601	0.0455658	0.222392	0.828022	NA	NA	FALSE	no diff.	upregulated	0.0401921	0.0468908	-0.222392	0.828198	NA	NA	FALSE	no diff.	downregulated	0.0401333	0.0401333	2.4859e-16	1	NA	NA	FALSE	no diff.	upregulated	0.0402406	0.0402406	2.48468e-16	1	NA	NA	FALSE	no diff.	upregulated	0.0454443	0.0530183	-0.222392	0.82453	NA	NA	FALSE	no diff.	downregulated	0.0454991	0.0454991
WBGene00000029	abu-6	abu-6	0.202135	0.228217	-0.175086	0.749784	0.860306	FALSE	FALSE	no diff.	downregulated	0.523387	0.178297	1.5536	0.000185798	0.000459686	TRUE	TRUE	upregulated	upregulated	0.522621	0.0918894	2.50779	2.0207e-07	1.63826e-06	TRUE	TRUE	upregulated	upregulated	0.524019	0.201546	1.37851	0.00154307	0.00422809	TRUE	TRUE	upregulated	upregulated	0.10405	0.201596	-0.954196	0.112926	0.338984	FALSE	FALSE	no diff.	downregulated	0.104175	0.227883
WBGene00000030	abu-7	abu-7	0.244125	0.267375	-0.131244	0.84948	0.92165	FALSE	FALSE	no diff.	downregulated	0.466558	0.215334	1.11548	0.0571622	0.0953113	FALSE	FALSE	no diff.	upregulated	0.465875	0.158705	1.5536	0.000248789	0.000960747	TRUE	TRUE	upregulated	upregulated	0.467121	0.236127	0.984233	0.0231683	0.0519792	FALSE	FALSE	no diff.	upregulated	0.179707	0.243474	-0.43812	0.514077	0.794657	FALSE	FALSE	no diff.	downregulated	0.179924	0.266983
WBGene00000031	abu-8	abu-8	0.465169	0.808989	-0.798365	0.127806	0.27652	FALSE	FALSE	no diff.	downregulated	0.949956	0.41031	1.21115	0.00835793	0.0162939	TRUE	TRUE	upregulated	upregulated	0.948566	0.423069	1.16485	0.0336536	0.0804031	FALSE	FALSE	no diff.	upregulated	0.951103	0.714444	0.412782	0.432939	0.650874	FALSE	FALSE	no diff.	upregulated	0.479056	0.463928	0.0462942	0.932416	0.982567	FALSE	FALSE	no diff.	upregulated	0.479634	0.807805
WBGene00000032	abu-9	abu-9	0.0378963	0.0378963	2.55862e-16	1	NA	NA	FALSE	no diff.	upregulated	0.0334271	0.0334271	2.56409e-16	1	NA	NA	FALSE	no diff.	upregulated	0.0333781	0.0333781	2.4859e-16	1	NA	NA	FALSE	no diff.	upregulated	0.0334674	0.0334674	2.48468e-16	1	NA	NA	FALSE	no diff.	upregulated	0.0377952	0.0377952	2.45442e-16	1	NA	NA	FALSE	no diff.	upregulated	0.0378409	0.0378409
WBGene00000033	abu-10	abu-10	0.632401	0.608309	0.0560346	0.919572	0.958444	FALSE	FALSE	no diff.	upregulated	0.818135	0.557819	0.552541	0.0673394	0.110456	FALSE	FALSE	no diff.	upregulated	0.816937	0.408469	1	0.0307337	0.0741295	FALSE	FALSE	no diff.	upregulated	0.819123	0.537217	0.608575	0.225096	0.386882	FALSE	FALSE	no diff.	upregulated	0.462523	0.630713	-0.447458	0.391473	0.706852	FALSE	FALSE	no diff.	downregulated	0.463082	0.607419
WBGene00000034	abu-11	abu-11	0.661474	1.00424	-0.602344	0.155903	0.316039	FALSE	FALSE	no diff.	downregulated	1.44275	0.583464	1.3061	1.57015e-07	5.58468e-07	TRUE	TRUE	upregulated	upregulated	1.44064	0.50846	1.5025	1.29408e-08	1.36259e-07	TRUE	TRUE	upregulated	upregulated	1.44449	0.886874	0.703759	0.0138807	0.0325083	TRUE	FALSE	no diff.	upregulated	0.575746	0.659709	-0.196397	0.537457	0.812713	FALSE	FALSE	no diff.	downregulated	0.576441	1.00277
WBGene00000035	ace-1	ace-1	3.61931	3.52745	0.0370894	0.707628	0.832047	FALSE	FALSE	no diff.	upregulated	3.75156	3.19247	0.232817	0.0142683	0.0267405	TRUE	FALSE	no diff.	upregulated	3.74607	2.89383	0.372397	0.000815608	0.00282535	TRUE	FALSE	no diff.	upregulated	3.75609	3.1152	0.269906	0.00502915	0.0126928	TRUE	FALSE	no diff.	upregulated	3.27679	3.60966	-0.13958	0.214256	0.506875	FALSE	FALSE	no diff.	downregulated	3.28074	3.52229
WBGene00000036	ace-2	ace-2	7.27023	7.79374	-0.100315	0.322329	0.518066	FALSE	FALSE	no diff.	downregulated	8.94798	6.41282	0.480603	3.61144e-09	1.60954e-08	TRUE	FALSE	no diff.	upregulated	8.93488	5.66141	0.658289	1.19815e-10	1.79137e-09	TRUE	FALSE	no diff.	upregulated	8.95879	6.8829	0.380288	0.000158909	0.000493272	TRUE	FALSE	no diff.	upregulated	6.4106	7.25083	-0.177686	0.0911999	0.291104	FALSE	FALSE	no diff.	downregulated	6.41834	7.78233
WBGene00000037	ace-3	ace-3	0.72657	0.907344	-0.320547	0.097749	0.229568	FALSE	FALSE	no diff.	downregulated	0.876998	0.640883	0.452512	0.0230572	0.0417259	TRUE	FALSE	no diff.	upregulated	0.875714	0.857342	0.0305884	0.872009	0.92819	FALSE	FALSE	no diff.	upregulated	0.878057	0.801304	0.131965	0.509838	0.735146	FALSE	FALSE	no diff.	upregulated	0.970798	0.724632	0.421924	0.0232582	0.104519	FALSE	FALSE	no diff.	upregulated	0.97197	0.906015
WBGene00000038	ace-4	ace-4	0.341106	0.33714	0.016874	0.955765	0.978187	FALSE	FALSE	no diff.	upregulated	0.426827	0.300878	0.504473	0.0650249	0.107029	FALSE	FALSE	no diff.	upregulated	0.426203	0.241049	0.822213	0.0044308	0.0130638	TRUE	FALSE	no diff.	upregulated	0.427343	0.297739	0.521347	0.0610172	0.124511	FALSE	FALSE	no diff.	upregulated	0.272948	0.340196	-0.31774	0.308003	0.623785	FALSE	FALSE	no diff.	downregulated	0.273278	0.336646
WBGene00000039	acn-1	acn-1	1.46244	1.29557	0.174797	0.250276	0.437964	FALSE	FALSE	no diff.	upregulated	2.26146	1.28997	0.809918	9.90452e-10	4.87846e-09	TRUE	FALSE	no diff.	upregulated	2.25815	0.972742	1.21501	4.21899e-18	1.28674e-16	TRUE	TRUE	upregulated	upregulated	2.26419	1.14415	0.984715	5.92192e-15	6.85158e-14	TRUE	FALSE	no diff.	upregulated	1.10147	1.45854	-0.405095	0.0139265	0.0691699	FALSE	FALSE	no diff.	downregulated	1.1028	1.29367
WBGene00000040	aco-1	aco-1	91.5053	116.969	-0.354193	2.02213e-09	9.37445e-08	TRUE	FALSE	no diff.	downregulated	110.688	80.7138	0.455616	3.1299e-16	6.25858e-15	TRUE	FALSE	no diff.	upregulated	110.526	75.9689	0.540907	5.43676e-11	8.4919e-10	TRUE	FALSE	no diff.	upregulated	110.822	103.299	0.101422	0.131769	0.2451	FALSE	FALSE	no diff.	upregulated	86.0222	91.2612	-0.0852917	0.258206	0.567755	FALSE	FALSE	no diff.	downregulated	86.1261	116.797
WBGene00000041	aco-2	aco-2	415.305	392.451	0.0816562	0.13959	0.294146	FALSE	FALSE	no diff.	upregulated	460.58	366.326	0.330323	4.82066e-11	3.00683e-10	TRUE	FALSE	no diff.	upregulated	459.906	376.788	0.287586	0.00023934	0.000927188	TRUE	FALSE	no diff.	upregulated	461.136	346.586	0.411979	3.6047e-12	2.68946e-11	TRUE	FALSE	no diff.	upregulated	426.65	414.197	0.0427369	0.565002	0.831365	FALSE	FALSE	no diff.	upregulated	427.165	391.877
WBGene00000042	acr-2	acr-2	0.183847	0.164288	0.162272	0.701079	0.827747	FALSE	FALSE	no diff.	upregulated	0.262224	0.162165	0.693339	0.0583072	0.096996	FALSE	FALSE	no diff.	upregulated	0.26184	0.272176	-0.055853	0.858982	0.921175	FALSE	FALSE	no diff.	downregulated	0.262541	0.145088	0.85561	0.0161563	0.037346	TRUE	FALSE	no diff.	upregulated	0.308194	0.183356	0.749192	0.0424522	0.167567	FALSE	FALSE	no diff.	upregulated	0.308566	0.164048
WBGene00000043	acr-3	acr-3	0.56294	0.424512	0.407176	0.166123	0.330169	FALSE	FALSE	no diff.	upregulated	0.634933	0.49655	0.354665	0.21922	0.315726	FALSE	FALSE	no diff.	upregulated	0.634004	0.386092	0.715547	0.0106168	0.0285966	TRUE	FALSE	no diff.	upregulated	0.6357	0.3749	0.76184	0.00911791	0.0220723	TRUE	FALSE	no diff.	upregulated	0.437185	0.561438	-0.360882	0.206146	0.494989	FALSE	FALSE	no diff.	downregulated	0.437713	0.423891
WBGene00000044	acr-5	acr-5	0.54436	0.591141	-0.118941	0.640086	0.784375	FALSE	FALSE	no diff.	downregulated	0.660222	0.480161	0.459432	0.0597773	0.0991574	FALSE	FALSE	no diff.	upregulated	0.659256	0.576849	0.192645	0.426656	0.674858	FALSE	FALSE	no diff.	upregulated	0.661019	0.522055	0.340491	0.155571	0.282775	FALSE	FALSE	no diff.	upregulated	0.653185	0.542907	0.266787	0.298282	0.613034	FALSE	FALSE	no diff.	upregulated	0.653974	0.590275
WBGene00000045	acr-6	acr-6	0.142441	0.119467	0.253757	0.633803	0.779547	FALSE	FALSE	no diff.	upregulated	0.133748	0.125642	0.0901981	0.861339	0.910256	FALSE	FALSE	no diff.	upregulated	0.133553	0.141647	-0.0848886	0.8605	0.921776	FALSE	FALSE	no diff.	downregulated	0.13391	0.105505	0.343955	0.525177	0.752184	FALSE	FALSE	no diff.	upregulated	0.160391	0.142061	0.175087	0.714038	0.904698	FALSE	FALSE	no diff.	upregulated	0.160585	0.119292
WBGene00000046	acr-7	acr-7	0.253359	0.312174	-0.301169	0.402131	0.595618	FALSE	FALSE	no diff.	downregulated	0.311275	0.223479	0.478047	0.166011	0.24784	FALSE	FALSE	no diff.	upregulated	0.310819	0.227137	0.452512	0.187678	0.354788	FALSE	FALSE	no diff.	upregulated	0.311651	0.275691	0.176878	0.583116	0.79875	FALSE	FALSE	no diff.	upregulated	0.257195	0.252683	0.0255353	0.946218	0.987822	FALSE	FALSE	no diff.	upregulated	0.257506	0.311717
WBGene00000047	acr-8	acr-8	0.769441	0.813159	-0.0797271	0.725933	0.844672	FALSE	FALSE	no diff.	downregulated	1.25328	0.678698	0.884864	7.25394e-06	2.13029e-05	TRUE	FALSE	no diff.	upregulated	1.25144	0.720061	0.797402	0.000314282	0.00118394	TRUE	FALSE	no diff.	upregulated	1.25479	0.718126	0.805137	5.84237e-05	0.000190192	TRUE	FALSE	no diff.	upregulated	0.815349	0.767388	0.087463	0.725607	0.908776	FALSE	FALSE	no diff.	upregulated	0.816334	0.811968
WBGene00000048	acr-9	acr-9	0.144359	0.140349	0.0406422	0.928436	0.962981	FALSE	FALSE	no diff.	upregulated	0.148557	0.127335	0.222393	0.609422	0.718491	FALSE	FALSE	no diff.	upregulated	0.14834	0.176595	-0.251538	0.54323	0.78911	FALSE	FALSE	no diff.	downregulated	0.148736	0.123947	0.263035	0.549965	0.767026	FALSE	FALSE	no diff.	upregulated	0.199964	0.143974	0.473931	0.25958	0.56957	FALSE	FALSE	no diff.	upregulated	0.200206	0.140144
WBGene00000049	acr-10	acr-10	0.214159	0.205046	0.062736	0.882089	0.942724	FALSE	FALSE	no diff.	upregulated	0.221056	0.188903	0.226771	0.546609	0.666246	FALSE	FALSE	no diff.	upregulated	0.220733	0.19264	0.196397	0.605713	0.846573	FALSE	FALSE	no diff.	upregulated	0.221323	0.181083	0.289507	0.49207	0.714253	FALSE	FALSE	no diff.	upregulated	0.218132	0.213588	0.0303739	0.93722	0.984498	FALSE	FALSE	no diff.	upregulated	0.218396	0.204746
WBGene00000050	acr-11	acr-11	1.06044	0.889224	0.254046	0.237768	0.423064	FALSE	FALSE	no diff.	upregulated	1.49563	0.93538	0.677132	0.000229099	0.00055953	TRUE	FALSE	no diff.	upregulated	1.49344	0.865905	0.786361	4.99122e-05	0.000224545	TRUE	FALSE	no diff.	upregulated	1.49744	0.785302	0.931178	1.8919e-06	7.25041e-06	TRUE	FALSE	no diff.	upregulated	0.980494	1.05761	-0.109229	0.604003	0.850907	FALSE	FALSE	no diff.	downregulated	0.981678	0.887922
WBGene00000051	acr-12	acr-12	0.756108	0.542518	0.478921	0.0399815	0.121292	FALSE	FALSE	no diff.	upregulated	0.915626	0.666937	0.457207	0.025532	0.0457802	TRUE	FALSE	no diff.	upregulated	0.914286	0.797648	0.196892	0.318961	0.543716	FALSE	FALSE	no diff.	upregulated	0.916732	0.479115	0.936128	1.2255e-05	4.29041e-05	TRUE	FALSE	no diff.	upregulated	0.903205	0.754091	0.260315	0.220357	0.515498	FALSE	FALSE	no diff.	upregulated	0.904295	0.541724
WBGene00000053	acr-14	acr-14	0.0767906	0.0911888	-0.247927	0.709336	0.83323	FALSE	FALSE	no diff.	downregulated	0.084668	0.0677344	0.321928	0.62769	0.734679	FALSE	FALSE	no diff.	upregulated	0.084544	0.139498	-0.722465	0.211877	0.392704	FALSE	FALSE	no diff.	downregulated	0.0847702	0.0805317	0.0740009	0.905457	0.947378	FALSE	FALSE	no diff.	upregulated	0.157958	0.0765857	1.04439	0.0876824	0.283481	FALSE	FALSE	no diff.	upregulated	0.158149	0.0910553
WBGene00000054	acr-15	acr-15	1.29109	1.72823	-0.420706	0.0271503	0.0906979	FALSE	FALSE	no diff.	downregulated	1.502	1.13883	0.399333	0.0309859	0.0546907	FALSE	FALSE	no diff.	upregulated	1.4998	1.08791	0.463205	0.0146548	0.0381498	TRUE	FALSE	no diff.	upregulated	1.50381	1.52626	-0.0213735	0.910706	0.951502	FALSE	FALSE	no diff.	downregulated	1.23188	1.28765	-0.0638721	0.742096	0.915276	FALSE	FALSE	no diff.	downregulated	1.23337	1.7257
WBGene00000055	acr-16	acr-16	1.99569	2.34862	-0.234921	0.0899076	0.216464	FALSE	FALSE	no diff.	downregulated	2.46076	1.76033	0.483256	0.000313689	0.000754132	TRUE	FALSE	no diff.	upregulated	2.45716	1.75776	0.483256	0.00341152	0.0103211	TRUE	FALSE	no diff.	upregulated	2.46373	2.07414	0.248335	0.0889233	0.17387	FALSE	FALSE	no diff.	upregulated	1.99037	1.99037	8.07879e-08	1	1	FALSE	FALSE	no diff.	upregulated	1.99277	2.34518
WBGene00000056	acr-17	acr-17	0.901342	0.971164	-0.107641	0.646976	0.789879	FALSE	FALSE	no diff.	downregulated	1.09738	0.795044	0.464963	0.0355318	0.0619397	FALSE	FALSE	no diff.	upregulated	1.09578	0.805061	0.444785	0.041289	0.0963397	FALSE	FALSE	no diff.	upregulated	1.09871	0.857666	0.357322	0.102798	0.197423	FALSE	FALSE	no diff.	upregulated	0.911598	0.898937	0.020178	0.930553	0.981514	FALSE	FALSE	no diff.	upregulated	0.912699	0.969743
WBGene00000057	acr-18	acr-18	3.02983	3.0109	0.0090452	0.946063	0.972953	FALSE	FALSE	no diff.	upregulated	3.11515	2.67251	0.221104	0.0697396	0.113972	FALSE	FALSE	no diff.	upregulated	3.11059	1.92223	0.694409	2.47924e-07	1.96189e-06	TRUE	FALSE	no diff.	upregulated	3.11891	2.65902	0.230149	0.0731507	0.146368	FALSE	FALSE	no diff.	upregulated	2.1766	3.02175	-0.473305	0.000737638	0.00557766	TRUE	FALSE	no diff.	downregulated	2.17923	3.00649
WBGene00000058	acr-19	acr-19	0.488533	0.418151	0.224432	0.390314	0.584584	FALSE	FALSE	no diff.	upregulated	0.452829	0.430918	0.0715534	0.777715	0.850203	FALSE	FALSE	no diff.	upregulated	0.452167	0.419348	0.108706	0.679423	0.885527	FALSE	FALSE	no diff.	upregulated	0.453376	0.369282	0.295985	0.250117	0.422323	FALSE	FALSE	no diff.	upregulated	0.474842	0.487229	-0.0371528	0.887383	0.969147	FALSE	FALSE	no diff.	downregulated	0.475415	0.417539
WBGene00000059	acr-20	acr-20	0.508875	0.609773	-0.26096	0.312929	0.508281	FALSE	FALSE	no diff.	downregulated	0.592033	0.448862	0.399407	0.100669	0.158768	FALSE	FALSE	no diff.	upregulated	0.591166	0.490707	0.268703	0.269708	0.476081	FALSE	FALSE	no diff.	upregulated	0.592748	0.538509	0.138447	0.557135	0.775283	FALSE	FALSE	no diff.	upregulated	0.555644	0.507517	0.130704	0.620624	0.85866	FALSE	FALSE	no diff.	upregulated	0.556315	0.60888
WBGene00000060	acr-21	acr-21	0.298862	0.314592	-0.0740003	0.845571	0.919717	FALSE	FALSE	no diff.	downregulated	0.393112	0.263616	0.576501	0.085936	0.137652	FALSE	FALSE	no diff.	upregulated	0.392536	0.295557	0.409391	0.214889	0.397172	FALSE	FALSE	no diff.	upregulated	0.393586	0.277826	0.5025	0.135387	0.250943	FALSE	FALSE	no diff.	upregulated	0.334669	0.298064	0.16711	0.65093	0.874856	FALSE	FALSE	no diff.	upregulated	0.335073	0.314131
WBGene00000061	lgc-11	lgc-11	0.256058	0.357414	-0.481126	0.255552	0.444357	FALSE	FALSE	no diff.	downregulated	0.376433	0.22586	0.736966	0.0437187	0.0747944	FALSE	FALSE	no diff.	upregulated	0.375882	0.305404	0.29956	0.345769	0.577343	FALSE	FALSE	no diff.	upregulated	0.376888	0.315644	0.255839	0.484466	0.706822	FALSE	FALSE	no diff.	upregulated	0.34582	0.255375	0.437405	0.235883	0.537463	FALSE	FALSE	no diff.	upregulated	0.346237	0.356891
WBGene00000062	acr-23	acr-23	0.164527	0.182807	-0.152003	0.734203	0.849658	FALSE	FALSE	no diff.	downregulated	0.221716	0.145123	0.611435	0.1534	0.230839	FALSE	FALSE	no diff.	upregulated	0.221392	0.181139	0.289507	0.470967	0.719583	FALSE	FALSE	no diff.	upregulated	0.221984	0.161443	0.459432	0.259824	0.43566	FALSE	FALSE	no diff.	upregulated	0.20511	0.164088	0.321928	0.461685	0.760767	FALSE	FALSE	no diff.	upregulated	0.205357	0.18254
WBGene00000063	act-1	act-1	143.656	160.354	-0.158639	0.00331324	0.0177551	TRUE	FALSE	no diff.	downregulated	180.511	126.714	0.51051	2.08301e-23	2.08192e-21	TRUE	FALSE	no diff.	upregulated	180.247	144.507	0.318839	0.000123078	0.000506476	TRUE	FALSE	no diff.	upregulated	180.729	141.614	0.351871	1.21597e-08	5.92215e-08	TRUE	FALSE	no diff.	upregulated	163.63	143.273	0.191671	0.0123998	0.0628489	FALSE	FALSE	no diff.	upregulated	163.828	160.119
WBGene00000064	act-2	act-2	800.834	796.961	0.00699516	0.895557	0.948265	FALSE	FALSE	no diff.	upregulated	891.919	706.389	0.33645	2.4914e-14	3.2258e-13	TRUE	FALSE	no diff.	upregulated	890.613	775.577	0.199529	0.00907661	0.0248671	TRUE	FALSE	no diff.	upregulated	892.996	703.821	0.343445	8.8583e-11	5.50933e-10	TRUE	FALSE	no diff.	upregulated	878.213	798.698	0.136921	0.06795	0.237344	FALSE	FALSE	no diff.	upregulated	879.273	795.794
WBGene00000065	act-3	act-3	99.4406	115.723	-0.218764	0.000170588	0.00163445	TRUE	FALSE	no diff.	downregulated	126.68	87.7132	0.530325	5.3078e-22	4.06134e-20	TRUE	FALSE	no diff.	upregulated	126.495	98.7177	0.357697	0.000699173	0.0024575	TRUE	FALSE	no diff.	upregulated	126.833	102.198	0.311561	1.2857e-06	5.02743e-06	TRUE	FALSE	no diff.	upregulated	111.781	99.1753	0.172628	0.0889944	0.286128	FALSE	FALSE	no diff.	upregulated	111.916	115.553
WBGene00000066	act-4	act-4	637.425	759.361	-0.252531	0.000514696	0.00400974	TRUE	FALSE	no diff.	downregulated	773.653	562.251	0.460473	1.13121e-12	9.92852e-12	TRUE	FALSE	no diff.	upregulated	772.521	600.691	0.362951	3.5269e-05	0.000163976	TRUE	FALSE	no diff.	upregulated	774.588	670.616	0.207943	0.0125366	0.0296186	TRUE	FALSE	no diff.	upregulated	680.183	635.724	0.0975227	0.216204	0.509705	FALSE	FALSE	no diff.	upregulated	681.004	758.249
WBGene00000067	act-5	act-5	253.139	333.021	-0.395683	1.42075e-09	6.87287e-08	TRUE	FALSE	no diff.	downregulated	307.251	223.286	0.460529	1.7449e-14	2.33649e-13	TRUE	FALSE	no diff.	upregulated	306.802	190.095	0.690582	3.26097e-17	9.2748e-16	TRUE	FALSE	no diff.	upregulated	307.622	294.102	0.0648462	0.387961	0.598869	FALSE	FALSE	no diff.	upregulated	215.252	252.464	-0.230053	0.00161509	0.0111097	TRUE	FALSE	no diff.	downregulated	215.511	332.534
WBGene00000068	acy-1	acy-1	2.15099	2.72289	-0.340136	0.000173549	0.00165836	TRUE	FALSE	no diff.	downregulated	2.73111	1.89732	0.525526	3.69248e-09	1.64344e-08	TRUE	FALSE	no diff.	upregulated	2.72711	1.71006	0.673327	3.15171e-09	3.74066e-08	TRUE	FALSE	no diff.	upregulated	2.73441	2.40467	0.185389	0.0458653	0.0965667	FALSE	FALSE	no diff.	upregulated	1.93636	2.14525	-0.147801	0.181349	0.456799	FALSE	FALSE	no diff.	downregulated	1.9387	2.71891
WBGene00000069	acy-2	acy-2	0.295394	0.357221	-0.274175	0.301448	0.495877	FALSE	FALSE	no diff.	downregulated	0.307013	0.260557	0.2367	0.346595	0.465411	FALSE	FALSE	no diff.	upregulated	0.306564	0.280344	0.128987	0.583757	0.826075	FALSE	FALSE	no diff.	upregulated	0.307384	0.315473	-0.0374746	0.872457	0.922672	FALSE	FALSE	no diff.	downregulated	0.317444	0.294606	0.107714	0.68443	0.893984	FALSE	FALSE	no diff.	upregulated	0.317827	0.356698
WBGene00000070	acy-3	acy-3	3.68729	4.47075	-0.277955	0.00134709	0.00880682	TRUE	FALSE	no diff.	downregulated	4.44819	3.25244	0.451696	3.04085e-06	9.307e-06	TRUE	FALSE	no diff.	upregulated	4.44167	3.37943	0.394325	0.000695458	0.00244621	TRUE	FALSE	no diff.	upregulated	4.45356	3.94826	0.173741	0.0884545	0.173066	FALSE	FALSE	no diff.	upregulated	3.82664	3.67745	0.0573712	0.584146	0.843443	FALSE	FALSE	no diff.	upregulated	3.83126	4.4642
WBGene00000071	acy-4	acy-4	2.71737	3.28476	-0.273576	0.00874275	0.0379433	TRUE	FALSE	no diff.	downregulated	3.36476	2.3969	0.489334	1.20699e-07	4.36282e-07	TRUE	FALSE	no diff.	upregulated	3.35984	1.40217	1.26073	1.01557e-33	7.88598e-32	TRUE	TRUE	upregulated	upregulated	3.36882	2.90087	0.215757	0.0198631	0.0451547	TRUE	FALSE	no diff.	upregulated	1.58772	2.71012	-0.771397	2.48726e-11	5.42796e-10	TRUE	FALSE	no diff.	downregulated	1.58964	3.27995
WBGene00000072	add-1	add-1	3.34444	2.36535	0.499715	5.11476e-05	0.00059746	TRUE	FALSE	no diff.	upregulated	3.14669	2.95002	0.0931094	0.368946	0.489079	FALSE	FALSE	no diff.	upregulated	3.14208	0.905056	1.79564	4.41221e-40	4.86138e-38	TRUE	TRUE	upregulated	upregulated	3.15049	2.08891	0.592825	1.58332e-06	6.12189e-06	TRUE	FALSE	no diff.	upregulated	1.02483	3.33552	-1.70253	2.24774e-35	2.26242e-33	TRUE	TRUE	downregulated	downregulated	1.02606	2.36188
WBGene00000073	add-2	add-2	13.5723	12.1256	0.162612	0.0483362	0.139101	FALSE	FALSE	no diff.	upregulated	13.6502	11.9717	0.189293	0.00665877	0.0131881	TRUE	FALSE	no diff.	upregulated	13.6302	12.9376	0.0752375	0.39794	0.640749	FALSE	FALSE	no diff.	upregulated	13.6666	10.7085	0.351905	1.60517e-05	5.57202e-05	TRUE	FALSE	no diff.	upregulated	14.6497	13.5361	0.114056	0.202595	0.490104	FALSE	FALSE	no diff.	upregulated	14.6673	12.1078
WBGene00000074	adm-2	adm-2	10.3786	10.233	0.0203835	0.783405	0.882955	FALSE	FALSE	no diff.	upregulated	10.4516	9.15462	0.191151	0.00169313	0.00368836	TRUE	FALSE	no diff.	upregulated	10.4363	11.7146	-0.166692	0.0351961	0.0836066	FALSE	FALSE	no diff.	downregulated	10.4642	9.03709	0.211535	0.00126409	0.00350419	TRUE	FALSE	no diff.	upregulated	13.2648	10.3509	0.357843	2.54946e-05	0.00026668	TRUE	FALSE	no diff.	upregulated	13.2808	10.218
WBGene00000075	adm-4	adm-4	12.3691	10.7923	0.196739	0.00647439	0.0299992	TRUE	FALSE	no diff.	upregulated	11.323	10.9104	0.0535572	0.433172	0.558034	FALSE	FALSE	no diff.	upregulated	11.3065	10.5948	0.0937959	0.335959	0.566299	FALSE	FALSE	no diff.	upregulated	11.3367	9.53104	0.250296	0.00152008	0.00417029	TRUE	FALSE	no diff.	upregulated	11.9968	12.3361	-0.0402386	0.659963	0.88011	FALSE	FALSE	no diff.	downregulated	12.0113	10.7765
WBGene00000079	adr-1	adr-1	36.9325	33.64	0.134716	0.0587799	0.159975	FALSE	FALSE	no diff.	upregulated	41.6196	32.5769	0.353413	1.04661e-08	4.36294e-08	TRUE	FALSE	no diff.	upregulated	41.5587	33.3609	0.316992	0.000345948	0.00128835	TRUE	FALSE	no diff.	upregulated	41.6699	29.7085	0.488129	1.54495e-10	9.31631e-10	TRUE	FALSE	no diff.	upregulated	37.7757	36.834	0.0364211	0.667368	0.884767	FALSE	FALSE	no diff.	upregulated	37.8213	33.5907
WBGene00000080	adr-2	adr-2	47.2731	44.3984	0.0905113	0.102028	0.236036	FALSE	FALSE	no diff.	upregulated	54.6002	41.698	0.388927	1.96676e-14	2.60188e-13	TRUE	FALSE	no diff.	upregulated	54.5203	41.8524	0.381483	1.80048e-06	1.166e-05	TRUE	FALSE	no diff.	upregulated	54.6661	39.2096	0.479438	7.76948e-22	3.93041e-20	TRUE	FALSE	no diff.	upregulated	47.3909	47.147	0.00744423	0.926543	0.979626	FALSE	FALSE	no diff.	upregulated	47.4481	44.3334
WBGene00000081	ads-1	ads-1	69.0948	87.8461	-0.3464	1.50321e-07	4.21421e-06	TRUE	FALSE	no diff.	downregulated	87.0404	60.9462	0.514148	2.39728e-18	7.71598e-17	TRUE	FALSE	no diff.	upregulated	86.913	60.8642	0.513979	4.54213e-11	7.19097e-10	TRUE	FALSE	no diff.	upregulated	87.1455	77.5796	0.167749	0.0142223	0.0332343	TRUE	FALSE	no diff.	upregulated	68.9186	68.9105	0.000169882	0.998209	1	FALSE	FALSE	no diff.	upregulated	69.0018	87.7175
WBGene00000082	adt-1	adt-1	0.471865	0.396941	0.249452	0.264666	0.454655	FALSE	FALSE	no diff.	upregulated	0.561049	0.416217	0.430792	0.0274665	0.048988	TRUE	FALSE	no diff.	upregulated	0.560227	0.202187	1.47032	2.66116e-13	5.55867e-12	TRUE	TRUE	upregulated	upregulated	0.561726	0.350551	0.680243	0.00013595	0.000425168	TRUE	FALSE	no diff.	upregulated	0.228944	0.470606	-1.03953	0.000975201	0.00715994	TRUE	TRUE	downregulated	downregulated	0.22922	0.39636
WBGene00000083	adt-2	adt-2	22.8573	25.5391	-0.160055	0.0389447	0.119102	FALSE	FALSE	no diff.	downregulated	24.1677	20.1616	0.261466	0.000191559	0.000472987	TRUE	FALSE	no diff.	upregulated	24.1323	11.1	1.1204	1.16149e-39	1.21931e-37	TRUE	TRUE	upregulated	upregulated	24.1969	22.5544	0.101411	0.208182	0.362084	FALSE	FALSE	no diff.	upregulated	12.569	22.7963	-0.858934	5.95257e-25	3.5478e-23	TRUE	FALSE	no diff.	downregulated	12.5841	25.5017
WBGene00000084	aex-1	aex-1	3.22815	2.87419	0.167554	0.144372	0.300615	FALSE	FALSE	no diff.	upregulated	3.64048	2.84744	0.354462	0.000249322	0.000606439	TRUE	FALSE	no diff.	upregulated	3.63515	2.03477	0.83715	4.03601e-14	9.12392e-13	TRUE	FALSE	no diff.	upregulated	3.64488	2.53829	0.522016	9.34604e-06	3.32104e-05	TRUE	FALSE	no diff.	upregulated	2.30404	3.21954	-0.482687	1.25133e-05	0.00013669	TRUE	FALSE	no diff.	downregulated	2.30682	2.86998
WBGene00000085	aex-2	aex-2	0.828252	0.709034	0.224215	0.399504	0.592961	FALSE	FALSE	no diff.	upregulated	0.86894	0.730574	0.250227	0.311459	0.4254	FALSE	FALSE	no diff.	upregulated	0.867668	0.525022	0.724765	0.00597143	0.0170812	TRUE	FALSE	no diff.	upregulated	0.869989	0.62617	0.474442	0.0704194	0.141477	FALSE	FALSE	no diff.	upregulated	0.5945	0.826042	-0.474538	0.0772776	0.259764	FALSE	FALSE	no diff.	downregulated	0.595218	0.707996
WBGene00000086	aex-3	aex-3	1.85381	2.07321	-0.16137	0.0793031	0.198643	FALSE	FALSE	no diff.	downregulated	2.20675	1.63519	0.432469	8.83365e-06	2.57e-05	TRUE	FALSE	no diff.	upregulated	2.20352	1.87247	0.234869	0.0506814	0.115457	FALSE	FALSE	no diff.	upregulated	2.20942	1.83092	0.271099	0.00519765	0.0131031	TRUE	FALSE	no diff.	upregulated	2.12026	1.84887	0.1976	0.084158	0.276022	FALSE	FALSE	no diff.	upregulated	2.12282	2.07017
WBGene00000088	aex-5	aex-5	12.2796	11.636	0.0776687	0.378006	0.573532	FALSE	FALSE	no diff.	upregulated	13.2865	10.8315	0.294732	0.000379632	0.000902278	TRUE	FALSE	no diff.	upregulated	13.267	11.1309	0.25327	0.00550476	0.015895	TRUE	FALSE	no diff.	upregulated	13.3025	10.2761	0.372401	5.40063e-06	1.96557e-05	TRUE	FALSE	no diff.	upregulated	12.6039	12.2469	0.0414625	0.66929	0.885326	FALSE	FALSE	no diff.	upregulated	12.6192	11.619
WBGene00000089	aex-6	aex-6	6.26902	7.04966	-0.169314	0.107496	0.245465	FALSE	FALSE	no diff.	downregulated	6.97711	5.5297	0.33543	0.00132359	0.00292855	TRUE	FALSE	no diff.	upregulated	6.9669	6.27231	0.151519	0.201847	0.377344	FALSE	FALSE	no diff.	upregulated	6.98554	6.22578	0.166116	0.0999696	0.192542	FALSE	FALSE	no diff.	upregulated	7.10236	6.2523	0.183911	0.125028	0.363102	FALSE	FALSE	no diff.	upregulated	7.11093	7.03934
WBGene00000090	age-1	age-1	26.5201	22.9652	0.207641	0.00125919	0.00832694	TRUE	FALSE	no diff.	upregulated	28.866	23.3925	0.303321	6.83399e-08	2.55422e-07	TRUE	FALSE	no diff.	upregulated	28.8237	23.1693	0.315042	0.000124131	0.000510377	TRUE	FALSE	no diff.	upregulated	28.9008	20.2813	0.510962	2.42387e-19	6.89548e-18	TRUE	FALSE	no diff.	upregulated	26.2354	26.4494	-0.0117202	0.891161	0.97005	FALSE	FALSE	no diff.	downregulated	26.2671	22.9316
WBGene00000092	ags-3	ags-3	24.3729	21.2117	0.200419	0.00360302	0.0189318	TRUE	FALSE	no diff.	upregulated	23.8627	21.4986	0.15052	0.0264976	0.0473636	TRUE	FALSE	no diff.	upregulated	23.8278	18.9784	0.328287	0.000150102	0.000606857	TRUE	FALSE	no diff.	upregulated	23.8916	18.7327	0.350938	4.13733e-07	1.71633e-06	TRUE	FALSE	no diff.	upregulated	21.4899	24.3079	-0.177768	0.0363884	0.148443	FALSE	FALSE	no diff.	downregulated	21.5158	21.1807
WBGene00000093	agt-1	agt-1	36.0864	33.4893	0.107752	0.121384	0.26661	FALSE	FALSE	no diff.	upregulated	44.7024	31.8306	0.48994	8.00596e-15	1.15529e-13	TRUE	FALSE	no diff.	upregulated	44.637	33.1782	0.428004	2.0559e-07	1.66153e-06	TRUE	FALSE	no diff.	upregulated	44.7564	29.5755	0.597692	1.27108e-19	3.83721e-18	TRUE	FALSE	no diff.	upregulated	37.5688	35.9901	0.0619361	0.4548	0.758782	FALSE	FALSE	no diff.	upregulated	37.6142	33.4403
WBGene00000094	agt-2	agt-2	23.1872	19.5494	0.246202	0.0011035	0.0074439	TRUE	FALSE	no diff.	upregulated	24.1162	20.4526	0.237714	0.00030005	0.000724009	TRUE	FALSE	no diff.	upregulated	24.0809	22.3338	0.10866	0.202387	0.378007	FALSE	FALSE	no diff.	upregulated	24.1453	17.2647	0.483916	1.38071e-11	9.51736e-11	TRUE	FALSE	no diff.	upregulated	25.2893	23.1253	0.129054	0.137406	0.386483	FALSE	FALSE	no diff.	upregulated	25.3198	19.5208
WBGene00000095	aha-1	aha-1	14.0876	14.8994	-0.080831	0.31004	0.505195	FALSE	FALSE	no diff.	downregulated	14.6166	12.4262	0.234221	0.000305737	0.000736321	TRUE	FALSE	no diff.	upregulated	14.5952	13.3207	0.131819	0.121939	0.248118	FALSE	FALSE	no diff.	upregulated	14.6342	13.1582	0.15339	0.055934	0.115182	FALSE	FALSE	no diff.	upregulated	15.0835	14.05	0.102402	0.224137	0.520883	FALSE	FALSE	no diff.	upregulated	15.1017	14.8776
WBGene00000096	ahr-1	ahr-1	0.428549	0.319311	0.424498	0.170523	0.336025	FALSE	FALSE	no diff.	upregulated	0.45954	0.378009	0.281771	0.30854	0.42202	FALSE	FALSE	no diff.	upregulated	0.458867	0.388557	0.239951	0.367674	0.604714	FALSE	FALSE	no diff.	upregulated	0.460095	0.281994	0.706269	0.0142103	0.0332128	TRUE	FALSE	no diff.	upregulated	0.439976	0.427405	0.0418203	0.883006	0.968262	FALSE	FALSE	no diff.	upregulated	0.440507	0.318843
WBGene00000097	aip-1	aip-1	56.6142	64.5439	-0.189118	0.00229987	0.0134086	TRUE	FALSE	no diff.	downregulated	62.6386	49.9375	0.32693	8.90821e-09	3.75169e-08	TRUE	FALSE	no diff.	upregulated	62.5469	45.414	0.461802	1.42507e-07	1.20304e-06	TRUE	FALSE	no diff.	upregulated	62.7143	57.0008	0.137812	0.0283037	0.0621966	FALSE	FALSE	no diff.	upregulated	51.4238	56.4631	-0.134872	0.116387	0.345848	FALSE	FALSE	no diff.	downregulated	51.4859	64.4494
WBGene00000098	air-1	air-1	174.898	158.818	0.13914	0.00998795	0.041989	TRUE	FALSE	no diff.	upregulated	191.526	154.271	0.312071	5.33136e-11	3.30367e-10	TRUE	FALSE	no diff.	upregulated	191.246	149.655	0.35379	4.09529e-06	2.41958e-05	TRUE	FALSE	no diff.	upregulated	191.757	140.257	0.451211	6.23084e-19	1.62008e-17	TRUE	FALSE	no diff.	upregulated	169.459	174.431	-0.0417194	0.587146	0.844028	FALSE	FALSE	no diff.	downregulated	169.664	158.585
WBGene00000099	air-2	air-2	77.8617	73.5733	0.081733	0.169173	0.334215	FALSE	FALSE	no diff.	upregulated	84.6534	68.6792	0.301694	9.21047e-10	4.55702e-09	TRUE	FALSE	no diff.	upregulated	84.5294	71.616	0.239171	0.00112472	0.0037784	TRUE	FALSE	no diff.	upregulated	84.7556	64.9749	0.383427	3.12494e-13	2.72009e-12	TRUE	FALSE	no diff.	upregulated	81.0933	77.654	0.0625231	0.412328	0.72454	FALSE	FALSE	no diff.	upregulated	81.1912	73.4655
WBGene00000100	ajm-1	ajm-1	21.7148	21.7027	0.000804821	0.990702	1	FALSE	FALSE	no diff.	upregulated	23.9354	19.1539	0.321506	5.24132e-07	1.75262e-06	TRUE	FALSE	no diff.	upregulated	23.9003	19.8392	0.268679	0.00299267	0.00916153	TRUE	FALSE	no diff.	upregulated	23.9643	19.1663	0.32231	5.80783e-07	2.36828e-06	TRUE	FALSE	no diff.	upregulated	22.4646	21.6569	0.0528266	0.569524	0.833549	FALSE	FALSE	no diff.	upregulated	22.4917	21.6709
WBGene00000101	aka-1	aka-1	78.0137	73.9314	0.0775396	0.15527	0.315322	FALSE	FALSE	no diff.	upregulated	85.5115	68.8132	0.313432	1.06211e-09	5.19708e-09	TRUE	FALSE	no diff.	upregulated	85.3863	65.5753	0.380853	8.72733e-07	6.09741e-06	TRUE	FALSE	no diff.	upregulated	85.6147	65.2912	0.390971	3.48467e-16	5.00373e-15	TRUE	FALSE	no diff.	upregulated	74.2531	77.8055	-0.067421	0.39422	0.708349	FALSE	FALSE	no diff.	downregulated	74.3428	73.8232
WBGene00000102	akt-1	akt-1	109.975	100.432	0.130957	0.0118925	0.0482694	TRUE	FALSE	no diff.	upregulated	118.687	97.0055	0.291029	1.2639e-11	8.79761e-11	TRUE	FALSE	no diff.	upregulated	118.514	108.358	0.129249	0.0834511	0.179227	FALSE	FALSE	no diff.	upregulated	118.831	88.6948	0.421986	5.62716e-17	9.52206e-16	TRUE	FALSE	no diff.	upregulated	122.697	109.682	0.16178	0.0279994	0.12132	FALSE	FALSE	no diff.	upregulated	122.846	100.285
WBGene00000103	akt-2	akt-2	7.84373	8.66828	-0.144206	0.154722	0.314496	FALSE	FALSE	no diff.	downregulated	8.20073	6.91869	0.245253	0.00450648	0.00917862	TRUE	FALSE	no diff.	upregulated	8.18872	13.1709	-0.685642	2.48949e-10	3.54234e-09	TRUE	FALSE	no diff.	downregulated	8.21063	7.65523	0.101047	0.339845	0.541285	FALSE	FALSE	no diff.	upregulated	14.9138	7.8228	0.930895	2.61529e-18	9.97957e-17	TRUE	FALSE	no diff.	upregulated	14.9319	8.65559
WBGene00000105	alg-1	alg-1	12.7483	12.2184	0.0612514	0.365382	0.561006	FALSE	FALSE	no diff.	upregulated	13.482	11.2449	0.261769	1.97072e-05	5.47861e-05	TRUE	FALSE	no diff.	upregulated	13.4623	10.6647	0.336084	0.000126996	0.000521193	TRUE	FALSE	no diff.	upregulated	13.4983	10.7905	0.323021	2.79946e-07	1.18325e-06	TRUE	FALSE	no diff.	upregulated	12.076	12.7143	-0.0743143	0.408152	0.720217	FALSE	FALSE	no diff.	downregulated	12.0905	12.2005
WBGene00000106	alg-2	alg-2	35.3678	29.1701	0.277948	4.47086e-05	0.000536684	TRUE	FALSE	no diff.	upregulated	34.3129	31.1968	0.137354	0.0139575	0.0262028	TRUE	FALSE	no diff.	upregulated	34.2626	33.5256	0.0313739	0.722823	0.914322	FALSE	FALSE	no diff.	upregulated	34.3543	25.761	0.415302	3.23973e-09	1.67859e-08	TRUE	FALSE	no diff.	upregulated	37.9622	35.2734	0.10598	0.220806	0.516212	FALSE	FALSE	no diff.	upregulated	38.008	29.1274
WBGene00000107	alh-1	alh-1	212.875	202.112	0.0748567	0.176574	0.344215	FALSE	FALSE	no diff.	upregulated	248.188	187.77	0.402465	6.5753e-14	7.69045e-13	TRUE	FALSE	no diff.	upregulated	247.825	174.476	0.506291	8.58176e-11	1.30866e-09	TRUE	FALSE	no diff.	upregulated	248.488	178.491	0.477321	8.32849e-14	7.96328e-13	TRUE	FALSE	no diff.	upregulated	197.565	212.307	-0.103826	0.139459	0.389815	FALSE	FALSE	no diff.	downregulated	197.804	201.816
WBGene00000108	alh-2	alh-2	0.0699731	0.0839678	-0.263034	0.701972	0.828296	FALSE	FALSE	no diff.	downregulated	0.0658357	0.0617209	0.0931097	0.89303	0.928031	FALSE	FALSE	no diff.	upregulated	0.0657393	0.0780654	-0.247927	0.699694	0.896424	FALSE	FALSE	no diff.	downregulated	0.0659152	0.0741546	-0.169925	0.809666	0.906682	FALSE	FALSE	no diff.	downregulated	0.0883961	0.0697864	0.341037	0.590084	0.844028	FALSE	FALSE	no diff.	upregulated	0.0885029	0.0838448
WBGene00000109	alh-3	alh-3	63.4616	72.9503	-0.201029	0.00199775	0.0119825	TRUE	FALSE	no diff.	downregulated	76.5006	55.9774	0.450627	1.33784e-13	1.45325e-12	TRUE	FALSE	no diff.	upregulated	76.3886	47.272	0.69237	1.01298e-14	2.38475e-13	TRUE	FALSE	no diff.	upregulated	76.593	64.4247	0.249599	0.00112355	0.00314268	TRUE	FALSE	no diff.	upregulated	53.5277	63.2923	-0.241743	0.00253273	0.0164037	TRUE	FALSE	no diff.	downregulated	53.5924	72.8435
WBGene00000110	alh-4	alh-4	80.0459	81.7719	-0.0307786	0.591652	0.747788	FALSE	FALSE	no diff.	downregulated	88.5979	70.6058	0.327486	1.27083e-09	6.12196e-09	TRUE	FALSE	no diff.	upregulated	88.4682	79.0995	0.16149	0.0404477	0.0946022	FALSE	FALSE	no diff.	upregulated	88.7048	72.2154	0.296707	1.01337e-06	4.02041e-06	TRUE	FALSE	no diff.	upregulated	89.5671	79.8323	0.165996	0.0271059	0.118306	FALSE	FALSE	no diff.	upregulated	89.6752	81.6522
WBGene00000111	alh-5	alh-5	10.9256	13.9313	-0.350626	9.18185e-06	0.000144395	TRUE	FALSE	no diff.	downregulated	14.8132	9.63707	0.620213	5.74668e-15	8.59903e-14	TRUE	FALSE	no diff.	upregulated	14.7915	15.593	-0.076131	0.422729	0.670598	FALSE	FALSE	no diff.	downregulated	14.831	12.3032	0.269588	0.00287458	0.00757605	TRUE	FALSE	no diff.	upregulated	17.6565	10.8964	0.696344	9.15305e-17	3.06053e-15	TRUE	FALSE	no diff.	upregulated	17.6778	13.9109
WBGene00000112	alh-6	alh-6	119.685	124.388	-0.055602	0.388339	0.583016	FALSE	FALSE	no diff.	downregulated	140.569	105.57	0.413068	6.90286e-11	4.17711e-10	TRUE	FALSE	no diff.	upregulated	140.363	84.391	0.733999	3.65442e-16	9.60885e-15	TRUE	FALSE	no diff.	upregulated	140.738	109.851	0.357466	1.39426e-06	5.4256e-06	TRUE	FALSE	no diff.	upregulated	95.5589	119.366	-0.320931	0.000101628	0.00094216	TRUE	FALSE	no diff.	downregulated	95.6743	124.206
WBGene00000113	alh-7	alh-7	39.9789	34.1208	0.228586	0.00041441	0.0033841	TRUE	FALSE	no diff.	upregulated	45.6954	35.264	0.373851	4.64056e-11	2.91014e-10	TRUE	FALSE	no diff.	upregulated	45.6285	34.3992	0.407558	4.10838e-07	3.09775e-06	TRUE	FALSE	no diff.	upregulated	45.7506	30.1331	0.602438	8.46821e-20	2.65935e-18	TRUE	FALSE	no diff.	upregulated	38.9514	39.8722	-0.0337065	0.666336	0.884443	FALSE	FALSE	no diff.	downregulated	38.9985	34.0708
WBGene00000114	alh-8	alh-8	489.413	492.713	-0.00969517	0.885517	0.945139	FALSE	FALSE	no diff.	downregulated	530.478	431.695	0.29728	3.19411e-06	9.75464e-06	TRUE	FALSE	no diff.	upregulated	529.701	409.609	0.37093	1.60577e-05	8.16062e-05	TRUE	FALSE	no diff.	upregulated	531.118	435.131	0.287585	0.000241679	0.000733992	TRUE	FALSE	no diff.	upregulated	463.815	488.107	-0.0736503	0.335802	0.654287	FALSE	FALSE	no diff.	downregulated	464.375	491.992
WBGene00000115	alh-9	alh-9	131.431	135.414	-0.0430648	0.51758	0.692832	FALSE	FALSE	no diff.	downregulated	159.095	115.931	0.456623	2.30455e-12	1.88266e-11	TRUE	FALSE	no diff.	upregulated	158.862	91.1551	0.801383	3.34718e-19	1.11847e-17	TRUE	FALSE	no diff.	upregulated	159.287	119.588	0.413558	4.59276e-07	1.89421e-06	TRUE	FALSE	no diff.	upregulated	103.218	131.081	-0.34476	5.50487e-06	6.40709e-05	TRUE	FALSE	no diff.	downregulated	103.343	135.215
WBGene00000116	alh-10	alh-10	17.9251	21.1648	-0.239689	0.00302523	0.0165583	TRUE	FALSE	no diff.	downregulated	20.6691	15.8111	0.386541	1.38288e-07	4.9651e-07	TRUE	FALSE	no diff.	upregulated	20.6389	10.0076	1.04427	8.21627e-30	5.17964e-28	TRUE	TRUE	upregulated	upregulated	20.6941	18.6913	0.146852	0.0899003	0.175596	FALSE	FALSE	no diff.	upregulated	11.3319	17.8772	-0.657728	5.13487e-14	1.39341e-12	TRUE	FALSE	no diff.	downregulated	11.3456	21.1338
WBGene00000117	alh-11	alh-11	25.433	23.3403	0.123883	0.0727062	0.186555	FALSE	FALSE	no diff.	upregulated	29.5882	22.4336	0.399358	4.06407e-11	2.57803e-10	TRUE	FALSE	no diff.	upregulated	29.5449	25.5205	0.211253	0.0158464	0.0408908	TRUE	FALSE	no diff.	upregulated	29.6239	20.6125	0.523241	6.41579e-15	7.36309e-14	TRUE	FALSE	no diff.	upregulated	28.8977	25.3652	0.188105	0.0323855	0.135132	FALSE	FALSE	no diff.	upregulated	28.9326	23.3061
WBGene00000118	alh-12	alh-12	30.7036	31.9965	-0.0595032	0.368693	0.564309	FALSE	FALSE	no diff.	downregulated	37.6198	27.0827	0.474123	1.7228e-16	3.61644e-15	TRUE	FALSE	no diff.	upregulated	37.5647	21.9862	0.772779	1.74275e-19	5.94529e-18	TRUE	FALSE	no diff.	upregulated	37.6652	28.2571	0.41462	7.2234e-09	3.60961e-08	TRUE	FALSE	no diff.	upregulated	24.8957	30.6217	-0.298656	0.000202322	0.00176066	TRUE	FALSE	no diff.	downregulated	24.9258	31.9496
WBGene00000120	aly-1	aly-1	39.6896	31.1345	0.350246	1.35218e-06	2.79576e-05	TRUE	FALSE	no diff.	upregulated	38.9172	35.0089	0.152686	0.0219695	0.0398923	TRUE	FALSE	no diff.	upregulated	38.8602	33.0934	0.231747	0.00754274	0.0210443	TRUE	FALSE	no diff.	upregulated	38.9642	27.4959	0.502932	1.21666e-09	6.62467e-09	TRUE	FALSE	no diff.	upregulated	37.4728	39.5837	-0.0790614	0.301314	0.61663	FALSE	FALSE	no diff.	downregulated	37.5181	31.089
WBGene00000121	aly-2	aly-2	438.218	398.686	0.136395	0.0128607	0.0512412	FALSE	FALSE	no diff.	upregulated	475.898	386.537	0.300043	5.60688e-10	2.88194e-09	TRUE	FALSE	no diff.	upregulated	475.201	400.52	0.246663	0.000840959	0.00290248	TRUE	FALSE	no diff.	upregulated	476.472	352.093	0.436438	4.66498e-17	8.03447e-16	TRUE	FALSE	no diff.	upregulated	453.523	437.049	0.0533798	0.47066	0.767688	FALSE	FALSE	no diff.	upregulated	454.07	398.103
WBGene00000122	aly-3	aly-3	228.411	206.687	0.144186	0.0124177	0.0498892	TRUE	FALSE	no diff.	upregulated	250.229	201.474	0.312657	3.70126e-10	1.95984e-09	TRUE	FALSE	no diff.	upregulated	249.862	208.906	0.25828	0.000888192	0.00305129	TRUE	FALSE	no diff.	upregulated	250.531	182.531	0.456843	8.40573e-14	8.03078e-13	TRUE	FALSE	no diff.	upregulated	236.551	227.801	0.0543769	0.462002	0.760767	FALSE	FALSE	no diff.	upregulated	236.837	206.384
WBGene00000123	ama-1	ama-1	62.9666	58.3741	0.109259	0.132252	0.283145	FALSE	FALSE	no diff.	upregulated	65.3583	55.5408	0.234823	0.000773817	0.0017662	TRUE	FALSE	no diff.	upregulated	65.2626	56.6187	0.204979	0.040073	0.0938155	FALSE	FALSE	no diff.	upregulated	65.4372	51.552	0.344082	6.00949e-07	2.44557e-06	TRUE	FALSE	no diff.	upregulated	64.1112	62.7986	0.0298445	0.76952	0.926895	FALSE	FALSE	no diff.	upregulated	64.1887	58.2886
WBGene00000133	amt-1	amt-1	18.5928	4.62936	2.00586	1.00382e-112	5.95665e-109	TRUE	TRUE	upregulated	upregulated	21.6596	16.4	0.401309	2.74918e-07	9.4687e-07	TRUE	FALSE	no diff.	upregulated	21.6279	14.3783	0.589002	1.41328e-08	1.47604e-07	TRUE	FALSE	no diff.	upregulated	21.6858	4.08834	2.40716	1.41923e-134	6.86368e-131	TRUE	TRUE	upregulated	upregulated	16.281	18.5431	-0.187694	0.0541309	0.200997	FALSE	FALSE	no diff.	downregulated	16.3007	4.62258
WBGene00000134	amt-2	amt-2	0.224431	0.239068	-0.0911476	0.824927	0.906447	FALSE	FALSE	no diff.	downregulated	0.288338	0.197963	0.542527	0.146097	0.220906	FALSE	FALSE	no diff.	upregulated	0.287916	0.309402	-0.103836	0.757787	0.915755	FALSE	FALSE	no diff.	downregulated	0.288686	0.211129	0.45138	0.235459	0.401995	FALSE	FALSE	no diff.	upregulated	0.350347	0.223832	0.646363	0.0759637	0.256763	FALSE	FALSE	no diff.	upregulated	0.35077	0.238718
WBGene00000135	amt-3	amt-3	0.67144	0.642247	0.0641304	0.755133	0.864034	FALSE	FALSE	no diff.	upregulated	0.743894	0.592254	0.328881	0.0751374	0.12185	FALSE	FALSE	no diff.	upregulated	0.742805	0.531391	0.483209	0.00981317	0.0266582	TRUE	FALSE	no diff.	upregulated	0.744793	0.567188	0.393011	0.0377821	0.0809937	FALSE	FALSE	no diff.	upregulated	0.601713	0.669648	-0.154328	0.440053	0.747301	FALSE	FALSE	no diff.	downregulated	0.602439	0.641306
WBGene00000136	amt-4	amt-4	10.7041	10.2325	0.0650023	0.403859	0.597333	FALSE	FALSE	no diff.	upregulated	12.6009	9.4417	0.416407	2.5143e-09	1.15002e-08	TRUE	FALSE	no diff.	upregulated	12.5824	1.7402	2.85409	6.94744e-118	8.49672e-115	TRUE	TRUE	upregulated	upregulated	12.6161	9.03664	0.481409	2.03407e-09	1.07864e-08	TRUE	FALSE	no diff.	upregulated	1.97049	10.6755	-2.43768	2.56071e-90	1.74199e-87	TRUE	TRUE	downregulated	downregulated	1.97287	10.2175
WBGene00000137	amx-1	amx-1	10.567	8.81983	0.260742	0.000956365	0.00663936	TRUE	FALSE	no diff.	upregulated	10.6242	9.32079	0.188833	0.00281016	0.00590261	TRUE	FALSE	no diff.	upregulated	10.6087	8.44712	0.328712	0.000262036	0.00100682	TRUE	FALSE	no diff.	upregulated	10.637	7.78907	0.449574	2.64874e-09	1.38935e-08	TRUE	FALSE	no diff.	upregulated	9.56497	10.5388	-0.139879	0.128895	0.37015	FALSE	FALSE	no diff.	downregulated	9.57652	8.80692
WBGene00000138	amx-2	amx-2	5.25417	6.75675	-0.362866	0.000171992	0.00164702	TRUE	FALSE	no diff.	downregulated	6.62401	4.63453	0.515283	2.4941e-08	9.87103e-08	TRUE	FALSE	no diff.	upregulated	6.61431	4.03006	0.714789	1.45515e-12	2.81812e-11	TRUE	FALSE	no diff.	upregulated	6.63201	5.96709	0.152417	0.0825995	0.162915	FALSE	FALSE	no diff.	upregulated	4.56338	5.24015	-0.199506	0.0690438	0.239975	FALSE	FALSE	no diff.	downregulated	4.56889	6.74685
WBGene00000139	amx-3	amx-3	3.46911	2.90924	0.253924	0.0459295	0.134061	FALSE	FALSE	no diff.	upregulated	4.12152	3.05998	0.429651	0.000195618	0.000482326	TRUE	FALSE	no diff.	upregulated	4.11548	2.06005	0.998385	2.54922e-12	4.77907e-11	TRUE	FALSE	no diff.	upregulated	4.12649	2.56924	0.683575	1.6379e-08	7.88024e-08	TRUE	FALSE	no diff.	upregulated	2.33266	3.45985	-0.568734	0.00011859	0.00108112	TRUE	FALSE	no diff.	downregulated	2.33548	2.90498
WBGene00000140	anc-1	anc-1	3.15639	3.11611	0.0185296	0.798566	0.891067	FALSE	FALSE	no diff.	upregulated	3.4195	2.78414	0.296554	1.75283e-05	4.90685e-05	TRUE	FALSE	no diff.	upregulated	3.4145	2.19938	0.634579	7.32076e-14	1.61466e-12	TRUE	FALSE	no diff.	upregulated	3.42363	2.75193	0.315083	4.99837e-05	0.000163975	TRUE	FALSE	no diff.	upregulated	2.49043	3.14796	-0.338026	2.78689e-05	0.000288759	TRUE	FALSE	no diff.	downregulated	2.49344	3.11154
WBGene00000142	aos-1	aos-1	111.461	106.419	0.0667799	0.223057	0.404035	FALSE	FALSE	no diff.	upregulated	129.06	98.3157	0.392545	4.54898e-16	8.71776e-15	TRUE	FALSE	no diff.	upregulated	128.871	96.5323	0.416842	9.1155e-08	8.03478e-07	TRUE	FALSE	no diff.	upregulated	129.216	93.9819	0.459325	3.89356e-19	1.06505e-17	TRUE	FALSE	no diff.	upregulated	109.307	111.163	-0.0242962	0.755679	0.921414	FALSE	FALSE	no diff.	downregulated	109.439	106.263
WBGene00000143	apc-2	apc-2	41.449	39.8476	0.0568443	0.345995	0.542246	FALSE	FALSE	no diff.	upregulated	47.2289	36.5608	0.369372	3.76523e-12	2.93586e-11	TRUE	FALSE	no diff.	upregulated	47.1597	35.5745	0.40671	1.79948e-07	1.482e-06	TRUE	FALSE	no diff.	upregulated	47.2859	35.1907	0.426216	2.06608e-12	1.58906e-11	TRUE	FALSE	no diff.	upregulated	40.2823	41.3384	-0.0373386	0.624985	0.861254	FALSE	FALSE	no diff.	downregulated	40.3309	39.7893
WBGene00000144	apc-10	apc-10	41.2534	40.363	0.0314783	0.640567	0.784708	FALSE	FALSE	no diff.	upregulated	42.9239	36.3882	0.238308	0.000619933	0.00143234	TRUE	FALSE	no diff.	upregulated	42.861	40.229	0.0914316	0.32315	0.548868	FALSE	FALSE	no diff.	upregulated	42.9757	35.6459	0.269786	4.51344e-05	0.000148854	TRUE	FALSE	no diff.	upregulated	45.5526	41.1433	0.146876	0.109303	0.331543	FALSE	FALSE	no diff.	upregulated	45.6076	40.304
WBGene00000145	apc-11	apc-11	81.348	72.0346	0.175417	0.00489233	0.0240989	TRUE	FALSE	no diff.	upregulated	95.8378	71.7543	0.41753	8.32721e-16	1.49568e-14	TRUE	FALSE	no diff.	upregulated	95.6975	65.9502	0.537105	9.21265e-11	1.39964e-09	TRUE	FALSE	no diff.	upregulated	95.9536	63.616	0.592947	3.77801e-25	3.85468e-23	TRUE	FALSE	no diff.	upregulated	74.6777	81.1309	-0.119575	0.1549	0.416773	FALSE	FALSE	no diff.	downregulated	74.7678	71.9291
WBGene00000146	ape-1	ape-1	99.7562	92.9912	0.101313	0.0704088	0.182183	FALSE	FALSE	no diff.	upregulated	108.128	87.9916	0.297304	6.09912e-10	3.11502e-09	TRUE	FALSE	no diff.	upregulated	107.97	96.1256	0.167635	0.0504854	0.115073	FALSE	FALSE	no diff.	upregulated	108.259	82.1235	0.398617	6.12549e-13	5.08306e-12	TRUE	FALSE	no diff.	upregulated	108.846	99.4901	0.129669	0.124653	0.36244	FALSE	FALSE	no diff.	upregulated	108.978	92.8551
WBGene00000147	aph-1	aph-1	39.054	34.7015	0.170471	0.00508094	0.0248696	TRUE	FALSE	no diff.	upregulated	43.9174	34.4482	0.350361	1.42378e-09	6.80582e-09	TRUE	FALSE	no diff.	upregulated	43.8531	33.6078	0.383881	1.48212e-05	7.59058e-05	TRUE	FALSE	no diff.	upregulated	43.9704	30.646	0.520832	2.21239e-22	1.26174e-20	TRUE	FALSE	no diff.	upregulated	38.0553	38.9498	-0.0335193	0.711116	0.904126	FALSE	FALSE	no diff.	downregulated	38.1012	34.6507
WBGene00000148	aph-2	aph-2	34.2624	30.7911	0.154116	0.0162347	0.0612967	FALSE	FALSE	no diff.	upregulated	39.4333	30.2217	0.383826	2.38011e-12	1.93908e-11	TRUE	FALSE	no diff.	upregulated	39.3755	28.5877	0.461904	9.58504e-09	1.03556e-07	TRUE	FALSE	no diff.	upregulated	39.4809	27.1926	0.537942	1.33785e-22	8.10789e-21	TRUE	FALSE	no diff.	upregulated	32.3709	34.171	-0.0780779	0.357726	0.678033	FALSE	FALSE	no diff.	downregulated	32.4099	30.746
WBGene00000149	apl-1	apl-1	58.8392	68.8507	-0.226695	0.00187408	0.0113555	TRUE	FALSE	no diff.	downregulated	67.2237	51.9001	0.373233	3.49186e-07	1.18934e-06	TRUE	FALSE	no diff.	upregulated	67.1252	55.7259	0.268508	0.00369695	0.0110968	TRUE	FALSE	no diff.	upregulated	67.3048	60.8042	0.146538	0.0842621	0.165762	FALSE	FALSE	no diff.	upregulated	63.1003	58.6822	0.104725	0.205674	0.494186	FALSE	FALSE	no diff.	upregulated	63.1765	68.7499
WBGene00000150	apm-1	apm-1	14.904	19.5343	-0.390312	2.16728e-06	4.15305e-05	TRUE	FALSE	no diff.	downregulated	18.7142	13.1463	0.509476	3.64146e-14	4.51433e-13	TRUE	FALSE	no diff.	upregulated	18.6868	16.4225	0.186346	0.0240528	0.0595296	FALSE	FALSE	no diff.	upregulated	18.7368	17.2513	0.119165	0.186509	0.330183	FALSE	FALSE	no diff.	upregulated	18.5957	14.8642	0.32313	1.39659e-05	0.000151635	TRUE	FALSE	no diff.	upregulated	18.6182	19.5057
WBGene00000151	apn-1	apn-1	71.1835	62.4088	0.189794	0.00074679	0.00543737	TRUE	FALSE	no diff.	upregulated	79.4814	62.7886	0.340115	2.35985e-09	1.08412e-08	TRUE	FALSE	no diff.	upregulated	79.3651	59.4273	0.417378	3.39243e-07	2.60285e-06	TRUE	FALSE	no diff.	upregulated	79.5774	55.1152	0.529909	4.43995e-15	5.24231e-14	TRUE	FALSE	no diff.	upregulated	67.2916	70.9936	-0.0772627	0.282041	0.594965	FALSE	FALSE	no diff.	downregulated	67.3728	62.3175
WBGene00000155	app-1	app-1	113.826	105.039	0.115901	0.0332085	0.105436	FALSE	FALSE	no diff.	upregulated	124.642	100.402	0.312002	2.53952e-12	2.05215e-11	TRUE	FALSE	no diff.	upregulated	124.459	91.0592	0.450797	4.12807e-10	5.64408e-09	TRUE	FALSE	no diff.	upregulated	124.792	92.7632	0.427903	7.43287e-18	1.53226e-16	TRUE	FALSE	no diff.	upregulated	103.109	113.522	-0.138795	0.0580943	0.211377	FALSE	FALSE	no diff.	downregulated	103.234	104.885
WBGene00000156	apr-1	apr-1	44.0369	41.578	0.082893	0.148389	0.306046	FALSE	FALSE	no diff.	upregulated	47.4805	38.8434	0.289663	6.03638e-10	3.086e-09	TRUE	FALSE	no diff.	upregulated	47.411	39.6436	0.258132	0.00119796	0.00400084	TRUE	FALSE	no diff.	upregulated	47.5378	36.7188	0.372556	4.60916e-13	3.90382e-12	TRUE	FALSE	no diff.	upregulated	44.8898	43.9194	0.031531	0.698083	0.90176	FALSE	FALSE	no diff.	upregulated	44.944	41.5171
WBGene00000157	aps-2	aps-2	33.9334	38.9299	-0.198172	0.0139488	0.0546473	FALSE	FALSE	no diff.	downregulated	38.6871	29.9315	0.370186	7.69172e-08	2.85183e-07	TRUE	FALSE	no diff.	upregulated	38.6305	28.0756	0.460421	2.35328e-08	2.35136e-07	TRUE	FALSE	no diff.	upregulated	38.7338	34.3802	0.172014	0.0320693	0.0696861	FALSE	FALSE	no diff.	upregulated	31.791	33.8429	-0.0902344	0.272798	0.583832	FALSE	FALSE	no diff.	downregulated	31.8294	38.8729
WBGene00000158	apg-1	apg-1	42.7981	41.8475	0.0324041	0.564946	0.731232	FALSE	FALSE	no diff.	upregulated	48.9294	37.7507	0.374198	1.19914e-14	1.65339e-13	TRUE	FALSE	no diff.	upregulated	48.8578	38.0517	0.360627	6.11573e-06	3.45475e-05	TRUE	FALSE	no diff.	upregulated	48.9885	36.9568	0.406602	1.37152e-12	1.08594e-11	TRUE	FALSE	no diff.	upregulated	43.0873	42.6839	0.0135713	0.860894	0.964767	FALSE	FALSE	no diff.	upregulated	43.1393	41.7862
WBGene00000159	aps-1	aps-1	86.4088	86.1599	0.00416244	0.942246	0.970653	FALSE	FALSE	no diff.	upregulated	101.405	76.2183	0.411917	1.7413e-14	2.33316e-13	TRUE	FALSE	no diff.	upregulated	101.256	74.3417	0.44577	5.28933e-09	5.99245e-08	TRUE	FALSE	no diff.	upregulated	101.527	76.0905	0.416079	3.35268e-14	3.42072e-13	TRUE	FALSE	no diff.	upregulated	84.1796	86.1783	-0.0338533	0.655542	0.877496	FALSE	FALSE	no diff.	downregulated	84.2813	86.0337
WBGene00000160	apb-1	apb-1	59.8234	55.6671	0.103885	0.0896912	0.216118	FALSE	FALSE	no diff.	upregulated	66.1828	52.7682	0.326787	1.47198e-11	1.01046e-10	TRUE	FALSE	no diff.	upregulated	66.0859	54.1838	0.286482	0.000586337	0.00208973	TRUE	FALSE	no diff.	upregulated	66.2627	49.1614	0.430673	3.90968e-13	3.34892e-12	TRUE	FALSE	no diff.	upregulated	61.3541	59.6638	0.0403051	0.628449	0.86264	FALSE	FALSE	no diff.	upregulated	61.4282	55.5856
WBGene00000161	apa-2	apa-2	17.7885	15.9423	0.158084	0.00334145	0.0178725	TRUE	FALSE	no diff.	upregulated	18.3475	15.6906	0.225679	6.85803e-06	2.01885e-05	TRUE	FALSE	no diff.	upregulated	18.3206	15.9501	0.199903	0.0177545	0.0452794	TRUE	FALSE	no diff.	upregulated	18.3697	14.0792	0.383764	5.22495e-12	3.8159e-11	TRUE	FALSE	no diff.	upregulated	18.0609	17.741	0.0257763	0.750184	0.918825	FALSE	FALSE	no diff.	upregulated	18.0827	15.919
WBGene00000162	apd-3	apd-3	32.2032	26.2996	0.292166	3.41433e-05	0.000434466	TRUE	FALSE	no diff.	upregulated	33.1939	28.4054	0.224754	3.75757e-05	0.000101162	TRUE	FALSE	no diff.	upregulated	33.1453	26.1562	0.341649	5.42899e-05	0.000242323	TRUE	FALSE	no diff.	upregulated	33.234	23.226	0.51692	1.11178e-11	7.75651e-11	TRUE	FALSE	no diff.	upregulated	29.6176	32.1173	-0.116895	0.144149	0.397729	FALSE	FALSE	no diff.	downregulated	29.6534	26.2611
WBGene00000163	apb-3	apb-3	47.0837	42.01	0.164496	0.005232	0.025476	TRUE	FALSE	no diff.	upregulated	50.6524	41.531	0.286444	2.28004e-08	9.07024e-08	TRUE	FALSE	no diff.	upregulated	50.5783	40.8528	0.308082	7.43049e-05	0.000321966	TRUE	FALSE	no diff.	upregulated	50.7136	37.1003	0.45094	1.09599e-15	1.43642e-14	TRUE	FALSE	no diff.	upregulated	46.2591	46.9581	-0.021638	0.781498	0.931733	FALSE	FALSE	no diff.	downregulated	46.3149	41.9485
WBGene00000164	apm-3	apm-3	13.5261	10.7092	0.336896	9.73494e-06	0.000151355	TRUE	FALSE	no diff.	upregulated	12.9248	11.9309	0.115437	0.0852973	0.136723	FALSE	FALSE	no diff.	upregulated	12.9059	10.9384	0.238621	0.0126619	0.0335308	TRUE	FALSE	no diff.	upregulated	12.9404	9.45761	0.452333	3.47639e-08	1.61721e-07	TRUE	FALSE	no diff.	upregulated	12.386	13.49	-0.123185	0.168638	0.436716	FALSE	FALSE	no diff.	downregulated	12.4009	10.6935
WBGene00000165	aps-3	aps-3	39.7022	34.7915	0.190484	0.00899257	0.0387993	TRUE	FALSE	no diff.	upregulated	44.8957	35.0199	0.358401	1.44694e-10	8.24921e-10	TRUE	FALSE	no diff.	upregulated	44.83	33.3909	0.425011	4.89142e-07	3.62888e-06	TRUE	FALSE	no diff.	upregulated	44.9499	30.7254	0.548885	9.79162e-12	6.90295e-11	TRUE	FALSE	no diff.	upregulated	37.8096	39.5962	-0.0666096	0.390001	0.706001	FALSE	FALSE	no diff.	downregulated	37.8553	34.7405
WBGene00000166	apt-9	apt-9	0.383819	0.358942	0.0966762	0.750979	0.861179	FALSE	FALSE	no diff.	upregulated	0.485888	0.338554	0.521237	0.0421439	0.0722896	FALSE	FALSE	no diff.	upregulated	0.485176	0.334928	0.534658	0.0331286	0.0792805	FALSE	FALSE	no diff.	upregulated	0.486474	0.316993	0.617913	0.0317654	0.0691003	FALSE	FALSE	no diff.	upregulated	0.379251	0.382795	-0.0134204	0.960376	0.995131	FALSE	FALSE	no diff.	downregulated	0.379709	0.358417
WBGene00000168	apx-1	apx-1	102.154	87.2518	0.227486	0.000106149	0.00110507	TRUE	FALSE	no diff.	upregulated	109.854	90.1064	0.285885	1.11106e-08	4.61412e-08	TRUE	FALSE	no diff.	upregulated	109.693	94.8493	0.209763	0.0107845	0.0289973	TRUE	FALSE	no diff.	upregulated	109.987	77.0548	0.513371	5.14013e-19	1.36287e-17	TRUE	FALSE	no diff.	upregulated	107.401	101.881	0.0761219	0.350331	0.669702	FALSE	FALSE	no diff.	upregulated	107.531	87.124
WBGene00000169	aqp-1	aqp-1	29.3244	30.3056	-0.047484	0.585018	0.74368	FALSE	FALSE	no diff.	downregulated	35.0233	25.8661	0.437252	3.18761e-10	1.71172e-09	TRUE	FALSE	no diff.	upregulated	34.972	23.097	0.598498	1.37615e-10	2.0388e-09	TRUE	FALSE	no diff.	upregulated	35.0656	26.7639	0.389768	2.37755e-05	8.10082e-05	TRUE	FALSE	no diff.	upregulated	26.1535	29.2462	-0.161245	0.072086	0.24714	FALSE	FALSE	no diff.	downregulated	26.1851	30.2613
WBGene00000170	aqp-2	aqp-2	28.3613	29.2203	-0.0430497	0.579163	0.739959	FALSE	FALSE	no diff.	downregulated	39.116	25.0165	0.644879	1.91247e-26	3.35711e-24	TRUE	FALSE	no diff.	upregulated	39.0588	31.1898	0.32457	9.63114e-05	0.000405749	TRUE	FALSE	no diff.	upregulated	39.1633	25.8054	0.601829	6.09848e-13	5.06239e-12	TRUE	FALSE	no diff.	upregulated	35.3173	28.2856	0.320309	3.58827e-05	0.000363955	TRUE	FALSE	no diff.	upregulated	35.36	29.1775
WBGene00000171	aqp-3	aqp-3	0.472535	0.55354	-0.228269	0.467542	0.652875	FALSE	FALSE	no diff.	downregulated	0.649028	0.416807	0.638901	0.0286672	0.0509771	FALSE	FALSE	no diff.	upregulated	0.648078	0.332957	0.960829	0.00207919	0.00657661	TRUE	FALSE	no diff.	upregulated	0.649812	0.488849	0.410632	0.148074	0.271133	FALSE	FALSE	no diff.	upregulated	0.377019	0.471274	-0.321928	0.34261	0.661155	FALSE	FALSE	no diff.	downregulated	0.377474	0.55273
WBGene00000172	aqp-4	aqp-4	6.4385	8.11749	-0.334309	0.00307567	0.0167594	TRUE	FALSE	no diff.	downregulated	7.31078	5.67919	0.36434	0.000110888	0.000282238	TRUE	FALSE	no diff.	upregulated	7.30007	4.27979	0.770373	1.07091e-11	1.85691e-10	TRUE	FALSE	no diff.	upregulated	7.3196	7.16881	0.0300312	0.779592	0.906682	FALSE	FALSE	no diff.	upregulated	4.84615	6.42132	-0.406032	0.000689758	0.00525794	TRUE	FALSE	no diff.	downregulated	4.852	8.10561
WBGene00000173	aqp-5	aqp-5	0.182263	0.211425	-0.214124	0.691267	0.82106	FALSE	FALSE	no diff.	downregulated	0.199353	0.160768	0.31034	0.566027	0.684244	FALSE	FALSE	no diff.	upregulated	0.199061	0.122005	0.706269	0.202605	0.378314	FALSE	FALSE	no diff.	upregulated	0.199593	0.186716	0.0962156	0.852657	0.911821	FALSE	FALSE	no diff.	upregulated	0.138151	0.181777	-0.395928	0.490521	0.779037	FALSE	FALSE	no diff.	downregulated	0.138317	0.211116
WBGene00000174	aqp-6	aqp-6	1.20976	1.29109	-0.0938668	0.719379	0.840755	FALSE	FALSE	no diff.	downregulated	1.73066	1.06709	0.697639	0.00275435	0.00579238	TRUE	FALSE	no diff.	upregulated	1.72813	1.36101	0.34453	0.112613	0.231823	FALSE	FALSE	no diff.	upregulated	1.73275	1.1402	0.603772	0.0110464	0.0263476	TRUE	FALSE	no diff.	upregulated	1.54112	1.20654	0.35311	0.1383	0.388161	FALSE	FALSE	no diff.	upregulated	1.54298	1.2892
WBGene00000175	aqp-7	aqp-7	117.593	165.107	-0.489595	2.90886e-10	1.67584e-08	TRUE	FALSE	no diff.	downregulated	175.195	103.725	0.756194	1.8093e-30	5.72643e-28	TRUE	FALSE	no diff.	upregulated	174.938	114.608	0.610132	2.90122e-11	4.71208e-10	TRUE	FALSE	no diff.	upregulated	175.406	145.811	0.266599	0.00280941	0.0074148	TRUE	FALSE	no diff.	upregulated	129.775	117.28	0.146062	0.0748701	0.253983	FALSE	FALSE	no diff.	upregulated	129.932	164.865
WBGene00000176	aqp-8	aqp-8	205.089	252.013	-0.297251	3.91837e-05	0.000483737	TRUE	FALSE	no diff.	downregulated	207.241	180.902	0.1961	0.00491252	0.00995129	TRUE	FALSE	no diff.	upregulated	206.937	99.8974	1.05068	1.99552e-30	1.32637e-28	TRUE	TRUE	upregulated	upregulated	207.491	222.561	-0.101151	0.251383	0.424084	FALSE	FALSE	no diff.	downregulated	113.117	204.542	-0.854576	1.38139e-28	9.94602e-27	TRUE	FALSE	no diff.	downregulated	113.254	251.644
WBGene00000177	aqp-9	aqp-9	4.41501	4.49512	-0.0259432	0.847808	0.920945	FALSE	FALSE	no diff.	downregulated	5.18198	3.89433	0.412126	0.000656246	0.00150939	TRUE	FALSE	no diff.	upregulated	5.17439	4.09247	0.338416	0.00744567	0.0207925	TRUE	FALSE	no diff.	upregulated	5.18823	3.96978	0.386183	0.0024569	0.00653865	TRUE	FALSE	no diff.	upregulated	4.63405	4.40323	0.0737097	0.576027	0.837413	FALSE	FALSE	no diff.	upregulated	4.63964	4.48854
WBGene00000178	aqp-10	aqp-10	36.644	43.6564	-0.252617	0.00138788	0.00901111	TRUE	FALSE	no diff.	downregulated	43.6717	32.3224	0.434164	7.24098e-12	5.27395e-11	TRUE	FALSE	no diff.	upregulated	43.6078	32.1507	0.439735	1.7155e-07	1.41856e-06	TRUE	FALSE	no diff.	upregulated	43.7245	38.5544	0.181547	0.0319872	0.0695265	FALSE	FALSE	no diff.	upregulated	36.4054	36.5462	-0.0055713	0.94396	0.987038	FALSE	FALSE	no diff.	downregulated	36.4493	43.5925
WBGene00000179	aqp-11	aqp-11	41.55	49.3401	-0.247912	0.00106092	0.00721683	TRUE	FALSE	no diff.	downregulated	49.7152	36.6499	0.439878	8.76036e-12	6.27986e-11	TRUE	FALSE	no diff.	upregulated	49.6424	26.5161	0.904705	2.0668e-26	1.08718e-24	TRUE	FALSE	no diff.	upregulated	49.7752	43.5738	0.191966	0.0134195	0.0315167	TRUE	FALSE	no diff.	upregulated	30.0251	41.4391	-0.464826	2.67783e-08	4.3125e-07	TRUE	FALSE	no diff.	downregulated	30.0613	49.2679
WBGene00000180	arc-1	arc-1	9.99634	10.5201	-0.0736775	0.365228	0.560837	FALSE	FALSE	no diff.	downregulated	11.1353	8.81744	0.336712	7.33611e-07	2.41405e-06	TRUE	FALSE	no diff.	upregulated	11.119	8.61133	0.368722	0.000242609	0.00093866	TRUE	FALSE	no diff.	upregulated	11.1488	9.29064	0.263034	0.00105016	0.00294969	TRUE	FALSE	no diff.	upregulated	9.7509	9.96967	-0.0320104	0.74949	0.91861	FALSE	FALSE	no diff.	downregulated	9.76268	10.5047
WBGene00000181	ard-1	ard-1	174.16	178.818	-0.038085	0.518128	0.693345	FALSE	FALSE	no diff.	downregulated	201.292	153.62	0.389922	9.592e-13	8.56637e-12	TRUE	FALSE	no diff.	upregulated	200.998	164.266	0.291144	0.000242707	0.00093889	TRUE	FALSE	no diff.	upregulated	201.535	157.92	0.351837	1.6895e-07	7.29272e-07	TRUE	FALSE	no diff.	upregulated	186.004	173.695	0.0987782	0.167552	0.435574	FALSE	FALSE	no diff.	upregulated	186.229	178.557
WBGene00000182	arf-1.2	arf-1.2	308.063	318.132	-0.0463964	0.347168	0.543466	FALSE	FALSE	no diff.	downregulated	360.65	271.732	0.408413	1.13699e-20	6.13711e-19	TRUE	FALSE	no diff.	upregulated	360.122	266.876	0.432316	9.31571e-09	1.01003e-07	TRUE	FALSE	no diff.	upregulated	361.086	280.952	0.362017	9.86553e-13	7.95725e-12	TRUE	FALSE	no diff.	upregulated	302.193	307.241	-0.0239029	0.741457	0.914903	FALSE	FALSE	no diff.	downregulated	302.558	317.666
WBGene00000183	arf-3	arf-3	338.305	331.707	0.0284168	0.589706	0.746494	FALSE	FALSE	no diff.	upregulated	376.531	298.407	0.335486	2.00976e-12	1.67125e-11	TRUE	FALSE	no diff.	upregulated	375.98	303.548	0.308732	9.06829e-05	0.000384687	TRUE	FALSE	no diff.	upregulated	376.986	292.941	0.363903	1.32757e-11	9.16939e-11	TRUE	FALSE	no diff.	upregulated	343.718	337.402	0.0267546	0.726495	0.908776	FALSE	FALSE	no diff.	upregulated	344.133	331.221
WBGene00000184	arf-6	arf-6	66.3502	71.5829	-0.109514	0.0795948	0.199174	FALSE	FALSE	no diff.	downregulated	77.4383	58.5252	0.403988	9.66678e-12	6.88005e-11	TRUE	FALSE	no diff.	upregulated	77.3249	64.9236	0.252191	0.00981605	0.0266601	TRUE	FALSE	no diff.	upregulated	77.5318	63.2171	0.294474	7.36966e-07	2.96663e-06	TRUE	FALSE	no diff.	upregulated	73.5152	66.1731	0.151797	0.120311	0.353987	FALSE	FALSE	no diff.	upregulated	73.604	71.4781
WBGene00000185	arg-1	arg-1	0.108122	0.0648734	0.736965	0.351338	NA	NA	FALSE	no diff.	upregulated	0.0635807	0.0953711	-0.584962	0.460495	0.583659	FALSE	FALSE	no diff.	downregulated	0.0634876	0.0444413	0.514573	0.57636	0.817831	FALSE	FALSE	no diff.	upregulated	0.0636575	0.0572917	0.152003	0.862218	0.916573	FALSE	FALSE	no diff.	upregulated	0.0503224	0.107834	-1.09953	0.183573	0.46017	FALSE	FALSE	no diff.	downregulated	0.0503832	0.0647784
WBGene00000186	ark-1	ark-1	16.3555	14.7301	0.151006	0.0304753	0.0987661	FALSE	FALSE	no diff.	upregulated	17.1184	14.4266	0.246812	0.000130627	0.000329232	TRUE	FALSE	no diff.	upregulated	17.0933	14.9278	0.195429	0.019041	0.0482086	TRUE	FALSE	no diff.	upregulated	17.139	13.0086	0.397818	1.61029e-11	1.09593e-10	TRUE	FALSE	no diff.	upregulated	16.9033	16.3118	0.051383	0.565863	0.831907	FALSE	FALSE	no diff.	upregulated	16.9237	14.7085
WBGene00000187	arl-1	arl-1	47.411	42.7935	0.147829	0.023349	0.0811833	FALSE	FALSE	no diff.	upregulated	53.4123	41.8196	0.352991	5.64067e-10	2.89717e-09	TRUE	FALSE	no diff.	upregulated	53.3341	41.792	0.35183	4.44649e-06	2.60381e-05	TRUE	FALSE	no diff.	upregulated	53.4768	37.7923	0.500819	9.22793e-17	1.48869e-15	TRUE	FALSE	no diff.	upregulated	47.3226	47.2845	0.00116078	0.988254	1	FALSE	FALSE	no diff.	upregulated	47.3797	42.7309
WBGene00000188	arl-3	arl-3	1.76655	2.79463	-0.661719	0.00726952	0.0329209	TRUE	FALSE	no diff.	downregulated	2.34158	1.55822	0.587588	0.0139257	0.02615	TRUE	FALSE	no diff.	upregulated	2.33815	1.40289	0.736966	3.0911e-07	2.39494e-06	TRUE	FALSE	no diff.	upregulated	2.34441	2.46802	-0.0741317	0.568173	0.786815	FALSE	FALSE	no diff.	downregulated	1.58854	1.76184	-0.149377	0.548975	0.820422	FALSE	FALSE	no diff.	downregulated	1.59046	2.79054
WBGene00000189	arl-5	arl-5	41.5932	40.8559	0.0258038	0.669651	0.807631	FALSE	FALSE	no diff.	upregulated	48.6718	36.688	0.407779	8.52932e-13	7.69961e-12	TRUE	FALSE	no diff.	upregulated	48.6006	36.0326	0.43167	4.33566e-07	3.25096e-06	TRUE	FALSE	no diff.	upregulated	48.7306	36.0811	0.433583	7.51093e-14	7.23305e-13	TRUE	FALSE	no diff.	upregulated	40.801	41.4822	-0.0238906	0.776923	0.929909	FALSE	FALSE	no diff.	downregulated	40.8502	40.7961
WBGene00000190	arf-1.1	arf-1.1	3.84856	5.34172	-0.472985	0.002782	0.0154815	TRUE	FALSE	no diff.	downregulated	3.94192	3.39469	0.215619	0.139693	0.212422	FALSE	FALSE	no diff.	upregulated	3.93615	4.65854	-0.243095	0.0922419	0.195658	FALSE	FALSE	no diff.	downregulated	3.94668	4.71744	-0.257366	0.120686	0.227176	FALSE	FALSE	no diff.	downregulated	5.27503	3.83829	0.458715	0.00111879	0.00809814	TRUE	FALSE	no diff.	upregulated	5.2814	5.3339
WBGene00000191	arl-7	arl-7	5.1617	6.28444	-0.283938	0.0679495	0.17721	FALSE	FALSE	no diff.	downregulated	6.1092	4.55296	0.424178	0.0022292	0.00476084	TRUE	FALSE	no diff.	upregulated	6.10025	13.549	-1.15124	2.3538e-18	7.40025e-17	TRUE	TRUE	downregulated	downregulated	6.11657	5.54999	0.14024	0.334425	0.534413	FALSE	FALSE	no diff.	upregulated	15.342	5.14793	1.57542	9.74779e-30	7.28426e-28	TRUE	TRUE	upregulated	upregulated	15.3605	6.27524
WBGene00000192	arl-8	arl-8	196.05	200.67	-0.0335992	0.562097	0.729555	FALSE	FALSE	no diff.	downregulated	222.195	172.929	0.361643	1.74246e-11	1.1768e-10	TRUE	FALSE	no diff.	upregulated	221.87	184.711	0.26444	0.0017257	0.00555916	TRUE	FALSE	no diff.	upregulated	222.463	177.218	0.328044	6.31123e-09	3.18008e-08	TRUE	FALSE	no diff.	upregulated	209.155	195.527	0.0972028	0.246106	0.551912	FALSE	FALSE	no diff.	upregulated	209.407	200.376
WBGene00000193	arl-6	arl-6	0.601183	0.641262	-0.0931092	0.815036	0.900589	FALSE	FALSE	no diff.	downregulated	0.63634	0.530283	0.263035	0.507413	0.627634	FALSE	FALSE	no diff.	upregulated	0.635408	0.706009	-0.152003	0.698139	0.8949	FALSE	FALSE	no diff.	downregulated	0.637108	0.566318	0.169925	0.665891	0.861788	FALSE	FALSE	no diff.	upregulated	0.799438	0.599579	0.415038	0.289848	0.603941	FALSE	FALSE	no diff.	upregulated	0.800403	0.640323
WBGene00000195	arr-1	arr-1	14.3145	13.2538	0.111072	0.136233	0.289308	FALSE	FALSE	no diff.	upregulated	15.1639	12.6263	0.264211	0.000241341	0.000587778	TRUE	FALSE	no diff.	upregulated	15.1417	14.3485	0.0776294	0.382305	0.621259	FALSE	FALSE	no diff.	upregulated	15.1822	11.7048	0.375282	8.65421e-08	3.85604e-07	TRUE	FALSE	no diff.	upregulated	16.2473	14.2763	0.186581	0.0393519	0.157856	FALSE	FALSE	no diff.	upregulated	16.2669	13.2344
WBGene00000196	aars-1	aars-1	15.6558	12.9611	0.272509	0.000508717	0.00398249	TRUE	FALSE	no diff.	upregulated	18.0079	13.8095	0.382968	1.87469e-11	1.26121e-10	TRUE	FALSE	no diff.	upregulated	17.9815	12.8839	0.48094	4.59837e-09	5.27067e-08	TRUE	FALSE	no diff.	upregulated	18.0296	11.4464	0.655477	7.75214e-17	1.27878e-15	TRUE	FALSE	no diff.	upregulated	14.5889	15.6141	-0.0979721	0.232844	0.533141	FALSE	FALSE	no diff.	downregulated	14.6065	12.9422
WBGene00000197	aars-2	aars-2	120.005	106.306	0.174872	0.0075856	0.0340491	TRUE	FALSE	no diff.	upregulated	121.558	105.852	0.199591	4.83386e-05	0.000128515	TRUE	FALSE	no diff.	upregulated	121.38	105.414	0.203464	0.00917889	0.0251136	TRUE	FALSE	no diff.	upregulated	121.704	93.8819	0.374463	2.87704e-08	1.34904e-07	TRUE	FALSE	no diff.	upregulated	119.364	119.685	-0.00387313	0.959495	0.994636	FALSE	FALSE	no diff.	downregulated	119.508	106.15
WBGene00000198	art-1	art-1	162.064	166.706	-0.0407503	0.491543	0.67268	FALSE	FALSE	no diff.	downregulated	186.954	142.951	0.387161	2.08924e-19	8.59098e-18	TRUE	FALSE	no diff.	upregulated	186.68	127.773	0.546983	4.56946e-15	1.10553e-13	TRUE	FALSE	no diff.	upregulated	187.179	147.224	0.34641	1.04787e-09	5.75484e-09	TRUE	FALSE	no diff.	upregulated	144.682	161.631	-0.159823	0.0235134	0.105354	FALSE	FALSE	no diff.	downregulated	144.856	166.462
WBGene00000199	arx-1	arx-1	87.2562	82.8669	0.0744625	0.167664	0.332107	FALSE	FALSE	no diff.	upregulated	96.1176	76.9658	0.320584	1.7172e-10	9.65041e-10	TRUE	FALSE	no diff.	upregulated	95.9769	75.796	0.340564	3.38982e-06	2.04728e-05	TRUE	FALSE	no diff.	upregulated	96.2336	73.1823	0.395046	1.11185e-17	2.19474e-16	TRUE	FALSE	no diff.	upregulated	85.8265	87.0234	-0.0199808	0.791607	0.936485	FALSE	FALSE	no diff.	downregulated	85.9301	82.7455
WBGene00000200	arx-2	arx-2	86.8894	83.8946	0.0506023	0.326799	0.522609	FALSE	FALSE	no diff.	upregulated	96.5672	76.6423	0.333393	8.39766e-14	9.53363e-13	TRUE	FALSE	no diff.	upregulated	96.4258	78.9557	0.288376	0.00033459	0.00125005	TRUE	FALSE	no diff.	upregulated	96.6838	74.09	0.383996	2.6649e-14	2.77042e-13	TRUE	FALSE	no diff.	upregulated	89.4043	86.6576	0.0450174	0.568184	0.833207	FALSE	FALSE	no diff.	upregulated	89.5122	83.7718
WBGene00000201	arx-3	arx-3	76.1346	74.3539	0.0341426	0.525951	0.699213	FALSE	FALSE	no diff.	upregulated	80.8266	67.1557	0.26732	2.03207e-07	7.10782e-07	TRUE	FALSE	no diff.	upregulated	80.7083	74.6988	0.111632	0.175865	0.336278	FALSE	FALSE	no diff.	upregulated	80.9242	65.6643	0.301463	8.2813e-08	3.69533e-07	TRUE	FALSE	no diff.	upregulated	84.584	75.9314	0.155688	0.0493155	0.187456	FALSE	FALSE	no diff.	upregulated	84.6861	74.2451
WBGene00000202	exos-4.2	exos-4.2	55.9335	44.8552	0.318438	4.19927e-05	0.000509928	TRUE	FALSE	no diff.	upregulated	61.3395	49.3371	0.314142	1.6992e-08	6.86949e-08	TRUE	FALSE	no diff.	upregulated	61.2497	46.4619	0.398655	3.16034e-06	1.92581e-05	TRUE	FALSE	no diff.	upregulated	61.4135	39.613	0.632581	1.10457e-13	1.03767e-12	TRUE	FALSE	no diff.	upregulated	52.6104	55.7843	-0.0845124	0.284927	0.59881	FALSE	FALSE	no diff.	downregulated	52.6739	44.7895
WBGene00000203	arx-5	arx-5	70.7292	74.3303	-0.0716441	0.261681	0.451268	FALSE	FALSE	no diff.	downregulated	79.6242	62.3879	0.351941	1.41985e-09	6.78858e-09	TRUE	FALSE	no diff.	upregulated	79.5076	66.2855	0.262399	0.00190682	0.00607872	TRUE	FALSE	no diff.	upregulated	79.7203	65.6434	0.280297	8.10757e-06	2.90013e-05	TRUE	FALSE	no diff.	upregulated	75.0574	70.5405	0.0895422	0.285191	0.598982	FALSE	FALSE	no diff.	upregulated	75.148	74.2215
WBGene00000204	arx-6	arx-6	77.4619	79.5579	-0.0385188	0.57708	0.738865	FALSE	FALSE	no diff.	downregulated	87.7259	68.3266	0.360557	1.44989e-10	8.26381e-10	TRUE	FALSE	no diff.	upregulated	87.5975	72.8196	0.266564	0.00127267	0.00423013	TRUE	FALSE	no diff.	upregulated	87.8319	70.2601	0.322038	3.5872e-07	1.49943e-06	TRUE	FALSE	no diff.	upregulated	82.4561	77.2552	0.0939932	0.275029	0.586694	FALSE	FALSE	no diff.	upregulated	82.5556	79.4415
WBGene00000205	arx-7	arx-7	56.6474	60.0085	-0.0831558	0.245199	0.432138	FALSE	FALSE	no diff.	downregulated	63.197	49.9668	0.338887	1.75495e-07	6.19764e-07	TRUE	FALSE	no diff.	upregulated	63.1045	53.7705	0.230928	0.00692176	0.0194986	TRUE	FALSE	no diff.	upregulated	63.2733	52.9954	0.255731	0.000103463	0.00032805	TRUE	FALSE	no diff.	upregulated	60.8862	56.4963	0.107959	0.223766	0.52046	FALSE	FALSE	no diff.	upregulated	60.9597	59.9206
WBGene00000206	asb-1	asb-1	288.829	267.631	0.109968	0.0642531	0.170163	FALSE	FALSE	no diff.	upregulated	334.626	254.766	0.393374	1.81552e-15	3.03394e-14	TRUE	FALSE	no diff.	upregulated	334.136	262.314	0.349139	3.17163e-06	1.93172e-05	TRUE	FALSE	no diff.	upregulated	335.03	236.354	0.503342	1.15264e-18	2.84376e-17	TRUE	FALSE	no diff.	upregulated	297.027	288.058	0.0442353	0.557777	0.827255	FALSE	FALSE	no diff.	upregulated	297.386	267.24
WBGene00000207	asb-2	asb-2	179.517	213.314	-0.248859	5.49333e-05	0.000632551	TRUE	FALSE	no diff.	downregulated	202.227	158.346	0.352895	1.38992e-09	6.6531e-09	TRUE	FALSE	no diff.	upregulated	201.931	158.525	0.349146	1.35601e-05	7.01671e-05	TRUE	FALSE	no diff.	upregulated	202.471	188.384	0.104036	0.153239	0.279195	FALSE	FALSE	no diff.	upregulated	179.504	179.038	0.00374966	0.957049	0.993158	FALSE	FALSE	no diff.	upregulated	179.721	213.002
WBGene00000208	asc-1	trip-4	41.3282	36.3315	0.185904	0.00311529	0.0169135	TRUE	FALSE	no diff.	upregulated	45.6371	36.4542	0.324122	1.88304e-09	8.80565e-09	TRUE	FALSE	no diff.	upregulated	45.5703	40.973	0.153421	0.0461323	0.106349	FALSE	FALSE	no diff.	upregulated	45.6922	32.0855	0.510026	1.23742e-15	1.60612e-14	TRUE	FALSE	no diff.	upregulated	46.3951	41.2179	0.170701	0.0223402	0.101294	FALSE	FALSE	no diff.	upregulated	46.4511	36.2783
WBGene00000209	asg-1	asg-1	315.755	347.292	-0.137343	0.020665	0.0740794	FALSE	FALSE	no diff.	downregulated	384.993	278.517	0.467067	7.74877e-21	4.3049e-19	TRUE	FALSE	no diff.	upregulated	384.429	314.088	0.291552	5.51282e-05	0.000245483	TRUE	FALSE	no diff.	upregulated	385.458	306.705	0.329723	2.47027e-09	1.29968e-08	TRUE	FALSE	no diff.	upregulated	355.652	314.913	0.175515	0.0176194	0.0836573	FALSE	FALSE	no diff.	upregulated	356.082	346.784
WBGene00000210	asg-2	asg-2	241.445	307.142	-0.347211	4.1811e-06	7.3768e-05	TRUE	FALSE	no diff.	downregulated	301.258	212.971	0.500346	6.39412e-16	1.17267e-14	TRUE	FALSE	no diff.	upregulated	300.817	220.509	0.448047	5.47122e-08	5.09232e-07	TRUE	FALSE	no diff.	upregulated	301.622	271.247	0.153135	0.0557732	0.114935	FALSE	FALSE	no diff.	upregulated	249.69	240.801	0.0522992	0.508713	0.791744	FALSE	FALSE	no diff.	upregulated	249.992	306.693
WBGene00000211	asm-1	asm-1	7.82904	9.15459	-0.22566	0.00934477	0.0399439	TRUE	FALSE	no diff.	downregulated	9.3063	6.90573	0.430413	6.09947e-08	2.2924e-07	TRUE	FALSE	no diff.	upregulated	9.29267	8.92053	0.0589645	0.570243	0.812757	FALSE	FALSE	no diff.	upregulated	9.31753	8.08471	0.204753	0.0269723	0.0595796	FALSE	FALSE	no diff.	upregulated	10.101	7.80815	0.371448	0.0001747	0.00154898	TRUE	FALSE	no diff.	upregulated	10.1132	9.14119
WBGene00000212	asm-2	asm-2	5.40567	8.16593	-0.595143	1.58988e-10	1.00011e-08	TRUE	FALSE	no diff.	downregulated	8.25084	4.76816	0.791108	3.19511e-23	3.06159e-21	TRUE	FALSE	no diff.	upregulated	8.23876	6.13895	0.424434	1.74209e-05	8.78589e-05	TRUE	FALSE	no diff.	upregulated	8.2608	7.21159	0.195965	0.0211095	0.0476965	TRUE	FALSE	no diff.	upregulated	6.95135	5.39124	0.366675	0.000520243	0.00411522	TRUE	FALSE	no diff.	upregulated	6.95974	8.15397
WBGene00000213	asm-3	asm-3	0.562188	0.617139	-0.134542	0.588521	0.74596	FALSE	FALSE	no diff.	downregulated	0.820265	0.495887	0.726077	0.00198426	0.00426961	TRUE	FALSE	no diff.	upregulated	0.819064	0.327626	1.32193	6.09763e-07	4.40485e-06	TRUE	TRUE	upregulated	upregulated	0.821255	0.545015	0.591535	0.0115369	0.0274419	TRUE	FALSE	no diff.	upregulated	0.370982	0.560688	-0.595851	0.0358701	0.146692	FALSE	FALSE	no diff.	downregulated	0.37143	0.616236
WBGene00000214	asp-1	asp-1	1077.52	1006.01	0.0990679	0.129384	0.278953	FALSE	FALSE	no diff.	upregulated	1333.09	950.446	0.488094	1.58206e-17	4.23145e-16	TRUE	FALSE	no diff.	upregulated	1331.13	899.718	0.565111	8.30689e-12	1.47024e-10	TRUE	FALSE	no diff.	upregulated	1334.7	888.442	0.587162	1.41898e-15	1.82319e-14	TRUE	FALSE	no diff.	upregulated	1018.78	1074.65	-0.0770173	0.308574	0.624555	FALSE	FALSE	no diff.	downregulated	1020.01	1004.54
WBGene00000215	asp-2	asp-2	221.766	241.354	-0.122116	0.0461246	0.134498	FALSE	FALSE	no diff.	downregulated	270.587	195.612	0.468096	9.54352e-20	4.20579e-18	TRUE	FALSE	no diff.	upregulated	270.19	178.671	0.596669	1.25081e-13	2.70033e-12	TRUE	FALSE	no diff.	upregulated	270.913	213.147	0.345979	2.19475e-07	9.36498e-07	TRUE	FALSE	no diff.	upregulated	202.316	221.174	-0.128574	0.0887137	0.285493	FALSE	FALSE	no diff.	downregulated	202.56	241.001
WBGene00000216	asp-3	asp-3	687.834	705.757	-0.0371103	0.581489	0.741653	FALSE	FALSE	no diff.	downregulated	894.188	606.715	0.559559	1.09796e-19	4.73871e-18	TRUE	FALSE	no diff.	upregulated	892.879	610.177	0.549238	1.44206e-10	2.13001e-09	TRUE	FALSE	no diff.	upregulated	895.268	623.276	0.522448	1.04942e-11	7.35109e-11	TRUE	FALSE	no diff.	upregulated	690.924	685.999	0.0103207	0.894348	0.970322	FALSE	FALSE	no diff.	upregulated	691.758	704.724
WBGene00000217	asp-4	asp-4	150.921	150.27	0.00624449	0.922479	0.9599	FALSE	FALSE	no diff.	upregulated	155.808	133.123	0.227014	2.27272e-05	6.27643e-05	TRUE	FALSE	no diff.	upregulated	155.58	95.0594	0.710757	6.57891e-20	2.31207e-18	TRUE	FALSE	no diff.	upregulated	155.996	132.708	0.233258	0.000575124	0.00166492	TRUE	FALSE	no diff.	upregulated	107.639	150.519	-0.483743	7.82651e-11	1.63734e-09	TRUE	FALSE	no diff.	downregulated	107.769	150.05
WBGene00000218	asp-5	asp-5	272.55	266.982	0.0297778	0.666551	0.805405	FALSE	FALSE	no diff.	upregulated	381.89	240.407	0.667681	1.56367e-23	1.59334e-21	TRUE	FALSE	no diff.	upregulated	381.331	259.725	0.55406	4.50918e-10	6.11728e-09	TRUE	FALSE	no diff.	upregulated	382.352	235.78	0.697459	6.21633e-18	1.31052e-16	TRUE	FALSE	no diff.	upregulated	294.096	271.822	0.113621	0.150474	0.40928	FALSE	FALSE	no diff.	upregulated	294.451	266.591
WBGene00000219	asp-6	asp-6	443.321	386.481	0.197953	0.0025861	0.0146617	TRUE	FALSE	no diff.	upregulated	594.105	391.039	0.603406	2.83646e-21	1.74267e-19	TRUE	FALSE	no diff.	upregulated	593.235	389.488	0.607025	3.08823e-11	5.00252e-10	TRUE	FALSE	no diff.	upregulated	594.822	341.314	0.801358	2.68175e-25	2.83176e-23	TRUE	FALSE	no diff.	upregulated	441.03	442.138	-0.00361914	0.965047	0.997651	FALSE	FALSE	no diff.	downregulated	441.563	385.916
WBGene00000220	atf-2	atf-2	0.952122	0.946681	0.00826774	0.970861	0.988863	FALSE	FALSE	no diff.	upregulated	1.36773	0.839835	0.703607	0.000345611	0.000827068	TRUE	FALSE	no diff.	upregulated	1.36573	1.15009	0.247928	0.179178	0.341544	FALSE	FALSE	no diff.	upregulated	1.36938	0.836044	0.711875	0.000741978	0.00212002	TRUE	FALSE	no diff.	upregulated	1.30228	0.949581	0.45568	0.0219864	0.0999545	FALSE	FALSE	no diff.	upregulated	1.30386	0.945295
WBGene00000221	atf-5	atf-5	57.0454	68.7693	-0.269654	4.11495e-05	0.000500379	TRUE	FALSE	no diff.	downregulated	67.3066	50.3178	0.419678	1.96189e-12	1.636e-11	TRUE	FALSE	no diff.	upregulated	67.2081	55.8617	0.266773	0.00193005	0.00614701	TRUE	FALSE	no diff.	upregulated	67.3879	60.7323	0.150024	0.0380316	0.0814708	FALSE	FALSE	no diff.	upregulated	63.2542	56.8932	0.152904	0.056517	0.207049	FALSE	FALSE	no diff.	upregulated	63.3305	68.6686
WBGene00000222	atf-6	atf-6	8.75137	7.70924	0.182921	0.0176027	0.0652201	FALSE	FALSE	no diff.	upregulated	9.2401	7.71929	0.25944	0.000193236	0.000476733	TRUE	FALSE	no diff.	upregulated	9.22657	8.74938	0.0766133	0.403869	0.647143	FALSE	FALSE	no diff.	upregulated	9.25126	6.80827	0.442361	3.21215e-09	1.66609e-08	TRUE	FALSE	no diff.	upregulated	9.90723	8.72802	0.182827	0.04704	0.180827	FALSE	FALSE	no diff.	upregulated	9.91919	7.69795
WBGene00000223	atf-7	atf-7	123.608	126.86	-0.0374632	0.504596	0.682452	FALSE	FALSE	no diff.	downregulated	142.616	109.03	0.387409	1.12294e-15	1.96787e-14	TRUE	FALSE	no diff.	upregulated	142.408	114.372	0.316296	3.76724e-05	0.00017435	TRUE	FALSE	no diff.	upregulated	142.789	112.034	0.349946	6.08768e-10	3.43218e-09	TRUE	FALSE	no diff.	upregulated	129.507	123.278	0.0711125	0.343201	0.661779	FALSE	FALSE	no diff.	upregulated	129.663	126.674
WBGene00000224	atgp-1	atgp-1	17.0058	21.1449	-0.314278	6.76894e-05	0.000755017	TRUE	FALSE	no diff.	downregulated	20.7299	15.0003	0.466725	2.02551e-12	1.681e-11	TRUE	FALSE	no diff.	upregulated	20.6996	17.6552	0.229505	0.0161067	0.041461	TRUE	FALSE	no diff.	upregulated	20.7549	18.6737	0.152447	0.0686493	0.138369	FALSE	FALSE	no diff.	upregulated	19.9916	16.9605	0.23722	0.00939214	0.0497151	TRUE	FALSE	no diff.	upregulated	20.0158	21.1139
WBGene00000225	atgp-2	atgp-2	13.2836	13.8507	-0.0603064	0.433907	0.625053	FALSE	FALSE	no diff.	downregulated	14.4434	11.7171	0.301799	6.06595e-06	1.79682e-05	TRUE	FALSE	no diff.	upregulated	14.4222	9.35419	0.62461	3.2557e-12	6.03291e-11	TRUE	FALSE	no diff.	upregulated	14.4608	12.232	0.241492	0.00249001	0.00661677	TRUE	FALSE	no diff.	upregulated	10.5921	13.2482	-0.322812	0.00018528	0.00162961	TRUE	FALSE	no diff.	downregulated	10.6049	13.8304
WBGene00000226	atl-1	atl-1	13.9882	12.8773	0.119386	0.0778044	0.195853	FALSE	FALSE	no diff.	upregulated	16.0896	12.3385	0.382957	4.02111e-12	3.10525e-11	TRUE	FALSE	no diff.	upregulated	16.066	11.3529	0.500946	1.87026e-10	2.7101e-09	TRUE	FALSE	no diff.	upregulated	16.109	11.3723	0.502343	4.50439e-15	5.30803e-14	TRUE	FALSE	no diff.	upregulated	12.8553	13.9509	-0.117989	0.145177	0.399618	FALSE	FALSE	no diff.	downregulated	12.8709	12.8584
WBGene00000227	atm-1	atm-1	13.0812	11.8204	0.146211	0.0297011	0.0969806	FALSE	FALSE	no diff.	upregulated	15.1276	11.5385	0.390731	8.32379e-12	5.99364e-11	TRUE	FALSE	no diff.	upregulated	15.1054	11.4234	0.403075	2.0542e-06	1.31156e-05	TRUE	FALSE	no diff.	upregulated	15.1459	10.439	0.536942	1.81209e-19	5.31772e-18	TRUE	FALSE	no diff.	upregulated	12.9351	13.0463	-0.0123439	0.889601	0.969873	FALSE	FALSE	no diff.	downregulated	12.9507	11.8031
WBGene00000228	atn-1	atn-1	36.9465	52.0014	-0.493112	3.15934e-12	2.55648e-10	TRUE	FALSE	no diff.	downregulated	48.0738	32.5893	0.560854	8.33045e-18	2.35792e-16	TRUE	FALSE	no diff.	upregulated	48.0034	38.1642	0.330915	0.000120981	0.0004986	TRUE	FALSE	no diff.	upregulated	48.1318	45.924	0.0677421	0.351469	0.552808	FALSE	FALSE	no diff.	upregulated	43.2147	36.8479	0.229939	0.00666659	0.0374164	TRUE	FALSE	no diff.	upregulated	43.2669	51.9252
WBGene00000229	atp-2	atp-2	1265.24	1278.1	-0.0145904	0.802442	0.893431	FALSE	FALSE	no diff.	downregulated	1387.74	1116.02	0.314368	1.29279e-09	6.21807e-09	TRUE	FALSE	no diff.	upregulated	1385.7	1129.35	0.295123	0.000201684	0.00079401	TRUE	FALSE	no diff.	upregulated	1389.41	1128.73	0.299777	1.24065e-06	4.86777e-06	TRUE	FALSE	no diff.	upregulated	1278.81	1261.86	0.019245	0.799912	0.940178	FALSE	FALSE	no diff.	upregulated	1280.35	1276.23
WBGene00000230	atp-3	atp-3	465.87	508.038	-0.125009	0.0227218	0.0794216	FALSE	FALSE	no diff.	downregulated	549.959	410.928	0.420438	6.57607e-17	1.53483e-15	TRUE	FALSE	no diff.	upregulated	549.154	434.44	0.338053	1.02744e-05	5.45971e-05	TRUE	FALSE	no diff.	upregulated	550.623	448.664	0.295429	1.15132e-06	4.53294e-06	TRUE	FALSE	no diff.	upregulated	491.931	464.627	0.0823853	0.245976	0.551873	FALSE	FALSE	no diff.	upregulated	492.525	507.294
WBGene00000231	atx-2	atx-2	96.0445	87.6587	0.131805	0.0760266	0.192699	FALSE	FALSE	no diff.	upregulated	96.3629	84.7176	0.185816	0.00414553	0.00849146	TRUE	FALSE	no diff.	upregulated	96.2218	83.5791	0.203222	0.0210941	0.0529192	FALSE	FALSE	no diff.	upregulated	96.4793	77.4142	0.317621	4.01596e-06	1.48101e-05	TRUE	FALSE	no diff.	upregulated	94.6395	95.7882	-0.0174056	0.850655	0.963988	FALSE	FALSE	no diff.	downregulated	94.7538	87.5304
WBGene00000232	avr-14	avr-14	1.95629	1.49599	0.387023	0.0255057	0.0865242	FALSE	FALSE	no diff.	upregulated	1.95507	1.72558	0.180138	0.219864	0.316544	FALSE	FALSE	no diff.	upregulated	1.95221	1.32644	0.557543	0.000276369	0.00105488	TRUE	FALSE	no diff.	upregulated	1.95743	1.32115	0.567161	0.000277149	0.000835733	TRUE	FALSE	no diff.	upregulated	1.50198	1.95107	-0.377405	0.0248875	0.110335	FALSE	FALSE	no diff.	downregulated	1.50379	1.4938
WBGene00000233	avr-15	avr-15	5.14139	6.08223	-0.242443	0.00711213	0.0323563	TRUE	FALSE	no diff.	downregulated	7.2217	4.53504	0.671222	2.29543e-14	2.99122e-13	TRUE	FALSE	no diff.	upregulated	7.21113	6.18994	0.220301	0.0496366	0.113384	FALSE	FALSE	no diff.	upregulated	7.23042	5.37141	0.428779	2.07647e-06	7.93851e-06	TRUE	FALSE	no diff.	upregulated	7.00908	5.12767	0.450922	3.92616e-05	0.000394777	TRUE	FALSE	no diff.	upregulated	7.01754	6.07333
WBGene00000235	baf-1	baf-1	273.626	261.307	0.0664595	0.224737	0.406206	FALSE	FALSE	no diff.	upregulated	304.978	241.356	0.337539	2.94509e-10	1.59131e-09	TRUE	FALSE	no diff.	upregulated	304.531	237.744	0.357181	2.11951e-05	0.000104333	TRUE	FALSE	no diff.	upregulated	305.346	230.768	0.403999	1.11596e-12	8.92949e-12	TRUE	FALSE	no diff.	upregulated	269.206	272.896	-0.0196411	0.808849	0.945094	FALSE	FALSE	no diff.	downregulated	269.531	260.924
WBGene00000236	bag-1	bag-1	94.5298	93.5263	0.0153985	0.793496	0.888209	FALSE	FALSE	no diff.	upregulated	108.281	83.3816	0.376982	8.85342e-15	1.26066e-13	TRUE	FALSE	no diff.	upregulated	108.123	79.1408	0.450176	5.53094e-09	6.24882e-08	TRUE	FALSE	no diff.	upregulated	108.412	82.596	0.39238	1.21605e-11	8.44008e-11	TRUE	FALSE	no diff.	upregulated	89.6138	94.2776	-0.0731946	0.335784	0.654287	FALSE	FALSE	no diff.	downregulated	89.722	93.3893
WBGene00000237	bam-2	bam-2	4.07662	5.00848	-0.297	0.000429318	0.00347729	TRUE	FALSE	no diff.	downregulated	5.08284	3.59585	0.499302	5.50323e-09	2.38006e-08	TRUE	FALSE	no diff.	upregulated	5.0754	5.87461	-0.210972	0.0590727	0.132549	FALSE	FALSE	no diff.	downregulated	5.08898	4.42315	0.202302	0.0185949	0.042467	TRUE	FALSE	no diff.	upregulated	6.65202	4.06574	0.710275	1.1754e-10	2.41797e-09	TRUE	FALSE	no diff.	upregulated	6.66006	5.00115
WBGene00000238	bar-1	bar-1	3.83344	4.00178	-0.0620024	0.544617	0.714991	FALSE	FALSE	no diff.	downregulated	4.53277	3.38135	0.422797	1.97799e-05	5.49809e-05	TRUE	FALSE	no diff.	upregulated	4.52614	3.77178	0.263034	0.0294053	0.0712556	FALSE	FALSE	no diff.	upregulated	4.53825	3.5341	0.360794	0.000207787	0.000636659	TRUE	FALSE	no diff.	upregulated	4.27092	3.82321	0.159763	0.200752	0.487377	FALSE	FALSE	no diff.	upregulated	4.27608	3.99592
WBGene00000239	bas-1	bas-1	10.6758	10.3	0.0517105	0.494887	0.67538	FALSE	FALSE	no diff.	upregulated	13.4884	9.41679	0.518409	1.44896e-15	2.46879e-14	TRUE	FALSE	no diff.	upregulated	13.4686	7.025	0.939032	5.2892e-20	1.86956e-18	TRUE	FALSE	no diff.	upregulated	13.5047	9.09621	0.570119	4.99422e-16	6.93256e-15	TRUE	FALSE	no diff.	upregulated	7.95465	10.6473	-0.420623	5.74316e-05	0.000559511	TRUE	FALSE	no diff.	downregulated	7.96425	10.2849
WBGene00000240	pah-1	pah-1	70.6767	71.3151	-0.0129719	0.845392	0.919681	FALSE	FALSE	no diff.	downregulated	79.5197	62.3416	0.351117	9.79547e-09	4.10138e-08	TRUE	FALSE	no diff.	upregulated	79.4033	25.9221	1.61501	4.68045e-97	4.0887e-94	TRUE	TRUE	upregulated	upregulated	79.6157	62.9806	0.338145	7.05805e-06	2.53974e-05	TRUE	FALSE	no diff.	upregulated	29.3525	70.4882	-1.2639	1.21401e-77	5.70236e-75	TRUE	TRUE	downregulated	downregulated	29.388	71.2107
WBGene00000241	bbs-1	bbs-1	0.203443	0.271258	-0.415037	0.264387	0.454414	FALSE	FALSE	no diff.	downregulated	0.277973	0.179451	0.631356	0.0759892	0.122992	FALSE	FALSE	no diff.	upregulated	0.277566	0.267025	0.0558534	0.859311	0.921175	FALSE	FALSE	no diff.	upregulated	0.278308	0.239556	0.216318	0.492702	0.715041	FALSE	FALSE	no diff.	upregulated	0.302362	0.202901	0.575502	0.115754	0.34464	FALSE	FALSE	no diff.	upregulated	0.302727	0.270861
WBGene00000242	bbs-2	bbs-2	0.182666	0.182666	2.26101e-07	1	1	FALSE	FALSE	no diff.	upregulated	0.25362	0.161124	0.654504	0.0658493	0.108207	FALSE	FALSE	no diff.	upregulated	0.253249	0.163867	0.628031	0.0777631	0.168669	FALSE	FALSE	no diff.	upregulated	0.253927	0.161318	0.654504	0.0563804	0.115959	FALSE	FALSE	no diff.	upregulated	0.185552	0.182179	0.0264724	0.945756	0.98758	FALSE	FALSE	no diff.	upregulated	0.185776	0.182399
WBGene00000244	bbs-8	bbs-8	0.604347	0.6133	-0.0212164	0.929062	0.963259	FALSE	FALSE	no diff.	downregulated	0.710765	0.533074	0.415038	0.0728475	0.118569	FALSE	FALSE	no diff.	upregulated	0.709725	0.56778	0.321928	0.160941	0.312876	FALSE	FALSE	no diff.	upregulated	0.711624	0.541625	0.393821	0.0863813	0.169476	FALSE	FALSE	no diff.	upregulated	0.642917	0.602734	0.0931095	0.693171	0.898776	FALSE	FALSE	no diff.	upregulated	0.643693	0.612402
WBGene00000245	bca-1	bca-1	24.4485	25.8855	-0.082397	0.242772	0.428711	FALSE	FALSE	no diff.	downregulated	24.7778	21.5652	0.200342	0.00558487	0.0112186	TRUE	FALSE	no diff.	upregulated	24.7415	18.9907	0.381644	0.000137259	0.000559185	TRUE	FALSE	no diff.	upregulated	24.8077	22.8603	0.117945	0.124908	0.234211	FALSE	FALSE	no diff.	upregulated	21.5038	24.3833	-0.181302	0.0551782	0.203544	FALSE	FALSE	no diff.	downregulated	21.5297	25.8476
WBGene00000246	bcc-1	bcc-1	1.97334	1.9994	-0.0189297	0.882717	0.942966	FALSE	FALSE	no diff.	downregulated	2.69959	1.74061	0.633146	1.05191e-07	3.82011e-07	TRUE	FALSE	no diff.	upregulated	2.69564	1.06907	1.33427	6.30843e-21	2.34505e-19	TRUE	TRUE	upregulated	upregulated	2.70285	1.76573	0.614216	9.65215e-07	3.83943e-06	TRUE	FALSE	no diff.	upregulated	1.21055	1.96807	-0.70112	1.15561e-06	1.49789e-05	TRUE	FALSE	no diff.	downregulated	1.21201	1.99647
WBGene00000247	bec-1	bec-1	69.9927	73.1083	-0.0628312	0.282403	0.47448	FALSE	FALSE	no diff.	downregulated	75.4274	61.7382	0.288926	1.70978e-07	6.05348e-07	TRUE	FALSE	no diff.	upregulated	75.317	52.5006	0.520642	3.36153e-10	4.67442e-09	TRUE	FALSE	no diff.	upregulated	75.5185	64.5643	0.226095	0.000549405	0.00159547	TRUE	FALSE	no diff.	upregulated	59.4482	69.806	-0.231716	0.00234884	0.0153487	TRUE	FALSE	no diff.	downregulated	59.52	73.0013
WBGene00000248	ben-1	ben-1	17.2811	17.6165	-0.0277389	0.671991	0.809225	FALSE	FALSE	no diff.	downregulated	19.8298	15.2431	0.379515	1.28767e-09	6.19487e-09	TRUE	FALSE	no diff.	upregulated	19.8007	18.0513	0.133448	0.124724	0.252733	FALSE	FALSE	no diff.	upregulated	19.8537	15.5577	0.351776	4.92028e-08	2.2508e-07	TRUE	FALSE	no diff.	upregulated	20.4401	17.235	0.246067	0.00420814	0.025157	TRUE	FALSE	no diff.	upregulated	20.4648	17.5908
WBGene00000249	bir-1	bir-1	111.721	98.8272	0.176916	0.00325858	0.0175201	TRUE	FALSE	no diff.	upregulated	117.682	98.545	0.256044	6.80745e-07	2.2493e-06	TRUE	FALSE	no diff.	upregulated	117.51	90.9687	0.369343	3.01144e-06	1.84704e-05	TRUE	FALSE	no diff.	upregulated	117.825	87.2774	0.432959	2.46819e-14	2.58257e-13	TRUE	FALSE	no diff.	upregulated	103.007	111.423	-0.1133	0.153629	0.414667	FALSE	FALSE	no diff.	downregulated	103.131	98.6826
WBGene00000250	bir-2	bir-2	28.5085	27.4233	0.05599	0.385692	0.580955	FALSE	FALSE	no diff.	upregulated	31.5429	25.1464	0.326966	7.70558e-08	2.85545e-07	TRUE	FALSE	no diff.	upregulated	31.4968	31.4774	0.000887761	0.992292	1	FALSE	FALSE	no diff.	upregulated	31.581	24.2184	0.382956	3.6537e-11	2.37501e-10	TRUE	FALSE	no diff.	upregulated	35.6429	28.4324	0.326078	0.000490605	0.00390426	TRUE	FALSE	no diff.	upregulated	35.686	27.3832
WBGene00000251	bli-1	bli-1	0.849187	0.938314	-0.143989	0.699322	0.826539	FALSE	FALSE	no diff.	downregulated	1.105	0.749039	0.560929	0.160923	0.240918	FALSE	FALSE	no diff.	upregulated	1.10338	0.636732	0.79317	0.236749	0.429654	FALSE	FALSE	no diff.	upregulated	1.10633	0.828655	0.41694	0.33054	0.529288	FALSE	FALSE	no diff.	upregulated	0.720994	0.846921	-0.232239	0.715732	0.905706	FALSE	FALSE	no diff.	downregulated	0.721865	0.936941
WBGene00000252	bli-2	bli-2	1.95739	1.98015	-0.0166784	0.964027	0.984207	FALSE	FALSE	no diff.	downregulated	2.56305	1.72655	0.569974	0.0625358	0.103323	FALSE	FALSE	no diff.	upregulated	2.5593	1.79752	0.509739	0.360456	0.596048	FALSE	FALSE	no diff.	upregulated	2.56615	1.74873	0.553295	0.115285	0.21837	FALSE	FALSE	no diff.	upregulated	2.0354	1.95217	0.060236	0.915799	0.977219	FALSE	FALSE	no diff.	upregulated	2.03786	1.97725
WBGene00000253	bli-3	bli-3	6.05246	6.03932	0.00313462	0.969803	0.98812	FALSE	FALSE	no diff.	upregulated	6.89276	5.33867	0.368602	3.16364e-08	1.23431e-07	TRUE	FALSE	no diff.	upregulated	6.88267	4.34451	0.663774	1.2468e-11	2.13414e-10	TRUE	FALSE	no diff.	upregulated	6.90109	5.33351	0.371737	5.13998e-05	0.000168369	TRUE	FALSE	no diff.	upregulated	4.91944	6.03631	-0.295171	0.00112048	0.00810592	TRUE	FALSE	no diff.	downregulated	4.92538	6.03048
WBGene00000254	bli-4	bli-4	89.8681	85.3626	0.0742048	0.179888	0.348484	FALSE	FALSE	no diff.	upregulated	100.371	79.2696	0.340508	7.73651e-14	8.86623e-13	TRUE	FALSE	no diff.	upregulated	100.224	80.6683	0.313161	6.7971e-05	0.000296729	TRUE	FALSE	no diff.	upregulated	100.493	75.3864	0.414713	1.83479e-15	2.30598e-14	TRUE	FALSE	no diff.	upregulated	91.3435	89.6283	0.0273473	0.728351	0.908849	FALSE	FALSE	no diff.	upregulated	91.4538	85.2376
WBGene00000255	bli-5	bli-5	0.643469	0.477054	0.431716	0.270592	0.461351	FALSE	FALSE	no diff.	upregulated	0.7633	0.567582	0.427421	0.200366	0.291995	FALSE	FALSE	no diff.	upregulated	0.762183	0.420178	0.859138	0.0168236	0.0431347	TRUE	FALSE	no diff.	upregulated	0.764222	0.421302	0.859138	0.0193936	0.0441288	TRUE	FALSE	no diff.	upregulated	0.475782	0.641752	-0.431716	0.25507	0.563559	FALSE	FALSE	no diff.	downregulated	0.476356	0.476356
WBGene00000256	bli-6	bli-6	8.1639	10.2367	-0.326417	0.00718275	0.0326192	TRUE	FALSE	no diff.	downregulated	13.8148	7.2011	0.939921	1.4197e-15	2.42486e-14	TRUE	FALSE	no diff.	upregulated	13.7945	7.07852	0.962578	8.12863e-05	0.000348696	TRUE	FALSE	no diff.	upregulated	13.8314	9.04033	0.613504	1.12221e-05	3.95282e-05	TRUE	FALSE	no diff.	upregulated	8.01525	8.14212	-0.0226569	0.920258	0.977965	FALSE	FALSE	no diff.	downregulated	8.02493	10.2217
WBGene00000257	bmk-1	bmk-1	40.0602	33.9006	0.240859	0.000105521	0.00109917	TRUE	FALSE	no diff.	upregulated	44.2111	35.3358	0.323281	4.30495e-10	2.25435e-09	TRUE	FALSE	no diff.	upregulated	44.1464	35.5703	0.311624	0.000112053	0.000465968	TRUE	FALSE	no diff.	upregulated	44.2645	29.9387	0.564139	7.20955e-20	2.29689e-18	TRUE	FALSE	no diff.	upregulated	40.2774	39.9533	0.0116568	0.88383	0.968301	FALSE	FALSE	no diff.	upregulated	40.3261	33.851
WBGene00000259	bpl-1	bpl-1	17.3028	14.9399	0.211829	0.00068358	0.00507468	TRUE	FALSE	no diff.	upregulated	19.175	15.2622	0.329264	7.18108e-10	3.61808e-09	TRUE	FALSE	no diff.	upregulated	19.1469	16.1074	0.249384	0.00214139	0.00675851	TRUE	FALSE	no diff.	upregulated	19.1981	13.1939	0.541093	5.34549e-23	3.60054e-21	TRUE	FALSE	no diff.	upregulated	18.239	17.2566	0.0798802	0.340149	0.658664	FALSE	FALSE	no diff.	upregulated	18.261	14.9181
WBGene00000262	bra-1	bra-1	13.3216	10.6907	0.317409	0.0011438	0.00767505	TRUE	FALSE	no diff.	upregulated	12.2938	11.7505	0.0652072	0.446964	0.569689	FALSE	FALSE	no diff.	upregulated	12.2758	10.1446	0.275107	0.00456969	0.0134377	TRUE	FALSE	no diff.	upregulated	12.3086	9.44128	0.382616	0.000292641	0.00087916	TRUE	FALSE	no diff.	upregulated	11.4871	13.286	-0.2099	0.0190592	0.0888679	FALSE	FALSE	no diff.	downregulated	11.5009	10.675
WBGene00000263	F23H11.5	F23H11.5	583.648	654.474	-0.165237	0.00557909	0.026749	TRUE	FALSE	no diff.	downregulated	709.987	514.817	0.463733	3.31985e-19	1.289e-17	TRUE	FALSE	no diff.	upregulated	708.947	544.975	0.379487	8.84282e-06	4.79166e-05	TRUE	FALSE	no diff.	upregulated	710.844	577.987	0.298496	5.63048e-07	2.30101e-06	TRUE	FALSE	no diff.	upregulated	617.094	582.091	0.0842459	0.317213	0.63317	FALSE	FALSE	no diff.	upregulated	617.839	653.516
WBGene00000264	brc-1	brc-1	30.3274	27.8425	0.123333	0.0551881	0.153389	FALSE	FALSE	no diff.	upregulated	29.2383	26.7508	0.128277	0.0255608	0.0458277	TRUE	FALSE	no diff.	upregulated	29.1955	26.2773	0.151929	0.0749614	0.163448	FALSE	FALSE	no diff.	upregulated	29.2736	24.5886	0.251611	8.25379e-05	0.000264561	TRUE	FALSE	no diff.	upregulated	29.7547	30.2465	-0.0236512	0.778959	0.930782	FALSE	FALSE	no diff.	downregulated	29.7906	27.8018
WBGene00000265	brd-1	brd-1	26.2773	22.6517	0.214194	0.000109917	0.0011383	TRUE	FALSE	no diff.	upregulated	28.9782	23.1783	0.322196	2.11767e-09	9.81059e-09	TRUE	FALSE	no diff.	upregulated	28.9358	22.0401	0.392729	1.5039e-06	9.93678e-06	TRUE	FALSE	no diff.	upregulated	29.0132	20.0045	0.536389	3.6336e-21	1.57745e-19	TRUE	FALSE	no diff.	upregulated	24.9567	26.2072	-0.0705327	0.368866	0.68779	FALSE	FALSE	no diff.	downregulated	24.9868	22.6186
WBGene00000266	bre-1	bre-1	11.3758	13.6926	-0.267428	0.000462104	0.00369514	TRUE	FALSE	no diff.	downregulated	14.8324	10.0342	0.563821	4.61172e-16	8.82181e-15	TRUE	FALSE	no diff.	upregulated	14.8107	9.72333	0.607116	2.60701e-10	3.7031e-09	TRUE	FALSE	no diff.	upregulated	14.8503	12.0924	0.296393	3.09567e-05	0.000104097	TRUE	FALSE	no diff.	upregulated	11.0101	11.3455	-0.0432944	0.660083	0.88011	FALSE	FALSE	no diff.	downregulated	11.0234	13.6726
WBGene00000267	bre-2	bre-2	2.52531	1.83299	0.46226	0.00624988	0.0292406	TRUE	FALSE	no diff.	upregulated	2.45431	2.22749	0.139899	0.414448	0.537727	FALSE	FALSE	no diff.	upregulated	2.45072	2.65398	-0.114951	0.517952	0.7718	FALSE	FALSE	no diff.	downregulated	2.45728	1.61878	0.602158	0.000847896	0.00240504	TRUE	FALSE	no diff.	upregulated	3.00519	2.51857	0.25485	0.130562	0.373673	FALSE	FALSE	no diff.	upregulated	3.00882	1.83031
WBGene00000268	bre-3	bre-3	53.2841	53.7401	-0.0122951	0.848137	0.921092	FALSE	FALSE	no diff.	downregulated	60.7633	47.0001	0.370535	1.81608e-13	1.92764e-12	TRUE	FALSE	no diff.	upregulated	60.6743	53.1142	0.191987	0.0119957	0.0319103	TRUE	FALSE	no diff.	upregulated	60.8366	47.4596	0.35824	2.63334e-08	1.23933e-07	TRUE	FALSE	no diff.	upregulated	60.1431	53.1419	0.178547	0.0180351	0.0852074	FALSE	FALSE	no diff.	upregulated	60.2157	53.6615
WBGene00000269	bre-4	bre-4	20.6504	20.67	-0.00136595	0.983867	0.997664	FALSE	FALSE	no diff.	downregulated	21.4646	18.215	0.236832	0.000221001	0.000540889	TRUE	FALSE	no diff.	upregulated	21.4332	22.6622	-0.0804419	0.379523	0.617671	FALSE	FALSE	no diff.	downregulated	21.4905	18.2543	0.235466	0.000428224	0.0012611	TRUE	FALSE	no diff.	upregulated	25.6612	20.5953	0.317274	0.00040782	0.00330954	TRUE	FALSE	no diff.	upregulated	25.6922	20.6397
WBGene00000270	bre-5	bre-5	21.0496	20.6247	0.0294184	0.706974	0.831443	FALSE	FALSE	no diff.	upregulated	24.392	18.5672	0.393657	2.45495e-08	9.71975e-08	TRUE	FALSE	no diff.	upregulated	24.3563	18.9332	0.363375	3.65922e-05	0.000169677	TRUE	FALSE	no diff.	upregulated	24.4215	18.2144	0.423075	6.35878e-09	3.20337e-08	TRUE	FALSE	no diff.	upregulated	21.4387	20.9934	0.0302811	0.740445	0.914741	FALSE	FALSE	no diff.	upregulated	21.4646	20.5945
WBGene00000271	brf-1	brf-1	36.3563	33.9485	0.0988559	0.0762374	0.193156	FALSE	FALSE	no diff.	upregulated	40.6723	32.0687	0.342883	1.41842e-11	9.77543e-11	TRUE	FALSE	no diff.	upregulated	40.6128	30.5586	0.410354	1.38241e-07	1.17206e-06	TRUE	FALSE	no diff.	upregulated	40.7214	29.981	0.441739	1.99756e-21	9.36106e-20	TRUE	FALSE	no diff.	upregulated	34.6026	36.2593	-0.0674712	0.403101	0.715722	FALSE	FALSE	no diff.	downregulated	34.6444	33.8988
WBGene00000272	bro-1	bro-1	0.23042	0.179215	0.36257	0.505587	0.683251	FALSE	FALSE	no diff.	upregulated	0.451657	0.203246	1.152	0.0092983	0.0179945	TRUE	TRUE	upregulated	upregulated	0.450996	0.360797	0.321928	0.401321	0.643946	FALSE	FALSE	no diff.	upregulated	0.452202	0.158271	1.51457	0.00143132	0.00394335	TRUE	TRUE	upregulated	upregulated	0.408542	0.229805	0.830075	0.0616482	0.221086	FALSE	FALSE	no diff.	upregulated	0.409036	0.178953
WBGene00000273	brp-1	brp-1	327.944	281.116	0.222283	0.00209425	0.0124397	TRUE	FALSE	no diff.	upregulated	373.073	289.269	0.367048	4.78409e-07	1.60538e-06	TRUE	FALSE	no diff.	upregulated	372.527	261.683	0.509524	4.5478e-08	4.31494e-07	TRUE	FALSE	no diff.	upregulated	373.524	248.263	0.589332	8.34015e-13	6.80379e-12	TRUE	FALSE	no diff.	upregulated	296.313	327.069	-0.142475	0.0958314	0.301958	FALSE	FALSE	no diff.	downregulated	296.671	280.705
WBGene00000274	btf-1	btf-1	20.5297	18.7742	0.128961	0.0312571	0.100658	FALSE	FALSE	no diff.	upregulated	22.2357	18.1086	0.296203	8.2767e-10	4.12532e-09	TRUE	FALSE	no diff.	upregulated	22.2032	18.2292	0.284511	0.0007867	0.00273528	TRUE	FALSE	no diff.	upregulated	22.2626	16.5801	0.425164	1.58309e-14	1.70667e-13	TRUE	FALSE	no diff.	upregulated	20.6416	20.475	0.0116918	0.891491	0.970188	FALSE	FALSE	no diff.	upregulated	20.6665	18.7468
WBGene00000275	bub-1	bub-1	79.5631	73.0506	0.123204	0.0447931	0.131542	FALSE	FALSE	no diff.	upregulated	86.0705	70.18	0.29446	1.47269e-09	7.02511e-09	TRUE	FALSE	no diff.	upregulated	85.9445	71.7529	0.260368	0.000325486	0.00122107	TRUE	FALSE	no diff.	upregulated	86.1744	64.5133	0.417664	9.23444e-14	8.7671e-13	TRUE	FALSE	no diff.	upregulated	81.2483	79.3508	0.0340918	0.65122	0.874916	FALSE	FALSE	no diff.	upregulated	81.3464	72.9436
WBGene00000276	byn-1	byn-1	65.2909	68.0287	-0.0592616	0.248357	0.435936	FALSE	FALSE	no diff.	downregulated	81.1353	57.5909	0.494489	2.29031e-25	3.49213e-23	TRUE	FALSE	no diff.	upregulated	81.0165	61.4666	0.398413	2.58617e-07	2.03663e-06	TRUE	FALSE	no diff.	upregulated	81.2332	60.0782	0.435227	6.77959e-19	1.75015e-17	TRUE	FALSE	no diff.	upregulated	69.6007	65.1166	0.0960757	0.208373	0.498337	FALSE	FALSE	no diff.	upregulated	69.6848	67.9291
WBGene00000277	cab-1	cab-1	46.3655	54.9779	-0.2458	0.00256559	0.0145919	TRUE	FALSE	no diff.	downregulated	51.4748	40.8975	0.331855	5.17206e-06	1.5432e-05	TRUE	FALSE	no diff.	upregulated	51.3994	41.9708	0.292368	0.0018693	0.00597297	TRUE	FALSE	no diff.	upregulated	51.537	48.5527	0.0860545	0.32922	0.52754	FALSE	FALSE	no diff.	upregulated	47.5249	46.2418	0.039487	0.659625	0.880051	FALSE	FALSE	no diff.	upregulated	47.5823	54.8975
WBGene00000279	cah-1	cah-1	4.48779	3.99135	0.169127	0.247509	0.43509	FALSE	FALSE	no diff.	upregulated	5.42984	3.95853	0.455945	0.000546314	0.00127153	TRUE	FALSE	no diff.	upregulated	5.42189	4.95841	0.12892	0.361804	0.597833	FALSE	FALSE	no diff.	upregulated	5.4364	3.52489	0.625073	1.8719e-05	6.4608e-05	TRUE	FALSE	no diff.	upregulated	5.61458	4.47582	0.327026	0.0201546	0.0927476	FALSE	FALSE	no diff.	upregulated	5.62136	3.98551
WBGene00000280	cah-2	cah-2	0.849852	0.760394	0.160465	0.548095	0.71818	FALSE	FALSE	no diff.	upregulated	0.879261	0.749626	0.23012	0.345445	0.46459	FALSE	FALSE	no diff.	upregulated	0.877973	0.900486	-0.0365257	0.873939	0.929083	FALSE	FALSE	no diff.	downregulated	0.880322	0.671528	0.390585	0.148127	0.27121	FALSE	FALSE	no diff.	upregulated	1.01965	0.847585	0.266646	0.248743	0.555868	FALSE	FALSE	no diff.	upregulated	1.02088	0.759281
WBGene00000281	cah-3	cah-3	40.6427	47.2487	-0.217279	0.00457331	0.0228115	TRUE	FALSE	no diff.	downregulated	45.9029	35.8496	0.356631	1.226e-05	3.49033e-05	TRUE	FALSE	no diff.	upregulated	45.8357	28.0059	0.710744	4.58622e-13	9.37951e-12	TRUE	FALSE	no diff.	upregulated	45.9584	41.7268	0.139352	0.114026	0.216223	FALSE	FALSE	no diff.	upregulated	31.712	40.5343	-0.354112	6.88739e-05	0.000661511	TRUE	FALSE	no diff.	downregulated	31.7503	47.1796
WBGene00000282	cah-4	cah-4	151.127	213.222	-0.496597	2.47969e-13	2.49398e-11	TRUE	FALSE	no diff.	downregulated	181.642	133.304	0.44638	4.56859e-12	3.48043e-11	TRUE	FALSE	no diff.	upregulated	181.376	119.572	0.601105	8.41956e-12	1.4891e-10	TRUE	FALSE	no diff.	upregulated	181.861	188.303	-0.0502166	0.529799	0.757201	FALSE	FALSE	no diff.	downregulated	135.395	150.723	-0.154725	0.0458876	0.177574	FALSE	FALSE	no diff.	downregulated	135.559	212.91
WBGene00000283	cah-5	cah-5	19.5411	21.2882	-0.123544	0.0989305	0.231428	FALSE	FALSE	no diff.	downregulated	23.8588	17.2365	0.469054	2.3702e-11	1.56879e-10	TRUE	FALSE	no diff.	upregulated	23.8239	10.7347	1.15013	8.27349e-34	6.44489e-32	TRUE	TRUE	upregulated	upregulated	23.8877	18.8003	0.34551	3.74471e-05	0.000124485	TRUE	FALSE	no diff.	upregulated	12.1552	19.489	-0.68108	2.3796e-15	7.20012e-14	TRUE	FALSE	no diff.	downregulated	12.1699	21.2571
WBGene00000284	cah-6	cah-6	1.28915	1.85387	-0.524117	0.0056682	0.0270379	TRUE	FALSE	no diff.	downregulated	2.1082	1.13712	0.890628	6.60902e-07	2.1865e-06	TRUE	FALSE	no diff.	upregulated	2.10511	1.76347	0.255479	0.119163	0.243117	FALSE	FALSE	no diff.	upregulated	2.11074	1.63721	0.366511	0.0279436	0.0614946	FALSE	FALSE	no diff.	upregulated	1.99684	1.28571	0.635148	0.000624255	0.00482764	TRUE	FALSE	no diff.	upregulated	1.99925	1.85116
WBGene00000285	cal-1	cal-1	7.12509	9.91625	-0.476885	0.000211491	0.00194773	TRUE	FALSE	no diff.	downregulated	8.95455	6.28481	0.510753	1.21574e-05	3.4646e-05	TRUE	FALSE	no diff.	upregulated	8.94144	8.37093	0.0951192	0.432068	0.679201	FALSE	FALSE	no diff.	upregulated	8.96536	8.75735	0.0338677	0.796727	0.906682	FALSE	FALSE	no diff.	upregulated	9.47869	7.10608	0.415634	0.000545819	0.00429686	TRUE	FALSE	no diff.	upregulated	9.49014	9.90173
WBGene00000286	cal-2	cal-2	11.5728	12.3142	-0.089592	0.37177	0.567263	FALSE	FALSE	no diff.	downregulated	15.3075	10.2079	0.584546	2.01774e-09	9.38096e-09	TRUE	FALSE	no diff.	upregulated	15.2851	17.8973	-0.227619	0.0393442	0.0923037	FALSE	FALSE	no diff.	downregulated	15.326	10.8751	0.494954	1.06663e-06	4.21924e-06	TRUE	FALSE	no diff.	upregulated	20.2658	11.5419	0.812165	9.41412e-14	2.50637e-12	TRUE	FALSE	no diff.	upregulated	20.2902	12.2962
WBGene00000287	cal-3	cal-3	4.41677	5.05213	-0.1939	0.190909	0.362667	FALSE	FALSE	no diff.	downregulated	4.73653	3.89589	0.281879	0.0389136	0.0672864	FALSE	FALSE	no diff.	upregulated	4.7296	3.47499	0.444708	0.00345438	0.0104327	TRUE	FALSE	no diff.	upregulated	4.74225	4.4617	0.0879792	0.572923	0.789509	FALSE	FALSE	no diff.	upregulated	3.93485	4.40499	-0.162829	0.267114	0.57781	FALSE	FALSE	no diff.	downregulated	3.9396	5.04474
WBGene00000288	cal-4	cal-4	3.60671	3.2186	0.164248	0.295679	0.48878	FALSE	FALSE	no diff.	upregulated	4.17295	3.18136	0.391425	0.00205807	0.00441795	TRUE	FALSE	no diff.	upregulated	4.16684	2.45178	0.765127	1.73112e-08	1.78063e-07	TRUE	FALSE	no diff.	upregulated	4.17799	2.84245	0.555673	8.10173e-05	0.000259963	TRUE	FALSE	no diff.	upregulated	2.77623	3.59709	-0.373702	0.0142514	0.0705171	FALSE	FALSE	no diff.	downregulated	2.77958	3.21389
WBGene00000289	cam-1	cam-1	36.0958	34.6436	0.0592421	0.347586	0.543785	FALSE	FALSE	no diff.	upregulated	36.4348	31.8389	0.194528	0.000112808	0.00028686	TRUE	FALSE	no diff.	upregulated	36.3815	32.9342	0.143617	0.0798612	0.172517	FALSE	FALSE	no diff.	upregulated	36.4788	30.5948	0.25377	3.00706e-05	0.000101258	TRUE	FALSE	no diff.	upregulated	37.2925	35.9995	0.050911	0.536823	0.812212	FALSE	FALSE	no diff.	upregulated	37.3376	34.5929
WBGene00000292	cap-1	cap-1	149.912	150.361	-0.00432319	0.944648	0.972059	FALSE	FALSE	no diff.	downregulated	168.801	132.232	0.352251	7.71377e-12	5.5949e-11	TRUE	FALSE	no diff.	upregulated	168.554	140.703	0.260556	0.000233874	0.000908106	TRUE	FALSE	no diff.	upregulated	169.005	132.789	0.347928	1.80163e-09	9.61917e-09	TRUE	FALSE	no diff.	upregulated	159.323	149.512	0.0916951	0.212174	0.503884	FALSE	FALSE	no diff.	upregulated	159.515	150.141
WBGene00000293	cap-2	cap-2	113.265	110.397	0.0369962	0.498404	0.677935	FALSE	FALSE	no diff.	upregulated	132.623	99.9068	0.408678	1.54034e-15	2.60536e-14	TRUE	FALSE	no diff.	upregulated	132.429	112.207	0.239054	0.00130824	0.00433266	TRUE	FALSE	no diff.	upregulated	132.783	97.495	0.445674	8.26323e-15	9.30229e-14	TRUE	FALSE	no diff.	upregulated	127.056	112.962	0.169624	0.0164239	0.0790269	FALSE	FALSE	no diff.	upregulated	127.209	110.235
WBGene00000294	cas-1	cas-1	52.6131	52.9444	-0.00905732	0.89314	0.94765	FALSE	FALSE	no diff.	downregulated	59.1889	46.4082	0.350947	4.18846e-09	1.84623e-08	TRUE	FALSE	no diff.	upregulated	59.1023	59.5332	-0.0104812	0.902162	0.948689	FALSE	FALSE	no diff.	downregulated	59.2604	46.7569	0.341889	1.34732e-06	5.25055e-06	TRUE	FALSE	no diff.	upregulated	67.4115	52.4727	0.361428	1.16892e-05	0.000128296	TRUE	FALSE	no diff.	upregulated	67.4929	52.8669
WBGene00000295	cat-1	cat-1	0.804228	0.987201	-0.295738	0.140202	0.294917	FALSE	FALSE	no diff.	downregulated	0.89705	0.709383	0.338624	0.09267	0.147376	FALSE	FALSE	no diff.	upregulated	0.895737	0.880745	0.02435	0.903368	0.949647	FALSE	FALSE	no diff.	upregulated	0.898133	0.871828	0.0428859	0.824205	0.906682	FALSE	FALSE	no diff.	upregulated	0.997298	0.802082	0.314275	0.128098	0.368608	FALSE	FALSE	no diff.	upregulated	0.998502	0.985755
WBGene00000296	cat-2	cat-2	0.554107	0.535482	0.0493278	0.842897	0.918119	FALSE	FALSE	no diff.	upregulated	0.62019	0.488759	0.343587	0.168429	0.251093	FALSE	FALSE	no diff.	upregulated	0.619282	0.615181	0.00958618	0.967899	1	FALSE	FALSE	no diff.	upregulated	0.620939	0.472901	0.392915	0.122833	0.230741	FALSE	FALSE	no diff.	upregulated	0.696591	0.552629	0.334001	0.150183	0.408965	FALSE	FALSE	no diff.	upregulated	0.697432	0.534698
WBGene00000298	cat-4	cat-4	38.3952	46.3927	-0.272974	0.00081064	0.00578861	TRUE	FALSE	no diff.	downregulated	50.3173	33.8671	0.571169	2.92593e-15	4.65142e-14	TRUE	FALSE	no diff.	upregulated	50.2436	23.6511	1.08703	3.02939e-31	2.09319e-29	TRUE	TRUE	upregulated	upregulated	50.378	40.9709	0.298195	0.00212796	0.00571164	TRUE	FALSE	no diff.	upregulated	26.781	38.2927	-0.515861	2.33107e-11	5.10404e-10	TRUE	FALSE	no diff.	downregulated	26.8133	46.3248
WBGene00000301	cav-1	cav-1	221.37	163.689	0.435498	3.20947e-09	1.41774e-07	TRUE	FALSE	no diff.	upregulated	234.523	195.263	0.264316	9.00985e-07	2.93844e-06	TRUE	FALSE	no diff.	upregulated	234.18	195.48	0.260594	0.00143862	0.00471636	TRUE	FALSE	no diff.	upregulated	234.807	144.559	0.699814	6.95728e-19	1.79163e-17	TRUE	FALSE	no diff.	upregulated	221.349	220.779	0.00372188	0.961781	0.99575	FALSE	FALSE	no diff.	upregulated	221.616	163.45
WBGene00000302	cav-2	cav-2	1.75806	2.33357	-0.408553	0.0257668	0.0870398	FALSE	FALSE	no diff.	downregulated	2.14181	1.55073	0.465887	0.0117055	0.0223098	TRUE	FALSE	no diff.	upregulated	2.13868	1.54846	0.465887	0.0141873	0.037067	TRUE	FALSE	no diff.	upregulated	2.1444	2.06085	0.0573333	0.74646	0.906682	FALSE	FALSE	no diff.	upregulated	1.75337	1.75337	9.99198e-08	1	1	FALSE	FALSE	no diff.	upregulated	1.75549	2.33016
WBGene00000308	C04A11.t1	C04A11.t1	1.7315	2.0049	-0.211504	0.72184	0.842272	FALSE	FALSE	no diff.	downregulated	1.5273	1.5273	3.15838e-07	1	1	FALSE	FALSE	no diff.	upregulated	1.52506	2.00666	-0.395928	0.500479	0.752365	FALSE	FALSE	no diff.	downregulated	1.52914	1.77059	-0.211504	0.724955	0.899212	FALSE	FALSE	no diff.	downregulated	2.27221	1.72688	0.395929	0.49016	0.778756	FALSE	FALSE	no diff.	upregulated	2.27496	2.00196
WBGene00000310	C05C9.t1	C05C9.t1	0.560126	0.560126	2.55862e-16	1	NA	NA	FALSE	no diff.	upregulated	0.494069	0.494069	2.56409e-16	1	NA	NA	FALSE	no diff.	upregulated	0.493345	0.493345	2.4859e-16	1	NA	NA	FALSE	no diff.	upregulated	0.494665	0.494665	2.48468e-16	1	NA	NA	FALSE	no diff.	upregulated	0.558632	0.558632	2.45442e-16	1	NA	NA	FALSE	no diff.	upregulated	0.559306	0.559306
WBGene00000311	C05C9.t2	C05C9.t2	0.560126	0.560126	2.55862e-16	1	NA	NA	FALSE	no diff.	upregulated	0.494069	0.494069	2.56409e-16	1	NA	NA	FALSE	no diff.	upregulated	0.493345	0.493345	2.4859e-16	1	NA	NA	FALSE	no diff.	upregulated	0.494665	0.494665	2.48468e-16	1	NA	NA	FALSE	no diff.	upregulated	0.558632	0.558632	2.45442e-16	1	NA	NA	FALSE	no diff.	upregulated	0.559306	0.559306
WBGene00000366	cbp-1	cbp-1	40.7322	38.6268	0.0765686	0.267815	0.458032	FALSE	FALSE	no diff.	upregulated	45.167	35.9285	0.330139	2.02368e-07	7.08197e-07	TRUE	FALSE	no diff.	upregulated	45.1009	33.9644	0.409132	2.65513e-05	0.000126969	TRUE	FALSE	no diff.	upregulated	45.2215	34.1125	0.406708	8.35272e-12	5.951e-11	TRUE	FALSE	no diff.	upregulated	38.459	40.6235	-0.0789921	0.437027	0.745202	FALSE	FALSE	no diff.	downregulated	38.5055	38.5702
WBGene00000367	cca-1	cca-1	2.19958	2.43782	-0.148361	0.156635	0.317154	FALSE	FALSE	no diff.	downregulated	2.62953	1.94018	0.438613	1.82005e-06	5.70943e-06	TRUE	FALSE	no diff.	upregulated	2.62568	1.60094	0.713769	1.0987e-11	1.90058e-10	TRUE	FALSE	no diff.	upregulated	2.6327	2.15292	0.290252	0.00377006	0.00971895	TRUE	FALSE	no diff.	upregulated	1.8128	2.19372	-0.275156	0.0137077	0.0683065	FALSE	FALSE	no diff.	downregulated	1.81499	2.43425
WBGene00000368	ccb-1	ccb-1	6.91598	7.27594	-0.0732015	0.358962	0.555034	FALSE	FALSE	no diff.	downregulated	7.73184	6.10035	0.34192	8.07671e-06	2.3603e-05	TRUE	FALSE	no diff.	upregulated	7.72052	5.39998	0.515744	5.81785e-07	4.22143e-06	TRUE	FALSE	no diff.	upregulated	7.74118	6.42562	0.268718	0.000625051	0.00180147	TRUE	FALSE	no diff.	upregulated	6.11458	6.89752	-0.173825	0.0889897	0.286128	FALSE	FALSE	no diff.	downregulated	6.12197	7.26529
WBGene00000369	ccf-1	ccf-1	109.121	105.98	0.0421426	0.437999	0.628051	FALSE	FALSE	no diff.	upregulated	116.828	96.2521	0.279499	5.02585e-08	1.91021e-07	TRUE	FALSE	no diff.	upregulated	116.657	104.983	0.152123	0.0750907	0.163671	FALSE	FALSE	no diff.	upregulated	116.969	93.594	0.321642	2.89369e-10	1.70084e-09	TRUE	FALSE	no diff.	upregulated	118.876	108.83	0.127376	0.134716	0.381795	FALSE	FALSE	no diff.	upregulated	119.019	105.825
WBGene00000370	ccg-1	ccg-1	29.2595	33.265	-0.185099	0.0144845	0.0561282	FALSE	FALSE	no diff.	downregulated	36.5189	25.8088	0.500779	1.58215e-10	8.96382e-10	TRUE	FALSE	no diff.	upregulated	36.4654	37.4857	-0.0398109	0.69441	0.893091	FALSE	FALSE	no diff.	downregulated	36.563	29.3773	0.31568	0.000498675	0.00145563	TRUE	FALSE	no diff.	upregulated	42.4463	29.1814	0.54059	1.5629e-09	2.84699e-08	TRUE	FALSE	no diff.	upregulated	42.4976	33.2163
WBGene00000371	cco-1	cox-5B	336.66	387.999	-0.20476	0.000511583	0.00399264	TRUE	FALSE	no diff.	downregulated	410.454	296.956	0.466968	1.22013e-21	8.19526e-20	TRUE	FALSE	no diff.	upregulated	409.853	318.808	0.362417	2.02353e-06	1.29299e-05	TRUE	FALSE	no diff.	upregulated	410.949	342.654	0.262209	2.35816e-05	8.03814e-05	TRUE	FALSE	no diff.	upregulated	360.998	335.762	0.104551	0.151385	0.410969	FALSE	FALSE	no diff.	upregulated	361.433	387.431
WBGene00000372	cyp-13A7	cyp-13A7	0.340225	0.359126	-0.0780023	0.809332	0.897119	FALSE	FALSE	no diff.	downregulated	0.341782	0.300101	0.187627	0.551446	0.670187	FALSE	FALSE	no diff.	upregulated	0.341281	0.249718	0.450662	0.157677	0.307706	FALSE	FALSE	no diff.	upregulated	0.342194	0.317156	0.109625	0.720607	0.894783	FALSE	FALSE	no diff.	upregulated	0.282764	0.339317	-0.263034	0.426404	0.736998	FALSE	FALSE	no diff.	downregulated	0.283106	0.358601
WBGene00000373	cyp-14A5	cyp-14A5	10.2934	6.39438	0.686842	9.79513e-14	1.05681e-11	TRUE	FALSE	no diff.	upregulated	11.0933	9.07945	0.28901	0.000612373	0.00141597	TRUE	FALSE	no diff.	upregulated	11.077	8.50144	0.381795	0.000232671	0.000903783	TRUE	FALSE	no diff.	upregulated	11.1067	5.64708	0.975852	2.34637e-21	1.07254e-19	TRUE	FALSE	no diff.	upregulated	9.62647	10.2659	-0.0927856	0.328709	0.646344	FALSE	FALSE	no diff.	downregulated	9.63809	6.38502
WBGene00000374	cyp-31A1	cyp-31A1	9.26984	8.55339	0.116049	0.220977	0.401411	FALSE	FALSE	no diff.	upregulated	9.90722	8.17662	0.276976	0.000463433	0.0010893	TRUE	FALSE	no diff.	upregulated	9.89272	8.752	0.176755	0.0592677	0.132962	FALSE	FALSE	no diff.	upregulated	9.91918	7.55376	0.393026	6.17264e-05	0.000200511	TRUE	FALSE	no diff.	upregulated	9.91018	9.24511	0.100222	0.268957	0.579228	FALSE	FALSE	no diff.	upregulated	9.92215	8.54086
WBGene00000375	cyp-44A1	cyp-44A1	27.5626	26.0361	0.0822033	0.231562	0.415007	FALSE	FALSE	no diff.	upregulated	32.286	24.3121	0.409236	2.25865e-12	1.84951e-11	TRUE	FALSE	no diff.	upregulated	32.2387	25.7224	0.32577	0.000114935	0.000476091	TRUE	FALSE	no diff.	upregulated	32.325	22.9933	0.491439	6.3714e-15	7.31909e-14	TRUE	FALSE	no diff.	upregulated	29.1264	27.4891	0.0834655	0.339051	0.657569	FALSE	FALSE	no diff.	upregulated	29.1615	25.9979
WBGene00000376	ccr-4	ccr-4	162.775	154.48	0.0754608	0.213377	0.391764	FALSE	FALSE	no diff.	upregulated	178.491	143.579	0.314006	1.08564e-09	5.30725e-09	TRUE	FALSE	no diff.	upregulated	178.229	138.719	0.361565	1.98992e-06	1.27518e-05	TRUE	FALSE	no diff.	upregulated	178.706	136.426	0.389467	2.06979e-13	1.85644e-12	TRUE	FALSE	no diff.	upregulated	157.077	162.341	-0.0475594	0.551261	0.822389	FALSE	FALSE	no diff.	downregulated	157.266	154.254
WBGene00000377	cct-1	cct-1	211.403	210.121	0.00878012	0.87877	0.940418	FALSE	FALSE	no diff.	upregulated	226.664	186.472	0.281596	1.98368e-08	7.95489e-08	TRUE	FALSE	no diff.	upregulated	226.332	199.24	0.183935	0.0149384	0.0388386	TRUE	FALSE	no diff.	upregulated	226.937	185.564	0.290376	3.75038e-07	1.56467e-06	TRUE	FALSE	no diff.	upregulated	225.606	210.839	0.0976608	0.190457	0.470254	FALSE	FALSE	no diff.	upregulated	225.878	209.813
WBGene00000378	cct-2	cct-2	208.261	205.383	0.0200755	0.701591	0.828021	FALSE	FALSE	no diff.	upregulated	224.967	183.7	0.29236	1.29045e-10	7.4096e-10	TRUE	FALSE	no diff.	upregulated	224.637	192.664	0.221509	0.00271909	0.00839443	TRUE	FALSE	no diff.	upregulated	225.238	181.38	0.312436	1.78165e-09	9.51458e-09	TRUE	FALSE	no diff.	upregulated	218.16	207.705	0.0708509	0.327368	0.644801	FALSE	FALSE	no diff.	upregulated	218.424	205.082
WBGene00000379	cct-4	cct-4	241.227	237.807	0.0206039	0.705716	0.830567	FALSE	FALSE	no diff.	upregulated	273.589	212.779	0.362658	2.48453e-13	2.55662e-12	TRUE	FALSE	no diff.	upregulated	273.189	220.043	0.312114	3.60639e-05	0.000167386	TRUE	FALSE	no diff.	upregulated	273.919	210.015	0.383262	2.31747e-12	1.77282e-11	TRUE	FALSE	no diff.	upregulated	249.162	240.584	0.0505443	0.494175	0.781897	FALSE	FALSE	no diff.	upregulated	249.463	237.459
WBGene00000380	cct-5	cct-5	408.909	400.883	0.0285984	0.604433	0.757328	FALSE	FALSE	no diff.	upregulated	480.162	360.685	0.412784	6.87972e-19	2.51682e-17	TRUE	FALSE	no diff.	upregulated	479.459	378.499	0.341118	1.02514e-05	5.44868e-05	TRUE	FALSE	no diff.	upregulated	480.742	354.032	0.441382	6.73779e-15	7.6961e-14	TRUE	FALSE	no diff.	upregulated	428.588	407.818	0.0716661	0.338932	0.657467	FALSE	FALSE	no diff.	upregulated	429.105	400.296
WBGene00000381	cct-6	cct-6	205.456	208.931	-0.0242009	0.675265	0.810827	FALSE	FALSE	no diff.	downregulated	238.764	181.226	0.397796	3.00596e-16	6.03764e-15	TRUE	FALSE	no diff.	upregulated	238.414	192.174	0.311056	2.47771e-05	0.000119654	TRUE	FALSE	no diff.	upregulated	239.052	184.514	0.373595	3.46269e-11	2.25691e-10	TRUE	FALSE	no diff.	upregulated	217.605	204.907	0.0867399	0.237946	0.540994	FALSE	FALSE	no diff.	upregulated	217.868	208.625
WBGene00000382	cdc-6	cdc-6	56.7539	55.7676	0.0252934	0.666425	0.805356	FALSE	FALSE	no diff.	upregulated	64.6432	50.0607	0.368819	1.20806e-13	1.32468e-12	TRUE	FALSE	no diff.	upregulated	64.5485	52.5014	0.298028	0.000158345	0.000636609	TRUE	FALSE	no diff.	upregulated	64.7212	49.2501	0.394112	2.5974e-13	2.29225e-12	TRUE	FALSE	no diff.	upregulated	59.4492	56.6025	0.0707908	0.377104	0.693643	FALSE	FALSE	no diff.	upregulated	59.521	55.686
WBGene00000383	cdc-14	cdc-14	70.1175	70.4171	-0.00615039	0.916833	0.957102	FALSE	FALSE	no diff.	downregulated	78.6518	61.8483	0.346746	2.26511e-12	1.85407e-11	TRUE	FALSE	no diff.	upregulated	78.5367	68.7979	0.191001	0.0169401	0.0434106	TRUE	FALSE	no diff.	upregulated	78.7468	62.1875	0.340596	2.64491e-10	1.56068e-09	TRUE	FALSE	no diff.	upregulated	77.9023	69.9304	0.155745	0.0560648	0.206001	FALSE	FALSE	no diff.	upregulated	77.9963	70.314
WBGene00000386	cdc-25.1	cdc-25.1	138.974	138.088	0.00923208	0.872395	0.936523	FALSE	FALSE	no diff.	upregulated	154.711	122.584	0.335803	2.01992e-11	1.35237e-10	TRUE	FALSE	no diff.	upregulated	154.485	117.888	0.390054	1.07776e-06	7.36372e-06	TRUE	FALSE	no diff.	upregulated	154.898	121.95	0.345035	1.16507e-12	9.29481e-12	TRUE	FALSE	no diff.	upregulated	133.488	138.603	-0.0542508	0.513767	0.794657	FALSE	FALSE	no diff.	downregulated	133.649	137.886
WBGene00000387	cdc-25.2	cdc-25.2	39.1984	32.6613	0.26321	0.000128991	0.00129151	TRUE	FALSE	no diff.	upregulated	39.345	34.5756	0.186426	0.000418797	0.000989956	TRUE	FALSE	no diff.	upregulated	39.2874	35.8461	0.13225	0.0943343	0.199362	FALSE	FALSE	no diff.	upregulated	39.3925	28.8442	0.449637	7.52257e-13	6.16412e-12	TRUE	FALSE	no diff.	upregulated	40.5897	39.0938	0.0541766	0.513015	0.794283	FALSE	FALSE	no diff.	upregulated	40.6388	32.6135
WBGene00000388	cdc-25.3	cdc-25.3	49.879	45.5335	0.131504	0.0282137	0.0932529	FALSE	FALSE	no diff.	upregulated	49.2299	43.9966	0.162143	0.00421531	0.00862088	TRUE	FALSE	no diff.	upregulated	49.1578	41.1238	0.257446	0.00502642	0.0146522	TRUE	FALSE	no diff.	upregulated	49.2893	40.212	0.293647	6.27287e-08	2.84106e-07	TRUE	FALSE	no diff.	upregulated	46.5659	49.7459	-0.0953031	0.303319	0.618843	FALSE	FALSE	no diff.	downregulated	46.6221	45.4668
WBGene00000389	cdc-25.4	cdc-25.4	0.185724	0.379523	-1.03103	0.0329228	0.10479	FALSE	FALSE	no diff.	downregulated	0.413114	0.163821	1.33442	0.00487506	0.00987732	TRUE	TRUE	upregulated	upregulated	0.412509	0.312938	0.39855	0.329041	0.556631	FALSE	FALSE	no diff.	upregulated	0.413612	0.335169	0.303392	0.438787	0.655929	FALSE	FALSE	no diff.	upregulated	0.35435	0.185228	0.93587	0.0611523	0.219707	FALSE	FALSE	no diff.	upregulated	0.354778	0.378967
WBGene00000390	cdc-42	cdc-42	179.723	178.563	0.00934351	0.858543	0.927418	FALSE	FALSE	no diff.	upregulated	205.101	158.528	0.371601	2.38575e-15	3.89039e-14	TRUE	FALSE	no diff.	upregulated	204.801	174.566	0.230454	0.00363684	0.0109297	TRUE	FALSE	no diff.	upregulated	205.349	157.695	0.380945	8.08733e-17	1.32583e-15	TRUE	FALSE	no diff.	upregulated	197.667	179.244	0.141147	0.07923	0.264207	FALSE	FALSE	no diff.	upregulated	197.905	178.302
WBGene00000391	cdd-1	cdd-1	8.83341	10.5289	-0.25331	0.0060104	0.0283511	TRUE	FALSE	no diff.	downregulated	10.192	7.79166	0.38743	1.38136e-05	3.90938e-05	TRUE	FALSE	no diff.	upregulated	10.177	9.58718	0.0861404	0.485753	0.736929	FALSE	FALSE	no diff.	upregulated	10.2043	9.29839	0.13412	0.129721	0.241868	FALSE	FALSE	no diff.	upregulated	10.8559	8.80984	0.30129	0.0150155	0.0736331	FALSE	FALSE	no diff.	upregulated	10.869	10.5135
WBGene00000392	cdd-2	cdd-2	87.4485	83.4221	0.0680047	0.274851	0.466169	FALSE	FALSE	no diff.	upregulated	94.5531	77.1354	0.293731	8.30172e-07	2.71682e-06	TRUE	FALSE	no diff.	upregulated	94.4146	71.2676	0.405765	1.73149e-06	1.12639e-05	TRUE	FALSE	no diff.	upregulated	94.6672	73.6727	0.361736	3.20839e-08	1.49801e-07	TRUE	FALSE	no diff.	upregulated	80.6987	87.2152	-0.112034	0.167908	0.43584	FALSE	FALSE	no diff.	downregulated	80.7961	83.2999
WBGene00000393	cdf-1	cdf-1	14.6539	15.1584	-0.0488349	0.465583	0.651136	FALSE	FALSE	no diff.	downregulated	15.308	12.9257	0.24405	0.000330919	0.000793363	TRUE	FALSE	no diff.	upregulated	15.2856	12.9903	0.234744	0.00728103	0.0203792	TRUE	FALSE	no diff.	upregulated	15.3265	13.3868	0.195215	0.00928779	0.0224566	TRUE	FALSE	no diff.	upregulated	14.7093	14.6148	0.00930657	0.906519	0.974254	FALSE	FALSE	no diff.	upregulated	14.7271	15.1362
WBGene00000395	cdh-3	cdh-3	0.608334	0.593258	0.0362051	0.754551	0.863716	FALSE	FALSE	no diff.	upregulated	0.591115	0.536591	0.139615	0.210308	0.304613	FALSE	FALSE	no diff.	upregulated	0.590249	0.438869	0.427533	0.0006697	0.00236274	TRUE	FALSE	no diff.	upregulated	0.591828	0.523925	0.17582	0.112656	0.214043	FALSE	FALSE	no diff.	upregulated	0.496947	0.606711	-0.287918	0.0258793	0.113809	FALSE	FALSE	no diff.	downregulated	0.497547	0.592389
WBGene00000396	cdh-4	cdh-4	6.98732	5.62558	0.312737	5.49061e-07	1.28441e-05	TRUE	FALSE	no diff.	upregulated	7.31257	6.16328	0.24668	5.83484e-09	2.51514e-08	TRUE	FALSE	no diff.	upregulated	7.30186	5.51133	0.405863	3.75958e-07	2.86166e-06	TRUE	FALSE	no diff.	upregulated	7.3214	4.96813	0.559417	2.05461e-18	4.78637e-17	TRUE	FALSE	no diff.	upregulated	6.24067	6.96867	-0.159183	0.0403133	0.160667	FALSE	FALSE	no diff.	downregulated	6.24821	5.61735
WBGene00000397	cdh-5	cdh-5	0.46854	0.465169	0.0104167	0.95585	0.978215	FALSE	FALSE	no diff.	upregulated	0.630331	0.413283	0.608979	0.000156047	0.00038982	TRUE	FALSE	no diff.	upregulated	0.629408	0.387442	0.700015	1.40808e-05	7.25087e-05	TRUE	FALSE	no diff.	upregulated	0.631092	0.410805	0.619396	0.000128706	0.000403454	TRUE	FALSE	no diff.	upregulated	0.438714	0.467289	-0.091035	0.62228	0.860092	FALSE	FALSE	no diff.	downregulated	0.439244	0.464488
WBGene00000399	cdh-7	cdh-7	0.160763	0.165894	-0.0453238	0.876192	0.938674	FALSE	FALSE	no diff.	downregulated	0.209688	0.141804	0.564352	0.0600591	0.0995931	FALSE	FALSE	no diff.	upregulated	0.209382	0.18528	0.176427	0.661758	0.879635	FALSE	FALSE	no diff.	upregulated	0.209942	0.146506	0.519028	0.0877718	0.171941	FALSE	FALSE	no diff.	upregulated	0.209799	0.160334	0.387926	0.196279	0.479704	FALSE	FALSE	no diff.	upregulated	0.210052	0.165651
WBGene00000401	cdh-9	cdh-9	0.626323	0.668078	-0.0931093	0.659402	0.800073	FALSE	FALSE	no diff.	downregulated	0.748888	0.552459	0.438884	0.0280947	0.0500486	FALSE	FALSE	no diff.	upregulated	0.747792	0.625203	0.258312	0.190719	0.359397	FALSE	FALSE	no diff.	upregulated	0.749793	0.590001	0.345775	0.0739744	0.147845	FALSE	FALSE	no diff.	upregulated	0.707939	0.624652	0.180572	0.394783	0.708737	FALSE	FALSE	no diff.	upregulated	0.708794	0.6671
WBGene00000402	cdh-10	cdh-10	0.268698	0.260213	0.0462938	0.82588	0.906934	FALSE	FALSE	no diff.	upregulated	0.331813	0.237009	0.485427	0.0178039	0.0328538	TRUE	FALSE	no diff.	upregulated	0.331327	0.252855	0.389947	0.0592745	0.132965	FALSE	FALSE	no diff.	upregulated	0.332214	0.229802	0.531721	0.0179023	0.0410366	TRUE	FALSE	no diff.	upregulated	0.286316	0.267981	0.0954804	0.628282	0.86264	FALSE	FALSE	no diff.	upregulated	0.286662	0.259832
WBGene00000403	casy-1	casy-1	30.4407	37.1384	-0.286908	2.50098e-05	0.000334252	TRUE	FALSE	no diff.	downregulated	34.6926	26.8507	0.369665	7.89285e-09	3.3443e-08	TRUE	FALSE	no diff.	upregulated	34.6418	30.3614	0.190273	0.0397336	0.0930924	FALSE	FALSE	no diff.	upregulated	34.7345	32.7981	0.0827573	0.282525	0.466234	FALSE	FALSE	no diff.	upregulated	34.3793	30.3595	0.179392	0.0355961	0.145723	FALSE	FALSE	no diff.	upregulated	34.4208	37.084
WBGene00000405	cdk-1	cdk-1	228.794	201.731	0.181614	0.000241963	0.00218762	TRUE	FALSE	no diff.	upregulated	230.502	201.812	0.191769	3.10655e-05	8.44299e-05	TRUE	FALSE	no diff.	upregulated	230.164	194.779	0.240823	0.00182459	0.00584615	TRUE	FALSE	no diff.	upregulated	230.78	178.155	0.373383	2.18266e-14	2.30275e-13	TRUE	FALSE	no diff.	upregulated	220.555	228.184	-0.0490546	0.515482	0.795606	FALSE	FALSE	no diff.	downregulated	220.822	201.436
WBGene00000406	cdk-4	cdk-4	12.062	9.8556	0.291452	0.000700284	0.0051771	TRUE	FALSE	no diff.	upregulated	11.8629	10.6395	0.157034	0.0327894	0.0576402	FALSE	FALSE	no diff.	upregulated	11.8456	10.1961	0.216336	0.0235816	0.0585411	FALSE	FALSE	no diff.	upregulated	11.8773	8.70379	0.448487	8.48456e-07	3.39733e-06	TRUE	FALSE	no diff.	upregulated	11.5453	12.0298	-0.059302	0.511284	0.792816	FALSE	FALSE	no diff.	downregulated	11.5593	9.84117
WBGene00000407	cdk-5	cdk-5	26.623	27.3435	-0.0385235	0.572576	0.736595	FALSE	FALSE	no diff.	downregulated	31.2804	23.4832	0.413629	6.45956e-11	3.93049e-10	TRUE	FALSE	no diff.	upregulated	31.2346	26.3167	0.24717	0.00385761	0.0115182	TRUE	FALSE	no diff.	upregulated	31.3182	24.1479	0.375106	5.60414e-09	2.83739e-08	TRUE	FALSE	no diff.	upregulated	29.7993	26.5519	0.166459	0.054749	0.202453	FALSE	FALSE	no diff.	upregulated	29.8352	27.3034
WBGene00000408	cdk-7	cdk-7	65.0902	62.4793	0.0590639	0.312662	0.507987	FALSE	FALSE	no diff.	upregulated	78.6009	57.4139	0.453146	8.34688e-17	1.88904e-15	TRUE	FALSE	no diff.	upregulated	78.4858	59.3386	0.403462	1.83432e-06	1.18478e-05	TRUE	FALSE	no diff.	upregulated	78.6958	55.1774	0.51221	7.1881e-23	4.65993e-21	TRUE	FALSE	no diff.	upregulated	67.1911	64.9166	0.0496839	0.564473	0.830984	FALSE	FALSE	no diff.	upregulated	67.2723	62.3878
WBGene00000409	cdk-8	cdk-8	36.1259	28.9459	0.319673	3.36393e-06	6.07967e-05	TRUE	FALSE	no diff.	upregulated	38.4994	31.8654	0.272844	4.01758e-06	1.21382e-05	TRUE	FALSE	no diff.	upregulated	38.4431	29.2136	0.396082	5.04401e-06	2.90982e-05	TRUE	FALSE	no diff.	upregulated	38.5459	25.5631	0.592517	3.33164e-22	1.83097e-20	TRUE	FALSE	no diff.	upregulated	33.0796	36.0295	-0.123238	0.174188	0.446342	FALSE	FALSE	no diff.	downregulated	33.1195	28.9036
WBGene00000410	cdk-9	cdk-9	38.3892	37.3592	0.0392367	0.57482	0.737324	FALSE	FALSE	no diff.	upregulated	41.9015	33.8618	0.307344	2.01961e-07	7.06898e-07	TRUE	FALSE	no diff.	upregulated	41.8402	37.2541	0.167491	0.067928	0.150119	FALSE	FALSE	no diff.	upregulated	41.9521	32.9931	0.346581	1.29612e-06	5.06486e-06	TRUE	FALSE	no diff.	upregulated	42.1841	38.2867	0.139853	0.120328	0.353987	FALSE	FALSE	no diff.	upregulated	42.235	37.3045
WBGene00000411	cdl-1	cdl-1	162.134	143.571	0.175427	0.00609748	0.0286707	TRUE	FALSE	no diff.	upregulated	169.461	143.013	0.244805	4.38755e-07	1.4803e-06	TRUE	FALSE	no diff.	upregulated	169.213	154.43	0.131885	0.110538	0.228146	FALSE	FALSE	no diff.	upregulated	169.666	126.792	0.420232	9.60406e-11	5.94257e-10	TRUE	FALSE	no diff.	upregulated	174.867	161.702	0.112921	0.165222	0.432467	FALSE	FALSE	no diff.	upregulated	175.078	143.36
WBGene00000412	cdr-1	cdr-1	2.99405	2.65419	0.17383	0.281157	0.473077	FALSE	FALSE	no diff.	upregulated	3.53317	2.64095	0.419903	0.00289503	0.00606745	TRUE	FALSE	no diff.	upregulated	3.52799	1.83171	0.94566	5.98607e-10	7.9403e-09	TRUE	FALSE	no diff.	upregulated	3.53743	2.34399	0.593733	5.52247e-05	0.000180337	TRUE	FALSE	no diff.	upregulated	2.0741	2.98606	-0.525757	0.00134664	0.00947112	TRUE	FALSE	no diff.	downregulated	2.07661	2.6503
WBGene00000413	cdt-1	cdt-1	37.5909	33.1382	0.181888	0.00833594	0.0365598	TRUE	FALSE	no diff.	upregulated	41.9731	33.1577	0.340121	1.47767e-10	8.40603e-10	TRUE	FALSE	no diff.	upregulated	41.9116	32.425	0.370245	1.35558e-06	9.03965e-06	TRUE	FALSE	no diff.	upregulated	42.0238	29.2654	0.522009	2.67825e-16	3.96588e-15	TRUE	FALSE	no diff.	upregulated	36.7159	37.4906	-0.0301237	0.708122	0.904126	FALSE	FALSE	no diff.	downregulated	36.7603	33.0897
WBGene00000414	cec-1	cec-1	33.8392	29.9221	0.177485	0.00796624	0.0353389	TRUE	FALSE	no diff.	upregulated	36.8677	29.8484	0.304704	1.26987e-05	3.60952e-05	TRUE	FALSE	no diff.	upregulated	36.8138	30.67	0.263418	0.0061488	0.0175414	TRUE	FALSE	no diff.	upregulated	36.9122	26.4251	0.482189	1.98143e-09	1.05324e-08	TRUE	FALSE	no diff.	upregulated	34.7287	33.7489	0.0412858	0.628922	0.862821	FALSE	FALSE	no diff.	upregulated	34.7706	29.8783
WBGene00000415	ced-1	ced-1	51.2426	50.5969	0.018293	0.776318	0.878591	FALSE	FALSE	no diff.	upregulated	55.4095	45.1994	0.29383	2.4828e-07	8.5852e-07	TRUE	FALSE	no diff.	upregulated	55.3284	58.2149	-0.0733685	0.394311	0.63653	FALSE	FALSE	no diff.	downregulated	55.4764	44.6838	0.312123	1.07366e-06	4.24497e-06	TRUE	FALSE	no diff.	upregulated	65.9187	51.1059	0.367199	1.79455e-05	0.000192303	TRUE	FALSE	no diff.	upregulated	65.9983	50.5229
WBGene00000416	ced-2	ced-2	160.691	164.042	-0.0297774	0.616074	0.76593	FALSE	FALSE	no diff.	downregulated	187.991	141.74	0.407422	9.98775e-15	1.40494e-13	TRUE	FALSE	no diff.	upregulated	187.716	151.516	0.309086	2.66098e-05	0.000127224	TRUE	FALSE	no diff.	upregulated	188.218	144.87	0.377645	1.22134e-14	1.33999e-13	TRUE	FALSE	no diff.	upregulated	171.566	160.262	0.0983357	0.209949	0.500831	FALSE	FALSE	no diff.	upregulated	171.773	163.802
WBGene00000417	ced-3	ced-3	115.429	107.236	0.10622	0.0967667	0.228043	FALSE	FALSE	no diff.	upregulated	127.802	101.816	0.327946	4.10265e-09	1.81122e-08	TRUE	FALSE	no diff.	upregulated	127.615	105.802	0.270426	0.000988264	0.00336155	TRUE	FALSE	no diff.	upregulated	127.956	94.7033	0.434166	8.98704e-14	8.5591e-13	TRUE	FALSE	no diff.	upregulated	119.804	115.121	0.05752	0.497912	0.785278	FALSE	FALSE	no diff.	upregulated	119.948	107.079
WBGene00000418	ced-4	ced-4	21.1286	21.9146	-0.0526923	0.354323	0.550978	FALSE	FALSE	no diff.	downregulated	25.1946	18.6368	0.434956	2.69737e-14	3.45042e-13	TRUE	FALSE	no diff.	upregulated	25.1577	19.6338	0.35766	8.20217e-06	4.48124e-05	TRUE	FALSE	no diff.	upregulated	25.225	19.3534	0.382264	2.82728e-10	1.66342e-09	TRUE	FALSE	no diff.	upregulated	22.232	21.0722	0.0772962	0.303594	0.619049	FALSE	FALSE	no diff.	upregulated	22.2589	21.8825
WBGene00000419	ced-5	ced-5	25.2578	23.3923	0.110692	0.0637554	0.169348	FALSE	FALSE	no diff.	upregulated	27.9403	22.279	0.326661	2.19942e-09	1.01466e-08	TRUE	FALSE	no diff.	upregulated	27.8994	19.6854	0.503106	9.08529e-09	9.8713e-08	TRUE	FALSE	no diff.	upregulated	27.974	20.6585	0.437353	4.73195e-16	6.61788e-15	TRUE	FALSE	no diff.	upregulated	22.2905	25.1904	-0.176445	0.0476212	0.18267	FALSE	FALSE	no diff.	downregulated	22.3174	23.3581
WBGene00000420	ced-6	ced-6	44.299	41.7955	0.0839259	0.142206	0.297759	FALSE	FALSE	no diff.	upregulated	50.646	39.0747	0.374215	4.32812e-12	3.31415e-11	TRUE	FALSE	no diff.	upregulated	50.5719	44.2832	0.191575	0.0178902	0.0455874	TRUE	FALSE	no diff.	upregulated	50.7072	36.911	0.458141	8.90297e-16	1.18678e-14	TRUE	FALSE	no diff.	upregulated	50.1434	44.1808	0.18264	0.0211125	0.0965702	FALSE	FALSE	no diff.	upregulated	50.204	41.7344
WBGene00000421	ced-7	ced-7	40.8027	37.4459	0.123857	0.0413704	0.124342	FALSE	FALSE	no diff.	upregulated	46.4342	35.9907	0.367565	1.13181e-12	9.92961e-12	TRUE	FALSE	no diff.	upregulated	46.3662	35.8874	0.369597	5.0884e-06	2.93198e-05	TRUE	FALSE	no diff.	upregulated	46.4903	33.0697	0.491421	1.06779e-19	3.27254e-18	TRUE	FALSE	no diff.	upregulated	40.6365	40.6938	-0.00203238	0.98062	1	FALSE	FALSE	no diff.	downregulated	40.6856	37.3911
WBGene00000422	ced-8	ced-8	4.95728	3.98823	0.313802	0.00322543	0.0173944	TRUE	FALSE	no diff.	upregulated	4.38984	4.37265	0.00565768	0.959333	0.983486	FALSE	FALSE	no diff.	upregulated	4.38341	4.33194	0.01704	0.882424	0.934295	FALSE	FALSE	no diff.	upregulated	4.39514	3.52213	0.31946	0.00437055	0.0111411	TRUE	FALSE	no diff.	upregulated	4.9052	4.94406	-0.0113822	0.916742	0.977382	FALSE	FALSE	no diff.	downregulated	4.91113	3.98239
WBGene00000423	ced-9	ced-9	60.8692	58.4	0.0597436	0.360014	0.555807	FALSE	FALSE	no diff.	upregulated	65.745	53.6907	0.292209	6.18696e-07	2.05403e-06	TRUE	FALSE	no diff.	upregulated	65.6487	62.8044	0.0639023	0.436993	0.682644	FALSE	FALSE	no diff.	upregulated	65.8244	51.5749	0.351952	6.71543e-09	3.3718e-08	TRUE	FALSE	no diff.	upregulated	71.1155	60.7068	0.228306	0.00672047	0.0376652	TRUE	FALSE	no diff.	upregulated	71.2014	58.3145
WBGene00000424	ced-10	ced-10	68.011	65.0012	0.0653027	0.284697	0.476871	FALSE	FALSE	no diff.	upregulated	72.2544	59.9903	0.268356	2.88881e-05	7.88404e-05	TRUE	FALSE	no diff.	upregulated	72.1486	63.2708	0.189431	0.0331204	0.0792685	FALSE	FALSE	no diff.	upregulated	72.3416	57.4046	0.333659	1.26187e-06	4.94609e-06	TRUE	FALSE	no diff.	upregulated	71.6437	67.8296	0.0789258	0.339013	0.657561	FALSE	FALSE	no diff.	upregulated	71.7302	64.906
WBGene00000425	ced-11	ced-11	2.24136	1.89532	0.241933	0.00963794	0.0408803	TRUE	FALSE	no diff.	upregulated	2.35973	1.97703	0.255288	0.00158292	0.00346237	TRUE	FALSE	no diff.	upregulated	2.35628	1.31196	0.84478	4.04171e-14	9.12836e-13	TRUE	FALSE	no diff.	upregulated	2.36258	1.67382	0.497221	3.49568e-08	1.62369e-07	TRUE	FALSE	no diff.	upregulated	1.48558	2.23538	-0.589492	1.48254e-07	2.18102e-06	TRUE	FALSE	no diff.	downregulated	1.48738	1.89255
WBGene00000426	ced-12	ced-12	41.6057	38.1328	0.12575	0.044544	0.130983	FALSE	FALSE	no diff.	upregulated	48.0493	36.699	0.388773	5.95488e-16	1.09984e-14	TRUE	FALSE	no diff.	upregulated	47.9789	38.2769	0.325927	4.01034e-05	0.000184351	TRUE	FALSE	no diff.	upregulated	48.1073	33.6763	0.514523	4.03808e-17	7.05017e-16	TRUE	FALSE	no diff.	upregulated	43.3423	41.4947	0.0628458	0.427522	0.738176	FALSE	FALSE	no diff.	upregulated	43.3946	38.077
WBGene00000427	ced-13	ced-13	0.148642	0.167222	-0.169925	0.850836	NA	NA	FALSE	no diff.	downregulated	0.098334	0.131112	-0.415037	0.676549	NA	NA	FALSE	no diff.	downregulated	0.0981901	0.114555	-0.222392	0.825616	0.915755	FALSE	FALSE	no diff.	downregulated	0.0984528	0.147679	-0.584962	0.540467	0.762179	FALSE	FALSE	no diff.	downregulated	0.129715	0.148245	-0.192645	0.837465	NA	NA	FALSE	no diff.	downregulated	0.129871	0.166977
WBGene00000428	ceh-1	ceh-1	0.943592	1.01004	-0.0981802	0.765917	0.872072	FALSE	FALSE	no diff.	downregulated	1.00815	0.832311	0.276518	0.36416	0.483717	FALSE	FALSE	no diff.	upregulated	1.00668	0.784271	0.360176	0.265519	0.470487	FALSE	FALSE	no diff.	upregulated	1.00937	0.892	0.178337	0.573223	0.789852	FALSE	FALSE	no diff.	upregulated	0.888056	0.941075	-0.0836577	0.802641	0.941721	FALSE	FALSE	no diff.	downregulated	0.889129	1.00856
WBGene00000429	ceh-2	ceh-2	0.558085	0.567386	-0.0238465	0.950094	0.974846	FALSE	FALSE	no diff.	downregulated	0.590721	0.492268	0.263035	0.454087	0.576937	FALSE	FALSE	no diff.	upregulated	0.589856	0.647204	-0.133856	0.689801	0.893091	FALSE	FALSE	no diff.	downregulated	0.591434	0.501076	0.239188	0.543149	0.762179	FALSE	FALSE	no diff.	upregulated	0.732851	0.556595	0.39689	0.232306	0.532343	FALSE	FALSE	no diff.	upregulated	0.733736	0.566555
WBGene00000430	ceh-5	ceh-5	0.472062	0.497579	-0.0759486	0.870829	0.935404	FALSE	FALSE	no diff.	downregulated	0.562689	0.41639	0.434403	0.305396	0.418322	FALSE	FALSE	no diff.	upregulated	0.561866	0.483204	0.217592	0.589496	0.831997	FALSE	FALSE	no diff.	upregulated	0.563369	0.439428	0.358454	0.433998	0.652117	FALSE	FALSE	no diff.	upregulated	0.547149	0.470802	0.216812	0.604752	0.851326	FALSE	FALSE	no diff.	upregulated	0.547809	0.49685
WBGene00000431	ceh-6	ceh-6	0.808061	0.879782	-0.122682	0.566658	0.732146	FALSE	FALSE	no diff.	downregulated	1.02486	0.712763	0.523933	0.0128428	0.0242782	TRUE	FALSE	no diff.	upregulated	1.02336	0.89702	0.190103	0.351468	0.584297	FALSE	FALSE	no diff.	upregulated	1.0261	0.776963	0.401251	0.046278	0.0973678	FALSE	FALSE	no diff.	upregulated	1.01573	0.805905	0.33383	0.11959	0.352236	FALSE	FALSE	no diff.	upregulated	1.01695	0.878494
WBGene00000432	ceh-7	ceh-7	0.300198	0.360238	-0.263034	0.744238	NA	NA	FALSE	no diff.	downregulated	0.370713	0.264795	0.485427	0.548681	0.667967	FALSE	FALSE	no diff.	upregulated	0.37017	0.211526	0.807355	0.335294	0.565475	FALSE	FALSE	no diff.	upregulated	0.371161	0.318138	0.222393	0.774064	0.906682	FALSE	FALSE	no diff.	upregulated	0.239518	0.299397	-0.321928	0.710272	0.904126	FALSE	FALSE	no diff.	downregulated	0.239807	0.359711
WBGene00000433	ceh-8	ceh-8	0.212128	0.15679	0.436099	0.49482	0.67538	FALSE	FALSE	no diff.	upregulated	0.276599	0.187111	0.563901	0.283941	0.39337	FALSE	FALSE	no diff.	upregulated	0.276194	0.203084	0.443607	0.366329	0.603029	FALSE	FALSE	no diff.	upregulated	0.276933	0.138467	1	0.0704874	0.141578	FALSE	FALSE	no diff.	upregulated	0.229959	0.211562	0.120294	0.829544	0.955133	FALSE	FALSE	no diff.	upregulated	0.230237	0.156561
WBGene00000434	ceh-9	ceh-9	0.650111	0.715122	-0.137503	0.75896	0.866586	FALSE	FALSE	no diff.	downregulated	0.645121	0.573441	0.169925	0.693053	0.791961	FALSE	FALSE	no diff.	upregulated	0.644177	0.343561	0.906891	0.0583317	0.131044	FALSE	FALSE	no diff.	upregulated	0.6459	0.631547	0.0324217	0.936702	0.973833	FALSE	FALSE	no diff.	upregulated	0.389026	0.648377	-0.736965	0.154864	0.416773	FALSE	FALSE	no diff.	downregulated	0.389496	0.714075
WBGene00000435	ceh-10	ceh-10	0.510337	0.587237	-0.202493	0.580974	0.741304	FALSE	FALSE	no diff.	downregulated	0.690643	0.450151	0.61753	0.0512789	0.0864331	FALSE	FALSE	no diff.	upregulated	0.689632	0.763521	-0.146841	0.584242	0.826473	FALSE	FALSE	no diff.	downregulated	0.691477	0.518608	0.415038	0.18493	0.327677	FALSE	FALSE	no diff.	upregulated	0.864561	0.508976	0.764372	0.0153063	0.0748167	FALSE	FALSE	no diff.	upregulated	0.865605	0.586378
WBGene00000436	ceh-12	ceh-12	0.241739	0.362608	-0.584962	0.427214	0.618455	FALSE	FALSE	no diff.	downregulated	0.444228	0.21323	1.05889	0.106278	0.166669	FALSE	FALSE	no diff.	upregulated	0.443578	0.301633	0.556393	0.341705	0.572763	FALSE	FALSE	no diff.	upregulated	0.444765	0.320231	0.473931	0.428367	0.648086	FALSE	FALSE	no diff.	upregulated	0.341549	0.241094	0.5025	0.479645	0.774218	FALSE	FALSE	no diff.	upregulated	0.341962	0.362077
WBGene00000437	ceh-13	ceh-13	8.71117	6.57134	0.406678	1.92601e-05	0.000269676	TRUE	FALSE	no diff.	upregulated	9.82093	7.68383	0.354035	8.30956e-05	0.000214533	TRUE	FALSE	no diff.	upregulated	9.80655	8.64533	0.181825	0.0627424	0.139783	FALSE	FALSE	no diff.	upregulated	9.83279	5.80336	0.760713	2.16504e-14	2.28615e-13	TRUE	FALSE	no diff.	upregulated	9.78941	8.68792	0.17221	0.0597081	0.215657	FALSE	FALSE	no diff.	upregulated	9.80123	6.56172
WBGene00000438	ceh-14	ceh-14	2.50094	2.23273	0.163666	0.320482	0.516258	FALSE	FALSE	no diff.	upregulated	2.55128	2.206	0.209792	0.19388	0.283689	FALSE	FALSE	no diff.	upregulated	2.54755	1.99845	0.350226	0.0406074	0.0948852	FALSE	FALSE	no diff.	upregulated	2.55436	1.97179	0.373458	0.0257444	0.0572016	FALSE	FALSE	no diff.	upregulated	2.26292	2.49427	-0.140434	0.403623	0.71613	FALSE	FALSE	no diff.	downregulated	2.26565	2.22946
WBGene00000439	ceh-16	ceh-16	0.656148	0.866452	-0.401098	0.161941	0.324506	FALSE	FALSE	no diff.	downregulated	0.99429	0.578766	0.780687	0.00435009	0.00887913	TRUE	FALSE	no diff.	upregulated	0.992835	0.985426	0.0108069	0.965875	1	FALSE	FALSE	no diff.	upregulated	0.995491	0.765191	0.379589	0.143091	0.263183	FALSE	FALSE	no diff.	upregulated	1.11583	0.654397	0.76988	0.00523762	0.0304532	TRUE	FALSE	no diff.	upregulated	1.11718	0.865183
WBGene00000440	ceh-17	ceh-17	0.224207	0.373678	-0.736965	0.164469	0.328237	FALSE	FALSE	no diff.	downregulated	0.301357	0.197765	0.607683	0.27115	0.379059	FALSE	FALSE	no diff.	upregulated	0.300915	0.169265	0.830075	0.132495	0.265786	FALSE	FALSE	no diff.	upregulated	0.30172	0.330007	-0.129283	0.785916	0.906682	FALSE	FALSE	no diff.	downregulated	0.191664	0.223609	-0.222392	0.712897	0.904148	FALSE	FALSE	no diff.	downregulated	0.191896	0.373131
WBGene00000441	ceh-18	ceh-18	9.81268	10.195	-0.0551487	0.521159	0.695165	FALSE	FALSE	no diff.	downregulated	10.9027	8.65543	0.333014	3.99338e-05	0.000107152	TRUE	FALSE	no diff.	upregulated	10.8868	7.5912	0.520179	5.39647e-07	3.95439e-06	TRUE	FALSE	no diff.	upregulated	10.9159	9.00356	0.277865	0.00219722	0.00588709	TRUE	FALSE	no diff.	upregulated	8.59577	9.7865	-0.187165	0.0618444	0.221589	FALSE	FALSE	no diff.	downregulated	8.60615	10.1801
WBGene00000442	ceh-19	ceh-19	1.43297	1.48325	-0.0497529	0.861238	0.92931	FALSE	FALSE	no diff.	downregulated	1.30832	1.26397	0.0497532	0.857122	0.910256	FALSE	FALSE	no diff.	upregulated	1.30641	1.43926	-0.139725	0.613637	0.852642	FALSE	FALSE	no diff.	downregulated	1.3099	1.3099	1.92518e-07	0.999999	1	FALSE	FALSE	no diff.	upregulated	1.62972	1.42914	0.189478	0.481188	0.774242	FALSE	FALSE	no diff.	upregulated	1.63169	1.48108
WBGene00000443	ceh-20	ceh-20	14.1191	14.568	-0.0451537	0.568462	0.733358	FALSE	FALSE	no diff.	downregulated	17.4271	12.454	0.484728	4.48414e-13	4.30861e-12	TRUE	FALSE	no diff.	upregulated	17.4016	13.4426	0.372406	6.17805e-05	0.000271985	TRUE	FALSE	no diff.	upregulated	17.4481	12.8654	0.439574	1.85703e-08	8.87975e-08	TRUE	FALSE	no diff.	upregulated	15.2215	14.0814	0.112322	0.224887	0.522111	FALSE	FALSE	no diff.	upregulated	15.2399	14.5466
WBGene00000444	ceh-21	ceh-21	7.89777	5.98121	0.401007	1.75221e-07	4.77686e-06	TRUE	FALSE	no diff.	upregulated	6.84086	6.96636	-0.0262268	0.738668	0.818526	FALSE	FALSE	no diff.	downregulated	6.83084	8.12821	-0.250874	0.0131422	0.0346998	TRUE	FALSE	no diff.	downregulated	6.84912	5.2822	0.37478	4.7591e-06	1.74231e-05	TRUE	FALSE	no diff.	upregulated	9.20385	7.87669	0.224648	0.019146	0.0891153	FALSE	FALSE	no diff.	upregulated	9.21497	5.97246
WBGene00000445	ceh-22	ceh-22	0.457674	0.482752	-0.0769617	0.826356	0.906987	FALSE	FALSE	no diff.	downregulated	0.575132	0.403698	0.510615	0.0967805	0.153156	FALSE	FALSE	no diff.	upregulated	0.57429	0.403107	0.510615	0.0955512	0.201464	FALSE	FALSE	no diff.	upregulated	0.575826	0.426333	0.433653	0.186263	0.329771	FALSE	FALSE	no diff.	upregulated	0.456452	0.456452	1.97682e-07	1	1	FALSE	FALSE	no diff.	upregulated	0.457004	0.482045
WBGene00000446	ceh-23	ceh-23	0.183663	0.183663	3.11099e-07	1	1	FALSE	FALSE	no diff.	upregulated	0.142562	0.162003	-0.184424	0.747367	0.825101	FALSE	FALSE	no diff.	downregulated	0.142354	0.168236	-0.241008	0.67167	0.879635	FALSE	FALSE	no diff.	downregulated	0.142734	0.162198	-0.184424	0.750735	0.906682	FALSE	FALSE	no diff.	downregulated	0.1905	0.183173	0.0565838	0.91603	0.977257	FALSE	FALSE	no diff.	upregulated	0.19073	0.183394
WBGene00000447	ceh-24	ceh-24	0.297697	0.48482	-0.703607	0.0842168	0.207563	FALSE	FALSE	no diff.	downregulated	0.487664	0.262588	0.893085	0.0254015	0.0455775	TRUE	FALSE	no diff.	upregulated	0.48695	0.38956	0.321928	0.363372	0.599533	FALSE	FALSE	no diff.	upregulated	0.488253	0.42816	0.189478	0.584373	0.800108	FALSE	FALSE	no diff.	upregulated	0.441112	0.296902	0.571157	0.162845	0.429336	FALSE	FALSE	no diff.	upregulated	0.441645	0.484111
WBGene00000448	pros-1	pros-1	0.909546	1.01436	-0.157356	0.365875	0.561395	FALSE	FALSE	no diff.	downregulated	1.23772	0.80228	0.625505	4.41493e-05	0.000117888	TRUE	FALSE	no diff.	upregulated	1.23591	1.05126	0.233443	0.146741	0.289716	FALSE	FALSE	no diff.	upregulated	1.23921	0.895816	0.468149	0.00275409	0.00727832	TRUE	FALSE	no diff.	upregulated	1.19038	0.907119	0.392062	0.0252852	0.111619	FALSE	FALSE	no diff.	upregulated	1.19182	1.01288
WBGene00000449	ceh-27	ceh-27	4.38445	3.56426	0.298792	0.0718722	0.185028	FALSE	FALSE	no diff.	upregulated	5.31429	3.86737	0.458523	0.00105715	0.00236991	TRUE	FALSE	no diff.	upregulated	5.30651	4.28088	0.309855	0.0407536	0.0951994	FALSE	FALSE	no diff.	upregulated	5.3207	3.14771	0.757314	3.36342e-06	1.25201e-05	TRUE	FALSE	no diff.	upregulated	4.84739	4.37275	0.148667	0.340138	0.658664	FALSE	FALSE	no diff.	upregulated	4.85324	3.55904
WBGene00000450	ceh-28	ceh-28	0.0861329	0.0645997	0.415037	0.676234	NA	NA	FALSE	no diff.	upregulated	0.0569812	0.0759749	-0.415037	0.676549	NA	NA	FALSE	no diff.	downregulated	0.0568978	0.0568978	2.4859e-16	1	NA	NA	FALSE	no diff.	upregulated	0.05705	0.05705	2.48468e-16	1	NA	NA	FALSE	no diff.	upregulated	0.0644273	0.0859031	-0.415037	0.669916	NA	NA	FALSE	no diff.	downregulated	0.0645051	0.0645051
WBGene00000451	ceh-30	ceh-30	0.565566	0.724881	-0.358047	0.274764	0.466094	FALSE	FALSE	no diff.	downregulated	1.03287	0.498867	1.04993	0.000369383	0.000879621	TRUE	TRUE	upregulated	upregulated	1.03135	0.701601	0.555816	0.0362563	0.0858748	FALSE	FALSE	no diff.	upregulated	1.03411	0.640165	0.691878	0.0123297	0.0291755	TRUE	FALSE	no diff.	upregulated	0.794447	0.564057	0.494109	0.115725	0.344632	FALSE	FALSE	no diff.	upregulated	0.795406	0.72382
WBGene00000452	ceh-31	ceh-31	0.377165	0.30732	0.295456	0.464724	0.650804	FALSE	FALSE	no diff.	upregulated	0.505188	0.332685	0.602665	0.0788184	0.127106	FALSE	FALSE	no diff.	upregulated	0.504449	0.399868	0.335184	0.326648	0.553387	FALSE	FALSE	no diff.	upregulated	0.505798	0.271404	0.89812	0.0129886	0.0305908	TRUE	FALSE	no diff.	upregulated	0.452784	0.376159	0.267481	0.479968	0.774218	FALSE	FALSE	no diff.	upregulated	0.453331	0.30687
WBGene00000453	ceh-32	ceh-32	4.41132	3.94675	0.160544	0.185737	0.355728	FALSE	FALSE	no diff.	upregulated	5.21832	3.89108	0.423417	9.39943e-06	2.72286e-05	TRUE	FALSE	no diff.	upregulated	5.21068	4.60959	0.176834	0.107644	0.223039	FALSE	FALSE	no diff.	upregulated	5.22462	3.4855	0.58396	4.87334e-07	2.00582e-06	TRUE	FALSE	no diff.	upregulated	5.2196	4.39955	0.246582	0.0342065	0.141308	FALSE	FALSE	no diff.	upregulated	5.2259	3.94098
WBGene00000454	ceh-33	ceh-33	0.476107	0.569462	-0.258312	0.489868	0.67123	FALSE	FALSE	no diff.	downregulated	0.461131	0.419958	0.13493	0.723242	0.807731	FALSE	FALSE	no diff.	upregulated	0.460456	0.370009	0.315502	0.416363	0.662949	FALSE	FALSE	no diff.	upregulated	0.461688	0.50291	-0.123382	0.744164	0.906682	FALSE	FALSE	no diff.	downregulated	0.418974	0.474837	-0.180572	0.638886	0.867945	FALSE	FALSE	no diff.	downregulated	0.41948	0.568628
WBGene00000455	ceh-34	ceh-34	2.58437	3.0256	-0.22741	0.11914	0.263436	FALSE	FALSE	no diff.	downregulated	3.74989	2.27959	0.718076	4.02019e-07	1.3604e-06	TRUE	FALSE	no diff.	upregulated	3.7444	2.4428	0.616196	4.03943e-05	0.000185618	TRUE	FALSE	no diff.	upregulated	3.75442	2.67201	0.490665	0.000948256	0.00267684	TRUE	FALSE	no diff.	upregulated	2.76607	2.57747	0.10188	0.490729	0.779037	FALSE	FALSE	no diff.	upregulated	2.76941	3.02118
WBGene00000457	ceh-36	ceh-36	3.49789	2.71956	0.36311	0.0507178	0.144219	FALSE	FALSE	no diff.	upregulated	3.76383	3.08537	0.286757	0.0517735	0.0871682	FALSE	FALSE	no diff.	upregulated	3.75832	3.6454	0.0440073	0.785234	0.915755	FALSE	FALSE	no diff.	upregulated	3.76837	2.40173	0.649867	0.000305309	0.000914975	TRUE	FALSE	no diff.	upregulated	4.12782	3.48855	0.24275	0.152579	0.412792	FALSE	FALSE	no diff.	upregulated	4.1328	2.71558
WBGene00000458	ceh-37	ceh-37	4.85333	5.67398	-0.225384	0.0389719	0.119165	FALSE	FALSE	no diff.	downregulated	4.75034	4.28096	0.150096	0.188595	0.277157	FALSE	FALSE	no diff.	upregulated	4.74339	4.85068	-0.0322687	0.798268	0.915755	FALSE	FALSE	no diff.	downregulated	4.75608	5.01087	-0.0752881	0.491811	0.71408	FALSE	FALSE	no diff.	downregulated	5.49259	4.84038	0.182365	0.141725	0.393835	FALSE	FALSE	no diff.	upregulated	5.49922	5.66567
WBGene00000459	ceh-38	ceh-38	64.4628	57.1218	0.174423	0.00186938	0.0113347	TRUE	FALSE	no diff.	upregulated	67.0778	56.8604	0.238411	1.4024e-06	4.46429e-06	TRUE	FALSE	no diff.	upregulated	66.9796	55.5688	0.269446	0.000559556	0.00200333	TRUE	FALSE	no diff.	upregulated	67.1588	50.4461	0.412834	1.83927e-15	2.31041e-14	TRUE	FALSE	no diff.	upregulated	62.9225	64.2908	-0.0310353	0.693516	0.899068	FALSE	FALSE	no diff.	downregulated	62.9985	57.0382
WBGene00000460	ceh-39	ceh-39	22.4831	16.9392	0.408475	1.30648e-07	3.73323e-06	TRUE	FALSE	no diff.	upregulated	20.4218	19.8316	0.0423077	0.503452	0.623724	FALSE	FALSE	no diff.	upregulated	20.3919	21.4058	-0.070007	0.452144	0.700718	FALSE	FALSE	no diff.	downregulated	20.4464	14.9595	0.450782	1.92593e-08	9.191e-08	TRUE	FALSE	no diff.	upregulated	24.2385	22.4231	0.112315	0.216529	0.510295	FALSE	FALSE	no diff.	upregulated	24.2678	16.9144
WBGene00000461	ceh-40	ceh-40	9.29082	7.29634	0.348632	0.000294501	0.00256493	TRUE	FALSE	no diff.	upregulated	8.61911	8.19512	0.0727746	0.44488	0.567656	FALSE	FALSE	no diff.	upregulated	8.60649	7.45643	0.20694	0.0666647	0.147577	FALSE	FALSE	no diff.	upregulated	8.62952	6.44363	0.421407	3.26701e-05	0.000109554	TRUE	FALSE	no diff.	upregulated	8.44318	9.26603	-0.134165	0.208962	0.499202	FALSE	FALSE	no diff.	downregulated	8.45337	7.28566
WBGene00000462	ceh-41	ceh-41	9.17392	7.59431	0.27262	0.00142891	0.00919838	TRUE	FALSE	no diff.	upregulated	8.91534	8.09201	0.139792	0.0745007	0.120957	FALSE	FALSE	no diff.	upregulated	8.90228	8.87796	0.00394722	0.967241	1	FALSE	FALSE	no diff.	upregulated	8.9261	6.70677	0.412412	8.61539e-07	3.44801e-06	TRUE	FALSE	no diff.	upregulated	10.0528	9.14944	0.135844	0.153238	0.414008	FALSE	FALSE	no diff.	upregulated	10.065	7.58319
WBGene00000463	ceh-43	ceh-43	10.6553	7.59623	0.488217	1.97452e-05	0.000274613	TRUE	FALSE	no diff.	upregulated	13.5759	9.39869	0.530515	2.25244e-09	1.03751e-08	TRUE	FALSE	no diff.	upregulated	13.556	10.2464	0.403823	0.000264189	0.00101398	TRUE	FALSE	no diff.	upregulated	13.5923	6.70847	1.01873	1.71612e-18	4.09651e-17	TRUE	TRUE	upregulated	upregulated	11.6023	10.6269	0.126692	0.25319	0.561354	FALSE	FALSE	no diff.	upregulated	11.6163	7.58511
WBGene00000464	ceh-44	ceh-44	43.7491	37.9361	0.205682	0.000390038	0.00322501	TRUE	FALSE	no diff.	upregulated	48.3459	38.5896	0.32518	4.42368e-10	2.31305e-09	TRUE	FALSE	no diff.	upregulated	48.2751	38.7104	0.318557	0.000118925	0.000490705	TRUE	FALSE	no diff.	upregulated	48.4042	33.5026	0.530862	3.37969e-18	7.51142e-17	TRUE	FALSE	no diff.	upregulated	43.8331	43.6324	0.00662312	0.933518	0.982876	FALSE	FALSE	no diff.	upregulated	43.8861	37.8806
WBGene00000465	cpg-1	cpg-1	1500.28	1280.91	0.228056	0.000154995	0.0015086	TRUE	FALSE	no diff.	upregulated	1500.05	1323.34	0.180823	0.000181405	0.000449724	TRUE	FALSE	no diff.	upregulated	1497.85	1372.46	0.126132	0.137639	0.274449	FALSE	FALSE	no diff.	upregulated	1501.86	1131.21	0.40888	4.37067e-12	3.22611e-11	TRUE	FALSE	no diff.	upregulated	1554.08	1496.27	0.0546913	0.518274	0.797854	FALSE	FALSE	no diff.	upregulated	1555.96	1279.04
WBGene00000466	cel-1	cel-1	43.4407	40.538	0.0997741	0.0886577	0.214629	FALSE	FALSE	no diff.	upregulated	49.5276	38.3176	0.370226	3.58409e-13	3.51612e-12	TRUE	FALSE	no diff.	upregulated	49.4551	37.4486	0.401207	3.09903e-07	2.39957e-06	TRUE	FALSE	no diff.	upregulated	49.5874	35.8003	0.47	5.36658e-15	6.25695e-14	TRUE	FALSE	no diff.	upregulated	42.4043	43.3248	-0.0309812	0.682669	0.892481	FALSE	FALSE	no diff.	downregulated	42.4555	40.4786
WBGene00000467	cep-1	cep-1	39.5697	36.6327	0.111266	0.0993461	0.232064	FALSE	FALSE	no diff.	upregulated	46.4194	34.9031	0.411371	2.346e-12	1.91354e-11	TRUE	FALSE	no diff.	upregulated	46.3514	33.5036	0.4683	3.57064e-09	4.18485e-08	TRUE	FALSE	no diff.	upregulated	46.4755	32.3515	0.522637	2.63602e-19	7.4639e-18	TRUE	FALSE	no diff.	upregulated	37.9372	39.4642	-0.0569285	0.502232	0.788667	FALSE	FALSE	no diff.	downregulated	37.983	36.5791
WBGene00000468	ces-1	ces-1	0.292667	0.237792	0.29956	0.560722	0.728558	FALSE	FALSE	no diff.	upregulated	0.475967	0.258151	0.882643	0.0294151	0.0521916	FALSE	FALSE	no diff.	upregulated	0.47527	0.354438	0.423212	0.271827	0.478923	FALSE	FALSE	no diff.	upregulated	0.476541	0.210001	1.1822	0.00726594	0.017875	TRUE	TRUE	upregulated	upregulated	0.401343	0.291886	0.459432	0.304363	0.620041	FALSE	FALSE	no diff.	upregulated	0.401827	0.237443
WBGene00000469	ces-2	ces-2	2.55933	2.42181	0.0796783	0.630192	0.776863	FALSE	FALSE	no diff.	upregulated	4.52847	2.2575	1.0043	7.73763e-14	8.86623e-13	TRUE	TRUE	upregulated	upregulated	4.52184	3.0482	0.56895	3.18996e-05	0.000149907	TRUE	FALSE	no diff.	upregulated	4.53394	2.13878	1.08398	1.02683e-13	9.68776e-13	TRUE	TRUE	upregulated	upregulated	3.45159	2.5525	0.43535	0.00435603	0.0259311	TRUE	FALSE	no diff.	upregulated	3.45575	2.41826
WBGene00000472	cey-1	cey-1	417.547	412.309	0.0182136	0.74997	0.860409	FALSE	FALSE	no diff.	upregulated	463.286	368.304	0.331005	8.81728e-11	5.22212e-10	TRUE	FALSE	no diff.	upregulated	462.608	381.846	0.2768	0.000239456	0.00092749	TRUE	FALSE	no diff.	upregulated	463.845	364.123	0.349218	3.77691e-09	1.94318e-08	TRUE	FALSE	no diff.	upregulated	432.377	416.433	0.0542045	0.455455	0.758782	FALSE	FALSE	no diff.	upregulated	432.899	411.705
WBGene00000473	cey-2	cey-2	1868.85	1634.92	0.192934	0.000956632	0.00663936	TRUE	FALSE	no diff.	upregulated	2096.83	1648.45	0.347103	4.91288e-13	4.66724e-12	TRUE	FALSE	no diff.	upregulated	2093.76	1649.94	0.343684	7.57671e-06	4.17937e-05	TRUE	FALSE	no diff.	upregulated	2099.37	1443.85	0.540037	2.39099e-20	8.37919e-19	TRUE	FALSE	no diff.	upregulated	1868.29	1863.86	0.0034188	0.96398	0.997359	FALSE	FALSE	no diff.	upregulated	1870.54	1632.52
WBGene00000474	cey-3	cey-3	682.395	635.836	0.101952	0.052004	0.146902	FALSE	FALSE	no diff.	upregulated	759.086	601.918	0.334697	4.75147e-12	3.60529e-11	TRUE	FALSE	no diff.	upregulated	757.974	583.291	0.377933	1.83106e-07	1.50446e-06	TRUE	FALSE	no diff.	upregulated	760.002	561.527	0.436649	3.61305e-16	5.16966e-15	TRUE	FALSE	no diff.	upregulated	660.481	680.574	-0.043236	0.536748	0.812212	FALSE	FALSE	no diff.	downregulated	661.278	634.905
WBGene00000475	cey-4	cey-4	467.313	463.968	0.0103657	0.860597	0.928808	FALSE	FALSE	no diff.	upregulated	542.518	412.201	0.396323	4.0029e-16	7.79278e-15	TRUE	FALSE	no diff.	upregulated	541.724	445.693	0.281508	0.000341215	0.00127169	TRUE	FALSE	no diff.	upregulated	543.173	409.744	0.406689	2.20072e-11	1.47126e-10	TRUE	FALSE	no diff.	upregulated	504.674	466.066	0.114816	0.132581	0.377698	FALSE	FALSE	no diff.	upregulated	505.283	463.288
WBGene00000476	cfi-1	cfi-1	2.23545	2.97152	-0.410632	0.00633191	0.0295235	TRUE	FALSE	no diff.	downregulated	2.64031	1.97182	0.421182	0.013277	0.0250173	TRUE	FALSE	no diff.	upregulated	2.63645	2.3291	0.178821	0.287025	0.500579	FALSE	FALSE	no diff.	upregulated	2.6435	2.62424	0.01055	0.945397	0.981017	FALSE	FALSE	no diff.	upregulated	2.63732	2.22949	0.242361	0.148385	0.405842	FALSE	FALSE	no diff.	upregulated	2.6405	2.96717
WBGene00000477	cft-1	cft-1	0.83535	1.00599	-0.268165	0.0566026	0.155978	FALSE	FALSE	no diff.	downregulated	0.95911	0.736834	0.380356	0.00576248	0.0115377	TRUE	FALSE	no diff.	upregulated	0.957705	0.739251	0.373518	0.0342686	0.0817446	FALSE	FALSE	no diff.	upregulated	0.960268	0.888423	0.11219	0.430828	0.650483	FALSE	FALSE	no diff.	upregulated	0.837079	0.833121	0.00683752	0.968725	1	FALSE	FALSE	no diff.	upregulated	0.83809	1.00452
WBGene00000478	cfz-2	cfz-2	2.83698	2.39428	0.244765	0.0408929	0.123365	FALSE	FALSE	no diff.	upregulated	3.23784	2.50241	0.371713	0.000681526	0.00156392	TRUE	FALSE	no diff.	upregulated	3.2331	3.24609	-0.00578809	0.964756	1	FALSE	FALSE	no diff.	downregulated	3.24175	2.11447	0.616478	1.32909e-08	6.44839e-08	TRUE	FALSE	no diff.	upregulated	3.67566	2.82941	0.377501	0.00638092	0.0360533	TRUE	FALSE	no diff.	upregulated	3.6801	2.39078
WBGene00000479	cgh-1	cgh-1	962.345	874.384	0.138287	0.0254055	0.0862788	FALSE	FALSE	no diff.	upregulated	1013.33	848.852	0.255524	6.30288e-07	2.08985e-06	TRUE	FALSE	no diff.	upregulated	1011.85	838.432	0.27123	0.000525206	0.0018917	TRUE	FALSE	no diff.	upregulated	1014.56	772.196	0.393811	3.1012e-12	2.33614e-11	TRUE	FALSE	no diff.	upregulated	949.385	959.777	-0.0157063	0.846148	0.963232	FALSE	FALSE	no diff.	downregulated	950.531	873.104
WBGene00000480	cgp-1	cgp-1	102.27	97.7348	0.0654361	0.274594	0.465866	FALSE	FALSE	no diff.	upregulated	110.186	90.2088	0.288602	5.28407e-11	3.27631e-10	TRUE	FALSE	no diff.	upregulated	110.025	124.032	-0.172889	0.0353574	0.0839653	FALSE	FALSE	no diff.	downregulated	110.319	86.3127	0.354038	3.07816e-09	1.60347e-08	TRUE	FALSE	no diff.	upregulated	140.446	101.997	0.461491	1.22726e-08	2.0553e-07	TRUE	FALSE	no diff.	upregulated	140.616	97.5917
WBGene00000481	cha-1	cha-1	1.59758	1.88233	-0.236634	0.147535	0.304986	FALSE	FALSE	no diff.	downregulated	1.92782	1.40917	0.452127	0.00577117	0.0115528	TRUE	FALSE	no diff.	upregulated	1.925	1.39408	0.465547	0.00272582	0.00841093	TRUE	FALSE	no diff.	upregulated	1.93015	1.66235	0.215493	0.169905	0.304805	FALSE	FALSE	no diff.	upregulated	1.57856	1.59332	-0.0134204	0.935162	0.983625	FALSE	FALSE	no diff.	downregulated	1.58047	1.87958
WBGene00000482	chd-3	chd-3	14.5946	13.1662	0.148591	0.0528242	0.148488	FALSE	FALSE	no diff.	upregulated	15.0084	12.8734	0.221382	0.000592136	0.0013713	TRUE	FALSE	no diff.	upregulated	14.9864	13.0024	0.204881	0.0199713	0.0503294	FALSE	FALSE	no diff.	upregulated	15.0265	11.6275	0.369973	4.89891e-07	2.01566e-06	TRUE	FALSE	no diff.	upregulated	14.7231	14.5556	0.0165005	0.856173	0.963988	FALSE	FALSE	no diff.	upregulated	14.7408	13.1469
WBGene00000483	che-1	che-1	0.0835477	0.114878	-0.459431	0.600792	NA	NA	FALSE	no diff.	downregulated	0.0921183	0.0736946	0.321928	0.719858	0.804944	FALSE	FALSE	no diff.	upregulated	0.0919834	0.0735868	0.321928	0.713748	0.907443	FALSE	FALSE	no diff.	upregulated	0.0922295	0.101452	-0.137503	0.86841	0.919589	FALSE	FALSE	no diff.	downregulated	0.0833248	0.0833248	1.73768e-07	1	NA	NA	FALSE	no diff.	upregulated	0.0834254	0.11471
WBGene00000484	che-2	che-2	0.156879	0.144073	0.122857	0.770245	0.875041	FALSE	FALSE	no diff.	upregulated	0.16097	0.138378	0.21818	0.572764	0.689385	FALSE	FALSE	no diff.	upregulated	0.160734	0.169194	-0.0740004	0.831752	0.915755	FALSE	FALSE	no diff.	downregulated	0.161164	0.127235	0.341037	0.382768	0.592328	FALSE	FALSE	no diff.	upregulated	0.191584	0.156461	0.292181	0.429232	0.739903	FALSE	FALSE	no diff.	upregulated	0.191816	0.143862
WBGene00000485	che-3	che-3	0.200612	0.177982	0.172677	0.388328	0.583016	FALSE	FALSE	no diff.	upregulated	0.2336	0.176953	0.400671	0.0130426	0.0246202	TRUE	FALSE	no diff.	upregulated	0.233258	0.156762	0.573348	0.000824014	0.00285006	TRUE	FALSE	no diff.	upregulated	0.233882	0.157181	0.573348	0.00176684	0.00479286	TRUE	FALSE	no diff.	upregulated	0.177507	0.200077	-0.172677	0.366512	0.686141	FALSE	FALSE	no diff.	downregulated	0.177721	0.177721
WBGene00000487	che-6	che-6	0.154156	0.0649078	1.24793	0.0250255	0.085411	FALSE	FALSE	no diff.	upregulated	0.128819	0.135976	-0.0780021	0.884618	0.922371	FALSE	FALSE	no diff.	downregulated	0.128631	0.0928999	0.469486	0.534791	0.788296	FALSE	FALSE	no diff.	upregulated	0.128975	0.0573221	1.16992	0.0740694	0.14801	FALSE	FALSE	no diff.	upregulated	0.105194	0.153745	-0.547487	0.277858	0.5891	FALSE	FALSE	no diff.	downregulated	0.105321	0.0648127
WBGene00000488	che-7	che-7	0.359756	0.432618	-0.266075	0.405621	0.598944	FALSE	FALSE	no diff.	downregulated	0.389631	0.317329	0.296132	0.323241	0.438967	FALSE	FALSE	no diff.	upregulated	0.389061	0.401094	-0.0439432	0.877336	0.931198	FALSE	FALSE	no diff.	downregulated	0.390102	0.382058	0.0300574	0.922353	0.96131	FALSE	FALSE	no diff.	upregulated	0.454172	0.358796	0.340076	0.252828	0.561056	FALSE	FALSE	no diff.	upregulated	0.454721	0.431985
WBGene00000490	che-11	che-11	0.18277	0.180996	0.0140753	0.960528	0.981929	FALSE	FALSE	no diff.	upregulated	0.214432	0.161216	0.411532	0.134744	0.20571	FALSE	FALSE	no diff.	upregulated	0.214118	0.20943	0.031943	0.897382	0.945089	FALSE	FALSE	no diff.	upregulated	0.214691	0.159843	0.425607	0.118934	0.224315	FALSE	FALSE	no diff.	upregulated	0.237144	0.182283	0.379589	0.14137	0.393307	FALSE	FALSE	no diff.	upregulated	0.237431	0.180731
WBGene00000491	che-12	che-12	0.572141	0.492592	0.215978	0.306966	0.501893	FALSE	FALSE	no diff.	upregulated	0.707072	0.504666	0.486529	0.00988281	0.0190585	TRUE	FALSE	no diff.	upregulated	0.706037	0.557823	0.339936	0.0778647	0.16886	FALSE	FALSE	no diff.	upregulated	0.707926	0.435023	0.702506	0.000456269	0.0013401	TRUE	FALSE	no diff.	upregulated	0.631642	0.570614	0.146593	0.464829	0.762846	FALSE	FALSE	no diff.	upregulated	0.632405	0.491871
WBGene00000492	che-13	che-13	0.465295	0.497165	-0.0955774	0.781998	0.881977	FALSE	FALSE	no diff.	downregulated	0.500376	0.410421	0.285909	0.377249	0.498189	FALSE	FALSE	no diff.	upregulated	0.499644	0.353681	0.498454	0.119698	0.243984	FALSE	FALSE	no diff.	upregulated	0.500981	0.439062	0.190331	0.532375	0.75998	FALSE	FALSE	no diff.	upregulated	0.400485	0.464054	-0.212544	0.55284	0.823189	FALSE	FALSE	no diff.	downregulated	0.400968	0.496437
WBGene00000493	che-14	che-14	0.726021	0.504393	0.525462	0.00526603	0.0255926	TRUE	FALSE	no diff.	upregulated	0.786454	0.640398	0.296393	0.117244	0.181874	FALSE	FALSE	no diff.	upregulated	0.785303	0.551956	0.508697	0.0127042	0.033634	TRUE	FALSE	no diff.	upregulated	0.787404	0.445446	0.821855	6.21554e-05	0.000201796	TRUE	FALSE	no diff.	upregulated	0.624998	0.724083	-0.212303	0.262098	0.572167	FALSE	FALSE	no diff.	downregulated	0.625753	0.503655
WBGene00000496	chs-1	chs-1	125.796	113.251	0.151566	0.0068305	0.0313636	TRUE	FALSE	no diff.	upregulated	137.702	110.961	0.311503	2.55692e-11	1.68437e-10	TRUE	FALSE	no diff.	upregulated	137.501	98.0158	0.488351	4.56959e-10	6.19236e-09	TRUE	FALSE	no diff.	upregulated	137.868	100.015	0.463069	1.15538e-21	5.65551e-20	TRUE	FALSE	no diff.	upregulated	110.987	125.461	-0.176848	0.0285366	0.123129	FALSE	FALSE	no diff.	downregulated	111.121	113.085
WBGene00000497	chs-2	chs-2	1.54626	0.964473	0.680973	2.39222e-08	8.20544e-07	TRUE	FALSE	no diff.	upregulated	1.79612	1.36391	0.39714	0.000158698	0.000395827	TRUE	FALSE	no diff.	upregulated	1.79349	1.11067	0.691339	2.9965e-10	4.21232e-09	TRUE	FALSE	no diff.	upregulated	1.79829	0.851756	1.07811	8.66806e-25	8.25207e-23	TRUE	TRUE	upregulated	upregulated	1.25765	1.54214	-0.294199	0.0184796	0.0868218	FALSE	FALSE	no diff.	downregulated	1.25917	0.963061
WBGene00000498	chk-1	chk-1	54.3492	48.856	0.153722	0.0120608	0.0487637	TRUE	FALSE	no diff.	upregulated	57.6036	47.9396	0.264942	4.77518e-07	1.60342e-06	TRUE	FALSE	no diff.	upregulated	57.5193	47.592	0.273328	0.000180246	0.000716764	TRUE	FALSE	no diff.	upregulated	57.6732	43.1463	0.418665	5.38814e-16	7.45369e-15	TRUE	FALSE	no diff.	upregulated	53.89	54.2042	-0.00838608	0.9142	0.976414	FALSE	FALSE	no diff.	downregulated	53.9551	48.7845
WBGene00000499	chk-2	chk-2	8.30365	6.20089	0.421272	3.78591e-05	0.000471306	TRUE	FALSE	no diff.	upregulated	8.30825	7.32437	0.181838	0.0139761	0.0262329	TRUE	FALSE	no diff.	upregulated	8.29608	5.68354	0.545639	3.68533e-08	3.55875e-07	TRUE	FALSE	no diff.	upregulated	8.31828	5.4762	0.60311	2.19687e-08	1.04366e-07	TRUE	FALSE	no diff.	upregulated	6.43567	8.2815	-0.363801	0.00014405	0.00129409	TRUE	FALSE	no diff.	downregulated	6.44344	6.19181
WBGene00000500	chn-1	chn-1	69.4824	62.2691	0.158131	0.00529006	0.0256534	TRUE	FALSE	no diff.	upregulated	78.2124	61.2881	0.351791	8.49344e-13	7.67054e-12	TRUE	FALSE	no diff.	upregulated	78.0979	61.7791	0.338165	2.58508e-05	0.000124104	TRUE	FALSE	no diff.	upregulated	78.3068	54.9918	0.509922	1.05315e-19	3.23587e-18	TRUE	FALSE	no diff.	upregulated	69.9546	69.297	0.0136259	0.862736	0.965132	FALSE	FALSE	no diff.	upregulated	70.039	62.1779
WBGene00000501	cho-1	cho-1	1.33808	1.60258	-0.260236	0.0891557	0.215236	FALSE	FALSE	no diff.	downregulated	1.5371	1.18028	0.38109	0.0161935	0.0300867	TRUE	FALSE	no diff.	upregulated	1.53485	1.04493	0.55469	0.00121179	0.00404481	TRUE	FALSE	no diff.	upregulated	1.53896	1.41529	0.120854	0.412173	0.628912	FALSE	FALSE	no diff.	upregulated	1.18321	1.33451	-0.173599	0.324976	0.641847	FALSE	FALSE	no diff.	downregulated	1.18464	1.60024
WBGene00000502	chp-1	chp-1	66.9345	73.7824	-0.140527	0.0157162	0.0597822	FALSE	FALSE	no diff.	downregulated	79.8537	59.0407	0.43565	7.49205e-17	1.7293e-15	TRUE	FALSE	no diff.	upregulated	79.7368	61.7478	0.368857	1.56143e-06	1.02696e-05	TRUE	FALSE	no diff.	upregulated	79.9501	65.1596	0.295123	3.49455e-09	1.80482e-08	TRUE	FALSE	no diff.	upregulated	69.9192	66.7559	0.066793	0.402964	0.715671	FALSE	FALSE	no diff.	upregulated	70.0036	73.6744
WBGene00000503	cht-1	cht-1	71.9298	51.3838	0.485276	2.28732e-09	1.04946e-07	TRUE	FALSE	no diff.	upregulated	80.7063	63.4469	0.347133	3.85197e-08	1.48622e-07	TRUE	FALSE	no diff.	upregulated	80.5882	81.566	-0.0173997	0.844509	0.918219	FALSE	FALSE	no diff.	downregulated	80.8038	45.3786	0.83241	1.1352e-22	7.05665e-21	TRUE	FALSE	no diff.	upregulated	92.36	71.7379	0.364533	2.82677e-05	0.000292584	TRUE	FALSE	no diff.	upregulated	92.4715	51.3086
WBGene00000506	cic-1	cic-1	32.0146	29.6625	0.110092	0.0961353	0.226946	FALSE	FALSE	no diff.	upregulated	35.451	28.239	0.328135	5.75528e-08	2.17164e-07	TRUE	FALSE	no diff.	upregulated	35.3991	27.993	0.338646	7.93255e-05	0.000341422	TRUE	FALSE	no diff.	upregulated	35.4938	26.1959	0.438227	7.63138e-15	8.62713e-14	TRUE	FALSE	no diff.	upregulated	31.6974	31.9292	-0.0105109	0.907039	0.974255	FALSE	FALSE	no diff.	downregulated	31.7357	29.6191
WBGene00000507	cit-1.1	cit-1.1	41.2975	39.5306	0.0630852	0.253241	0.441676	FALSE	FALSE	no diff.	upregulated	47.8425	36.4272	0.393279	1.60357e-14	2.15693e-13	TRUE	FALSE	no diff.	upregulated	47.7725	37.346	0.355227	1.0762e-05	5.69286e-05	TRUE	FALSE	no diff.	upregulated	47.9003	34.9107	0.456364	1.40228e-20	5.1913e-19	TRUE	FALSE	no diff.	upregulated	42.2881	41.1873	0.0380517	0.641603	0.86938	FALSE	FALSE	no diff.	upregulated	42.3392	39.4727
WBGene00000508	cit-1.2	cit-1.2	31.7216	33.3506	-0.0722473	0.245131	0.432061	FALSE	FALSE	no diff.	downregulated	36.5059	27.9806	0.383703	5.69922e-10	2.92365e-09	TRUE	FALSE	no diff.	upregulated	36.4524	31.012	0.233186	0.00776961	0.0216009	TRUE	FALSE	no diff.	upregulated	36.5499	29.453	0.311456	4.98787e-07	2.05017e-06	TRUE	FALSE	no diff.	upregulated	35.116	31.637	0.150517	0.0815309	0.269565	FALSE	FALSE	no diff.	upregulated	35.1584	33.3018
WBGene00000509	cka-1	cka-1	49.2197	50.9891	-0.0509529	0.403664	0.59715	FALSE	FALSE	no diff.	downregulated	57.3434	43.415	0.401432	6.16082e-15	9.12719e-14	TRUE	FALSE	no diff.	upregulated	57.2594	50.9402	0.168708	0.0349536	0.0831596	FALSE	FALSE	no diff.	upregulated	57.4126	45.0301	0.350479	6.09581e-09	3.07602e-08	TRUE	FALSE	no diff.	upregulated	57.6813	49.0884	0.232724	0.00327237	0.0202628	TRUE	FALSE	no diff.	upregulated	57.751	50.9144
WBGene00000510	cka-2	cka-2	3.11781	3.93959	-0.337515	0.00426491	0.0216184	TRUE	FALSE	no diff.	downregulated	3.9143	2.75011	0.509263	1.10397e-05	3.16552e-05	TRUE	FALSE	no diff.	upregulated	3.90857	2.84698	0.457207	0.000261188	0.00100372	TRUE	FALSE	no diff.	upregulated	3.91902	3.47918	0.171748	0.150021	0.274076	FALSE	FALSE	no diff.	upregulated	3.22373	3.10949	0.0520559	0.673785	0.887681	FALSE	FALSE	no diff.	upregulated	3.22763	3.93382
WBGene00000511	ckb-1	ckb-1	3.2856	3.50124	-0.0917071	0.479243	0.662382	FALSE	FALSE	no diff.	downregulated	3.93424	2.89812	0.440966	0.000281204	0.000680737	TRUE	FALSE	no diff.	upregulated	3.92848	2.70395	0.538901	6.88395e-05	0.000300261	TRUE	FALSE	no diff.	upregulated	3.93899	3.09205	0.349259	0.00222865	0.00596404	TRUE	FALSE	no diff.	upregulated	3.06178	3.27684	-0.0979347	0.510767	0.792794	FALSE	FALSE	no diff.	downregulated	3.06547	3.49611
WBGene00000512	ckb-2	ckb-2	11.6776	11.4216	0.0319766	0.705779	0.830586	FALSE	FALSE	no diff.	upregulated	15.499	10.3004	0.589473	1.48966e-15	2.52989e-14	TRUE	FALSE	no diff.	upregulated	15.4764	12.9802	0.253757	0.00325829	0.00989883	TRUE	FALSE	no diff.	upregulated	15.5178	10.0868	0.62145	7.06388e-16	9.56928e-15	TRUE	FALSE	no diff.	upregulated	14.6979	11.6465	0.335717	0.00023572	0.00201835	TRUE	FALSE	no diff.	upregulated	14.7156	11.4049
WBGene00000513	ckb-3	ckb-3	0.0622363	0.0553211	0.169925	0.850836	NA	NA	FALSE	no diff.	upregulated	0.0670957	0.0548965	0.289507	0.732786	0.814968	FALSE	FALSE	no diff.	upregulated	0.0669975	0.0609068	0.137504	0.866248	0.92486	FALSE	FALSE	no diff.	upregulated	0.0671768	0.0488558	0.459431	0.595472	0.810852	FALSE	FALSE	no diff.	upregulated	0.0689669	0.0620702	0.152003	0.856633	0.963988	FALSE	FALSE	no diff.	upregulated	0.0690502	0.0552401
WBGene00000514	ckb-4	ckb-4	9.47292	9.53784	-0.00985387	0.910775	0.954023	FALSE	FALSE	no diff.	downregulated	9.94359	8.35574	0.250999	0.00142365	0.003135	TRUE	FALSE	no diff.	upregulated	9.92903	10.584	-0.0921649	0.369899	0.607148	FALSE	FALSE	no diff.	downregulated	9.9556	8.42317	0.241145	0.00618355	0.0154054	TRUE	FALSE	no diff.	upregulated	11.9847	9.44764	0.343164	0.000700053	0.00532546	TRUE	FALSE	no diff.	upregulated	11.9991	9.52388
WBGene00000515	ckc-1	ckc-1	15.3239	15.5511	-0.0212306	0.794756	0.888709	FALSE	FALSE	no diff.	downregulated	18.5505	13.5167	0.456719	6.53923e-09	2.79971e-08	TRUE	FALSE	no diff.	upregulated	18.5234	10.8472	0.772019	1.69849e-19	5.82679e-18	TRUE	FALSE	no diff.	upregulated	18.5729	13.7336	0.435488	4.03401e-09	2.07105e-08	TRUE	FALSE	no diff.	upregulated	12.2827	15.283	-0.3153	0.000535912	0.00422729	TRUE	FALSE	no diff.	downregulated	12.2975	15.5283
WBGene00000516	cki-1	cki-1	5.76259	5.74366	0.00474576	0.968506	0.987081	FALSE	FALSE	no diff.	upregulated	6.72723	5.08298	0.404338	0.000888401	0.00201321	TRUE	FALSE	no diff.	upregulated	6.71738	7.03408	-0.0664631	0.637723	0.87584	FALSE	FALSE	no diff.	downregulated	6.73535	5.07241	0.409083	0.000932733	0.00263425	TRUE	FALSE	no diff.	upregulated	7.96493	5.74721	0.470801	0.000562836	0.00440795	TRUE	FALSE	no diff.	upregulated	7.97455	5.73525
WBGene00000517	cki-2	cki-2	69.8819	67.5062	0.049899	0.402625	0.596052	FALSE	FALSE	no diff.	upregulated	82.8899	61.6405	0.427318	1.80164e-16	3.76721e-15	TRUE	FALSE	no diff.	upregulated	82.7686	63.2573	0.387852	7.72161e-07	5.44767e-06	TRUE	FALSE	no diff.	upregulated	82.99	59.6169	0.477217	1.87764e-22	1.08881e-20	TRUE	FALSE	no diff.	upregulated	71.6284	69.6955	0.0394664	0.633132	0.865001	FALSE	FALSE	no diff.	upregulated	71.7149	67.4074
WBGene00000518	ckk-1	ckk-1	2.08585	1.96904	0.0831413	0.532666	0.705061	FALSE	FALSE	no diff.	upregulated	2.09376	1.83986	0.186501	0.163176	0.244046	FALSE	FALSE	no diff.	upregulated	2.09069	1.87758	0.155105	0.285373	0.49809	FALSE	FALSE	no diff.	upregulated	2.09628	1.73892	0.269642	0.0471795	0.0990148	FALSE	FALSE	no diff.	upregulated	2.12605	2.08028	0.0313953	0.823552	0.952124	FALSE	FALSE	no diff.	upregulated	2.12862	1.96616
WBGene00000519	cku-70	cku-70	32.7007	28.1229	0.217577	0.000815712	0.00581783	TRUE	FALSE	no diff.	upregulated	36.4341	28.8442	0.337008	3.47542e-09	1.55223e-08	TRUE	FALSE	no diff.	upregulated	36.3808	31.7901	0.1946	0.0155014	0.0401189	TRUE	FALSE	no diff.	upregulated	36.4781	24.8362	0.554585	1.42404e-16	2.2216e-15	TRUE	FALSE	no diff.	upregulated	35.997	32.6135	0.142409	0.0671208	0.235081	FALSE	FALSE	no diff.	upregulated	36.0405	28.0818
WBGene00000520	cku-80	cku-80	53.0649	48.5159	0.129301	0.031057	0.100177	FALSE	FALSE	no diff.	upregulated	62.0582	46.8068	0.406904	2.89456e-15	4.61469e-14	TRUE	FALSE	no diff.	upregulated	61.9673	46.1792	0.424265	2.46601e-07	1.95206e-06	TRUE	FALSE	no diff.	upregulated	62.1331	42.8459	0.536205	1.07206e-27	1.77559e-25	TRUE	FALSE	no diff.	upregulated	52.2903	52.9233	-0.0173611	0.840331	0.960209	FALSE	FALSE	no diff.	downregulated	52.3534	48.4449
WBGene00000521	cky-1	cky-1	0.0359055	0.0754016	-1.07039	0.126428	0.274371	FALSE	FALSE	no diff.	downregulated	0.0760106	0.0316711	1.26303	0.069833	0.114089	FALSE	FALSE	no diff.	upregulated	0.0758993	0.0569245	0.415038	0.489501	0.740469	FALSE	FALSE	no diff.	upregulated	0.0761023	0.0665895	0.192645	0.735362	0.906682	FALSE	FALSE	no diff.	upregulated	0.0644575	0.0358097	0.847997	0.242104	0.546166	FALSE	FALSE	no diff.	upregulated	0.0645353	0.0752912
WBGene00000522	clc-1	clc-1	31.9408	43.8257	-0.456378	4.23708e-08	1.35663e-06	TRUE	FALSE	no diff.	downregulated	33.4247	28.1739	0.246553	0.000389731	0.000925019	TRUE	FALSE	no diff.	upregulated	33.3757	37.8555	-0.181704	0.0300117	0.07261	FALSE	FALSE	no diff.	downregulated	33.465	38.7039	-0.209825	0.0173652	0.0399189	TRUE	FALSE	no diff.	downregulated	42.8651	31.8556	0.428257	6.89946e-08	1.05924e-06	TRUE	FALSE	no diff.	upregulated	42.9168	43.7616
WBGene00000523	clc-2	clc-2	3.04148	2.82819	0.104899	0.510816	0.687343	FALSE	FALSE	no diff.	upregulated	2.83609	2.68279	0.0801704	0.590083	0.702537	FALSE	FALSE	no diff.	upregulated	2.83194	2.04568	0.469213	0.00902794	0.0247477	TRUE	FALSE	no diff.	upregulated	2.83952	2.49766	0.185069	0.253677	0.427028	FALSE	FALSE	no diff.	upregulated	2.31639	3.03337	-0.389042	0.0281399	0.121729	FALSE	FALSE	no diff.	downregulated	2.31919	2.82404
WBGene00000524	clc-3	clc-3	3.27548	4.582	-0.484268	0.00153144	0.0096951	TRUE	FALSE	no diff.	downregulated	4.13901	2.88919	0.51862	0.000549795	0.00127919	TRUE	FALSE	no diff.	upregulated	4.13295	2.60133	0.667924	2.37723e-05	0.000115302	TRUE	FALSE	no diff.	upregulated	4.14401	4.0465	0.0343516	0.82282	0.906682	FALSE	FALSE	no diff.	upregulated	2.94557	3.26674	-0.149304	0.349389	0.668809	FALSE	FALSE	no diff.	downregulated	2.94913	4.57529
WBGene00000525	clc-4	clc-4	0.274797	0.497252	-0.855609	0.123856	0.270271	FALSE	FALSE	no diff.	downregulated	0.507863	0.242389	1.06711	0.0392173	0.0677277	FALSE	FALSE	no diff.	upregulated	0.50712	0.184407	1.45943	0.00644652	0.0182925	TRUE	TRUE	upregulated	upregulated	0.508476	0.439139	0.211504	0.644026	0.860731	FALSE	FALSE	no diff.	upregulated	0.208811	0.274064	-0.392317	0.541313	0.814571	FALSE	FALSE	no diff.	downregulated	0.209063	0.496524
WBGene00000526	clc-5	clc-5	1.95577	2.25149	-0.203142	0.211536	0.389306	FALSE	FALSE	no diff.	downregulated	2.19345	1.72512	0.346506	0.0373489	0.0647829	FALSE	FALSE	no diff.	upregulated	2.19024	1.83507	0.255257	0.128013	0.258434	FALSE	FALSE	no diff.	upregulated	2.1961	1.98836	0.143364	0.367396	0.573569	FALSE	FALSE	no diff.	upregulated	2.07791	1.95055	0.0912491	0.589913	0.844028	FALSE	FALSE	no diff.	upregulated	2.08042	2.24819
WBGene00000527	cle-1	cle-1	14.8588	16.7226	-0.170478	0.00608214	0.0286288	TRUE	FALSE	no diff.	downregulated	18.2944	13.1065	0.481123	2.04446e-15	3.38674e-14	TRUE	FALSE	no diff.	upregulated	18.2676	13.8264	0.401862	2.0115e-06	1.28685e-05	TRUE	FALSE	no diff.	upregulated	18.3165	14.7682	0.310646	2.68534e-06	1.01301e-05	TRUE	FALSE	no diff.	upregulated	15.6561	14.8192	0.0792611	0.323601	0.640404	FALSE	FALSE	no diff.	upregulated	15.675	16.6981
WBGene00000528	clh-1	clh-1	32.8249	33.3692	-0.0237262	0.74258	0.855403	FALSE	FALSE	no diff.	downregulated	33.017	28.9537	0.189459	0.0132259	0.0249369	TRUE	FALSE	no diff.	upregulated	32.9686	17.7312	0.894804	9.03815e-19	2.9359e-17	TRUE	FALSE	no diff.	upregulated	33.0568	29.4694	0.165733	0.0598399	0.122388	FALSE	FALSE	no diff.	upregulated	20.0776	32.7373	-0.705345	2.13026e-15	6.45556e-14	TRUE	FALSE	no diff.	downregulated	20.1019	33.3203
WBGene00000529	clh-2	clh-2	0.978835	1.21128	-0.30739	0.0492772	0.141011	FALSE	FALSE	no diff.	downregulated	1.12993	0.863398	0.388142	0.00880937	0.0171164	TRUE	FALSE	no diff.	upregulated	1.12828	1.10326	0.0323554	0.825557	0.915755	FALSE	FALSE	no diff.	upregulated	1.1313	1.06972	0.0807523	0.604454	0.819851	FALSE	FALSE	no diff.	upregulated	1.24926	0.976224	0.355787	0.0167184	0.0801898	FALSE	FALSE	no diff.	upregulated	1.25077	1.2095
WBGene00000530	clh-3	clh-3	10.7175	10.2099	0.0700132	0.321002	0.516773	FALSE	FALSE	no diff.	upregulated	11.74	9.45359	0.312493	1.53743e-07	5.48323e-07	TRUE	FALSE	no diff.	upregulated	11.7228	11.2941	0.0537489	0.533961	0.788296	FALSE	FALSE	no diff.	upregulated	11.7541	9.01664	0.382506	2.09188e-07	8.94494e-07	TRUE	FALSE	no diff.	upregulated	12.7887	10.689	0.258744	0.00182091	0.012349	TRUE	FALSE	no diff.	upregulated	12.8041	10.1949
WBGene00000531	clh-4	clh-4	2.51339	2.10543	0.255518	0.0183584	0.0674823	FALSE	FALSE	no diff.	upregulated	2.93667	2.21698	0.405586	1.09904e-05	3.15312e-05	TRUE	FALSE	no diff.	upregulated	2.93237	2.17243	0.432756	0.000397746	0.00146431	TRUE	FALSE	no diff.	upregulated	2.94022	1.85938	0.661104	1.13388e-09	6.19903e-09	TRUE	FALSE	no diff.	upregulated	2.45992	2.50669	-0.0271701	0.823369	0.952047	FALSE	FALSE	no diff.	downregulated	2.46289	2.10235
WBGene00000532	clh-5	clh-5	46.1553	47.1692	-0.0313469	0.582558	0.742089	FALSE	FALSE	no diff.	downregulated	52.2045	40.7121	0.358717	5.81247e-12	4.31934e-11	TRUE	FALSE	no diff.	upregulated	52.1281	40.7729	0.354451	1.15949e-05	6.08999e-05	TRUE	FALSE	no diff.	upregulated	52.2675	41.6566	0.327371	1.56695e-10	9.44429e-10	TRUE	FALSE	no diff.	upregulated	46.1685	46.0322	0.00426653	0.958666	0.994098	FALSE	FALSE	no diff.	upregulated	46.2243	47.1001
WBGene00000533	clh-6	clh-6	25.6099	23.5436	0.121366	0.032016	0.102552	FALSE	FALSE	no diff.	upregulated	28.6642	22.5896	0.343586	2.04169e-10	1.13428e-09	TRUE	FALSE	no diff.	upregulated	28.6222	24.1484	0.245207	0.00247094	0.00770122	TRUE	FALSE	no diff.	upregulated	28.6988	20.7921	0.464952	9.09592e-19	2.29352e-17	TRUE	FALSE	no diff.	upregulated	27.344	25.5416	0.0983788	0.225846	0.523497	FALSE	FALSE	no diff.	upregulated	27.3771	23.5092
WBGene00000534	cpi-2	cpi-2	160.891	156.228	0.0424317	0.513949	0.689733	FALSE	FALSE	no diff.	upregulated	171.715	141.917	0.274976	6.97619e-07	2.30069e-06	TRUE	FALSE	no diff.	upregulated	171.464	159.783	0.101787	0.208491	0.387456	FALSE	FALSE	no diff.	upregulated	171.923	137.97	0.317407	1.15327e-05	4.05692e-05	TRUE	FALSE	no diff.	upregulated	180.928	160.462	0.173189	0.0195921	0.0907092	FALSE	FALSE	no diff.	upregulated	181.147	155.999
WBGene00000535	cpi-1	cpi-1	169.719	154.671	0.13395	0.122329	0.268008	FALSE	FALSE	no diff.	upregulated	216.243	149.704	0.530542	6.05361e-13	5.66042e-12	TRUE	FALSE	no diff.	upregulated	215.926	109.928	0.973985	2.13151e-30	1.41292e-28	TRUE	FALSE	no diff.	upregulated	216.504	136.595	0.664492	1.08524e-12	8.70677e-12	TRUE	FALSE	no diff.	upregulated	124.475	169.266	-0.443443	3.62912e-08	5.7322e-07	TRUE	FALSE	no diff.	downregulated	124.625	154.444
WBGene00000536	clk-1	clk-1	44.5338	44.7924	-0.00835377	0.896013	0.948265	FALSE	FALSE	no diff.	downregulated	54.2828	39.2818	0.466634	2.15331e-13	2.24338e-12	TRUE	FALSE	no diff.	upregulated	54.2033	40.6912	0.413664	8.64553e-06	4.69411e-05	TRUE	FALSE	no diff.	upregulated	54.3483	39.5576	0.45828	1.027e-10	6.33032e-10	TRUE	FALSE	no diff.	upregulated	46.0761	44.415	0.05297	0.541263	0.814558	FALSE	FALSE	no diff.	upregulated	46.1317	44.7269
WBGene00000537	clk-2	clk-2	19.95	17.9818	0.149858	0.0299726	0.0975273	FALSE	FALSE	no diff.	upregulated	22.8731	17.5973	0.378299	4.56618e-10	2.37981e-09	TRUE	FALSE	no diff.	upregulated	22.8396	18.2774	0.321473	0.000108919	0.000454325	TRUE	FALSE	no diff.	upregulated	22.9007	15.8803	0.528157	7.33407e-17	1.21552e-15	TRUE	FALSE	no diff.	upregulated	20.6962	19.8968	0.0568262	0.509955	0.792229	FALSE	FALSE	no diff.	upregulated	20.7212	17.9554
WBGene00000539	cln-3.1	cln-3.1	3.94192	7.33243	-0.895395	3.27177e-17	5.87545e-15	TRUE	FALSE	no diff.	downregulated	4.48599	3.47703	0.367571	0.00108991	0.00244074	TRUE	FALSE	no diff.	upregulated	4.47942	2.65562	0.754264	8.00646e-09	8.78197e-08	TRUE	FALSE	no diff.	upregulated	4.49141	6.4755	-0.527824	5.35626e-07	2.19451e-06	TRUE	FALSE	no diff.	downregulated	3.00705	3.9314	-0.386693	0.0031247	0.0195758	TRUE	FALSE	no diff.	downregulated	3.01068	7.3217
WBGene00000540	cln-3.2	cln-3.2	16.8302	14.0864	0.256745	0.000386221	0.00320089	TRUE	FALSE	no diff.	upregulated	16.9025	14.8453	0.187225	0.00257016	0.00543236	TRUE	FALSE	no diff.	upregulated	16.8777	13.6588	0.305292	0.000165675	0.000664331	TRUE	FALSE	no diff.	upregulated	16.9229	12.4402	0.44397	1.29097e-09	7.00717e-09	TRUE	FALSE	no diff.	upregulated	15.4663	16.7853	-0.118067	0.131513	0.375631	FALSE	FALSE	no diff.	downregulated	15.485	14.0658
WBGene00000541	cln-3.3	cln-3.3	5.8443	4.58111	0.351334	0.000431587	0.00349392	TRUE	FALSE	no diff.	upregulated	6.15451	5.15506	0.255655	0.00801478	0.0156673	TRUE	FALSE	no diff.	upregulated	6.1455	1.8575	1.72617	1.85313e-41	2.17921e-39	TRUE	TRUE	upregulated	upregulated	6.16194	4.04572	0.606989	3.01083e-09	1.57042e-08	TRUE	FALSE	no diff.	upregulated	2.10331	5.82871	-1.47052	1.84258e-32	1.59432e-30	TRUE	TRUE	downregulated	downregulated	2.10585	4.5744
WBGene00000542	clp-1	clp-1	116.183	110.343	0.0744004	0.239532	0.424927	FALSE	FALSE	no diff.	upregulated	130.138	102.481	0.344694	3.44397e-10	1.83751e-09	TRUE	FALSE	no diff.	upregulated	129.948	114.698	0.180093	0.0383185	0.0902089	FALSE	FALSE	no diff.	upregulated	130.295	97.4472	0.419094	5.50621e-10	3.12329e-09	TRUE	FALSE	no diff.	upregulated	129.876	115.873	0.164601	0.0482855	0.184658	FALSE	FALSE	no diff.	upregulated	130.033	110.181
WBGene00000543	clp-2	clp-2	20.1435	19.0397	0.0813001	0.217708	0.39689	FALSE	FALSE	no diff.	upregulated	22.6672	17.7679	0.351335	4.25855e-11	2.68914e-10	TRUE	FALSE	no diff.	upregulated	22.634	18.8735	0.262135	0.00143819	0.00471558	TRUE	FALSE	no diff.	upregulated	22.6946	16.8146	0.432635	1.39143e-13	1.28568e-12	TRUE	FALSE	no diff.	upregulated	21.3711	20.0897	0.0891994	0.297958	0.61275	FALSE	FALSE	no diff.	upregulated	21.3969	19.0119
WBGene00000544	clp-3	clp-3	0.608283	0.505241	0.267772	0.246007	0.433135	FALSE	FALSE	no diff.	upregulated	0.803353	0.536546	0.582332	0.00295261	0.00618193	TRUE	FALSE	no diff.	upregulated	0.802177	0.570892	0.490702	0.00950981	0.0259146	TRUE	FALSE	no diff.	upregulated	0.804323	0.446194	0.850105	2.67496e-05	9.06435e-05	TRUE	FALSE	no diff.	upregulated	0.646441	0.60666	0.0916306	0.66706	0.884767	FALSE	FALSE	no diff.	upregulated	0.647222	0.504501
WBGene00000545	clp-4	clp-4	14.002	13.6416	0.0376195	0.622353	0.770347	FALSE	FALSE	no diff.	upregulated	14.573	12.3507	0.238705	0.0022743	0.00484774	TRUE	FALSE	no diff.	upregulated	14.5517	17.8788	-0.297063	0.00404052	0.0120232	TRUE	FALSE	no diff.	downregulated	14.5906	12.0473	0.276325	0.0013359	0.00369554	TRUE	FALSE	no diff.	upregulated	20.2448	13.9647	0.535768	2.59928e-08	4.19971e-07	TRUE	FALSE	no diff.	upregulated	20.2692	13.6217
WBGene00000546	clp-6	clp-6	0.905354	0.982406	-0.117836	0.537875	0.709278	FALSE	FALSE	no diff.	downregulated	1.24035	0.798583	0.635236	0.000246624	0.000600085	TRUE	FALSE	no diff.	upregulated	1.23854	1.1062	0.163025	0.332466	0.561533	FALSE	FALSE	no diff.	upregulated	1.24185	0.867593	0.517399	0.00336345	0.00875568	TRUE	FALSE	no diff.	upregulated	1.25259	0.902939	0.472211	0.00912981	0.0485197	TRUE	FALSE	no diff.	upregulated	1.2541	0.980968
WBGene00000547	clp-7	clp-7	65.1798	55.1135	0.242019	4.18375e-05	0.000508389	TRUE	FALSE	no diff.	upregulated	58.4303	57.4929	0.0233321	0.653129	0.757324	FALSE	FALSE	no diff.	upregulated	58.3447	55.0752	0.0831994	0.289915	0.504398	FALSE	FALSE	no diff.	upregulated	58.5008	48.6725	0.265351	1.46808e-05	5.1145e-05	TRUE	FALSE	no diff.	upregulated	62.3635	65.0059	-0.0598673	0.429094	0.739768	FALSE	FALSE	no diff.	downregulated	62.4388	55.0328
WBGene00000548	clr-1	clr-1	33.4751	32.5657	0.0397351	0.507094	0.684249	FALSE	FALSE	no diff.	upregulated	36.8641	29.5272	0.320169	1.99944e-09	9.30624e-09	TRUE	FALSE	no diff.	upregulated	36.8101	30.5949	0.266809	0.000985819	0.00335464	TRUE	FALSE	no diff.	upregulated	36.9086	28.7598	0.359904	4.08988e-10	2.35807e-09	TRUE	FALSE	no diff.	upregulated	34.6437	33.3857	0.0533607	0.510884	0.792816	FALSE	FALSE	no diff.	upregulated	34.6855	32.518
WBGene00000549	cls-2	cls-2	35.0224	31.5884	0.148882	0.0174997	0.0649611	FALSE	FALSE	no diff.	upregulated	37.4867	30.8921	0.27914	4.30672e-08	1.65252e-07	TRUE	FALSE	no diff.	upregulated	37.4318	28.5687	0.389827	1.4835e-07	1.24781e-06	TRUE	FALSE	no diff.	upregulated	37.5319	27.8967	0.428022	1.70019e-11	1.15322e-10	TRUE	FALSE	no diff.	upregulated	32.3494	34.929	-0.110687	0.126805	0.366266	FALSE	FALSE	no diff.	downregulated	32.3884	31.5422
WBGene00000550	clu-1	clu-1	76.5332	72.6179	0.0757603	0.227214	0.409524	FALSE	FALSE	no diff.	upregulated	95.4239	67.5074	0.499306	1.49188e-19	6.34704e-18	TRUE	FALSE	no diff.	upregulated	95.2842	58.5447	0.702698	1.08228e-19	3.74434e-18	TRUE	FALSE	no diff.	upregulated	95.5391	64.1312	0.575066	5.91072e-23	3.91581e-21	TRUE	FALSE	no diff.	upregulated	66.2922	76.329	-0.203392	0.010748	0.0559166	FALSE	FALSE	no diff.	downregulated	66.3722	72.5116
WBGene00000551	clx-1	clx-1	0.0303945	0.0434206	-0.514572	0.573778	NA	NA	FALSE	no diff.	downregulated	0.0306399	0.0268099	0.192645	0.841918	NA	NA	FALSE	no diff.	upregulated	0.0305951	0.0229463	0.415037	0.673607	0.879635	FALSE	FALSE	no diff.	upregulated	0.0306769	0.0383461	-0.321928	0.715456	0.891178	FALSE	FALSE	no diff.	downregulated	0.0259829	0.0303134	-0.222392	0.82453	NA	NA	FALSE	no diff.	downregulated	0.0260142	0.0433571
WBGene00000552	cmd-1	cmd-1	288.057	290.886	-0.0140998	0.796748	0.889866	FALSE	FALSE	no diff.	downregulated	313.358	254.085	0.302502	4.95534e-09	2.15785e-08	TRUE	FALSE	no diff.	upregulated	312.899	281.732	0.151376	0.0724917	0.15877	FALSE	FALSE	no diff.	upregulated	313.737	256.89	0.288402	1.85521e-08	8.87281e-08	TRUE	FALSE	no diff.	upregulated	319.015	287.288	0.151126	0.0730563	0.249481	FALSE	FALSE	no diff.	upregulated	319.4	290.46
WBGene00000553	cmk-1	cmk-1	2.18501	2.69735	-0.303907	0.0240014	0.0829013	FALSE	FALSE	no diff.	downregulated	2.65394	1.92732	0.461541	0.00125462	0.00278392	TRUE	FALSE	no diff.	upregulated	2.65006	2.24304	0.24057	0.127725	0.257939	FALSE	FALSE	no diff.	upregulated	2.65715	2.38212	0.157634	0.256836	0.431498	FALSE	FALSE	no diff.	upregulated	2.53987	2.17918	0.22097	0.149561	0.408041	FALSE	FALSE	no diff.	upregulated	2.54294	2.6934
WBGene00000554	cnb-1	cnb-1	49.5468	56.7062	-0.194715	0.0130923	0.0519087	FALSE	FALSE	no diff.	downregulated	60.0175	43.7035	0.457633	1.02644e-12	9.09473e-12	TRUE	FALSE	no diff.	upregulated	59.9296	47.5443	0.333996	0.000123751	0.000508987	TRUE	FALSE	no diff.	upregulated	60.09	50.079	0.262918	0.000847529	0.00240428	TRUE	FALSE	no diff.	upregulated	53.8361	49.4146	0.123637	0.156794	0.420048	FALSE	FALSE	no diff.	upregulated	53.9011	56.6232
WBGene00000555	cnc-1	cnc-1	0.324024	0.40503	-0.321928	0.714597	NA	NA	FALSE	no diff.	downregulated	0.357263	0.28581	0.321928	0.716505	0.803979	FALSE	FALSE	no diff.	upregulated	0.35674	0.249718	0.514573	0.568139	0.810917	FALSE	FALSE	no diff.	upregulated	0.357694	0.357694	2.52762e-07	1	1	FALSE	FALSE	no diff.	upregulated	0.282764	0.323159	-0.192645	0.837465	NA	NA	FALSE	no diff.	downregulated	0.283106	0.404437
WBGene00000556	cnc-2	cnc-2	20.5666	27.5072	-0.419505	0.000498824	0.00392056	TRUE	FALSE	no diff.	downregulated	39.8384	18.1411	1.1349	1.06043e-22	9.34652e-21	TRUE	TRUE	upregulated	upregulated	39.7801	20.3395	0.96776	3.93707e-14	8.90848e-13	TRUE	FALSE	no diff.	upregulated	39.8865	24.2925	0.715392	8.01126e-08	3.57946e-07	TRUE	FALSE	no diff.	upregulated	23.0311	20.5117	0.167138	0.155434	0.417652	FALSE	FALSE	no diff.	upregulated	23.059	27.4669
WBGene00000557	cnc-3	cnc-3	36.1055	36.6957	-0.0233918	0.804764	0.894283	FALSE	FALSE	no diff.	downregulated	54.7225	31.8474	0.780956	5.4657e-23	4.96404e-21	TRUE	FALSE	no diff.	upregulated	54.6424	22.7804	1.26223	6.78112e-40	7.33922e-38	TRUE	TRUE	upregulated	upregulated	54.7886	32.4071	0.757564	1.01435e-15	1.3396e-14	TRUE	FALSE	no diff.	upregulated	25.795	36.0092	-0.481271	6.84058e-07	9.28135e-06	TRUE	FALSE	no diff.	downregulated	25.8262	36.642
WBGene00000558	cnc-4	cnc-4	62.0148	73.4006	-0.243179	0.0174159	0.0647959	FALSE	FALSE	no diff.	downregulated	83.1538	54.7012	0.604211	1.07305e-12	9.47049e-12	TRUE	FALSE	no diff.	upregulated	83.0321	90.6115	-0.126024	0.237126	0.430244	FALSE	FALSE	no diff.	downregulated	83.2542	64.8224	0.361032	0.00170358	0.0046343	TRUE	FALSE	no diff.	upregulated	102.602	61.8493	0.730236	5.55003e-14	1.49783e-12	TRUE	FALSE	no diff.	upregulated	102.726	73.2931
WBGene00000559	cnc-5	cnc-5	0.36981	0.517734	-0.485426	0.532585	NA	NA	FALSE	no diff.	downregulated	0.260957	0.326197	-0.321928	0.716505	0.803979	FALSE	FALSE	no diff.	downregulated	0.260575	0.260575	1.74119e-07	1	1	FALSE	FALSE	no diff.	upregulated	0.261272	0.457227	-0.807354	0.320626	0.516183	FALSE	FALSE	no diff.	downregulated	0.295058	0.368823	-0.321928	0.710272	0.904126	FALSE	FALSE	no diff.	downregulated	0.295415	0.516976
WBGene00000560	cnc-6	cnc-6	4.29383	2.62293	0.711087	0.00211693	0.0125535	TRUE	FALSE	no diff.	upregulated	7.50633	3.78744	0.986885	7.76945e-09	3.29335e-08	TRUE	FALSE	no diff.	upregulated	7.49534	4.62042	0.697972	1.39099e-05	7.1704e-05	TRUE	FALSE	no diff.	upregulated	7.5154	2.31639	1.69797	6.0725e-18	1.28356e-16	TRUE	TRUE	upregulated	upregulated	5.23186	4.28237	0.288913	0.122627	0.358527	FALSE	FALSE	no diff.	upregulated	5.23817	2.61909
WBGene00000561	cnd-1	cnd-1	1.35548	1.12144	0.273451	0.275403	0.466748	FALSE	FALSE	no diff.	upregulated	1.47088	1.19563	0.298912	0.195928	0.286366	FALSE	FALSE	no diff.	upregulated	1.46872	1.57179	-0.0978472	0.653841	0.879635	FALSE	FALSE	no diff.	downregulated	1.47265	0.990381	0.572363	0.0176278	0.0404688	TRUE	FALSE	no diff.	upregulated	1.77979	1.35187	0.396759	0.0773912	0.260063	FALSE	FALSE	no diff.	upregulated	1.78194	1.1198
WBGene00000562	cng-1	cng-1	0.73121	0.553261	0.402327	0.0569333	0.156675	FALSE	FALSE	no diff.	upregulated	0.744862	0.644976	0.207727	0.282118	0.391208	FALSE	FALSE	no diff.	upregulated	0.743771	0.911903	-0.294022	0.111441	0.229836	FALSE	FALSE	no diff.	downregulated	0.745761	0.488602	0.610054	0.00677217	0.0167647	TRUE	FALSE	no diff.	upregulated	1.03258	0.729259	0.501749	0.00416935	0.024963	TRUE	FALSE	no diff.	upregulated	1.03383	0.552451
WBGene00000563	cng-3	cng-3	0.0625222	0.042984	0.540568	0.458806	NA	NA	FALSE	no diff.	upregulated	0.0551487	0.0551487	3.25807e-07	1	1	FALSE	FALSE	no diff.	upregulated	0.055068	0.0585097	-0.0874625	0.896946	0.944825	FALSE	FALSE	no diff.	downregulated	0.0552153	0.0379605	0.540568	0.46655	0.68594	FALSE	FALSE	no diff.	upregulated	0.0662526	0.0623554	0.0874631	0.893747	0.970252	FALSE	FALSE	no diff.	upregulated	0.0663326	0.0429211
WBGene00000564	cnk-1	cnk-1	30.6755	26.4598	0.213284	0.00125632	0.00832031	TRUE	FALSE	no diff.	upregulated	32.496	27.0578	0.264216	1.98627e-07	6.9663e-07	TRUE	FALSE	no diff.	upregulated	32.4484	27.817	0.222179	0.00626765	0.017843	TRUE	FALSE	no diff.	upregulated	32.5352	23.3675	0.477499	1.78119e-15	2.24679e-14	TRUE	FALSE	no diff.	upregulated	31.4982	30.5937	0.0420363	0.618639	0.857774	FALSE	FALSE	no diff.	upregulated	31.5362	26.4211
WBGene00000565	cnt-1	cnt-1	25.7935	27.6739	-0.101515	0.130311	0.280473	FALSE	FALSE	no diff.	downregulated	28.3935	22.7516	0.319594	4.32878e-07	1.46166e-06	TRUE	FALSE	no diff.	upregulated	28.352	27.8427	0.0261523	0.772633	0.915755	FALSE	FALSE	no diff.	upregulated	28.4278	24.4397	0.218079	0.0010785	0.00302509	TRUE	FALSE	no diff.	upregulated	31.5272	25.7247	0.293442	0.0010846	0.00787235	TRUE	FALSE	no diff.	upregulated	31.5653	27.6334
WBGene00000566	cnt-2	cnt-2	37.5999	34.5662	0.121367	0.0469833	0.136243	FALSE	FALSE	no diff.	upregulated	41.3063	33.1656	0.316673	7.78215e-10	3.89089e-09	TRUE	FALSE	no diff.	upregulated	41.2458	33.7143	0.290887	0.00115921	0.00388416	TRUE	FALSE	no diff.	upregulated	41.3562	30.5265	0.43804	1.85764e-12	1.43881e-11	TRUE	FALSE	no diff.	upregulated	38.1759	37.4996	0.0257863	0.768595	0.926607	FALSE	FALSE	no diff.	upregulated	38.222	34.5156
WBGene00000567	cnx-1	cnx-1	130.543	125.782	0.0536084	0.353337	0.549973	FALSE	FALSE	no diff.	upregulated	145.116	115.148	0.333715	6.9433e-11	4.20036e-10	TRUE	FALSE	no diff.	upregulated	144.903	111.858	0.373417	1.72854e-06	1.12477e-05	TRUE	FALSE	no diff.	upregulated	145.291	111.082	0.387323	6.54677e-11	4.12259e-10	TRUE	FALSE	no diff.	upregulated	126.661	130.195	-0.0397027	0.600082	0.848268	FALSE	FALSE	no diff.	downregulated	126.814	125.598
WBGene00000583	cof-2	cof-2	1.174	1.28948	-0.135352	0.484722	0.667261	FALSE	FALSE	no diff.	downregulated	1.31141	1.03555	0.340726	0.077844	0.125683	FALSE	FALSE	no diff.	upregulated	1.30949	0.877231	0.577976	0.00394234	0.0117468	TRUE	FALSE	no diff.	upregulated	1.31299	1.13878	0.205374	0.314095	0.50749	FALSE	FALSE	no diff.	upregulated	0.993318	1.17087	-0.23725	0.22377	0.52046	FALSE	FALSE	no diff.	downregulated	0.994518	1.28759
WBGene00000584	cog-1	cog-1	1.34825	1.34076	0.00803743	0.969925	0.988188	FALSE	FALSE	no diff.	upregulated	1.47995	1.18925	0.315502	0.141014	0.214026	FALSE	FALSE	no diff.	upregulated	1.47778	1.32605	0.156303	0.467954	0.716863	FALSE	FALSE	no diff.	upregulated	1.48174	1.18407	0.323539	0.133141	0.247386	FALSE	FALSE	no diff.	upregulated	1.50153	1.34465	0.159199	0.454594	0.758782	FALSE	FALSE	no diff.	upregulated	1.50334	1.3388
WBGene00000585	cogc-2	cogc-2	45.7148	43.702	0.0649634	0.240594	0.426099	FALSE	FALSE	no diff.	upregulated	52.3776	40.3235	0.37733	5.35865e-13	5.06273e-12	TRUE	FALSE	no diff.	upregulated	52.301	39.1407	0.418166	3.43204e-07	2.63159e-06	TRUE	FALSE	no diff.	upregulated	52.4409	38.5946	0.442293	6.67527e-18	1.39614e-16	TRUE	FALSE	no diff.	upregulated	44.3204	45.5928	-0.0408363	0.619535	0.857942	FALSE	FALSE	no diff.	downregulated	44.3739	43.638
WBGene00000591	coh-1	coh-1	24.4296	22.1775	0.139534	0.0742922	0.189423	FALSE	FALSE	no diff.	upregulated	23.8614	21.5485	0.147093	0.0408765	0.0703062	FALSE	FALSE	no diff.	upregulated	23.8265	22.9092	0.05664	0.581988	0.824001	FALSE	FALSE	no diff.	upregulated	23.8903	19.5856	0.286627	8.4346e-05	0.00027007	TRUE	FALSE	no diff.	upregulated	25.9409	24.3644	0.0904533	0.391807	0.706978	FALSE	FALSE	no diff.	upregulated	25.9722	22.145
WBGene00000592	coh-3	coh-3	20.249	17.7777	0.187781	0.0103754	0.043388	TRUE	FALSE	no diff.	upregulated	23.5724	17.861	0.40029	9.49165e-13	8.48686e-12	TRUE	FALSE	no diff.	upregulated	23.5379	20.3775	0.208008	0.00970721	0.0264084	TRUE	FALSE	no diff.	upregulated	23.6009	15.7	0.588071	9.87036e-17	1.58694e-15	TRUE	FALSE	no diff.	upregulated	23.0741	20.195	0.192282	0.0189628	0.0885229	FALSE	FALSE	no diff.	upregulated	23.102	17.7517
WBGene00000593	col-2	col-2	0.187704	0.146899	0.353637	0.559131	0.727606	FALSE	FALSE	no diff.	upregulated	0.129574	0.165567	-0.353636	0.572304	0.689385	FALSE	FALSE	no diff.	downregulated	0.129385	0.158137	-0.289506	0.644861	0.879635	FALSE	FALSE	no diff.	downregulated	0.129731	0.129731	3.52391e-07	1	1	FALSE	FALSE	no diff.	upregulated	0.179064	0.187203	-0.06413	0.910234	0.974923	FALSE	FALSE	no diff.	downregulated	0.17928	0.146684
WBGene00000594	col-3	col-3	2.13428	2.56744	-0.266579	0.208547	0.385599	FALSE	FALSE	no diff.	downregulated	3.48034	1.88258	0.886518	4.6653e-06	1.39962e-05	TRUE	FALSE	no diff.	upregulated	3.47524	1.54686	1.16777	3.04681e-06	1.86593e-05	TRUE	TRUE	upregulated	upregulated	3.48454	2.26739	0.619939	0.00312583	0.00818737	TRUE	FALSE	no diff.	upregulated	1.75157	2.12859	-0.281249	0.192081	0.473216	FALSE	FALSE	no diff.	downregulated	1.75368	2.56368
WBGene00000596	col-7	col-7	4.57501	5.89718	-0.36625	0.0163346	0.0616207	FALSE	FALSE	no diff.	downregulated	10.1251	4.03546	1.32713	1.20131e-28	2.85162e-26	TRUE	TRUE	upregulated	upregulated	10.1103	3.11645	1.69785	8.449e-30	5.29904e-28	TRUE	TRUE	upregulated	upregulated	10.1373	5.20798	0.96088	3.22242e-11	2.10893e-10	TRUE	FALSE	no diff.	upregulated	3.52886	4.5628	-0.370715	0.0242891	0.108093	FALSE	FALSE	no diff.	downregulated	3.53313	5.88854
WBGene00000597	col-8	col-8	1650.49	1779.81	-0.108823	0.130246	0.28037	FALSE	FALSE	no diff.	downregulated	2010.73	1455.84	0.465866	1.20962e-13	1.3257e-12	TRUE	FALSE	no diff.	upregulated	2007.79	1115.65	0.847724	3.0096e-25	1.48118e-23	TRUE	FALSE	no diff.	upregulated	2013.16	1571.8	0.357042	1.55816e-05	5.41427e-05	TRUE	FALSE	no diff.	upregulated	1263.29	1646.09	-0.381859	8.71906e-08	1.32112e-06	TRUE	FALSE	no diff.	downregulated	1264.81	1777.2
WBGene00000598	col-9	col-9	0.0675446	0.0750496	-0.152003	0.860554	NA	NA	FALSE	no diff.	downregulated	0.0794385	0.0595789	0.415037	0.614823	0.72343	FALSE	FALSE	no diff.	upregulated	0.0793222	0.0528815	0.584962	0.482102	0.733028	FALSE	FALSE	no diff.	upregulated	0.0795344	0.0662787	0.263034	0.740193	0.906682	FALSE	FALSE	no diff.	upregulated	0.0598795	0.0673644	-0.169925	0.848499	NA	NA	FALSE	no diff.	downregulated	0.0599518	0.0749397
WBGene00000599	col-10	col-10	5.56007	7.25677	-0.384224	0.00273529	0.0152549	TRUE	FALSE	no diff.	downregulated	8.64234	4.90436	0.817359	6.56762e-10	3.32988e-09	TRUE	FALSE	no diff.	upregulated	8.62969	4.84105	0.83399	8.24639e-06	4.50339e-05	TRUE	FALSE	no diff.	upregulated	8.65278	6.40869	0.433135	0.000168178	0.000520174	TRUE	FALSE	no diff.	upregulated	5.48168	5.54524	-0.0166305	0.937055	0.984491	FALSE	FALSE	no diff.	downregulated	5.4883	7.24615
WBGene00000601	col-12	col-12	11.2608	11.2465	0.00183438	0.987332	1	FALSE	FALSE	no diff.	upregulated	17.9661	9.93278	0.855007	8.15359e-19	2.95182e-17	TRUE	FALSE	no diff.	upregulated	17.9398	6.21938	1.52832	5.93117e-17	1.64672e-15	TRUE	TRUE	upregulated	upregulated	17.9878	9.93214	0.856841	2.5315e-15	3.10732e-14	TRUE	FALSE	no diff.	upregulated	7.04242	11.2308	-0.673313	0.000697368	0.00530979	TRUE	FALSE	no diff.	downregulated	7.05092	11.23
WBGene00000602	col-13	col-13	12.2191	14.0222	-0.198573	0.373291	0.568855	FALSE	FALSE	no diff.	downregulated	22.9265	10.7781	1.08892	3.54066e-06	1.07595e-05	TRUE	TRUE	upregulated	upregulated	22.8929	7.28121	1.65265	4.10302e-08	3.9251e-07	TRUE	TRUE	upregulated	upregulated	22.9542	12.3834	0.890343	8.78886e-05	0.000280781	TRUE	FALSE	no diff.	upregulated	8.24476	12.1865	-0.563735	0.061819	0.221538	FALSE	FALSE	no diff.	downregulated	8.25472	14.0017
WBGene00000603	col-14	col-14	5.71208	8.25402	-0.531082	0.00430634	0.0217603	TRUE	FALSE	no diff.	downregulated	14.1166	5.03843	1.48635	2.41894e-20	1.22051e-18	TRUE	TRUE	upregulated	upregulated	14.096	5.4235	1.37799	8.11961e-06	4.44209e-05	TRUE	TRUE	upregulated	upregulated	14.1337	7.28939	0.955267	2.00115e-05	6.88529e-05	TRUE	FALSE	no diff.	upregulated	6.14122	5.69684	0.108364	0.704698	0.904126	FALSE	FALSE	no diff.	upregulated	6.14863	8.24194
WBGene00000606	col-17	col-17	3.22171	5.37885	-0.739472	0.0118546	0.0481545	TRUE	FALSE	no diff.	downregulated	5.81325	2.84176	1.03256	3.64131e-05	9.81716e-05	TRUE	TRUE	upregulated	upregulated	5.80474	3.37428	0.782654	0.0134662	0.035422	TRUE	FALSE	no diff.	upregulated	5.82027	4.75023	0.293089	0.343227	0.544541	FALSE	FALSE	no diff.	upregulated	3.82081	3.21311	0.249907	0.405976	0.718392	FALSE	FALSE	no diff.	upregulated	3.82542	5.37098
WBGene00000608	col-19	col-19	1184.05	1224.62	-0.048612	0.474919	0.658759	FALSE	FALSE	no diff.	downregulated	1428.16	1044.41	0.451471	7.17045e-12	5.22987e-11	TRUE	FALSE	no diff.	upregulated	1426.07	799.121	0.835557	2.85858e-21	1.08405e-19	TRUE	FALSE	no diff.	upregulated	1429.88	1081.5	0.402859	1.06277e-06	4.20533e-06	TRUE	FALSE	no diff.	upregulated	904.872	1180.89	-0.384086	3.41069e-07	4.80615e-06	TRUE	FALSE	no diff.	downregulated	905.965	1222.83
WBGene00000609	col-20	col-20	2274.1	2445.87	-0.105049	0.128805	0.27808	FALSE	FALSE	no diff.	downregulated	2650.47	2005.91	0.401994	1.04468e-09	5.11903e-09	TRUE	FALSE	no diff.	upregulated	2646.59	1728.23	0.61484	1.13389e-12	2.22593e-11	TRUE	FALSE	no diff.	upregulated	2653.67	2160.02	0.296945	0.000384791	0.00114069	TRUE	FALSE	no diff.	upregulated	1956.94	2268.04	-0.212846	0.00348368	0.0213833	TRUE	FALSE	no diff.	downregulated	1959.3	2442.29
WBGene00000610	col-33	col-33	0.16238	0.154648	0.0703896	0.907973	0.953219	FALSE	FALSE	no diff.	upregulated	0.327383	0.14323	1.19265	0.0237026	0.042795	TRUE	TRUE	upregulated	upregulated	0.326904	0.102157	1.67807	0.00298107	0.00912833	TRUE	TRUE	upregulated	upregulated	0.327778	0.136574	1.26303	0.0228979	0.0514059	FALSE	FALSE	no diff.	upregulated	0.115676	0.161947	-0.485426	0.438597	0.745789	FALSE	FALSE	no diff.	downregulated	0.115816	0.154421
WBGene00000611	col-34	col-34	5.97429	7.82234	-0.388832	0.000742731	0.00541224	TRUE	FALSE	no diff.	downregulated	7.65164	5.26972	0.538041	8.38237e-08	3.08872e-07	TRUE	FALSE	no diff.	upregulated	7.64044	6.47578	0.238601	0.0306037	0.0738669	FALSE	FALSE	no diff.	upregulated	7.66088	6.90815	0.149209	0.187513	0.331669	FALSE	FALSE	no diff.	upregulated	7.33274	5.95835	0.29944	0.00775406	0.042398	TRUE	FALSE	no diff.	upregulated	7.3416	7.81089
WBGene00000612	col-35	col-35	0.0967112	0.0669539	0.530515	0.514195	NA	NA	FALSE	no diff.	upregulated	0.203421	0.0853057	1.25376	0.0467725	0.0794995	FALSE	FALSE	no diff.	upregulated	0.203123	0.144152	0.494765	0.371845	0.609198	FALSE	FALSE	no diff.	upregulated	0.203667	0.0591291	1.78427	0.00995924	0.0239388	TRUE	TRUE	upregulated	upregulated	0.163228	0.0964531	0.758992	0.250022	0.557209	FALSE	FALSE	no diff.	upregulated	0.163425	0.0668559
WBGene00000613	col-36	col-36	0.106094	0.0652884	0.700439	0.412295	NA	NA	FALSE	no diff.	upregulated	0.0935816	0.0935816	3.20648e-07	1	1	FALSE	FALSE	no diff.	upregulated	0.0934446	0.0431283	1.11548	0.209685	0.389232	FALSE	FALSE	no diff.	upregulated	0.0936946	0.0576582	0.700439	0.403089	0.618	FALSE	FALSE	no diff.	upregulated	0.0488356	0.105811	-1.11548	0.211789	0.503273	FALSE	FALSE	no diff.	downregulated	0.0488946	0.0651928
WBGene00000614	col-37	col-37	0.0462541	0.0462541	2.55862e-16	1	NA	NA	FALSE	no diff.	upregulated	0.0407992	0.0407992	2.56409e-16	1	NA	NA	FALSE	no diff.	upregulated	0.0407395	0.0407395	2.4859e-16	1	NA	NA	FALSE	no diff.	upregulated	0.0408485	0.0408485	2.48468e-16	1	NA	NA	FALSE	no diff.	upregulated	0.0461307	0.0461307	2.45442e-16	1	NA	NA	FALSE	no diff.	upregulated	0.0461864	0.0461864
WBGene00000615	col-38	col-38	9.88469	12.0648	-0.287533	0.150211	0.308317	FALSE	FALSE	no diff.	downregulated	18.4285	8.71895	1.07971	4.57599e-13	4.38275e-12	TRUE	TRUE	upregulated	upregulated	18.4015	8.82983	1.05937	0.00289984	0.00889964	TRUE	TRUE	upregulated	upregulated	18.4508	10.6548	0.792181	0.000213187	0.000652295	TRUE	FALSE	no diff.	upregulated	9.99832	9.85831	0.0203457	0.953184	0.991439	FALSE	FALSE	no diff.	upregulated	10.0104	12.0471
WBGene00000616	col-39	col-39	15.3757	16.7231	-0.121196	0.440783	0.630479	FALSE	FALSE	no diff.	downregulated	23.2571	13.5624	0.778063	6.94958e-15	1.01731e-13	TRUE	FALSE	no diff.	upregulated	23.2231	11.0277	1.07442	5.58741e-18	1.68518e-16	TRUE	TRUE	upregulated	upregulated	23.2852	14.7687	0.656867	9.17125e-08	4.0774e-07	TRUE	FALSE	no diff.	upregulated	12.4871	15.3346	-0.296357	0.0529887	0.197686	FALSE	FALSE	no diff.	downregulated	12.5022	16.6987
WBGene00000617	col-40	col-40	0.0756429	0.15885	-1.07039	0.128703	0.277953	FALSE	FALSE	no diff.	downregulated	0.27356	0.066722	2.03562	0.000961085	0.00216641	TRUE	TRUE	upregulated	upregulated	0.27316	0.206536	0.403356	0.373242	0.61063	FALSE	FALSE	no diff.	upregulated	0.273891	0.140285	0.965235	0.0520238	0.108075	FALSE	FALSE	no diff.	upregulated	0.233867	0.0754411	1.63227	0.0115391	0.0592714	FALSE	FALSE	no diff.	upregulated	0.23415	0.158618
WBGene00000618	col-41	col-41	0.439179	0.822766	-0.905672	0.100245	0.233514	FALSE	FALSE	no diff.	downregulated	0.480554	0.387385	0.31093	0.572848	0.689385	FALSE	FALSE	no diff.	upregulated	0.47985	0.5484	-0.192644	0.747896	0.915755	FALSE	FALSE	no diff.	downregulated	0.481134	0.726611	-0.594743	0.254708	0.428518	FALSE	FALSE	no diff.	downregulated	0.620972	0.438007	0.503575	0.422296	0.733238	FALSE	FALSE	no diff.	upregulated	0.621722	0.821562
WBGene00000620	col-43	col-43	1.40817	0.928794	0.600393	0.0127945	0.0510575	FALSE	FALSE	no diff.	upregulated	0.786223	1.2421	-0.659771	0.00566685	0.0113636	TRUE	FALSE	no diff.	downregulated	0.785072	0.290279	1.43539	2.69345e-05	0.000128625	TRUE	TRUE	upregulated	upregulated	0.787173	0.820247	-0.0593784	0.828665	0.906682	FALSE	FALSE	no diff.	downregulated	0.328693	1.40441	-2.09516	8.99555e-12	2.04688e-10	TRUE	TRUE	downregulated	downregulated	0.32909	0.927434
WBGene00000621	col-44	col-44	0.0752957	0.0836619	-0.152003	0.860554	NA	NA	FALSE	no diff.	downregulated	0.0664158	0.0664158	2.31516e-07	1	1	FALSE	FALSE	no diff.	upregulated	0.0663186	0.0515811	0.36257	0.695011	0.893091	FALSE	FALSE	no diff.	upregulated	0.066496	0.0738844	-0.152003	0.859315	0.915096	FALSE	FALSE	no diff.	downregulated	0.058407	0.0750948	-0.36257	0.693065	NA	NA	FALSE	no diff.	downregulated	0.0584776	0.0835394
WBGene00000622	col-45	col-45	0.392353	0.308874	0.345136	0.44442	0.633787	FALSE	FALSE	no diff.	upregulated	0.655346	0.346082	0.921145	0.0148082	0.0276829	TRUE	FALSE	no diff.	upregulated	0.654386	0.499981	0.388271	0.246521	0.443759	FALSE	FALSE	no diff.	upregulated	0.656137	0.272776	1.26628	0.0011346	0.00317031	TRUE	TRUE	upregulated	upregulated	0.566145	0.391306	0.532874	0.171367	0.441867	FALSE	FALSE	no diff.	upregulated	0.566829	0.308422
WBGene00000623	col-46	col-46	0.240725	0.199458	0.271302	0.593573	0.748931	FALSE	FALSE	no diff.	upregulated	0.266936	0.212336	0.330149	0.479807	0.601169	FALSE	FALSE	no diff.	upregulated	0.266545	0.357413	-0.423211	0.290042	0.504546	FALSE	FALSE	no diff.	downregulated	0.267258	0.176148	0.601451	0.220797	0.380467	FALSE	FALSE	no diff.	upregulated	0.404711	0.240083	0.75336	0.0696889	0.241112	FALSE	FALSE	no diff.	upregulated	0.4052	0.199166
WBGene00000624	col-47	col-47	0.136697	0.170872	-0.321928	0.65663	NA	NA	FALSE	no diff.	downregulated	0.311489	0.120576	1.36923	0.0282505	0.0503133	FALSE	FALSE	no diff.	upregulated	0.311033	0.110366	1.49476	0.0180804	0.0460241	TRUE	TRUE	upregulated	upregulated	0.311865	0.150902	1.04731	0.070171	0.141024	FALSE	FALSE	no diff.	upregulated	0.124972	0.136333	-0.125531	0.870897	0.965761	FALSE	FALSE	no diff.	downregulated	0.125123	0.170622
WBGene00000625	col-48	col-48	3.72133	4.79185	-0.364764	0.0142643	0.0554441	FALSE	FALSE	no diff.	downregulated	6.68482	3.28246	1.02611	8.06143e-14	9.19188e-13	TRUE	TRUE	upregulated	upregulated	6.67504	3.54705	0.912157	4.79363e-09	5.47396e-08	TRUE	FALSE	no diff.	upregulated	6.6929	4.23183	0.661349	1.47363e-07	6.39859e-07	TRUE	FALSE	no diff.	upregulated	4.01644	3.7114	0.113956	0.604899	0.851326	FALSE	FALSE	no diff.	upregulated	4.02129	4.78483
WBGene00000626	col-49	col-49	3.2064	4.87674	-0.604965	0.0120143	0.0486311	TRUE	FALSE	no diff.	downregulated	9.38062	2.82825	1.72977	7.28101e-18	2.09494e-16	TRUE	TRUE	upregulated	upregulated	9.36689	2.46925	1.9235	0.00154122	0.00501907	TRUE	TRUE	upregulated	upregulated	9.39195	4.30681	1.12481	6.85931e-06	2.47154e-05	TRUE	TRUE	upregulated	upregulated	2.79602	3.19784	-0.193723	0.749911	0.918825	FALSE	FALSE	no diff.	downregulated	2.79939	4.8696
WBGene00000627	col-50	col-50	0.0578614	0.0347168	0.736965	0.440262	NA	NA	FALSE	no diff.	upregulated	0.0459338	0.0510376	-0.152003	0.861567	0.910256	FALSE	FALSE	no diff.	downregulated	0.0458666	0.0662517	-0.530514	0.508644	0.761643	FALSE	FALSE	no diff.	downregulated	0.0459893	0.0306595	0.584962	0.543337	0.762179	FALSE	FALSE	no diff.	upregulated	0.0750191	0.057707	0.378512	0.627106	0.862248	FALSE	FALSE	no diff.	upregulated	0.0751097	0.034666
WBGene00000628	col-51	col-51	0.0361941	0.0361941	2.55862e-16	1	NA	NA	FALSE	no diff.	upregulated	0.0319256	0.0319256	2.56409e-16	1	NA	NA	FALSE	no diff.	upregulated	0.0318789	0.0425052	-0.415037	0.671875	0.879635	FALSE	FALSE	no diff.	downregulated	0.0319642	0.0319642	2.48468e-16	1	NA	NA	FALSE	no diff.	upregulated	0.0481301	0.0360976	0.415037	0.669916	NA	NA	FALSE	no diff.	upregulated	0.0481882	0.0361412
WBGene00000629	col-52	col-52	0.16036	0.11816	0.440573	0.519655	0.69399	FALSE	FALSE	no diff.	upregulated	0.178671	0.141448	0.337035	0.580406	0.693797	FALSE	FALSE	no diff.	upregulated	0.178409	0.104072	0.777608	0.215266	0.397599	FALSE	FALSE	no diff.	upregulated	0.178887	0.104351	0.777608	0.217921	0.376234	FALSE	FALSE	no diff.	upregulated	0.117844	0.159932	-0.440572	0.511326	0.792816	FALSE	FALSE	no diff.	downregulated	0.117987	0.117987
WBGene00000630	col-53	col-53	1.113	1.113	1.31064e-07	1	1	FALSE	FALSE	no diff.	upregulated	1.24404	0.98174	0.341617	0.127454	0.19585	FALSE	FALSE	no diff.	upregulated	1.24222	1.12248	0.146221	0.52834	0.783747	FALSE	FALSE	no diff.	upregulated	1.24554	0.982925	0.341617	0.135812	0.251633	FALSE	FALSE	no diff.	upregulated	1.27103	1.11003	0.195396	0.418951	0.730323	FALSE	FALSE	no diff.	upregulated	1.27256	1.11137
WBGene00000631	col-54	col-54	4.3346	2.06916	1.06686	4.97166e-08	1.56569e-06	TRUE	TRUE	upregulated	upregulated	4.45102	3.8234	0.219278	0.33186	0.448774	FALSE	FALSE	no diff.	upregulated	4.4445	1.9017	1.22473	9.40447e-06	5.05013e-05	TRUE	TRUE	upregulated	upregulated	4.45639	1.82734	1.28613	1.73807e-10	1.04314e-09	TRUE	TRUE	upregulated	upregulated	2.15336	4.32303	-1.00545	0.000362768	0.00296958	TRUE	TRUE	downregulated	downregulated	2.15596	2.06613
WBGene00000632	col-55	col-55	0.0732542	0.109881	-0.584962	0.5478	NA	NA	FALSE	no diff.	downregulated	0.0969226	0.064615	0.584962	0.548214	NA	NA	FALSE	no diff.	upregulated	0.0967807	0.0967807	2.24029e-07	1	1	FALSE	FALSE	no diff.	upregulated	0.0970396	0.0970396	2.27012e-07	1	1	FALSE	FALSE	no diff.	upregulated	0.109588	0.0730587	0.584962	0.539408	NA	NA	FALSE	no diff.	upregulated	0.10972	0.10972
WBGene00000633	col-56	col-56	0.0633959	0.047547	0.415037	0.676234	NA	NA	FALSE	no diff.	upregulated	0.111839	0.0559194	1	0.211187	0.305696	FALSE	FALSE	no diff.	upregulated	0.111675	0.0628173	0.830075	0.279246	0.48914	FALSE	FALSE	no diff.	upregulated	0.111974	0.0419902	1.41504	0.0979883	0.189284	FALSE	FALSE	no diff.	upregulated	0.0711301	0.0632268	0.169925	0.848499	NA	NA	FALSE	no diff.	upregulated	0.071216	0.0474773
WBGene00000634	col-58	col-58	0.392765	0.523686	-0.415037	0.258997	0.448093	FALSE	FALSE	no diff.	downregulated	0.944231	0.346444	1.44652	7.53532e-06	2.21084e-05	TRUE	TRUE	upregulated	upregulated	0.942849	0.413768	1.1882	7.90755e-05	0.000340406	TRUE	TRUE	upregulated	upregulated	0.945371	0.462484	1.03148	0.000682833	0.00196146	TRUE	TRUE	upregulated	upregulated	0.468524	0.391717	0.258312	0.477085	0.772848	FALSE	FALSE	no diff.	upregulated	0.46909	0.52292
WBGene00000636	col-60	col-60	2.92074	3.15168	-0.109788	0.796746	0.889866	FALSE	FALSE	no diff.	downregulated	7.04585	2.57629	1.45148	9.45161e-07	3.07579e-06	TRUE	TRUE	upregulated	upregulated	7.03553	1.72897	2.02475	1.6447e-06	1.07622e-05	TRUE	TRUE	upregulated	upregulated	7.05436	2.78335	1.34169	0.0027724	0.00732351	TRUE	TRUE	upregulated	upregulated	1.95777	2.91295	-0.573267	0.148164	0.405349	FALSE	FALSE	no diff.	downregulated	1.96014	3.14707
WBGene00000637	col-61	col-61	0.233927	0.47592	-1.02466	0.0250751	0.0855245	FALSE	FALSE	no diff.	downregulated	0.405563	0.206339	0.974909	0.0285647	0.0508206	FALSE	FALSE	no diff.	upregulated	0.404969	0.291294	0.475338	0.241917	0.437024	FALSE	FALSE	no diff.	upregulated	0.406053	0.4203	-0.0497528	0.905497	0.947379	FALSE	FALSE	no diff.	downregulated	0.329842	0.233303	0.499571	0.272741	0.583773	FALSE	FALSE	no diff.	upregulated	0.33024	0.475224
WBGene00000638	col-62	col-62	7.1986	9.61559	-0.417659	0.0179195	0.0660871	FALSE	FALSE	no diff.	downregulated	11.9072	6.34964	0.907091	1.13723e-16	2.47455e-15	TRUE	FALSE	no diff.	upregulated	11.8898	5.48354	1.11654	1.45128e-23	6.48964e-22	TRUE	TRUE	upregulated	upregulated	11.9216	8.49183	0.489431	1.56407e-05	5.43403e-05	TRUE	FALSE	no diff.	upregulated	6.2092	7.17939	-0.209453	0.133207	0.378825	FALSE	FALSE	no diff.	downregulated	6.2167	9.60152
WBGene00000639	col-63	col-63	3.13105	3.95302	-0.336311	0.381924	0.577193	FALSE	FALSE	no diff.	downregulated	7.62675	2.76179	1.46546	1.61777e-05	4.54644e-05	TRUE	TRUE	upregulated	upregulated	7.61558	2.75775	1.46547	0.0463226	0.106741	FALSE	FALSE	no diff.	upregulated	7.63595	3.49104	1.12915	0.00302623	0.00794455	TRUE	TRUE	upregulated	upregulated	3.12269	3.12269	1.74384e-06	0.999998	1	FALSE	FALSE	no diff.	upregulated	3.12646	3.94724
WBGene00000640	col-64	col-64	0.165069	0.158191	0.0614009	0.914623	0.955919	FALSE	FALSE	no diff.	upregulated	0.224469	0.145602	0.624491	0.215629	0.311327	FALSE	FALSE	no diff.	upregulated	0.22414	0.145388	0.624491	0.196822	0.369335	FALSE	FALSE	no diff.	upregulated	0.22474	0.139703	0.685892	0.164589	0.29681	FALSE	FALSE	no diff.	upregulated	0.164628	0.164628	2.9723e-07	1	1	FALSE	FALSE	no diff.	upregulated	0.164827	0.157959
WBGene00000641	col-65	col-65	1.17602	1.6362	-0.476438	0.198321	0.372316	FALSE	FALSE	no diff.	downregulated	2.78982	1.03732	1.42731	0.000114331	0.000290577	TRUE	TRUE	upregulated	upregulated	2.78574	1.02937	1.4363	0.0050557	0.0147235	TRUE	TRUE	upregulated	upregulated	2.79319	1.44498	0.950869	0.0213867	0.0482913	TRUE	FALSE	no diff.	upregulated	1.16559	1.17288	-0.00898823	0.985124	1	FALSE	FALSE	no diff.	downregulated	1.167	1.6338
WBGene00000642	col-66	col-66	0.0838582	0.107818	-0.36257	0.697551	NA	NA	FALSE	no diff.	downregulated	0.0739685	0.0739685	1.08956e-07	1	NA	NA	FALSE	no diff.	upregulated	0.0738603	0.105515	-0.514572	0.571739	0.813019	FALSE	FALSE	no diff.	downregulated	0.0740579	0.0952172	-0.36257	0.694109	0.875345	FALSE	FALSE	no diff.	downregulated	0.119478	0.0836345	0.514573	0.569124	NA	NA	FALSE	no diff.	upregulated	0.119622	0.10766
WBGene00000644	col-68	col-68	1.48274	1.27584	0.216811	0.272547	0.46332	FALSE	FALSE	no diff.	upregulated	1.69719	1.30787	0.375929	0.0387937	0.0670941	FALSE	FALSE	no diff.	upregulated	1.69471	1.21484	0.480265	0.0130924	0.0345869	TRUE	FALSE	no diff.	upregulated	1.69924	1.12674	0.59274	0.00203738	0.00548435	TRUE	FALSE	no diff.	upregulated	1.37561	1.47878	-0.104337	0.595333	0.845796	FALSE	FALSE	no diff.	downregulated	1.37727	1.27398
WBGene00000645	col-69	col-69	0.174419	0.239019	-0.454565	0.387788	0.582565	FALSE	FALSE	no diff.	downregulated	0.245019	0.153849	0.671377	0.171724	0.255222	FALSE	FALSE	no diff.	upregulated	0.24466	0.130865	0.902703	0.0727184	0.159224	FALSE	FALSE	no diff.	upregulated	0.245315	0.211085	0.216812	0.651246	0.861788	FALSE	FALSE	no diff.	upregulated	0.148183	0.173954	-0.231325	0.678118	0.889573	FALSE	FALSE	no diff.	downregulated	0.148362	0.238669
WBGene00000646	H17B01.2	H17B01.2	0.404336	0.316912	0.351473	0.313405	0.508776	FALSE	FALSE	no diff.	upregulated	0.48678	0.356651	0.448758	0.143967	0.218033	FALSE	FALSE	no diff.	upregulated	0.486068	0.134751	1.85086	1.16572e-06	7.8963e-06	TRUE	TRUE	upregulated	upregulated	0.487368	0.279875	0.800231	0.0116888	0.027773	TRUE	FALSE	no diff.	upregulated	0.152584	0.403257	-1.4021	0.000590465	0.00459515	TRUE	TRUE	downregulated	downregulated	0.152768	0.316448
WBGene00000647	col-71	col-71	5.77825	6.87734	-0.251218	0.199401	0.373578	FALSE	FALSE	no diff.	downregulated	11.4919	5.0968	1.17295	1.35185e-13	1.46771e-12	TRUE	TRUE	upregulated	upregulated	11.4751	4.90819	1.22524	0.000135524	0.000552577	TRUE	TRUE	upregulated	upregulated	11.5058	6.0736	0.921735	1.63257e-05	5.66144e-05	TRUE	FALSE	no diff.	upregulated	5.55771	5.76283	-0.0522888	0.867267	0.965435	FALSE	FALSE	no diff.	downregulated	5.56442	6.86727
WBGene00000648	col-72	col-72	0.101932	0.16309	-0.678071	0.370147	NA	NA	FALSE	no diff.	downregulated	0.0989014	0.0899104	0.137504	0.86845	0.913723	FALSE	FALSE	no diff.	upregulated	0.0987567	0.107735	-0.125531	0.87158	0.928117	FALSE	FALSE	no diff.	downregulated	0.0990209	0.14403	-0.540568	0.454189	0.673829	FALSE	FALSE	no diff.	downregulated	0.121991	0.10166	0.263034	0.741949	0.915223	FALSE	FALSE	no diff.	upregulated	0.122139	0.162852
WBGene00000649	col-73	col-73	13.7368	18.9263	-0.462343	0.019936	0.0720172	FALSE	FALSE	no diff.	downregulated	29.0872	12.1168	1.26338	2.7605e-12	2.21529e-11	TRUE	TRUE	upregulated	upregulated	29.0447	10.5617	1.45943	0.000288435	0.00109535	TRUE	TRUE	upregulated	upregulated	29.1224	16.7144	0.801034	0.000233007	0.000708721	TRUE	FALSE	no diff.	upregulated	11.9594	13.7002	-0.196054	0.617192	0.857083	FALSE	FALSE	no diff.	downregulated	11.9738	18.8986
WBGene00000650	col-74	col-74	0.413977	0.294695	0.490326	0.238834	0.424111	FALSE	FALSE	no diff.	upregulated	0.371344	0.365155	0.0242478	0.952232	0.976733	FALSE	FALSE	no diff.	upregulated	0.3708	0.568561	-0.616671	0.0676618	0.149571	FALSE	FALSE	no diff.	downregulated	0.371792	0.260255	0.514573	0.196172	0.344379	FALSE	FALSE	no diff.	upregulated	0.643801	0.412872	0.640919	0.0677861	0.236813	FALSE	FALSE	no diff.	upregulated	0.644578	0.294264
WBGene00000651	col-75	col-75	0.104974	0.0726746	0.530515	0.514195	NA	NA	FALSE	no diff.	upregulated	0.0854718	0.0925944	-0.115477	0.880641	0.920006	FALSE	FALSE	no diff.	downregulated	0.0853467	0.0711222	0.263034	0.74283	0.915755	FALSE	FALSE	no diff.	upregulated	0.085575	0.0641812	0.415037	0.615286	0.831079	FALSE	FALSE	no diff.	upregulated	0.0805341	0.104694	-0.378511	0.626448	0.861524	FALSE	FALSE	no diff.	downregulated	0.0806314	0.0725682
WBGene00000652	col-76	col-76	7.45287	4.28834	0.797377	2.63638e-16	4.11691e-14	TRUE	FALSE	no diff.	upregulated	8.86339	6.57392	0.431104	2.8849e-08	1.13382e-07	TRUE	FALSE	no diff.	upregulated	8.85042	3.85161	1.20028	4.31295e-25	2.10568e-23	TRUE	TRUE	upregulated	upregulated	8.8741	3.78717	1.22848	1.22669e-34	4.29893e-32	TRUE	TRUE	upregulated	upregulated	4.36131	7.43298	-0.76918	9.54788e-12	2.16756e-10	TRUE	FALSE	no diff.	downregulated	4.36657	4.28206
WBGene00000653	col-77	col-77	7.99894	9.59125	-0.26191	0.336849	0.533504	FALSE	FALSE	no diff.	downregulated	17.4675	7.0556	1.30784	1.07111e-08	4.45794e-08	TRUE	TRUE	upregulated	upregulated	17.442	5.87983	1.56872	9.52133e-05	0.000401953	TRUE	TRUE	upregulated	upregulated	17.4886	8.47034	1.04593	0.00122223	0.00339632	TRUE	TRUE	upregulated	upregulated	6.65794	7.9776	-0.260878	0.472564	0.769051	FALSE	FALSE	no diff.	downregulated	6.66598	9.57721
WBGene00000654	col-78	col-78	0.054875	0.054875	2.55862e-16	1	NA	NA	FALSE	no diff.	upregulated	0.121008	0.0484034	1.32193	0.127484	0.195882	FALSE	FALSE	no diff.	upregulated	0.120831	0.0483325	1.32193	0.122275	0.248616	FALSE	FALSE	no diff.	upregulated	0.121155	0.0484618	1.32193	0.123312	0.231542	FALSE	FALSE	no diff.	upregulated	0.0547286	0.0547286	2.45442e-16	1	NA	NA	FALSE	no diff.	upregulated	0.0547946	0.0547946
WBGene00000655	col-79	col-79	0.680819	0.705727	-0.0518387	0.871081	0.935565	FALSE	FALSE	no diff.	downregulated	1.06923	0.600527	0.832273	0.00455959	0.00927496	TRUE	FALSE	no diff.	upregulated	1.06767	0.44608	1.25909	0.0242729	0.0600136	FALSE	FALSE	no diff.	upregulated	1.07052	0.62325	0.780434	0.00907224	0.0219639	TRUE	FALSE	no diff.	upregulated	0.505111	0.679002	-0.426814	0.450545	0.755727	FALSE	FALSE	no diff.	downregulated	0.505721	0.704694
WBGene00000656	col-80	col-80	1444.32	1449.5	-0.00515704	0.942375	0.970724	FALSE	FALSE	no diff.	downregulated	1594.26	1273.99	0.323537	1.20649e-06	3.87073e-06	TRUE	FALSE	no diff.	upregulated	1591.93	888.937	0.840623	4.10643e-19	1.36102e-17	TRUE	FALSE	no diff.	upregulated	1596.19	1280.1	0.31838	8.07333e-05	0.000259189	TRUE	FALSE	no diff.	upregulated	1006.57	1440.47	-0.517086	3.06867e-09	5.42948e-08	TRUE	FALSE	no diff.	downregulated	1007.79	1447.37
WBGene00000657	col-81	col-81	226.279	282.804	-0.321702	0.000151171	0.00147621	TRUE	FALSE	no diff.	downregulated	414.588	199.593	1.05462	3.83487e-41	2.42747e-38	TRUE	TRUE	upregulated	upregulated	413.981	112.857	1.87507	5.25584e-73	2.17895e-70	TRUE	TRUE	upregulated	upregulated	415.089	249.753	0.732917	3.34985e-13	2.90021e-12	TRUE	FALSE	no diff.	upregulated	127.792	225.675	-0.820453	2.58457e-19	1.07344e-17	TRUE	FALSE	no diff.	downregulated	127.946	282.39
WBGene00000658	col-83	col-83	0.404446	0.367678	0.137504	0.725531	0.844508	FALSE	FALSE	no diff.	upregulated	0.46053	0.356748	0.368388	0.291471	0.402123	FALSE	FALSE	no diff.	upregulated	0.459855	0.317365	0.535037	0.132971	0.266574	FALSE	FALSE	no diff.	upregulated	0.461086	0.324708	0.505891	0.16536	0.297846	FALSE	FALSE	no diff.	upregulated	0.359363	0.403367	-0.16665	0.660004	0.88011	FALSE	FALSE	no diff.	downregulated	0.359797	0.36714
WBGene00000659	col-84	col-84	0.369355	0.296932	0.314874	0.43243	0.623834	FALSE	FALSE	no diff.	upregulated	0.402453	0.325795	0.304855	0.406177	0.528802	FALSE	FALSE	no diff.	upregulated	0.401864	0.414622	-0.0450877	0.898834	0.945978	FALSE	FALSE	no diff.	downregulated	0.402939	0.26223	0.619728	0.113782	0.21581	FALSE	FALSE	no diff.	upregulated	0.46949	0.368369	0.349943	0.331336	0.649258	FALSE	FALSE	no diff.	upregulated	0.470057	0.296498
WBGene00000660	col-85	col-85	0.136841	0.169039	-0.304854	0.634115	0.779808	FALSE	FALSE	no diff.	downregulated	0.198805	0.120703	0.719892	0.231984	0.331593	FALSE	FALSE	no diff.	upregulated	0.198514	0.127616	0.63743	0.265912	0.471013	FALSE	FALSE	no diff.	upregulated	0.199045	0.149284	0.415038	0.467712	0.687377	FALSE	FALSE	no diff.	upregulated	0.144504	0.136476	0.0824624	0.897147	0.971241	FALSE	FALSE	no diff.	upregulated	0.144679	0.168792
WBGene00000661	col-86	col-86	0.481175	0.218716	1.1375	0.0129179	0.0513501	FALSE	FALSE	no diff.	upregulated	0.416712	0.424428	-0.026472	0.943895	0.969181	FALSE	FALSE	no diff.	downregulated	0.416102	0.431513	-0.0524672	0.89091	0.940674	FALSE	FALSE	no diff.	downregulated	0.417215	0.193155	1.11103	0.0152472	0.0354138	TRUE	TRUE	upregulated	upregulated	0.488617	0.479891	0.0259954	0.945243	0.987451	FALSE	FALSE	no diff.	upregulated	0.489207	0.218396
WBGene00000662	col-87	col-87	0.079014	0.0743661	0.0874631	0.898671	0.949225	FALSE	FALSE	no diff.	upregulated	0.0778951	0.0696956	0.160465	0.804679	0.872693	FALSE	FALSE	no diff.	upregulated	0.077781	0.094156	-0.275634	0.638755	0.876617	FALSE	FALSE	no diff.	downregulated	0.0779891	0.065675	0.247928	0.71356	0.890449	FALSE	FALSE	no diff.	upregulated	0.106616	0.0788031	0.436099	0.464203	0.762261	FALSE	FALSE	no diff.	upregulated	0.106745	0.0742572
WBGene00000663	col-88	col-88	42.9011	56.4428	-0.395774	1.4011e-05	0.000206135	TRUE	FALSE	no diff.	downregulated	78.4058	37.8416	1.05099	1.7045e-48	1.48355e-45	TRUE	TRUE	upregulated	upregulated	78.291	28.2315	1.47154	3.70744e-51	6.76747e-49	TRUE	TRUE	upregulated	upregulated	78.5005	49.8464	0.655212	1.59173e-11	1.08421e-10	TRUE	FALSE	no diff.	upregulated	31.9675	42.7866	-0.420554	8.74296e-06	9.84481e-05	TRUE	FALSE	no diff.	downregulated	32.0061	56.3601
WBGene00000664	col-89	col-89	1.04704	1.29523	-0.306889	0.179919	0.348484	FALSE	FALSE	no diff.	downregulated	1.37508	0.923563	0.574236	0.0115457	0.0220273	TRUE	FALSE	no diff.	upregulated	1.37307	1.01102	0.441598	0.0596798	0.133764	FALSE	FALSE	no diff.	upregulated	1.37674	1.14386	0.267348	0.219932	0.379192	FALSE	FALSE	no diff.	upregulated	1.14481	1.04425	0.132638	0.586777	0.844028	FALSE	FALSE	no diff.	upregulated	1.14619	1.29334
WBGene00000665	col-90	col-90	0.561777	1.34014	-1.25432	0.0243939	0.0837049	FALSE	FALSE	no diff.	downregulated	1.18807	0.495525	1.26159	0.0286866	0.0510031	FALSE	FALSE	no diff.	upregulated	1.18633	0.82864	0.517684	0.318183	0.542617	FALSE	FALSE	no diff.	upregulated	1.1895	1.18352	0.00726858	0.987854	1	FALSE	FALSE	no diff.	upregulated	0.938297	0.560278	0.743902	0.21607	0.509458	FALSE	FALSE	no diff.	upregulated	0.93943	1.33818
WBGene00000666	col-91	col-91	3.17728	3.27073	-0.0418196	0.923484	0.960441	FALSE	FALSE	no diff.	downregulated	6.68358	2.80257	1.25387	1.65135e-07	5.85556e-07	TRUE	TRUE	upregulated	upregulated	6.6738	2.07827	1.68312	0.00106011	0.00357807	TRUE	TRUE	upregulated	upregulated	6.69165	2.88848	1.21205	0.00357012	0.00924492	TRUE	TRUE	upregulated	upregulated	2.3533	3.1688	-0.42925	0.418231	0.729914	FALSE	FALSE	no diff.	downregulated	2.35614	3.26594
WBGene00000667	col-92	col-92	51.4442	88.5038	-0.782731	2.42914e-18	5.40545e-16	TRUE	FALSE	no diff.	downregulated	66.6648	45.3772	0.554959	4.0681e-11	2.5798e-10	TRUE	FALSE	no diff.	upregulated	66.5672	41.6218	0.677473	4.83867e-11	7.63082e-10	TRUE	FALSE	no diff.	upregulated	66.7453	78.1605	-0.227772	0.0123463	0.0292068	TRUE	FALSE	no diff.	downregulated	47.1298	51.3069	-0.122515	0.239963	0.543262	FALSE	FALSE	no diff.	downregulated	47.1867	88.3742
WBGene00000668	col-93	col-93	1445	1498.79	-0.0527313	0.480199	0.663291	FALSE	FALSE	no diff.	downregulated	1508.22	1274.58	0.242821	0.00137756	0.00304152	TRUE	FALSE	no diff.	upregulated	1506.01	691.128	1.12371	4.93537e-30	3.1852e-28	TRUE	TRUE	upregulated	upregulated	1510.04	1323.63	0.19009	0.0456114	0.0960823	FALSE	FALSE	no diff.	upregulated	782.588	1441.14	-0.880886	9.65925e-28	6.68623e-26	TRUE	FALSE	no diff.	downregulated	783.533	1496.59
WBGene00000669	col-94	col-94	74.0832	90.9642	-0.296152	0.000361172	0.00302854	TRUE	FALSE	no diff.	downregulated	83.6227	65.3463	0.355789	7.57159e-08	2.81297e-07	TRUE	FALSE	no diff.	upregulated	83.5003	38.74	1.10796	2.76673e-33	2.09518e-31	TRUE	TRUE	upregulated	upregulated	83.7237	80.3333	0.0596373	0.531556	0.759129	FALSE	FALSE	no diff.	upregulated	43.8667	73.8855	-0.752167	1.35347e-20	6.1382e-19	TRUE	FALSE	no diff.	downregulated	43.9196	90.831
WBGene00000670	col-95	col-95	557.857	233.733	1.25503	1.72803e-68	5.12708e-65	TRUE	TRUE	upregulated	upregulated	643.373	492.067	0.386802	2.58179e-09	1.17882e-08	TRUE	FALSE	no diff.	upregulated	642.431	485.37	0.404456	1.24539e-05	6.4882e-05	TRUE	FALSE	no diff.	upregulated	644.15	206.417	1.64183	5.51665e-85	1.21271e-81	TRUE	TRUE	upregulated	upregulated	549.602	556.368	-0.0176537	0.83114	0.956283	FALSE	FALSE	no diff.	downregulated	550.265	233.391
WBGene00000671	col-96	col-96	45.7544	33.0839	0.467779	8.18163e-07	1.82062e-05	TRUE	FALSE	no diff.	upregulated	65.0624	40.3584	0.688955	8.05582e-18	2.29262e-16	TRUE	FALSE	no diff.	upregulated	64.9672	35.4867	0.872434	1.03814e-17	3.05939e-16	TRUE	FALSE	no diff.	upregulated	65.141	29.2175	1.15673	1.14361e-36	5.12103e-34	TRUE	TRUE	upregulated	upregulated	40.1827	45.6323	-0.183479	0.0856738	0.278871	FALSE	FALSE	no diff.	downregulated	40.2313	33.0355
WBGene00000672	col-97	col-97	4.50859	5.68681	-0.334945	0.0955624	0.226073	FALSE	FALSE	no diff.	downregulated	10.2425	3.97687	1.36487	1.55569e-29	4.4516e-27	TRUE	TRUE	upregulated	upregulated	10.2276	3.71311	1.46176	1.77955e-06	1.15367e-05	TRUE	TRUE	upregulated	upregulated	10.2549	5.0222	1.02992	2.03688e-06	7.7921e-06	TRUE	TRUE	upregulated	upregulated	4.20448	4.49656	-0.0968915	0.741389	0.9149	FALSE	FALSE	no diff.	downregulated	4.20956	5.67849
WBGene00000673	col-98	col-98	686.25	794.977	-0.212178	0.00592997	0.0280759	TRUE	FALSE	no diff.	downregulated	937.333	605.318	0.630868	2.23215e-19	9.14261e-18	TRUE	FALSE	no diff.	upregulated	935.961	495.044	0.918892	2.30584e-23	1.01807e-21	TRUE	FALSE	no diff.	upregulated	938.465	702.069	0.41869	5.5864e-06	2.02952e-05	TRUE	FALSE	no diff.	upregulated	560.555	684.419	-0.288023	0.000251015	0.00213266	TRUE	FALSE	no diff.	downregulated	561.232	793.813
WBGene00000674	col-99	col-99	3.15717	3.05523	0.0473528	0.666034	0.805047	FALSE	FALSE	no diff.	upregulated	3.98106	2.78483	0.515561	4.67663e-09	2.04544e-08	TRUE	FALSE	no diff.	upregulated	3.97523	3.67049	0.115066	0.314679	0.538261	FALSE	FALSE	no diff.	upregulated	3.98587	2.69817	0.562914	1.67147e-07	7.21746e-07	TRUE	FALSE	no diff.	upregulated	4.15622	3.14875	0.400495	0.000552472	0.00434019	TRUE	FALSE	no diff.	upregulated	4.16124	3.05075
WBGene00000675	col-101	col-101	422.119	266.93	0.661188	8.85928e-20	2.35392e-17	TRUE	FALSE	no diff.	upregulated	546.656	372.337	0.554024	3.03537e-17	7.50365e-16	TRUE	FALSE	no diff.	upregulated	545.855	332.879	0.71352	3.85686e-18	1.18071e-16	TRUE	FALSE	no diff.	upregulated	547.316	235.734	1.21521	8.09875e-56	1.08798e-52	TRUE	TRUE	upregulated	upregulated	376.931	420.992	-0.159496	0.0431925	0.169911	FALSE	FALSE	no diff.	downregulated	377.386	266.539
WBGene00000676	col-102	col-102	0.0442809	0.0608862	-0.459431	0.598531	NA	NA	FALSE	no diff.	downregulated	0.0390587	0.0390587	1.7969e-07	1	1	FALSE	FALSE	no diff.	upregulated	0.0390015	0.0438767	-0.169925	0.848652	0.918219	FALSE	FALSE	no diff.	downregulated	0.0391059	0.0537705	-0.459431	0.595472	0.810852	FALSE	FALSE	no diff.	downregulated	0.0496831	0.0441627	0.169925	0.847649	NA	NA	FALSE	no diff.	upregulated	0.0497431	0.0607971
WBGene00000677	col-103	col-103	751.158	759.423	-0.0157855	0.836272	0.9135	FALSE	FALSE	no diff.	downregulated	959.92	662.572	0.534838	2.39136e-12	1.94522e-11	TRUE	FALSE	no diff.	upregulated	958.515	479.598	0.998976	3.82649e-20	1.36239e-18	TRUE	FALSE	no diff.	upregulated	961.079	670.67	0.519052	7.24847e-09	3.62139e-08	TRUE	FALSE	no diff.	upregulated	543.065	749.154	-0.464138	3.45992e-06	4.14332e-05	TRUE	FALSE	no diff.	downregulated	543.721	758.311
WBGene00000678	col-104	col-104	5.37766	7.29766	-0.440455	0.00231257	0.0134581	TRUE	FALSE	no diff.	downregulated	12.7714	4.74345	1.42891	4.01561e-33	1.52513e-30	TRUE	TRUE	upregulated	upregulated	12.7527	4.85364	1.39366	2.21747e-07	1.77195e-06	TRUE	TRUE	upregulated	upregulated	12.7868	6.44479	0.988452	1.00774e-11	7.08798e-11	TRUE	FALSE	no diff.	upregulated	5.49594	5.36331	0.0352434	0.895579	0.970662	FALSE	FALSE	no diff.	upregulated	5.50258	7.28697
WBGene00000679	col-105	col-105	0.0701495	0.0613808	0.192645	0.841746	NA	NA	FALSE	no diff.	upregulated	0.0618765	0.0618765	1.8189e-07	1	1	FALSE	FALSE	no diff.	upregulated	0.0617859	0.0695091	-0.169925	0.849509	0.918219	FALSE	FALSE	no diff.	downregulated	0.0619512	0.0542073	0.192645	0.838886	0.906682	FALSE	FALSE	no diff.	upregulated	0.0787076	0.0699623	0.169925	0.849359	NA	NA	FALSE	no diff.	upregulated	0.0788026	0.0612909
WBGene00000680	col-106	col-106	2117.75	2035.69	0.0570153	0.426813	0.618164	FALSE	FALSE	no diff.	upregulated	2404.98	1868	0.364534	1.03133e-07	3.7493e-07	TRUE	FALSE	no diff.	upregulated	2401.46	1554.62	0.627349	1.20687e-12	2.36538e-11	TRUE	FALSE	no diff.	upregulated	2407.89	1797.78	0.42155	1.30252e-06	5.0866e-06	TRUE	FALSE	no diff.	upregulated	1760.35	2112.1	-0.262815	0.000368907	0.00301733	TRUE	FALSE	no diff.	downregulated	1762.48	2032.71
WBGene00000681	col-107	col-107	4.77775	6.00327	-0.329417	0.133548	0.285068	FALSE	FALSE	no diff.	downregulated	9.21975	4.21429	1.12944	2.4759e-06	7.64872e-06	TRUE	TRUE	upregulated	upregulated	9.20625	4.28634	1.10287	0.00159876	0.00518912	TRUE	TRUE	upregulated	upregulated	9.23088	5.30168	0.800019	0.00247267	0.00657818	TRUE	FALSE	no diff.	upregulated	4.85357	4.765	0.02657	0.932811	0.982668	FALSE	FALSE	no diff.	upregulated	4.85943	5.99448
WBGene00000682	col-108	col-108	0.0501971	0.0585633	-0.222392	0.828022	NA	NA	FALSE	no diff.	downregulated	0.0590362	0.0442772	0.415037	0.676549	NA	NA	FALSE	no diff.	upregulated	0.0589498	0.0515811	0.192645	0.838504	0.915755	FALSE	FALSE	no diff.	upregulated	0.0591075	0.0517191	0.192645	0.838886	0.906682	FALSE	FALSE	no diff.	upregulated	0.058407	0.0500632	0.222392	0.82453	NA	NA	FALSE	no diff.	upregulated	0.0584776	0.0584776
WBGene00000683	col-109	col-109	2.27279	2.8847	-0.343954	0.0611549	0.164304	FALSE	FALSE	no diff.	downregulated	5.10551	2.00475	1.34863	7.78628e-22	5.62794e-20	TRUE	TRUE	upregulated	upregulated	5.09804	1.70484	1.5803	2.54177e-08	2.52731e-07	TRUE	TRUE	upregulated	upregulated	5.11167	2.54757	1.00468	2.93919e-08	1.37657e-07	TRUE	TRUE	upregulated	upregulated	1.93045	2.26673	-0.23167	0.409494	0.722068	FALSE	FALSE	no diff.	downregulated	1.93279	2.88047
WBGene00000684	col-110	col-110	0.610024	0.848082	-0.475338	0.125264	0.272576	FALSE	FALSE	no diff.	downregulated	0.839933	0.538082	0.642448	0.0342598	0.0599425	FALSE	FALSE	no diff.	upregulated	0.838703	0.537294	0.642448	0.0448575	0.103765	FALSE	FALSE	no diff.	upregulated	0.840947	0.748968	0.16711	0.551109	0.768445	FALSE	FALSE	no diff.	upregulated	0.608397	0.608397	3.72277e-07	0.999999	1	FALSE	FALSE	no diff.	upregulated	0.609131	0.846841
WBGene00000685	col-111	col-111	2.79285	2.21717	0.333022	0.0751185	0.191133	FALSE	FALSE	no diff.	upregulated	3.82217	2.46348	0.633694	4.45299e-05	0.000118843	TRUE	FALSE	no diff.	upregulated	3.81657	2.32283	0.716392	4.46394e-05	0.000203443	TRUE	FALSE	no diff.	upregulated	3.82678	1.95805	0.966715	9.33659e-07	3.7237e-06	TRUE	FALSE	no diff.	upregulated	2.63022	2.7854	-0.0826985	0.628045	0.86264	FALSE	FALSE	no diff.	downregulated	2.6334	2.21392
WBGene00000687	col-113	col-113	1.38147	1.64495	-0.251836	0.275849	0.467192	FALSE	FALSE	no diff.	downregulated	2.48107	1.21855	1.0258	3.38555e-09	1.51501e-08	TRUE	TRUE	upregulated	upregulated	2.47743	1.17286	1.07881	1.05535e-09	1.3501e-08	TRUE	TRUE	upregulated	upregulated	2.48406	1.45271	0.77396	5.1642e-05	0.000169139	TRUE	FALSE	no diff.	upregulated	1.32807	1.37779	-0.0530183	0.806887	0.944304	FALSE	FALSE	no diff.	downregulated	1.32967	1.64254
WBGene00000688	col-114	col-114	0.0554714	0.047547	0.222392	0.828022	NA	NA	FALSE	no diff.	upregulated	0.0559194	0.0489295	0.192645	0.840974	NA	NA	FALSE	no diff.	upregulated	0.0558376	0.0418782	0.415037	0.671875	0.879635	FALSE	FALSE	no diff.	upregulated	0.055987	0.0419902	0.415037	0.672323	0.861788	FALSE	FALSE	no diff.	upregulated	0.0474201	0.0553234	-0.222392	0.82453	NA	NA	FALSE	no diff.	downregulated	0.0474773	0.0474773
WBGene00000689	col-115	col-115	0.324617	0.348226	-0.101283	0.808403	0.896983	FALSE	FALSE	no diff.	downregulated	0.614316	0.286334	1.10128	0.0021947	0.00469065	TRUE	TRUE	upregulated	upregulated	0.613417	0.254724	1.26793	0.00689144	0.0194221	TRUE	TRUE	upregulated	upregulated	0.615058	0.307529	1	0.0146386	0.0341018	TRUE	TRUE	upregulated	upregulated	0.288433	0.323751	-0.16665	0.680764	0.89075	FALSE	FALSE	no diff.	downregulated	0.288781	0.347716
WBGene00000690	col-116	col-116	0.893903	0.723249	0.305626	0.374332	0.569746	FALSE	FALSE	no diff.	upregulated	1.06803	0.788482	0.437809	0.306123	0.419181	FALSE	FALSE	no diff.	upregulated	1.06647	1.01637	0.0694216	0.798072	0.915755	FALSE	FALSE	no diff.	upregulated	1.06932	0.638724	0.743435	0.0218086	0.0491752	TRUE	FALSE	no diff.	upregulated	1.15087	0.891518	0.368388	0.328448	0.64596	FALSE	FALSE	no diff.	upregulated	1.15226	0.72219
WBGene00000691	col-117	col-117	1.64878	1.65663	-0.00685354	0.976148	0.992427	FALSE	FALSE	no diff.	downregulated	2.99178	1.45434	1.04064	3.78363e-07	1.28326e-06	TRUE	TRUE	upregulated	upregulated	2.9874	1.27932	1.22351	1.21135e-08	1.28045e-07	TRUE	TRUE	upregulated	upregulated	2.99539	1.46303	1.03379	3.61159e-06	1.34006e-05	TRUE	TRUE	upregulated	upregulated	1.44862	1.64438	-0.182864	0.422741	0.733541	FALSE	FALSE	no diff.	downregulated	1.45037	1.65421
WBGene00000692	col-118	col-118	20.3191	29.544	-0.54003	1.86185e-07	5.00676e-06	TRUE	FALSE	no diff.	downregulated	27.7585	17.9228	0.631137	7.73023e-14	8.86623e-13	TRUE	FALSE	no diff.	upregulated	27.7179	21.3248	0.378289	1.15413e-05	6.06705e-05	TRUE	FALSE	no diff.	upregulated	27.7921	26.0912	0.0911076	0.337359	0.537964	FALSE	FALSE	no diff.	upregulated	24.1468	20.2649	0.252848	0.01117	0.0577469	FALSE	FALSE	no diff.	upregulated	24.1759	29.5007
WBGene00000693	col-119	col-119	3663.17	3810.79	-0.056997	0.414692	0.606701	FALSE	FALSE	no diff.	downregulated	4220.22	3231.16	0.385268	2.1092e-08	8.41945e-08	TRUE	FALSE	no diff.	upregulated	4214.05	2897.56	0.540369	1.64311e-09	2.04531e-08	TRUE	FALSE	no diff.	upregulated	4225.32	3365.43	0.328271	0.000233242	0.000709349	TRUE	FALSE	no diff.	upregulated	3281	3653.4	-0.155101	0.0274986	0.119729	FALSE	FALSE	no diff.	downregulated	3284.97	3805.21
WBGene00000694	col-120	col-120	2.5221	3.03984	-0.269366	0.430489	0.621892	FALSE	FALSE	no diff.	downregulated	6.69356	2.22466	1.58919	1.48433e-07	5.30656e-07	TRUE	TRUE	upregulated	upregulated	6.68376	1.78494	1.90478	3.7693e-05	0.000174352	TRUE	TRUE	upregulated	upregulated	6.70164	2.68457	1.31982	0.000646274	0.00186088	TRUE	TRUE	upregulated	upregulated	2.02115	2.51537	-0.315595	0.457069	0.759646	FALSE	FALSE	no diff.	downregulated	2.02359	3.03539
WBGene00000695	col-121	col-121	0.748645	0.526075	0.509014	0.126469	0.274406	FALSE	FALSE	no diff.	upregulated	1.21957	0.660354	0.885064	0.000313899	0.000754463	TRUE	FALSE	no diff.	upregulated	1.21779	0.498996	1.28716	1.33763e-07	1.13685e-06	TRUE	TRUE	upregulated	upregulated	1.22105	0.464593	1.39408	1.18564e-07	5.20513e-07	TRUE	TRUE	upregulated	upregulated	0.56503	0.746647	-0.402098	0.185913	0.463209	FALSE	FALSE	no diff.	downregulated	0.565712	0.525304
WBGene00000696	col-122	col-122	3474.65	3253.71	0.094781	0.196367	0.369892	FALSE	FALSE	no diff.	upregulated	4094.96	3064.87	0.418022	1.5382e-09	7.31091e-09	TRUE	FALSE	no diff.	upregulated	4088.97	2643.24	0.629431	2.85022e-11	4.63848e-10	TRUE	FALSE	no diff.	upregulated	4099.91	2873.46	0.512803	8.19424e-09	4.07286e-08	TRUE	FALSE	no diff.	upregulated	2993.03	3465.38	-0.211409	0.00946849	0.0500923	FALSE	FALSE	no diff.	downregulated	2996.64	3248.95
WBGene00000697	col-123	col-123	0.0681662	0.0681662	2.58171e-07	1	NA	NA	FALSE	no diff.	upregulated	0.0661398	0.0601271	0.137504	0.867629	0.913723	FALSE	FALSE	no diff.	upregulated	0.066043	0.0540352	0.289507	0.732679	0.915755	FALSE	FALSE	no diff.	upregulated	0.0662197	0.0601997	0.137504	0.867366	0.919057	FALSE	FALSE	no diff.	upregulated	0.0611859	0.0679843	-0.152003	0.857951	0.963988	FALSE	FALSE	no diff.	downregulated	0.0612597	0.0680664
WBGene00000698	col-124	col-124	1437.93	1349.25	0.0918321	0.23799	0.423312	FALSE	FALSE	no diff.	upregulated	1914.32	1268.35	0.593882	3.52785e-18	1.08853e-16	TRUE	FALSE	no diff.	upregulated	1911.52	652.353	1.551	3.07589e-67	1.03063e-64	TRUE	TRUE	upregulated	upregulated	1916.63	1191.57	0.685714	3.91834e-14	3.9535e-13	TRUE	FALSE	no diff.	upregulated	738.681	1434.09	-0.957114	1.54896e-34	1.49062e-32	TRUE	FALSE	no diff.	downregulated	739.573	1347.28
WBGene00000699	col-125	col-125	12.9042	15.7233	-0.285054	0.148005	0.305553	FALSE	FALSE	no diff.	downregulated	17.5845	11.3824	0.627499	0.000450047	0.00105939	TRUE	FALSE	no diff.	upregulated	17.5587	8.86142	0.98658	0.0040302	0.0119984	TRUE	FALSE	no diff.	upregulated	17.6057	13.8857	0.342445	0.0541198	0.111919	FALSE	FALSE	no diff.	upregulated	10.0341	12.8698	-0.359081	0.307901	0.623753	FALSE	FALSE	no diff.	downregulated	10.0462	15.7002
WBGene00000700	col-126	col-126	0.112447	0.0951476	0.241008	0.754866	NA	NA	FALSE	no diff.	upregulated	0.282298	0.0991859	1.50901	0.0118955	0.0226244	TRUE	TRUE	upregulated	upregulated	0.281885	0.0761852	1.88752	0.00317899	0.00968671	TRUE	TRUE	upregulated	upregulated	0.282639	0.0840279	1.75002	0.00579245	0.0144997	TRUE	TRUE	upregulated	upregulated	0.0862671	0.112147	-0.378511	0.623287	0.860296	FALSE	FALSE	no diff.	downregulated	0.0863712	0.0950083
WBGene00000701	col-127	col-127	0.121097	0.0951476	0.347923	0.653549	NA	NA	FALSE	no diff.	upregulated	0.175483	0.106816	0.716207	0.286319	0.396034	FALSE	FALSE	no diff.	upregulated	0.175226	0.0914222	0.938599	0.167761	0.323206	FALSE	FALSE	no diff.	upregulated	0.175695	0.0840279	1.06413	0.13592	0.251777	FALSE	FALSE	no diff.	upregulated	0.10352	0.120774	-0.222392	0.763189	0.92422	FALSE	FALSE	no diff.	downregulated	0.103645	0.0950083
WBGene00000702	col-128	col-128	0.0777163	0.155433	-0.999999	0.131912	0.282586	FALSE	FALSE	no diff.	downregulated	0.117516	0.068551	0.777608	0.226401	0.32459	FALSE	FALSE	no diff.	upregulated	0.117344	0.136901	-0.222392	0.675729	0.881992	FALSE	FALSE	no diff.	downregulated	0.117658	0.137267	-0.222392	0.696284	0.875369	FALSE	FALSE	no diff.	downregulated	0.155018	0.077509	1	0.106337	0.325343	FALSE	FALSE	no diff.	upregulated	0.155205	0.155205
WBGene00000703	col-129	col-129	346.998	419.659	-0.274293	0.00107749	0.0073128	TRUE	FALSE	no diff.	downregulated	602.027	306.075	0.975944	9.01716e-44	6.72712e-41	TRUE	FALSE	no diff.	upregulated	601.146	187.611	1.67997	9.89301e-61	2.6887e-58	TRUE	TRUE	upregulated	upregulated	602.754	370.614	0.701651	5.42795e-15	6.31937e-14	TRUE	FALSE	no diff.	upregulated	212.438	346.072	-0.704026	1.37742e-12	3.33829e-11	TRUE	FALSE	no diff.	downregulated	212.695	419.045
WBGene00000704	col-130	col-130	1.3089	1.40409	-0.101283	0.674504	0.810518	FALSE	FALSE	no diff.	downregulated	2.88283	1.15453	1.32018	3.43134e-09	1.53353e-08	TRUE	TRUE	upregulated	upregulated	2.87861	1.1738	1.29418	0.000833166	0.00287964	TRUE	TRUE	upregulated	upregulated	2.88632	1.23999	1.2189	1.32823e-06	5.1803e-06	TRUE	TRUE	upregulated	upregulated	1.32914	1.3054	0.0259955	0.940316	0.985938	FALSE	FALSE	no diff.	upregulated	1.33074	1.40203
WBGene00000705	col-131	col-131	0.154895	0.187504	-0.275634	0.639377	0.783809	FALSE	FALSE	no diff.	downregulated	0.215728	0.136627	0.658963	0.248707	0.352122	FALSE	FALSE	no diff.	upregulated	0.215412	0.165149	0.383329	0.484526	0.735388	FALSE	FALSE	no diff.	upregulated	0.215988	0.165591	0.383329	0.480906	0.702477	FALSE	FALSE	no diff.	upregulated	0.187004	0.154481	0.275635	0.639548	0.868282	FALSE	FALSE	no diff.	upregulated	0.18723	0.18723
WBGene00000706	col-132	col-132	0.128154	0.136697	-0.093109	0.891944	0.947503	FALSE	FALSE	no diff.	downregulated	0.256225	0.11304	1.18057	0.0382219	0.0662093	FALSE	FALSE	no diff.	upregulated	0.255849	0.188125	0.443607	0.370696	0.607845	FALSE	FALSE	no diff.	upregulated	0.256534	0.120722	1.08746	0.0535821	0.110892	FALSE	FALSE	no diff.	upregulated	0.21302	0.127812	0.736966	0.220338	0.515498	FALSE	FALSE	no diff.	upregulated	0.213277	0.136497
WBGene00000707	col-133	col-133	19.8843	23.0988	-0.216188	0.214825	0.393408	FALSE	FALSE	no diff.	downregulated	36.985	17.5393	1.07635	7.18047e-12	5.23353e-11	TRUE	TRUE	upregulated	upregulated	36.9308	9.70516	1.928	8.39011e-11	1.28264e-09	TRUE	TRUE	upregulated	upregulated	37.0296	20.3993	0.860163	1.13978e-07	5.01199e-07	TRUE	FALSE	no diff.	upregulated	10.9895	19.8312	-0.851651	0.00494515	0.0289662	TRUE	FALSE	no diff.	downregulated	11.0028	23.065
WBGene00000708	col-135	col-135	20.4752	30.1396	-0.557781	8.88103e-13	8.1077e-11	TRUE	FALSE	no diff.	downregulated	23.9023	18.0605	0.40431	5.76857e-09	2.48812e-08	TRUE	FALSE	no diff.	upregulated	23.8673	29.1384	-0.287885	0.00140805	0.00462541	TRUE	FALSE	no diff.	downregulated	23.9311	26.6172	-0.153471	0.0495704	0.103547	FALSE	FALSE	no diff.	downregulated	32.9944	20.4206	0.692195	2.21071e-14	6.20381e-13	TRUE	FALSE	no diff.	upregulated	33.0342	30.0955
WBGene00000709	col-136	col-136	0.0529762	0.0618056	-0.222392	0.828022	NA	NA	FALSE	no diff.	downregulated	0.0700928	0.0467285	0.584962	0.545872	NA	NA	FALSE	no diff.	upregulated	0.0699902	0.0544368	0.36257	0.693356	0.893091	FALSE	FALSE	no diff.	upregulated	0.0701774	0.0545824	0.36257	0.694109	0.875345	FALSE	FALSE	no diff.	upregulated	0.0616406	0.0528348	0.222392	0.82453	NA	NA	FALSE	no diff.	upregulated	0.0617151	0.0617151
WBGene00000710	col-137	col-137	1.66884	1.04049	0.681581	0.174198	0.340889	FALSE	FALSE	no diff.	upregulated	3.20033	1.47203	1.12041	0.00950818	0.0183734	TRUE	TRUE	upregulated	upregulated	3.19564	0.58319	2.45407	3.52521e-12	6.51258e-11	TRUE	TRUE	upregulated	upregulated	3.20419	0.918893	1.80199	1.25127e-05	4.37934e-05	TRUE	TRUE	upregulated	upregulated	0.660366	1.66439	-1.33366	0.003539	0.0216664	TRUE	TRUE	downregulated	downregulated	0.661163	1.03897
WBGene00000711	col-138	col-138	6.63222	9.18932	-0.470466	0.0594243	0.160893	FALSE	FALSE	no diff.	downregulated	15.9677	5.85006	1.44864	2.70813e-11	1.77224e-10	TRUE	TRUE	upregulated	upregulated	15.9443	5.6699	1.49165	0.00157147	0.00510604	TRUE	TRUE	upregulated	upregulated	15.987	8.11538	0.97817	0.00049023	0.00143323	TRUE	FALSE	no diff.	upregulated	6.42022	6.61452	-0.0430145	0.924827	0.979255	FALSE	FALSE	no diff.	downregulated	6.42797	9.17587
WBGene00000712	col-139	col-139	318.782	396.977	-0.316484	7.2297e-05	0.000800393	TRUE	FALSE	no diff.	downregulated	536.166	281.187	0.931149	7.29286e-32	2.45711e-29	TRUE	FALSE	no diff.	upregulated	535.381	176.567	1.60035	3.30491e-52	6.46705e-50	TRUE	TRUE	upregulated	upregulated	536.813	350.583	0.614665	2.49695e-10	1.47819e-09	TRUE	FALSE	no diff.	upregulated	199.932	317.932	-0.669204	3.25297e-13	8.33436e-12	TRUE	FALSE	no diff.	downregulated	200.174	396.396
WBGene00000713	col-140	col-140	2960.49	2919.53	0.0200966	0.77715	0.878947	FALSE	FALSE	no diff.	upregulated	3459.55	2611.35	0.405793	1.04308e-08	4.35169e-08	TRUE	FALSE	no diff.	upregulated	3454.49	2352.98	0.553982	3.87835e-09	4.52166e-08	TRUE	FALSE	no diff.	upregulated	3463.73	2578.33	0.425889	4.31e-06	1.58413e-05	TRUE	FALSE	no diff.	upregulated	2664.36	2952.59	-0.14819	0.0430609	0.169509	FALSE	FALSE	no diff.	downregulated	2667.58	2915.26
WBGene00000714	col-141	col-141	1.64307	3.74045	-1.18682	1.43185e-12	1.2495e-10	TRUE	TRUE	downregulated	downregulated	3.09229	1.4493	1.09332	1.47099e-11	1.01011e-10	TRUE	TRUE	upregulated	upregulated	3.08776	2.58091	0.258679	0.0738162	0.161166	FALSE	FALSE	no diff.	upregulated	3.09602	3.30331	-0.0934988	0.490196	0.712774	FALSE	FALSE	no diff.	downregulated	2.92246	1.63869	0.834639	1.77693e-06	2.2254e-05	TRUE	FALSE	no diff.	upregulated	2.92599	3.73498
WBGene00000715	col-142	col-142	232.091	258.36	-0.154692	0.0647589	0.171095	FALSE	FALSE	no diff.	downregulated	322.804	204.72	0.657007	1.52927e-18	5.17137e-17	TRUE	FALSE	no diff.	upregulated	322.331	234.061	0.461661	0.00156814	0.00509655	TRUE	FALSE	no diff.	upregulated	323.194	228.166	0.502315	1.65995e-07	7.17028e-07	TRUE	FALSE	no diff.	upregulated	265.035	231.472	0.195346	0.145506	0.400412	FALSE	FALSE	no diff.	upregulated	265.355	257.982
WBGene00000716	col-143	col-143	1192.1	1131.33	0.0754896	0.296876	0.490131	FALSE	FALSE	no diff.	upregulated	1292.89	1051.51	0.298137	2.79573e-05	7.64509e-05	TRUE	FALSE	no diff.	upregulated	1291	731.224	0.820105	5.80647e-18	1.74909e-16	TRUE	FALSE	no diff.	upregulated	1294.45	999.112	0.373626	2.23101e-05	7.63165e-05	TRUE	FALSE	no diff.	upregulated	827.99	1188.92	-0.521969	1.82571e-10	3.69033e-09	TRUE	FALSE	no diff.	downregulated	828.989	1129.67
WBGene00000717	col-144	col-144	12.9164	13.1975	-0.031065	0.768143	0.873713	FALSE	FALSE	no diff.	downregulated	19.8175	11.3931	0.798613	5.45208e-24	6.18959e-22	TRUE	FALSE	no diff.	upregulated	19.7885	8.00879	1.30501	1.15436e-30	7.77843e-29	TRUE	TRUE	upregulated	upregulated	19.8415	11.6552	0.767548	4.99168e-13	4.2057e-12	TRUE	FALSE	no diff.	upregulated	9.06863	12.8819	-0.506393	1.03885e-05	0.000115332	TRUE	FALSE	no diff.	downregulated	9.07958	13.1782
WBGene00000718	col-145	col-145	4.452	4.68989	-0.075101	0.842137	0.917745	FALSE	FALSE	no diff.	downregulated	8.36352	3.92696	1.0907	0.000663271	0.00152494	TRUE	TRUE	upregulated	upregulated	8.35128	2.42457	1.78427	0.000382283	0.00141163	TRUE	TRUE	upregulated	upregulated	8.37362	4.14179	1.0156	0.00410494	0.0105094	TRUE	TRUE	upregulated	upregulated	2.74542	4.44012	-0.693572	0.182939	0.459281	FALSE	FALSE	no diff.	downregulated	2.74873	4.68303
WBGene00000719	col-146	col-146	9.19585	8.42138	0.126927	0.654505	0.795808	FALSE	FALSE	no diff.	upregulated	12.541	8.11135	0.628633	0.000494233	0.00115714	TRUE	FALSE	no diff.	upregulated	12.5226	6.03871	1.05222	0.00549676	0.0158831	TRUE	TRUE	upregulated	upregulated	12.5561	7.43719	0.75556	0.00261663	0.00693551	TRUE	FALSE	no diff.	upregulated	6.83784	9.17132	-0.423589	0.290656	0.604731	FALSE	FALSE	no diff.	downregulated	6.84609	8.40905
WBGene00000720	col-147	col-147	17.4611	20.3918	-0.223849	0.165916	0.329979	FALSE	FALSE	no diff.	downregulated	31.9558	15.4018	1.05298	1.78007e-16	3.72957e-15	TRUE	TRUE	upregulated	upregulated	31.909	9.99338	1.67492	7.54876e-48	1.13278e-45	TRUE	TRUE	upregulated	upregulated	31.9944	18.0087	0.829127	7.11094e-07	2.86965e-06	TRUE	FALSE	no diff.	upregulated	11.3159	17.4145	-0.621943	2.28936e-08	3.72337e-07	TRUE	FALSE	no diff.	downregulated	11.3295	20.362
WBGene00000721	col-148	col-148	0.0603439	0.0689645	-0.192645	0.840805	NA	NA	FALSE	no diff.	downregulated	0.0608313	0.0532274	0.192645	0.840974	NA	NA	FALSE	no diff.	upregulated	0.0607422	0.0455567	0.415037	0.671875	0.879635	FALSE	FALSE	no diff.	upregulated	0.0609047	0.0609047	1.75138e-07	1	1	FALSE	FALSE	no diff.	upregulated	0.0515854	0.0601829	-0.222392	0.82453	NA	NA	FALSE	no diff.	downregulated	0.0516477	0.0688635
WBGene00000722	col-149	col-149	7.44323	8.19559	-0.138919	0.224536	0.406012	FALSE	FALSE	no diff.	downregulated	9.76116	6.56542	0.572164	6.00783e-07	1.99741e-06	TRUE	FALSE	no diff.	upregulated	9.74687	1.84644	2.4002	7.83757e-57	1.82578e-54	TRUE	TRUE	upregulated	upregulated	9.77294	7.23778	0.433245	0.000306072	0.000917117	TRUE	FALSE	no diff.	upregulated	2.09078	7.42337	-1.82803	3.27274e-34	3.13421e-32	TRUE	TRUE	downregulated	downregulated	2.09331	8.18359
WBGene00000723	col-150	col-150	7.39781	9.41682	-0.34814	0.00110285	0.0074439	TRUE	FALSE	no diff.	downregulated	9.48206	6.52536	0.539142	1.23093e-07	4.44629e-07	TRUE	FALSE	no diff.	upregulated	9.46818	6.39222	0.566769	1.6615e-06	1.08606e-05	TRUE	FALSE	no diff.	upregulated	9.49351	8.31629	0.191002	0.0772591	0.153484	FALSE	FALSE	no diff.	upregulated	7.23813	7.37807	-0.0276269	0.8143	0.946865	FALSE	FALSE	no diff.	downregulated	7.24687	9.40303
WBGene00000724	col-151	col-151	0.0930706	0.0930706	3.31704e-07	1	NA	NA	FALSE	no diff.	upregulated	0.129983	0.0820945	0.662965	0.344684	0.463744	FALSE	FALSE	no diff.	upregulated	0.129793	0.157117	-0.275634	0.640017	0.877955	FALSE	FALSE	no diff.	downregulated	0.13014	0.0821936	0.662965	0.338615	0.539788	FALSE	FALSE	no diff.	upregulated	0.177909	0.0928223	0.938599	0.165856	0.433378	FALSE	FALSE	no diff.	upregulated	0.178124	0.0929344
WBGene00000725	col-152	col-152	0.207595	0.268143	-0.369233	0.507265	0.684376	FALSE	FALSE	no diff.	downregulated	0.633264	0.183112	1.79008	8.70707e-05	0.000224296	TRUE	TRUE	upregulated	upregulated	0.632337	0.312359	1.01749	0.0113564	0.030388	TRUE	TRUE	upregulated	upregulated	0.634028	0.236806	1.42084	0.00183329	0.00496424	TRUE	TRUE	upregulated	upregulated	0.353695	0.207041	0.77259	0.122074	0.357444	FALSE	FALSE	no diff.	upregulated	0.354122	0.267751
WBGene00000726	col-153	col-153	2.7842	5.11914	-0.87864	9.4697e-13	8.55734e-11	TRUE	FALSE	no diff.	downregulated	3.99401	2.45585	0.701617	3.86094e-08	1.48913e-07	TRUE	FALSE	no diff.	upregulated	3.98816	4.60773	-0.208333	0.123615	0.250944	FALSE	FALSE	no diff.	downregulated	3.99883	4.52087	-0.177023	0.14222	0.261781	FALSE	FALSE	no diff.	downregulated	5.21749	2.77677	0.90995	3.08724e-11	6.68551e-10	TRUE	FALSE	no diff.	upregulated	5.22379	5.11164
WBGene00000727	col-154	col-154	2.47072	2.44296	0.0163021	0.955567	0.978093	FALSE	FALSE	no diff.	upregulated	4.26685	2.17934	0.969282	0.000898021	0.00203325	TRUE	FALSE	no diff.	upregulated	4.2606	1.58321	1.42821	1.9382e-05	9.64959e-05	TRUE	TRUE	upregulated	upregulated	4.272	2.15745	0.985583	1.73928e-06	6.69707e-06	TRUE	FALSE	no diff.	upregulated	1.79272	2.46413	-0.458925	0.206279	0.495081	FALSE	FALSE	no diff.	downregulated	1.79488	2.43938
WBGene00000728	col-155	col-155	33.6647	39.4659	-0.229371	0.011365	0.0466604	TRUE	FALSE	no diff.	downregulated	44.503	29.6945	0.583706	6.36299e-14	7.45884e-13	TRUE	FALSE	no diff.	upregulated	44.4378	21.0576	1.07744	2.19396e-29	1.34835e-27	TRUE	TRUE	upregulated	upregulated	44.5567	34.8536	0.354335	5.82226e-05	0.000189613	TRUE	FALSE	no diff.	upregulated	23.8443	33.5749	-0.493738	8.5094e-07	1.13275e-05	TRUE	FALSE	no diff.	downregulated	23.8731	39.4081
WBGene00000729	col-156	col-156	1.0134	1.20828	-0.253756	0.584294	0.743183	FALSE	FALSE	no diff.	downregulated	2.50975	0.893885	1.48938	0.0012165	0.00270479	TRUE	TRUE	upregulated	upregulated	2.50608	0.817051	1.61694	0.00482125	0.0141028	TRUE	TRUE	upregulated	upregulated	2.51279	1.06707	1.23563	0.000816071	0.00231912	TRUE	TRUE	upregulated	upregulated	0.925175	1.0107	-0.127549	0.846739	0.963794	FALSE	FALSE	no diff.	downregulated	0.926292	1.20651
WBGene00000730	col-157	col-157	1.47787	1.98434	-0.425133	0.0816819	0.203002	FALSE	FALSE	no diff.	downregulated	3.25164	1.30358	1.31868	1.59958e-10	9.04291e-10	TRUE	TRUE	upregulated	upregulated	3.24688	1.30899	1.3106	0.00144401	0.00473212	TRUE	TRUE	upregulated	upregulated	3.25556	1.75243	0.893549	4.87309e-05	0.000160169	TRUE	FALSE	no diff.	upregulated	1.48221	1.47393	0.00808282	0.985407	1	FALSE	FALSE	no diff.	upregulated	1.484	1.98143
WBGene00000731	col-158	col-158	2.6692	1.80045	0.568049	0.000310069	0.00266917	TRUE	FALSE	no diff.	upregulated	2.2378	2.35441	-0.0732844	0.616438	0.725002	FALSE	FALSE	no diff.	downregulated	2.23452	1.0535	1.08478	3.67218e-10	5.06322e-09	TRUE	TRUE	upregulated	upregulated	2.2405	1.59003	0.494765	0.0015154	0.00415842	TRUE	FALSE	no diff.	upregulated	1.19291	2.66208	-1.15806	1.75213e-11	3.90135e-10	TRUE	TRUE	downregulated	downregulated	1.19435	1.79781
WBGene00000732	col-159	col-159	181.693	349.736	-0.94476	7.39113e-32	4.53713e-29	TRUE	FALSE	no diff.	downregulated	230.163	160.266	0.522189	2.83409e-13	2.86689e-12	TRUE	FALSE	no diff.	upregulated	229.826	180.024	0.352349	0.000222518	0.00086807	TRUE	FALSE	no diff.	upregulated	230.441	308.863	-0.422571	1.02006e-05	3.61091e-05	TRUE	FALSE	no diff.	downregulated	203.848	181.209	0.16984	0.0380881	0.154102	FALSE	FALSE	no diff.	upregulated	204.094	349.224
WBGene00000733	col-160	col-160	1139.4	1205.01	-0.0807744	0.27402	0.46514	FALSE	FALSE	no diff.	downregulated	1310.91	1005.02	0.383338	5.62203e-08	2.12251e-07	TRUE	FALSE	no diff.	upregulated	1308.99	771.757	0.762234	3.70909e-16	9.73437e-15	TRUE	FALSE	no diff.	upregulated	1312.49	1064.18	0.302564	0.000487615	0.0014261	TRUE	FALSE	no diff.	upregulated	873.887	1136.36	-0.378895	5.15752e-06	6.0456e-05	TRUE	FALSE	no diff.	downregulated	874.942	1203.24
WBGene00000734	col-161	col-161	9.73018	10.4246	-0.0994543	0.79361	0.888209	FALSE	FALSE	no diff.	downregulated	18.8588	8.58266	1.13574	0.000166932	0.000415174	TRUE	TRUE	upregulated	upregulated	18.8312	5.81414	1.69549	0.000864602	0.00297484	TRUE	TRUE	upregulated	upregulated	18.8816	9.2063	1.03629	0.0116739	0.0277405	TRUE	TRUE	upregulated	upregulated	6.58355	9.70422	-0.559745	0.248423	0.555558	FALSE	FALSE	no diff.	downregulated	6.5915	10.4093
WBGene00000735	col-162	col-162	6.99674	7.00518	-0.00173869	0.996459	1	FALSE	FALSE	no diff.	downregulated	13.713	6.17159	1.15183	0.000104889	0.000267591	TRUE	TRUE	upregulated	upregulated	13.6929	4.67581	1.55014	0.00205314	0.00650364	TRUE	TRUE	upregulated	upregulated	13.7295	6.1865	1.15009	0.00397102	0.0101968	TRUE	TRUE	upregulated	upregulated	5.29458	6.97807	-0.398311	0.423442	0.73413	FALSE	FALSE	no diff.	downregulated	5.30097	6.99493
WBGene00000736	col-163	col-163	0.127412	0.0378793	1.75002	0.00499075	0.0245023	TRUE	TRUE	upregulated	upregulated	0.127573	0.112386	0.182864	0.679265	0.7816	FALSE	FALSE	no diff.	upregulated	0.127387	0.127387	2.58749e-07	1	1	FALSE	FALSE	no diff.	upregulated	0.127727	0.0334524	1.93289	0.00120509	0.00335099	TRUE	TRUE	upregulated	upregulated	0.144244	0.127072	0.182864	0.682089	0.892029	FALSE	FALSE	no diff.	upregulated	0.144418	0.0378238
WBGene00000737	col-164	col-164	0.12698	0.0846531	0.584963	0.371262	0.566779	FALSE	FALSE	no diff.	upregulated	0.106671	0.112004	-0.070389	0.907158	0.938004	FALSE	FALSE	no diff.	downregulated	0.106515	0.0745604	0.514573	0.426329	0.674559	FALSE	FALSE	no diff.	upregulated	0.1068	0.0747598	0.514573	0.424473	0.643563	FALSE	FALSE	no diff.	upregulated	0.0844272	0.126641	-0.584962	0.364632	0.685091	FALSE	FALSE	no diff.	downregulated	0.0845292	0.0845292
WBGene00000738	col-165	col-165	0.339422	0.0505523	2.74723	0.000343973	0.00291581	TRUE	TRUE	upregulated	upregulated	0.331243	0.299393	0.145852	0.878039	0.918669	FALSE	FALSE	no diff.	upregulated	0.330759	0.413448	-0.321926	0.731128	0.915755	FALSE	FALSE	no diff.	downregulated	0.331643	0.0446443	2.89308	0.000603826	0.00174404	TRUE	TRUE	upregulated	upregulated	0.468162	0.338517	0.46778	0.578688	0.839458	FALSE	FALSE	no diff.	upregulated	0.468727	0.0504783
WBGene00000739	col-166	col-166	23.6882	30.0985	-0.345522	0.00042591	0.00345897	TRUE	FALSE	no diff.	downregulated	29.8099	20.8946	0.512665	1.29086e-08	5.30387e-08	TRUE	FALSE	no diff.	upregulated	29.7663	20.3453	0.548982	4.15819e-07	3.13048e-06	TRUE	FALSE	no diff.	upregulated	29.8459	26.5809	0.167144	0.129755	0.241894	FALSE	FALSE	no diff.	upregulated	23.0377	23.625	-0.0363163	0.714544	0.904698	FALSE	FALSE	no diff.	downregulated	23.0655	30.0544
WBGene00000740	col-167	col-167	3.19379	4.62598	-0.53449	0.00163005	0.0101711	TRUE	FALSE	no diff.	downregulated	5.88692	2.81713	1.06329	1.40181e-13	1.51959e-12	TRUE	TRUE	upregulated	upregulated	5.8783	2.65533	1.14651	3.23109e-07	2.48921e-06	TRUE	TRUE	upregulated	upregulated	5.89403	4.08535	0.528796	0.00107553	0.0030171	TRUE	FALSE	no diff.	upregulated	3.00672	3.18526	-0.0832233	0.729639	0.909376	FALSE	FALSE	no diff.	downregulated	3.01035	4.6192
WBGene00000741	col-168	col-168	1.52347	1.97599	-0.375211	0.0513997	0.14568	FALSE	FALSE	no diff.	downregulated	3.12001	1.3438	1.21523	1.24431e-10	7.17227e-10	TRUE	TRUE	upregulated	upregulated	3.11545	1.06948	1.54253	2.07832e-07	1.67719e-06	TRUE	TRUE	upregulated	upregulated	3.12378	1.74506	0.840021	5.02763e-06	1.8359e-05	TRUE	FALSE	no diff.	upregulated	1.21101	1.51941	-0.327294	0.181265	0.456646	FALSE	FALSE	no diff.	downregulated	1.21247	1.97309
WBGene00000742	col-169	col-169	1.58162	2.06402	-0.38405	0.0477408	0.137767	FALSE	FALSE	no diff.	downregulated	2.4484	1.3951	0.811471	3.25069e-05	8.81637e-05	TRUE	FALSE	no diff.	upregulated	2.44481	1.19106	1.03747	0.00293703	0.00900248	TRUE	TRUE	upregulated	upregulated	2.45135	1.8228	0.427421	0.0258447	0.0573824	FALSE	FALSE	no diff.	upregulated	1.34868	1.5774	-0.226003	0.501997	0.788537	FALSE	FALSE	no diff.	downregulated	1.35031	2.061
WBGene00000743	col-170	col-170	0.778353	1.08818	-0.483424	0.0891128	0.21522	FALSE	FALSE	no diff.	downregulated	1.75972	0.686559	1.35789	1.38735e-07	4.97859e-07	TRUE	TRUE	upregulated	upregulated	1.75715	0.645618	1.44448	0.00589738	0.0168982	TRUE	TRUE	upregulated	upregulated	1.76185	0.961008	0.874469	0.000300261	0.000901156	TRUE	FALSE	no diff.	upregulated	0.731056	0.776276	-0.086587	0.878974	0.967534	FALSE	FALSE	no diff.	downregulated	0.731939	1.08659
WBGene00000744	col-171	col-171	0.0497082	0.0579929	-0.222392	0.828022	NA	NA	FALSE	no diff.	downregulated	0.0438459	0.0438459	2.56409e-16	1	NA	NA	FALSE	no diff.	upregulated	0.0437817	0.0437817	2.4859e-16	1	NA	NA	FALSE	no diff.	upregulated	0.0438989	0.0512153	-0.222392	0.825751	0.906682	FALSE	FALSE	no diff.	downregulated	0.0495755	0.0495755	2.45442e-16	1	NA	NA	FALSE	no diff.	upregulated	0.0496354	0.057908
WBGene00000745	col-172	col-172	0.235415	0.227298	0.0506263	0.920649	0.958996	FALSE	FALSE	no diff.	upregulated	0.386662	0.207652	0.896907	0.0494786	0.0836958	FALSE	FALSE	no diff.	upregulated	0.386096	0.250248	0.625605	0.144201	0.285553	FALSE	FALSE	no diff.	upregulated	0.387129	0.200734	0.947533	0.0361498	0.0777979	FALSE	FALSE	no diff.	upregulated	0.283364	0.234787	0.271302	0.571597	0.834546	FALSE	FALSE	no diff.	upregulated	0.283706	0.226965
WBGene00000746	col-173	col-173	0.456525	0.694712	-0.605721	0.067078	0.175451	FALSE	FALSE	no diff.	downregulated	0.787862	0.402685	0.968291	0.00167496	0.00365146	TRUE	FALSE	no diff.	upregulated	0.786709	0.518645	0.601082	0.137599	0.27439	FALSE	FALSE	no diff.	upregulated	0.788814	0.613522	0.36257	0.260657	0.436854	FALSE	FALSE	no diff.	upregulated	0.58728	0.455307	0.367209	0.284031	0.597633	FALSE	FALSE	no diff.	upregulated	0.587989	0.693695
WBGene00000747	col-174	col-174	0.260095	0.212805	0.289507	0.528547	0.701812	FALSE	FALSE	no diff.	upregulated	0.38063	0.229421	0.730393	0.09976	0.157429	FALSE	FALSE	no diff.	upregulated	0.380073	0.150988	1.33184	0.0300548	0.0726999	FALSE	FALSE	no diff.	upregulated	0.38109	0.187935	1.0199	0.0349769	0.0754685	FALSE	FALSE	no diff.	upregulated	0.170969	0.259401	-0.60145	0.208613	0.49873	FALSE	FALSE	no diff.	downregulated	0.171175	0.212493
WBGene00000748	col-175	col-175	4.7191	6.52712	-0.467935	0.0287488	0.0945825	FALSE	FALSE	no diff.	downregulated	11.6391	4.16256	1.48343	2.21206e-13	2.2989e-12	TRUE	TRUE	upregulated	upregulated	11.622	3.40406	1.77153	0.000178746	0.000711606	TRUE	TRUE	upregulated	upregulated	11.6531	5.76431	1.0155	9.01764e-11	5.6041e-10	TRUE	TRUE	upregulated	upregulated	3.85454	4.70651	-0.288098	0.550488	0.82161	FALSE	FALSE	no diff.	downregulated	3.85919	6.51757
WBGene00000749	col-176	col-176	4.09177	4.60425	-0.170239	0.284567	0.476832	FALSE	FALSE	no diff.	downregulated	5.77051	3.60922	0.677013	0.00375917	0.00774564	TRUE	FALSE	no diff.	upregulated	5.76206	2.75761	1.06317	6.46904e-05	0.000283622	TRUE	TRUE	upregulated	upregulated	5.77748	4.06615	0.506774	0.00376714	0.00971245	TRUE	FALSE	no diff.	upregulated	3.12253	4.08086	-0.386154	0.118505	0.350084	FALSE	FALSE	no diff.	downregulated	3.1263	4.59751
WBGene00000750	col-177	col-177	0.511805	0.886028	-0.791758	0.00222719	0.0131104	TRUE	FALSE	no diff.	downregulated	0.864058	0.451446	0.936575	0.000269468	0.000653386	TRUE	FALSE	no diff.	upregulated	0.862793	0.571964	0.593091	0.023772	0.0589481	FALSE	FALSE	no diff.	upregulated	0.865101	0.782479	0.144817	0.547149	0.764874	FALSE	FALSE	no diff.	upregulated	0.647654	0.510439	0.343484	0.225613	0.523201	FALSE	FALSE	no diff.	upregulated	0.648436	0.884731
WBGene00000751	col-178	col-178	1597.8	1481.04	0.109477	0.104007	0.23937	FALSE	FALSE	no diff.	upregulated	1966.17	1409.37	0.480337	1.1247e-15	1.96931e-14	TRUE	FALSE	no diff.	upregulated	1963.29	1086.32	0.853828	5.27561e-25	2.55528e-23	TRUE	FALSE	no diff.	upregulated	1968.54	1307.96	0.589814	6.18141e-14	6.03686e-13	TRUE	FALSE	no diff.	upregulated	1230.07	1593.54	-0.373491	2.31244e-07	3.32506e-06	TRUE	FALSE	no diff.	downregulated	1231.56	1478.87
WBGene00000752	col-179	col-179	504.659	560.505	-0.151418	0.0268984	0.0900084	FALSE	FALSE	no diff.	downregulated	583.814	445.143	0.391242	1.1489e-09	5.59426e-09	TRUE	FALSE	no diff.	upregulated	582.96	320.763	0.86189	4.6118e-25	2.24264e-23	TRUE	FALSE	no diff.	upregulated	584.519	494.999	0.239824	0.00251788	0.00668917	TRUE	FALSE	no diff.	upregulated	363.211	503.312	-0.470648	1.29379e-10	2.64497e-09	TRUE	FALSE	no diff.	downregulated	363.649	559.684
WBGene00000753	col-180	col-180	3.34025	3.51315	-0.0728119	0.665842	0.804925	FALSE	FALSE	no diff.	downregulated	5.61534	2.94632	0.930459	1.27013e-09	6.12036e-09	TRUE	FALSE	no diff.	upregulated	5.60712	2.33284	1.26517	0.000735815	0.00257262	TRUE	TRUE	upregulated	upregulated	5.62212	3.10258	0.857647	5.47836e-08	2.49473e-07	TRUE	FALSE	no diff.	upregulated	2.64155	3.33133	-0.334714	0.388697	0.705588	FALSE	FALSE	no diff.	downregulated	2.64474	3.50801
WBGene00000754	col-181	col-181	3069.01	3124.93	-0.0260489	0.720158	0.84118	FALSE	FALSE	no diff.	downregulated	3801.34	2707.07	0.489777	1.22281e-13	1.33874e-12	TRUE	FALSE	no diff.	upregulated	3795.78	2321.61	0.709272	3.48472e-16	9.20477e-15	TRUE	FALSE	no diff.	upregulated	3805.93	2759.72	0.463728	9.32899e-08	4.14373e-07	TRUE	FALSE	no diff.	upregulated	2628.83	3060.82	-0.219495	0.00284134	0.0180929	TRUE	FALSE	no diff.	downregulated	2632.01	3120.35
WBGene00000755	col-182	col-182	0.419073	0.633265	-0.595609	0.151738	0.310522	FALSE	FALSE	no diff.	downregulated	0.936446	0.36965	1.34104	6.39128e-05	0.000167345	TRUE	TRUE	upregulated	upregulated	0.935075	0.401918	1.21818	0.000289114	0.00109775	TRUE	TRUE	upregulated	upregulated	0.937577	0.559257	0.745427	0.022419	0.0504244	FALSE	FALSE	no diff.	upregulated	0.455106	0.417954	0.122857	0.772263	0.92776	FALSE	FALSE	no diff.	upregulated	0.455655	0.632338
WBGene00000756	col-183	col-183	0.0482969	0.0724454	-0.584962	0.5478	NA	NA	FALSE	no diff.	downregulated	0.0852022	0.0426011	0.999999	0.283776	0.393194	FALSE	FALSE	no diff.	upregulated	0.0850774	0.0425387	0.999999	0.276232	0.485077	FALSE	FALSE	no diff.	upregulated	0.085305	0.0639788	0.415037	0.623871	0.839921	FALSE	FALSE	no diff.	upregulated	0.048168	0.048168	2.45442e-16	1	NA	NA	FALSE	no diff.	upregulated	0.0482262	0.0723393
WBGene00000757	col-184	col-184	1946.78	1939.39	0.00548514	0.935759	0.967087	FALSE	FALSE	no diff.	upregulated	2297.25	1717.19	0.419861	2.32835e-10	1.28138e-09	TRUE	FALSE	no diff.	upregulated	2293.89	1426.23	0.685592	1.10189e-15	2.79877e-14	TRUE	FALSE	no diff.	upregulated	2300.02	1712.74	0.425346	1.44541e-07	6.2806e-07	TRUE	FALSE	no diff.	upregulated	1614.96	1941.58	-0.26573	0.000323075	0.0026735	TRUE	FALSE	no diff.	downregulated	1616.91	1936.55
WBGene00000758	col-185	col-185	0.0485522	0.0485522	2.55862e-16	1	NA	NA	FALSE	no diff.	upregulated	0.0428262	0.0428262	2.56409e-16	1	NA	NA	FALSE	no diff.	upregulated	0.0427635	0.0498908	-0.222392	0.825616	0.915755	FALSE	FALSE	no diff.	downregulated	0.042878	0.042878	2.48468e-16	1	NA	NA	FALSE	no diff.	upregulated	0.0564931	0.0484226	0.222392	0.82453	NA	NA	FALSE	no diff.	upregulated	0.0565613	0.0484811
WBGene00000759	col-186	col-186	1.07223	1.31267	-0.291889	0.186558	0.356801	FALSE	FALSE	no diff.	downregulated	1.38141	0.945777	0.546567	0.00810851	0.0158402	TRUE	FALSE	no diff.	upregulated	1.37938	0.915774	0.590961	0.00485559	0.0141982	TRUE	FALSE	no diff.	upregulated	1.38307	1.15926	0.254678	0.194043	0.341347	FALSE	FALSE	no diff.	upregulated	1.03696	1.06937	-0.044394	0.849333	0.963988	FALSE	FALSE	no diff.	downregulated	1.03821	1.31075
WBGene00000760	col-187	col-187	0.646206	0.530221	0.285402	0.398788	0.592392	FALSE	FALSE	no diff.	upregulated	0.686919	0.569997	0.269187	0.377097	0.49802	FALSE	FALSE	no diff.	upregulated	0.685914	0.722399	-0.0747676	0.800587	0.915755	FALSE	FALSE	no diff.	downregulated	0.687749	0.468254	0.554589	0.0916343	0.178464	FALSE	FALSE	no diff.	upregulated	0.817997	0.644482	0.343955	0.257486	0.566549	FALSE	FALSE	no diff.	upregulated	0.818984	0.529444
WBGene00000761	coq-1	coq-1	34.4135	35.3397	-0.0383173	0.563964	0.730736	FALSE	FALSE	no diff.	downregulated	42.8004	30.355	0.495692	1.74246e-18	5.82241e-17	TRUE	FALSE	no diff.	upregulated	42.7377	25.1911	0.762594	9.04023e-21	3.32517e-19	TRUE	FALSE	no diff.	upregulated	42.8521	31.2096	0.457375	1.54197e-11	1.05418e-10	TRUE	FALSE	no diff.	upregulated	28.5248	34.3216	-0.266902	0.000798069	0.00597734	TRUE	FALSE	no diff.	downregulated	28.5592	35.288
WBGene00000762	coq-2	coq-2	23.6583	23.3303	0.0201407	0.779176	0.88025	FALSE	FALSE	no diff.	upregulated	30.4262	20.8682	0.544008	1.54086e-16	3.27769e-15	TRUE	FALSE	no diff.	upregulated	30.3816	22.4565	0.436069	1.57223e-06	1.03378e-05	TRUE	FALSE	no diff.	upregulated	30.4629	20.6037	0.564148	7.70934e-16	1.03797e-14	TRUE	FALSE	no diff.	upregulated	25.4282	23.5952	0.107939	0.235903	0.537463	FALSE	FALSE	no diff.	upregulated	25.4589	23.2961
WBGene00000763	coq-3	coq-3	40.4429	43.6373	-0.109674	0.131548	0.282098	FALSE	FALSE	no diff.	downregulated	48.1816	35.6733	0.433638	2.24153e-13	2.32604e-12	TRUE	FALSE	no diff.	upregulated	48.1111	42.1525	0.190752	0.0236534	0.0587015	FALSE	FALSE	no diff.	upregulated	48.2398	38.5374	0.323963	5.27021e-06	1.92055e-05	TRUE	FALSE	no diff.	upregulated	47.7307	40.335	0.242885	0.00400746	0.024074	TRUE	FALSE	no diff.	upregulated	47.7883	43.5734
WBGene00000764	coq-4	coq-4	26.7876	26.5436	0.0132005	0.864333	0.931577	FALSE	FALSE	no diff.	upregulated	33.8959	23.6285	0.520583	2.17279e-14	2.84561e-13	TRUE	FALSE	no diff.	upregulated	33.8462	25.7428	0.394824	7.57788e-06	4.17937e-05	TRUE	FALSE	no diff.	upregulated	33.9368	23.4415	0.533784	2.95239e-11	1.94211e-10	TRUE	FALSE	no diff.	upregulated	29.1495	26.7162	0.125759	0.136234	0.384368	FALSE	FALSE	no diff.	upregulated	29.1847	26.5048
WBGene00000765	coq-5	coq-5	79.3184	82.5212	-0.057109	0.370154	0.565669	FALSE	FALSE	no diff.	downregulated	96.8616	69.9641	0.469309	1.69847e-19	7.13871e-18	TRUE	FALSE	no diff.	upregulated	96.7198	67.2706	0.523835	2.64629e-11	4.33255e-10	TRUE	FALSE	no diff.	upregulated	96.9786	72.8771	0.4122	4.04539e-11	2.61555e-10	TRUE	FALSE	no diff.	upregulated	76.1728	79.1068	-0.0545252	0.487444	0.777392	FALSE	FALSE	no diff.	downregulated	76.2648	82.4004
WBGene00000766	coq-6	coq-6	20.6759	20.5754	0.00702995	0.920695	0.958996	FALSE	FALSE	no diff.	upregulated	23.8521	18.2375	0.387206	1.66922e-08	6.76007e-08	TRUE	FALSE	no diff.	upregulated	23.8172	22.8877	0.0574298	0.513007	0.765832	FALSE	FALSE	no diff.	upregulated	23.8809	18.1708	0.394236	1.26145e-07	5.51492e-07	TRUE	FALSE	no diff.	upregulated	25.9165	20.6208	0.329777	7.77411e-05	0.000739938	TRUE	FALSE	no diff.	upregulated	25.9478	20.5453
WBGene00000767	coq-8	coq-8	45.2671	44.6168	0.0208766	0.730162	0.847038	FALSE	FALSE	no diff.	upregulated	54.8544	39.9286	0.458184	3.82128e-18	1.167e-16	TRUE	FALSE	no diff.	upregulated	54.774	39.0751	0.487244	6.90707e-11	1.06323e-09	TRUE	FALSE	no diff.	upregulated	54.9206	39.4025	0.479061	9.17693e-20	2.87073e-18	TRUE	FALSE	no diff.	upregulated	44.246	45.1463	-0.02906	0.711025	0.904126	FALSE	FALSE	no diff.	downregulated	44.2995	44.5515
WBGene00000768	cor-1	cor-1	9.08646	10.7439	-0.241724	0.00937446	0.039993	TRUE	FALSE	no diff.	downregulated	11.2046	8.01486	0.483337	1.0259e-09	5.03644e-09	TRUE	FALSE	no diff.	upregulated	11.1882	9.57352	0.224851	0.0192566	0.0486638	TRUE	FALSE	no diff.	upregulated	11.2181	9.48825	0.241613	0.0183937	0.0420554	TRUE	FALSE	no diff.	upregulated	10.8404	9.06222	0.258486	0.00315326	0.0196922	TRUE	FALSE	no diff.	upregulated	10.8535	10.7281
WBGene00000770	cpb-1	cpb-1	35.4074	34.3323	0.0444814	0.494638	0.675324	FALSE	FALSE	no diff.	upregulated	30.0957	31.2316	-0.0534531	0.37193	0.49241	FALSE	FALSE	no diff.	downregulated	30.0516	31.008	-0.0451981	0.613514	0.852572	FALSE	FALSE	no diff.	downregulated	30.132	30.32	-0.00897171	0.885489	0.931402	FALSE	FALSE	no diff.	downregulated	35.1114	35.3129	-0.0082549	0.926891	0.979837	FALSE	FALSE	no diff.	downregulated	35.1538	34.2821
WBGene00000771	cpb-2	cpb-2	0.55952	0.592677	-0.0830556	0.723675	0.842957	FALSE	FALSE	no diff.	downregulated	0.822556	0.493534	0.736966	0.000773464	0.00176559	TRUE	FALSE	no diff.	upregulated	0.821352	0.649781	0.338048	0.104443	0.217308	FALSE	FALSE	no diff.	upregulated	0.823549	0.523411	0.65391	0.00260997	0.00691939	TRUE	FALSE	no diff.	upregulated	0.735769	0.558027	0.398918	0.0734841	0.250573	FALSE	FALSE	no diff.	upregulated	0.736657	0.591809
WBGene00000772	cpb-3	cpb-3	77.3235	78.4596	-0.0210431	0.734561	0.850017	FALSE	FALSE	no diff.	downregulated	95.5436	68.2044	0.486293	1.15593e-18	4.04052e-17	TRUE	FALSE	no diff.	upregulated	95.4037	69.1606	0.464095	1.03469e-08	1.10759e-07	TRUE	FALSE	no diff.	upregulated	95.6589	69.2901	0.46525	3.37561e-19	9.41471e-18	TRUE	FALSE	no diff.	upregulated	78.3129	77.1172	0.0221977	0.795598	0.937832	FALSE	FALSE	no diff.	upregulated	78.4074	78.3447
WBGene00000773	cpf-1	cpf-1	61.2669	60.7224	0.0128796	0.826331	0.906987	FALSE	FALSE	no diff.	upregulated	70.3672	54.0415	0.380837	2.10524e-12	1.73751e-11	TRUE	FALSE	no diff.	upregulated	70.2642	54.0555	0.378349	1.80109e-06	1.16608e-05	TRUE	FALSE	no diff.	upregulated	70.4522	53.6259	0.393716	2.33301e-14	2.44854e-13	TRUE	FALSE	no diff.	upregulated	61.2089	61.1034	0.00248766	0.975699	1	FALSE	FALSE	no diff.	upregulated	61.2828	60.6335
WBGene00000774	cpf-2	cpf-2	66.4139	60.0981	0.144165	0.027991	0.0927293	FALSE	FALSE	no diff.	upregulated	68.5535	58.5815	0.226786	0.000121017	0.000306192	TRUE	FALSE	no diff.	upregulated	68.4531	64.6483	0.0825052	0.327808	0.555007	FALSE	FALSE	no diff.	upregulated	68.6363	53.0745	0.370951	2.56599e-12	1.95181e-11	TRUE	FALSE	no diff.	upregulated	73.2034	66.2367	0.144281	0.109219	0.331437	FALSE	FALSE	no diff.	upregulated	73.2918	60.0101
WBGene00000775	cpin-1	cpin-1	5.877	6.27028	-0.0934493	0.393666	0.587506	FALSE	FALSE	no diff.	downregulated	7.30437	5.18391	0.494721	4.34771e-07	1.46743e-06	TRUE	FALSE	no diff.	upregulated	7.29368	3.58098	1.02629	2.44045e-16	6.50965e-15	TRUE	TRUE	upregulated	upregulated	7.31319	5.53748	0.401272	0.000530368	0.00154386	TRUE	FALSE	no diff.	upregulated	4.05486	5.86132	-0.531573	1.07912e-05	0.000119266	TRUE	FALSE	no diff.	downregulated	4.05976	6.2611
WBGene00000776	cpl-1	cpl-1	1009.71	1061.6	-0.0723012	0.226194	0.408171	FALSE	FALSE	no diff.	downregulated	1113.7	890.634	0.322459	3.02107e-09	1.36478e-08	TRUE	FALSE	no diff.	upregulated	1112.07	788.72	0.495664	6.79132e-10	8.94538e-09	TRUE	FALSE	no diff.	upregulated	1115.05	937.536	0.250158	0.000179593	0.00055399	TRUE	FALSE	no diff.	upregulated	893.095	1007.02	-0.173205	0.0194611	0.090315	FALSE	FALSE	no diff.	downregulated	894.173	1060.05
WBGene00000777	cpn-1	cpn-1	337.197	317.72	0.0858355	0.130966	0.281169	FALSE	FALSE	no diff.	upregulated	372.495	297.43	0.324672	4.95257e-10	2.56646e-09	TRUE	FALSE	no diff.	upregulated	371.95	310.242	0.261716	0.000723248	0.00253303	TRUE	FALSE	no diff.	upregulated	372.945	280.588	0.410508	2.61003e-14	2.7204e-13	TRUE	FALSE	no diff.	upregulated	351.297	336.297	0.0629567	0.418066	0.729836	FALSE	FALSE	no diff.	upregulated	351.721	317.255
WBGene00000778	cpn-2	cpn-2	4.37572	3.84711	0.185746	0.182831	0.352076	FALSE	FALSE	no diff.	upregulated	4.939	3.85967	0.35574	0.00563983	0.0113149	TRUE	FALSE	no diff.	upregulated	4.93177	4.04371	0.286427	0.0632654	0.140813	FALSE	FALSE	no diff.	upregulated	4.94497	3.3975	0.541486	3.304e-05	0.000110688	TRUE	FALSE	no diff.	upregulated	4.57883	4.36404	0.0693132	0.663561	0.882379	FALSE	FALSE	no diff.	upregulated	4.58436	3.84148
WBGene00000779	cpn-3	cpn-3	317.167	339.497	-0.098152	0.156779	0.31741	FALSE	FALSE	no diff.	downregulated	386.192	279.763	0.465114	1.43387e-15	2.44657e-14	TRUE	FALSE	no diff.	upregulated	385.626	306.323	0.332152	8.85175e-05	0.00037648	TRUE	FALSE	no diff.	upregulated	386.658	299.82	0.366962	2.82203e-06	1.06061e-05	TRUE	FALSE	no diff.	upregulated	346.86	316.321	0.132962	0.0840114	0.275724	FALSE	FALSE	no diff.	upregulated	347.279	339
WBGene00000780	cpn-4	cpn-4	81.0874	98.057	-0.274143	0.000600545	0.00455902	TRUE	FALSE	no diff.	downregulated	101.815	71.5245	0.509445	2.01654e-13	2.11782e-12	TRUE	FALSE	no diff.	upregulated	101.666	71.5023	0.507779	2.42884e-08	2.4229e-07	TRUE	FALSE	no diff.	upregulated	101.938	86.5973	0.235302	0.00826811	0.020132	TRUE	FALSE	no diff.	upregulated	80.9645	80.8711	0.00166583	0.984031	1	FALSE	FALSE	no diff.	upregulated	81.0623	97.9135
WBGene00000781	cpr-1	cpr-1	269.576	297.654	-0.142943	0.0472223	0.136647	FALSE	FALSE	no diff.	downregulated	366.374	237.784	0.623666	8.84157e-20	3.91296e-18	TRUE	FALSE	no diff.	upregulated	365.838	220.235	0.73216	2.53136e-15	6.3052e-14	TRUE	FALSE	no diff.	upregulated	366.817	262.868	0.480723	3.13342e-08	1.46435e-07	TRUE	FALSE	no diff.	upregulated	249.38	268.857	-0.108495	0.173994	0.446164	FALSE	FALSE	no diff.	downregulated	249.681	297.218
WBGene00000782	cpr-2	cpr-2	0.098824	0.0532129	0.893084	0.30311	NA	NA	FALSE	no diff.	upregulated	0.107285	0.0871693	0.29956	0.68107	0.783203	FALSE	FALSE	no diff.	upregulated	0.107128	0.113824	-0.0874625	0.89613	0.94427	FALSE	FALSE	no diff.	downregulated	0.107415	0.046994	1.19264	0.156586	0.284212	FALSE	FALSE	no diff.	upregulated	0.128887	0.0985603	0.387023	0.572883	0.835472	FALSE	FALSE	no diff.	upregulated	0.129042	0.053135
WBGene00000783	cpr-3	cpr-3	13.2064	27.6943	-1.06835	2.86654e-26	1.4175e-23	TRUE	TRUE	downregulated	downregulated	16.5056	11.6489	0.502755	3.05493e-09	1.37769e-08	TRUE	FALSE	no diff.	upregulated	16.4814	31.9839	-0.956507	2.83262e-24	1.32478e-22	TRUE	FALSE	no diff.	downregulated	16.5255	24.4577	-0.565597	1.71643e-07	7.39915e-07	TRUE	FALSE	no diff.	downregulated	36.2164	13.1712	1.45926	4.09931e-60	1.03681e-57	TRUE	TRUE	upregulated	upregulated	36.2602	27.6538
WBGene00000784	cpr-4	cpr-4	111.97	82.8696	0.434194	1.1098e-09	5.53409e-08	TRUE	FALSE	no diff.	upregulated	137.12	98.7647	0.473369	1.3632e-14	1.85996e-13	TRUE	FALSE	no diff.	upregulated	136.919	98.8663	0.469772	9.78895e-08	8.57278e-07	TRUE	FALSE	no diff.	upregulated	137.285	73.1848	0.907563	3.13121e-30	7.07623e-28	TRUE	FALSE	no diff.	upregulated	111.95	111.671	0.00359658	0.964809	0.997576	FALSE	FALSE	no diff.	upregulated	112.085	82.7483
WBGene00000785	cpr-5	cpr-5	234.588	304.328	-0.3755	1.73298e-08	6.2014e-07	TRUE	FALSE	no diff.	downregulated	314.538	206.922	0.604147	1.40653e-21	9.26844e-20	TRUE	FALSE	no diff.	upregulated	314.078	235.223	0.417095	1.77685e-06	1.15252e-05	TRUE	FALSE	no diff.	upregulated	314.918	268.762	0.228647	0.00293012	0.00771234	TRUE	FALSE	no diff.	upregulated	266.351	233.962	0.187052	0.0176654	0.0838221	FALSE	FALSE	no diff.	upregulated	266.672	303.883
WBGene00000786	cpr-6	cpr-6	506.233	508.568	-0.00663948	0.913734	0.955436	FALSE	FALSE	no diff.	downregulated	551.724	446.531	0.305186	6.48281e-08	2.42861e-07	TRUE	FALSE	no diff.	upregulated	550.916	393.315	0.486148	2.28928e-09	2.77344e-08	TRUE	FALSE	no diff.	upregulated	552.39	449.132	0.298546	5.34699e-06	1.94693e-05	TRUE	FALSE	no diff.	upregulated	445.364	504.882	-0.180962	0.0194748	0.0903361	FALSE	FALSE	no diff.	downregulated	445.902	507.824
WBGene00000787	cps-6	cps-6	38.9214	36.7127	0.0842815	0.185861	0.355857	FALSE	FALSE	no diff.	upregulated	48.2333	34.3312	0.49051	2.54701e-17	6.41792e-16	TRUE	FALSE	no diff.	upregulated	48.1627	39.925	0.270626	0.00282376	0.00868577	TRUE	FALSE	no diff.	upregulated	48.2916	32.4222	0.574791	1.15368e-18	2.84376e-17	TRUE	FALSE	no diff.	upregulated	45.2084	38.8175	0.219884	0.0126234	0.0637405	FALSE	FALSE	no diff.	upregulated	45.263	36.659
WBGene00000788	cpz-1	cpz-1	285.273	298.503	-0.0654005	0.305803	0.500743	FALSE	FALSE	no diff.	downregulated	314.447	251.63	0.321514	1.03275e-07	3.7538e-07	TRUE	FALSE	no diff.	upregulated	313.987	267.824	0.22942	0.00511509	0.014877	TRUE	FALSE	no diff.	upregulated	314.827	263.617	0.256114	0.000458441	0.00134583	TRUE	FALSE	no diff.	upregulated	303.266	284.512	0.0920946	0.211209	0.502621	FALSE	FALSE	no diff.	upregulated	303.632	298.066
WBGene00000789	cpz-2	cpz-2	28.1191	34.7414	-0.305106	6.09504e-05	0.000691989	TRUE	FALSE	no diff.	downregulated	37.7592	24.8029	0.606316	1.00343e-24	1.36998e-22	TRUE	FALSE	no diff.	upregulated	37.7039	26.9652	0.483614	1.76236e-07	1.45387e-06	TRUE	FALSE	no diff.	upregulated	37.8048	30.6813	0.301211	0.000286011	0.000860738	TRUE	FALSE	no diff.	upregulated	30.5337	28.0441	0.122703	0.158972	0.422553	FALSE	FALSE	no diff.	upregulated	30.5705	34.6906
WBGene00000792	crb-1	crb-1	1.8871	1.56575	0.269321	0.00782741	0.034897	TRUE	FALSE	no diff.	upregulated	2.03605	1.66455	0.290647	0.00118788	0.00264651	TRUE	FALSE	no diff.	upregulated	2.03307	1.60912	0.337395	0.00380722	0.0113942	TRUE	FALSE	no diff.	upregulated	2.03851	1.38276	0.559967	4.07036e-07	1.69058e-06	TRUE	FALSE	no diff.	upregulated	1.82206	1.88206	-0.0467482	0.667866	0.884912	FALSE	FALSE	no diff.	downregulated	1.82426	1.56345
WBGene00000793	crh-1	crh-1	54.1561	45.9304	0.237677	0.00345467	0.0183309	TRUE	FALSE	no diff.	upregulated	55.7637	47.7693	0.223242	0.000591819	0.00137072	TRUE	FALSE	no diff.	upregulated	55.6821	52.3382	0.0893487	0.283163	0.494867	FALSE	FALSE	no diff.	upregulated	55.831	40.5625	0.460919	2.40138e-09	1.26509e-08	TRUE	FALSE	no diff.	upregulated	59.2643	54.0116	0.133893	0.128774	0.36995	FALSE	FALSE	no diff.	upregulated	59.3359	45.8631
WBGene00000794	crn-1	crn-1	107.542	95.4188	0.172551	0.00238161	0.01374	TRUE	FALSE	no diff.	upregulated	112.918	94.8589	0.251418	4.88919e-07	1.63933e-06	TRUE	FALSE	no diff.	upregulated	112.752	102.203	0.141729	0.0834471	0.179227	FALSE	FALSE	no diff.	upregulated	113.054	84.2673	0.423969	7.59695e-15	8.59223e-14	TRUE	FALSE	no diff.	upregulated	115.727	107.255	0.109689	0.178168	0.452078	FALSE	FALSE	no diff.	upregulated	115.867	95.2791
WBGene00000795	crn-2	crn-2	15.8262	15.7904	0.0032707	0.967245	0.986304	FALSE	FALSE	no diff.	upregulated	18.6699	13.9598	0.419441	2.60597e-08	1.03021e-07	TRUE	FALSE	no diff.	upregulated	18.6426	17.481	0.0928163	0.352591	0.585856	FALSE	FALSE	no diff.	upregulated	18.6924	13.945	0.422712	1.12678e-07	4.95844e-07	TRUE	FALSE	no diff.	upregulated	19.7943	15.784	0.326625	0.000924687	0.00682463	TRUE	FALSE	no diff.	upregulated	19.8182	15.7672
WBGene00000796	crn-3	crn-3	56.548	52.9311	0.0953608	0.101379	0.235071	FALSE	FALSE	no diff.	upregulated	63.9757	49.8791	0.359087	2.18819e-13	2.27521e-12	TRUE	FALSE	no diff.	upregulated	63.882	48.8489	0.387083	7.17859e-07	5.10009e-06	TRUE	FALSE	no diff.	upregulated	64.0529	46.7451	0.454448	1.51752e-16	2.3583e-15	TRUE	FALSE	no diff.	upregulated	55.3133	56.3972	-0.0279961	0.721631	0.908776	FALSE	FALSE	no diff.	downregulated	55.3801	52.8536
WBGene00000797	crn-4	crn-4	16.9637	17.0954	-0.0111621	0.87823	0.940147	FALSE	FALSE	no diff.	downregulated	18.6007	14.9631	0.31395	2.75387e-06	8.46586e-06	TRUE	FALSE	no diff.	upregulated	18.5735	16.1945	0.197741	0.030711	0.0740819	FALSE	FALSE	no diff.	upregulated	18.6232	15.0975	0.302788	1.42384e-05	4.96464e-05	TRUE	FALSE	no diff.	upregulated	18.3376	16.9184	0.11621	0.204951	0.493371	FALSE	FALSE	no diff.	upregulated	18.3597	17.0704
WBGene00000798	crn-5	crn-5	50.839	53.6572	-0.0778341	0.277649	0.468992	FALSE	FALSE	no diff.	downregulated	63.9884	44.8434	0.512915	7.90563e-16	1.42732e-14	TRUE	FALSE	no diff.	upregulated	63.8947	44.9492	0.5074	1.06408e-10	1.60564e-09	TRUE	FALSE	no diff.	upregulated	64.0657	47.3863	0.435081	6.21215e-10	3.49909e-09	TRUE	FALSE	no diff.	upregulated	50.8976	50.7034	0.00551482	0.944485	0.987234	FALSE	FALSE	no diff.	upregulated	50.959	53.5786
WBGene00000799	crn-6	crn-6	12.1144	15.7658	-0.380069	2.6862e-05	0.000354221	TRUE	FALSE	no diff.	downregulated	14.855	10.6857	0.475262	1.27764e-07	4.60943e-07	TRUE	FALSE	no diff.	upregulated	14.8332	8.65273	0.777608	1.66839e-12	3.20572e-11	TRUE	FALSE	no diff.	upregulated	14.8729	13.9233	0.0951928	0.374614	0.582564	FALSE	FALSE	no diff.	upregulated	9.79778	12.0821	-0.302346	0.00147843	0.0102771	TRUE	FALSE	no diff.	downregulated	9.80961	15.7427
WBGene00000800	cars-1	cars-1	73.7762	67.5398	0.127416	0.0198689	0.0718039	FALSE	FALSE	no diff.	upregulated	85.3806	65.0755	0.391795	1.15803e-14	1.60199e-13	TRUE	FALSE	no diff.	upregulated	85.2556	66.1767	0.365471	4.38954e-06	2.57449e-05	TRUE	FALSE	no diff.	upregulated	85.4837	59.6465	0.519211	1.93024e-20	6.92511e-19	TRUE	FALSE	no diff.	upregulated	74.9341	73.5793	0.0263233	0.732969	0.911539	FALSE	FALSE	no diff.	upregulated	75.0246	67.4409
WBGene00000801	cars-2	cars-2	6.83449	4.89103	0.482694	4.95166e-06	8.47592e-05	TRUE	FALSE	no diff.	upregulated	6.19038	6.02847	0.0382343	0.684116	0.786012	FALSE	FALSE	no diff.	upregulated	6.18131	7.03719	-0.187086	0.0574581	0.129282	FALSE	FALSE	no diff.	downregulated	6.19785	4.31942	0.520929	1.89079e-07	8.11669e-07	TRUE	FALSE	no diff.	upregulated	7.96845	6.81625	0.22532	0.0281438	0.121729	FALSE	FALSE	no diff.	upregulated	7.97807	4.88387
WBGene00000802	crt-1	crt-1	631.66	616.725	0.034519	0.530911	0.703691	FALSE	FALSE	no diff.	upregulated	666.769	557.166	0.25908	2.58713e-07	8.93119e-07	TRUE	FALSE	no diff.	upregulated	665.793	560.837	0.247492	0.00164951	0.00533763	TRUE	FALSE	no diff.	upregulated	667.574	544.65	0.293599	1.34115e-06	5.22816e-06	TRUE	FALSE	no diff.	upregulated	635.055	629.974	0.0115886	0.874583	0.966718	FALSE	FALSE	no diff.	upregulated	635.822	615.823
WBGene00000803	csb-1	csb-1	10.3428	8.37834	0.303898	1.24764e-05	0.000186957	TRUE	FALSE	no diff.	upregulated	9.60876	9.12308	0.0748302	0.225795	0.323833	FALSE	FALSE	no diff.	upregulated	9.5947	8.84052	0.118106	0.160245	0.31182	FALSE	FALSE	no diff.	upregulated	9.62037	7.39917	0.378728	6.37715e-08	2.88559e-07	TRUE	FALSE	no diff.	upregulated	10.0104	10.3152	-0.0432758	0.598534	0.847415	FALSE	FALSE	no diff.	downregulated	10.0225	8.36607
WBGene00000804	csc-1	csc-1	110.168	99.3538	0.149059	0.0261399	0.0880665	FALSE	FALSE	no diff.	upregulated	108.308	97.1755	0.156473	0.00339309	0.00704416	TRUE	FALSE	no diff.	upregulated	108.149	105.852	0.0309773	0.713352	0.907443	FALSE	FALSE	no diff.	upregulated	108.439	87.7424	0.305532	3.23986e-05	0.000108674	TRUE	FALSE	no diff.	upregulated	119.86	109.874	0.125496	0.110703	0.334513	FALSE	FALSE	no diff.	upregulated	120.004	99.2083
WBGene00000812	csk-1	csk-1	39.5625	37.5247	0.0762903	0.192743	0.365216	FALSE	FALSE	no diff.	upregulated	45.1959	34.8967	0.3731	2.01322e-12	1.67346e-11	TRUE	FALSE	no diff.	upregulated	45.1297	36.455	0.307963	6.98396e-05	0.000304235	TRUE	FALSE	no diff.	upregulated	45.2505	33.1393	0.44939	9.03167e-17	1.46181e-15	TRUE	FALSE	no diff.	upregulated	41.2792	39.4569	0.065137	0.407204	0.719444	FALSE	FALSE	no diff.	upregulated	41.329	37.4698
WBGene00000813	csn-1	csn-1	49.5396	46.1365	0.102675	0.0553712	0.153716	FALSE	FALSE	no diff.	upregulated	53.9077	43.6972	0.302948	3.63229e-09	1.61815e-08	TRUE	FALSE	no diff.	upregulated	53.8287	44.0177	0.290291	7.68466e-05	0.000331862	TRUE	FALSE	no diff.	upregulated	53.9727	40.7446	0.405623	4.37481e-15	5.17297e-14	TRUE	FALSE	no diff.	upregulated	49.8428	49.4075	0.0126564	0.861211	0.964795	FALSE	FALSE	no diff.	upregulated	49.903	46.0689
WBGene00000814	csn-2	csn-2	83.805	77.3896	0.114896	0.0656019	0.172714	FALSE	FALSE	no diff.	upregulated	95.5463	73.9216	0.370205	3.53055e-10	1.87993e-09	TRUE	FALSE	no diff.	upregulated	95.4064	71.6628	0.412863	1.42836e-07	1.20474e-06	TRUE	FALSE	no diff.	upregulated	95.6617	68.3452	0.4851	5.50507e-15	6.39376e-14	TRUE	FALSE	no diff.	upregulated	81.1462	83.5814	-0.0426581	0.583425	0.843023	FALSE	FALSE	no diff.	downregulated	81.2442	77.2763
WBGene00000815	csn-3	csn-3	64.868	61.6632	0.0730963	0.196971	0.370546	FALSE	FALSE	no diff.	upregulated	70.6623	57.2179	0.304474	3.23313e-09	1.45147e-08	TRUE	FALSE	no diff.	upregulated	70.5588	57.2943	0.300436	0.000237676	0.000921471	TRUE	FALSE	no diff.	upregulated	70.7476	54.4567	0.377571	1.60298e-14	1.72581e-13	TRUE	FALSE	no diff.	upregulated	64.8763	64.6949	0.00403838	0.961525	0.995589	FALSE	FALSE	no diff.	upregulated	64.9546	61.573
WBGene00000816	csn-4	csn-4	63.9064	57.3746	0.155549	0.0082872	0.0364087	TRUE	FALSE	no diff.	upregulated	72.4845	56.3697	0.362751	2.3026e-14	2.99869e-13	TRUE	FALSE	no diff.	upregulated	72.3783	57.1136	0.341723	1.38421e-05	7.14151e-05	TRUE	FALSE	no diff.	upregulated	72.572	50.6693	0.5183	1.63582e-22	9.69505e-21	TRUE	FALSE	no diff.	upregulated	64.6717	63.7359	0.0210277	0.793787	0.937372	FALSE	FALSE	no diff.	upregulated	64.7498	57.2906
WBGene00000817	csn-5	csn-5	64.4221	65.3766	-0.0212185	0.748136	0.859014	FALSE	FALSE	no diff.	downregulated	73.4499	56.8246	0.370245	5.73678e-12	4.26917e-11	TRUE	FALSE	no diff.	upregulated	73.3424	59.7119	0.296629	0.000202283	0.000795985	TRUE	FALSE	no diff.	upregulated	73.5386	57.7362	0.349026	2.86541e-08	1.34384e-07	TRUE	FALSE	no diff.	upregulated	67.6138	64.2502	0.0736158	0.365512	0.685235	FALSE	FALSE	no diff.	upregulated	67.6954	65.2809
WBGene00000818	csn-6	csn-6	60.2004	57.3817	0.069181	0.204993	0.380451	FALSE	FALSE	no diff.	upregulated	66.3209	53.1007	0.320731	9.36649e-12	6.68455e-11	TRUE	FALSE	no diff.	upregulated	66.2238	58.0248	0.190679	0.0260995	0.064186	FALSE	FALSE	no diff.	upregulated	66.401	50.6756	0.389912	5.01246e-15	5.87525e-14	TRUE	FALSE	no diff.	upregulated	65.7035	60.0398	0.130052	0.129804	0.372154	FALSE	FALSE	no diff.	upregulated	65.7828	57.2977
WBGene00000819	csp-1	csp-1	1.60948	1.11303	0.532111	0.0147592	0.0569573	FALSE	FALSE	no diff.	upregulated	1.96353	1.41967	0.467889	0.00870158	0.0169259	TRUE	FALSE	no diff.	upregulated	1.96065	1.36822	0.519028	0.00835795	0.0230688	TRUE	FALSE	no diff.	upregulated	1.9659	0.982949	1	1.18108e-06	4.64159e-06	TRUE	TRUE	upregulated	upregulated	1.54929	1.60519	-0.0511387	0.803778	0.942574	FALSE	FALSE	no diff.	downregulated	1.55116	1.1114
WBGene00000820	csp-2	csp-2	0.262058	0.295277	-0.172181	0.606292	0.758928	FALSE	FALSE	no diff.	downregulated	0.358124	0.231153	0.631613	0.0457885	0.0779715	FALSE	FALSE	no diff.	upregulated	0.3576	0.334844	0.0948594	0.745944	0.915755	FALSE	FALSE	no diff.	upregulated	0.358557	0.260769	0.459432	0.16242	0.293533	FALSE	FALSE	no diff.	upregulated	0.379155	0.261359	0.536754	0.0758199	0.256433	FALSE	FALSE	no diff.	upregulated	0.379613	0.294845
WBGene00000821	csp-3	csp-3	0.340021	0.192985	0.817136	0.110988	0.251145	FALSE	FALSE	no diff.	upregulated	0.267497	0.299921	-0.165059	0.722643	0.807148	FALSE	FALSE	no diff.	downregulated	0.267105	0.218541	0.289507	0.559884	0.805196	FALSE	FALSE	no diff.	upregulated	0.26782	0.170431	0.652077	0.2274	0.390304	FALSE	FALSE	no diff.	upregulated	0.247461	0.339113	-0.454565	0.33134	0.649258	FALSE	FALSE	no diff.	downregulated	0.24776	0.192702
WBGene00000822	csq-1	csq-1	66.6735	83.8634	-0.330929	1.60059e-05	0.000230531	TRUE	FALSE	no diff.	downregulated	84.1135	58.8104	0.516265	3.81264e-17	9.27151e-16	TRUE	FALSE	no diff.	upregulated	83.9903	56.3604	0.575541	3.85658e-11	6.16952e-10	TRUE	FALSE	no diff.	upregulated	84.215	74.0624	0.185337	0.03019	0.065976	FALSE	FALSE	no diff.	upregulated	63.8188	66.4956	-0.0592758	0.456337	0.759202	FALSE	FALSE	no diff.	downregulated	63.8959	83.7406
WBGene00000829	ctb-1	ctb-1	2328.34	2756.11	-0.243329	0.0403973	0.122305	FALSE	FALSE	no diff.	downregulated	2793.13	2053.75	0.443621	8.34284e-10	4.15333e-09	TRUE	FALSE	no diff.	upregulated	2789.04	2144.83	0.378906	0.00670524	0.0189498	TRUE	FALSE	no diff.	upregulated	2796.51	2434.01	0.200292	0.133666	0.24817	FALSE	FALSE	no diff.	upregulated	2428.67	2322.13	0.0647158	0.532801	0.809156	FALSE	FALSE	no diff.	upregulated	2431.6	2752.07
WBGene00000830	ctl-1	ctl-1	11.3586	8.76564	0.373859	3.9706e-05	0.00048849	TRUE	FALSE	no diff.	upregulated	10.3471	10.0191	0.0464727	0.636281	0.742156	FALSE	FALSE	no diff.	upregulated	10.3319	7.81226	0.403297	0.0126625	0.0335308	TRUE	FALSE	no diff.	upregulated	10.3596	7.74121	0.420332	0.000300545	0.000901895	TRUE	FALSE	no diff.	upregulated	8.84609	11.3283	-0.356824	0.00166132	0.0113998	TRUE	FALSE	no diff.	downregulated	8.85677	8.75281
WBGene00000831	ctl-2	ctl-2	41.977	35.0305	0.260985	3.84949e-05	0.000477446	TRUE	FALSE	no diff.	upregulated	38.1203	37.0265	0.0420033	0.488316	0.609819	FALSE	FALSE	no diff.	upregulated	38.0645	29.4702	0.369188	2.45454e-05	0.000118605	TRUE	FALSE	no diff.	upregulated	38.1663	30.9366	0.302988	9.83869e-06	3.48841e-05	TRUE	FALSE	no diff.	upregulated	33.3701	41.865	-0.327185	7.61805e-05	0.000726384	TRUE	FALSE	no diff.	downregulated	33.4104	34.9792
WBGene00000832	ctn-1	ctn-1	10.3365	10.7195	-0.0524979	0.498416	0.677935	FALSE	FALSE	no diff.	downregulated	10.6096	9.11746	0.21866	0.00442265	0.00901579	TRUE	FALSE	no diff.	upregulated	10.594	10.5697	0.00331193	0.973371	1	FALSE	FALSE	no diff.	upregulated	10.6224	9.46676	0.166162	0.0378161	0.081045	FALSE	FALSE	no diff.	upregulated	11.9685	10.3089	0.215348	0.026423	0.115941	FALSE	FALSE	no diff.	upregulated	11.9829	10.7038
WBGene00000833	cts-1	cts-1	646.249	728.663	-0.173163	0.00384623	0.0199565	TRUE	FALSE	no diff.	downregulated	742.665	570.034	0.381663	8.56402e-13	7.72759e-12	TRUE	FALSE	no diff.	upregulated	741.578	589.734	0.330532	4.4935e-05	0.00020453	TRUE	FALSE	no diff.	upregulated	743.562	643.506	0.208499	0.00143591	0.00395508	TRUE	FALSE	no diff.	upregulated	667.776	644.524	0.0511301	0.501805	0.788463	FALSE	FALSE	no diff.	upregulated	668.583	727.597
WBGene00000834	cua-1	cua-1	40.846	38.7421	0.0762914	0.16472	0.328554	FALSE	FALSE	no diff.	upregulated	45.4713	36.0289	0.335801	2.51304e-11	1.65808e-10	TRUE	FALSE	no diff.	upregulated	45.4047	31.6147	0.522247	1.8302e-10	2.65677e-09	TRUE	FALSE	no diff.	upregulated	45.5262	34.2144	0.412093	6.45156e-14	6.27788e-13	TRUE	FALSE	no diff.	upregulated	35.7984	40.737	-0.186445	0.0200428	0.0923841	FALSE	FALSE	no diff.	downregulated	35.8416	38.6854
WBGene00000835	cuc-1	cuc-1	100.422	102.696	-0.0323093	0.618834	0.76802	FALSE	FALSE	no diff.	downregulated	139.204	88.5787	0.652173	1.69044e-28	3.9259e-26	TRUE	FALSE	no diff.	upregulated	139.001	86.4459	0.685223	9.01773e-17	2.46727e-15	TRUE	FALSE	no diff.	upregulated	139.373	90.6942	0.619864	1.85081e-19	5.4182e-18	TRUE	FALSE	no diff.	upregulated	97.8856	100.154	-0.0330495	0.672391	0.886857	FALSE	FALSE	no diff.	downregulated	98.0038	102.546
WBGene00000836	cul-1	cul-1	83.085	70.6501	0.233896	0.000147432	0.00144446	TRUE	FALSE	no diff.	upregulated	85.5379	73.2865	0.223017	1.13007e-05	3.23548e-05	TRUE	FALSE	no diff.	upregulated	85.4127	72.5037	0.236396	0.00142979	0.00468918	TRUE	FALSE	no diff.	upregulated	85.6412	62.3933	0.456913	6.01845e-15	6.94664e-14	TRUE	FALSE	no diff.	upregulated	82.0984	82.8633	-0.0133787	0.859341	0.964339	FALSE	FALSE	no diff.	downregulated	82.1976	70.5467
WBGene00000837	cul-2	cul-2	72.0662	65.4245	0.139492	0.0202785	0.0729732	FALSE	FALSE	no diff.	upregulated	78.3434	63.5672	0.301529	3.37113e-10	1.80147e-09	TRUE	FALSE	no diff.	upregulated	78.2287	69.1146	0.178707	0.0279407	0.0681318	FALSE	FALSE	no diff.	upregulated	78.438	57.7784	0.441021	2.03295e-15	2.53396e-14	TRUE	FALSE	no diff.	upregulated	78.2609	71.8739	0.122823	0.137555	0.386731	FALSE	FALSE	no diff.	upregulated	78.3554	65.3287
WBGene00000838	cul-3	cul-3	137.19	126.683	0.11495	0.0572166	0.157162	FALSE	FALSE	no diff.	upregulated	148.023	121.01	0.290689	1.43882e-07	5.1553e-07	TRUE	FALSE	no diff.	upregulated	147.806	123.181	0.262928	0.00118439	0.0039604	TRUE	FALSE	no diff.	upregulated	148.202	111.878	0.40564	3.89233e-14	3.93152e-13	TRUE	FALSE	no diff.	upregulated	139.482	136.824	0.0277617	0.7404	0.914741	FALSE	FALSE	no diff.	upregulated	139.65	126.497
WBGene00000839	cul-4	cul-4	36.818	34.3688	0.0993108	0.0998107	0.232756	FALSE	FALSE	no diff.	upregulated	41.4594	32.4759	0.352329	1.66745e-10	9.39355e-10	TRUE	FALSE	no diff.	upregulated	41.3987	32.7602	0.337639	3.98052e-05	0.000183187	TRUE	FALSE	no diff.	upregulated	41.5094	30.3522	0.45164	9.48842e-15	1.05587e-13	TRUE	FALSE	no diff.	upregulated	37.0955	36.7197	0.0146896	0.857952	0.963988	FALSE	FALSE	no diff.	upregulated	37.1403	34.3185
WBGene00000840	cul-5	cul-5	39.3723	35.6674	0.142572	0.0154864	0.0590972	FALSE	FALSE	no diff.	upregulated	43.8624	34.7289	0.336845	6.25071e-14	7.35084e-13	TRUE	FALSE	no diff.	upregulated	43.7982	35.5193	0.302268	6.3433e-05	0.000278659	TRUE	FALSE	no diff.	upregulated	43.9153	31.499	0.479417	1.10429e-18	2.74156e-17	TRUE	FALSE	no diff.	upregulated	40.2197	39.2672	0.0345771	0.652878	0.875652	FALSE	FALSE	no diff.	upregulated	40.2683	35.6152
WBGene00000841	cul-6	cul-6	2.01783	2.31768	-0.199878	0.155969	0.316094	FALSE	FALSE	no diff.	downregulated	2.49554	1.77986	0.487587	9.97974e-05	0.00025538	TRUE	FALSE	no diff.	upregulated	2.49189	3.76269	-0.594525	1.11435e-06	7.57141e-06	TRUE	FALSE	no diff.	downregulated	2.49855	2.04682	0.287709	0.0160068	0.037018	TRUE	FALSE	no diff.	upregulated	4.26062	2.01245	1.08211	9.92923e-15	2.86799e-13	TRUE	TRUE	upregulated	upregulated	4.26576	2.31429
WBGene00000843	cup-2	cup-2	107.048	110.207	-0.041949	0.478857	0.662055	FALSE	FALSE	no diff.	downregulated	121.591	94.4238	0.364817	1.18041e-12	1.02826e-11	TRUE	FALSE	no diff.	upregulated	121.413	102.918	0.238425	0.00369955	0.0111032	TRUE	FALSE	no diff.	upregulated	121.738	97.327	0.322868	2.14508e-08	1.02006e-07	TRUE	FALSE	no diff.	upregulated	116.538	106.763	0.126392	0.12155	0.356464	FALSE	FALSE	no diff.	upregulated	116.679	110.045
WBGene00000845	cup-4	cup-4	5.55689	6.0705	-0.127539	0.264702	0.454672	FALSE	FALSE	no diff.	downregulated	6.64624	4.90154	0.439303	3.62162e-06	1.09943e-05	TRUE	FALSE	no diff.	upregulated	6.63651	4.18211	0.666194	5.07794e-09	5.77436e-08	TRUE	FALSE	no diff.	upregulated	6.65426	5.36105	0.311764	0.0118003	0.0280159	TRUE	FALSE	no diff.	upregulated	4.73554	5.54206	-0.226892	0.0333936	0.138605	FALSE	FALSE	no diff.	downregulated	4.74126	6.06161
WBGene00000846	cup-5	cup-5	46.4703	42.661	0.123392	0.0147771	0.0570137	FALSE	FALSE	no diff.	upregulated	50.5442	40.9899	0.302276	5.45364e-11	3.37244e-10	TRUE	FALSE	no diff.	upregulated	50.4702	41.5396	0.280942	0.000673563	0.00237269	TRUE	FALSE	no diff.	upregulated	50.6052	37.6753	0.425668	7.32276e-19	1.86633e-17	TRUE	FALSE	no diff.	upregulated	47.0367	46.3463	0.0213344	0.793615	0.937372	FALSE	FALSE	no diff.	upregulated	47.0935	42.5985
WBGene00000851	cut-1	cut-1	0.112103	0.170824	-0.607682	0.256694	0.445605	FALSE	FALSE	no diff.	downregulated	0.122426	0.0988826	0.308123	0.589721	0.702159	FALSE	FALSE	no diff.	upregulated	0.122247	0.13165	-0.106915	0.840249	0.916532	FALSE	FALSE	no diff.	downregulated	0.122574	0.15086	-0.29956	0.56124	0.780142	FALSE	FALSE	no diff.	downregulated	0.149072	0.111804	0.415038	0.447205	0.753284	FALSE	FALSE	no diff.	upregulated	0.149252	0.170574
WBGene00000853	cut-6	cut-6	0.28887	0.126928	1.18641	0.00406153	0.0207948	TRUE	TRUE	upregulated	upregulated	0.250942	0.254803	-0.0220261	0.949679	0.974498	FALSE	FALSE	no diff.	downregulated	0.250575	0.20046	0.321928	0.396931	0.639503	FALSE	FALSE	no diff.	upregulated	0.251245	0.112094	1.16439	0.0074651	0.0183244	TRUE	TRUE	upregulated	upregulated	0.226987	0.288099	-0.343954	0.335445	0.653984	FALSE	FALSE	no diff.	downregulated	0.227262	0.126742
WBGene00000854	cux-7	cux-7	35.2768	29.8695	0.240049	0.00018223	0.0017219	TRUE	FALSE	no diff.	upregulated	38.7057	31.1165	0.314866	4.77951e-07	1.6041e-06	TRUE	FALSE	no diff.	upregulated	38.649	30.4949	0.341865	0.000399662	0.00147048	TRUE	FALSE	no diff.	upregulated	38.7524	26.3787	0.554915	8.03345e-14	7.70633e-13	TRUE	FALSE	no diff.	upregulated	34.5304	35.1827	-0.026999	0.761811	0.923843	FALSE	FALSE	no diff.	downregulated	34.5721	29.8257
WBGene00000857	cwn-1	cwn-1	4.69424	4.27434	0.135189	0.235443	0.420202	FALSE	FALSE	no diff.	upregulated	5.35148	4.14063	0.370088	0.000215632	0.000528927	TRUE	FALSE	no diff.	upregulated	5.34365	4.66562	0.195757	0.0649225	0.144076	FALSE	FALSE	no diff.	upregulated	5.35795	3.77481	0.505277	2.29295e-06	8.72201e-06	TRUE	FALSE	no diff.	upregulated	5.28304	4.68172	0.17433	0.117077	0.347427	FALSE	FALSE	no diff.	upregulated	5.28942	4.26809
WBGene00000858	cwn-2	cwn-2	2.67037	2.57327	0.0534393	0.702798	0.828831	FALSE	FALSE	no diff.	upregulated	3.10728	2.35544	0.399655	0.00146264	0.00321477	TRUE	FALSE	no diff.	upregulated	3.10273	2.2142	0.486753	0.00092917	0.00318	TRUE	FALSE	no diff.	upregulated	3.11103	2.27253	0.453094	0.00153471	0.00420757	TRUE	FALSE	no diff.	upregulated	2.50722	2.66324	-0.0870985	0.546491	0.818877	FALSE	FALSE	no diff.	downregulated	2.51024	2.5695
WBGene00000859	cwp-1	cwp-1	0.181782	0.262575	-0.530514	0.516736	NA	NA	FALSE	no diff.	downregulated	0.302872	0.160344	0.917537	0.242125	0.343948	FALSE	FALSE	no diff.	upregulated	0.302429	0.10674	1.5025	0.07879	0.170579	FALSE	FALSE	no diff.	upregulated	0.303238	0.231888	0.387023	0.589063	0.805573	FALSE	FALSE	no diff.	upregulated	0.120865	0.181297	-0.584962	0.539408	NA	NA	FALSE	no diff.	downregulated	0.121011	0.26219
WBGene00000860	cwp-2	cwp-2	0.251673	0.2307	0.125531	0.874788	NA	NA	FALSE	no diff.	upregulated	0.499483	0.221992	1.16992	0.0718352	0.117058	FALSE	FALSE	no diff.	upregulated	0.498752	0.184723	1.43296	0.0319076	0.0766585	FALSE	FALSE	no diff.	upregulated	0.500086	0.203739	1.29546	0.051756	0.107555	FALSE	FALSE	no diff.	upregulated	0.209168	0.251002	-0.263034	0.738167	0.914281	FALSE	FALSE	no diff.	downregulated	0.209421	0.230363
WBGene00000861	cwp-3	cwp-3	0.144435	0.0962901	0.584962	0.545464	NA	NA	FALSE	no diff.	upregulated	0.127401	0.127401	2.33346e-07	1	1	FALSE	FALSE	no diff.	upregulated	0.127215	0.0848099	0.584962	0.545699	0.78911	FALSE	FALSE	no diff.	upregulated	0.127555	0.0850368	0.584962	0.548042	0.764874	FALSE	FALSE	no diff.	upregulated	0.0960331	0.14405	-0.584962	0.537202	NA	NA	FALSE	no diff.	downregulated	0.0961491	0.0961491
WBGene00000862	cwp-4	cwp-4	0.451626	0.609695	-0.432959	0.203128	0.378132	FALSE	FALSE	no diff.	downregulated	0.647342	0.398364	0.70044	0.0193996	0.0355535	TRUE	FALSE	no diff.	upregulated	0.646394	0.392809	0.718587	0.0115869	0.0309405	TRUE	FALSE	no diff.	upregulated	0.648123	0.538441	0.26748	0.366979	0.573036	FALSE	FALSE	no diff.	upregulated	0.444791	0.450421	-0.0181471	0.956445	0.992922	FALSE	FALSE	no diff.	downregulated	0.445328	0.608802
WBGene00000863	cya-1	cya-1	51.3367	47.7816	0.103538	0.0564634	0.155752	FALSE	FALSE	no diff.	upregulated	58.2351	45.2824	0.362938	2.04068e-12	1.69024e-11	TRUE	FALSE	no diff.	upregulated	58.1498	46.2048	0.331733	4.48343e-05	0.000204217	TRUE	FALSE	no diff.	upregulated	58.3054	42.1974	0.466476	2.06798e-19	5.99589e-18	TRUE	FALSE	no diff.	upregulated	52.3193	51.1998	0.0312052	0.698854	0.901817	FALSE	FALSE	no diff.	upregulated	52.3824	47.7116
WBGene00000864	cya-2	cya-2	1.55129	1.24712	0.314873	0.196874	0.370498	FALSE	FALSE	no diff.	upregulated	1.52932	1.36834	0.160465	0.491718	0.612602	FALSE	FALSE	no diff.	upregulated	1.52708	1.27703	0.257981	0.261804	0.465521	FALSE	FALSE	no diff.	upregulated	1.53117	1.10137	0.475338	0.0427986	0.090742	FALSE	FALSE	no diff.	upregulated	1.44603	1.54715	-0.0975164	0.679977	0.890258	FALSE	FALSE	no diff.	downregulated	1.44778	1.24529
WBGene00000865	cyb-1	cyb-1	236.84	203.892	0.216111	3.23233e-05	0.000414568	TRUE	FALSE	no diff.	upregulated	248.669	208.909	0.251355	2.7971e-08	1.10097e-07	TRUE	FALSE	no diff.	upregulated	248.305	219.053	0.180833	0.0162752	0.0418559	TRUE	FALSE	no diff.	upregulated	248.97	180.063	0.467466	2.48963e-21	1.13161e-19	TRUE	FALSE	no diff.	upregulated	248.041	236.208	0.0705218	0.34591	0.66443	FALSE	FALSE	no diff.	upregulated	248.341	203.593
WBGene00000866	cyb-2.1	cyb-2.1	129.092	127.208	0.0212055	0.704446	0.82957	FALSE	FALSE	no diff.	upregulated	141.143	113.867	0.3098	4.65022e-11	2.91532e-10	TRUE	FALSE	no diff.	upregulated	140.936	116.067	0.280085	0.00107444	0.00362195	TRUE	FALSE	no diff.	upregulated	141.313	112.341	0.331006	1.80261e-12	1.40022e-11	TRUE	FALSE	no diff.	upregulated	131.427	128.747	0.0297157	0.734935	0.912993	FALSE	FALSE	no diff.	upregulated	131.585	127.022
WBGene00000867	cyb-2.2	cyb-2.2	200.854	195.578	0.0384021	0.478372	0.661743	FALSE	FALSE	no diff.	upregulated	225.454	177.166	0.34773	8.11943e-12	5.85861e-11	TRUE	FALSE	no diff.	upregulated	225.124	183.367	0.295987	7.32081e-05	0.00031772	TRUE	FALSE	no diff.	upregulated	225.727	172.721	0.386132	1.57976e-17	3.03417e-16	TRUE	FALSE	no diff.	upregulated	207.633	200.318	0.051743	0.504036	0.789832	FALSE	FALSE	no diff.	upregulated	207.884	195.292
WBGene00000868	cyb-3	cyb-3	581.785	492.692	0.2398	1.55406e-05	0.000224557	TRUE	FALSE	no diff.	upregulated	601.747	513.173	0.229714	2.97822e-08	1.16753e-07	TRUE	FALSE	no diff.	upregulated	600.866	502.02	0.2593	0.000298092	0.00112816	TRUE	FALSE	no diff.	upregulated	602.474	435.112	0.469514	1.1778e-17	2.3089e-16	TRUE	FALSE	no diff.	upregulated	568.454	580.232	-0.0295861	0.675589	0.888421	FALSE	FALSE	no diff.	downregulated	569.141	491.97
WBGene00000869	cyc-1	cyc-1	316.441	336.049	-0.0867374	0.114798	0.256904	FALSE	FALSE	no diff.	downregulated	367.908	279.122	0.398452	2.67651e-13	2.7273e-12	TRUE	FALSE	no diff.	upregulated	367.37	295.363	0.314744	8.05414e-05	0.000346107	TRUE	FALSE	no diff.	upregulated	368.353	296.776	0.311714	2.35318e-07	1.00057e-06	TRUE	FALSE	no diff.	upregulated	334.449	315.596	0.0837076	0.264005	0.573412	FALSE	FALSE	no diff.	upregulated	334.853	335.557
WBGene00000870	cyd-1	cyd-1	8.22001	6.8601	0.260911	0.00311534	0.0169135	TRUE	FALSE	no diff.	upregulated	8.82743	7.25059	0.283894	5.87942e-05	0.000154699	TRUE	FALSE	no diff.	upregulated	8.81451	8.13209	0.116253	0.230903	0.421201	FALSE	FALSE	no diff.	upregulated	8.83809	6.05837	0.544805	5.37694e-10	3.0533e-09	TRUE	FALSE	no diff.	upregulated	9.20825	8.19808	0.167641	0.0827785	0.272767	FALSE	FALSE	no diff.	upregulated	9.21937	6.85005
WBGene00000871	cye-1	cye-1	83.715	81.9257	0.0311693	0.580984	0.741304	FALSE	FALSE	no diff.	upregulated	98.5148	73.8422	0.415896	1.24721e-19	5.3607e-18	TRUE	FALSE	no diff.	upregulated	98.3706	77.0387	0.352645	1.37214e-05	7.08816e-05	TRUE	FALSE	no diff.	upregulated	98.6338	72.3512	0.447065	7.79513e-17	1.28314e-15	TRUE	FALSE	no diff.	upregulated	87.2335	83.4916	0.0632511	0.435259	0.744283	FALSE	FALSE	no diff.	upregulated	87.3389	81.8058
WBGene00000872	cyk-1	cyk-1	17.3214	17.2417	0.00665394	0.919951	0.958713	FALSE	FALSE	no diff.	upregulated	18.2688	15.2786	0.25787	4.04596e-06	1.22204e-05	TRUE	FALSE	no diff.	upregulated	18.2421	18.9366	-0.0539095	0.553052	0.797151	FALSE	FALSE	no diff.	downregulated	18.2909	15.2267	0.264524	2.25289e-05	7.70105e-05	TRUE	FALSE	no diff.	upregulated	21.4426	17.2752	0.311779	0.000712488	0.00540614	TRUE	FALSE	no diff.	upregulated	21.4685	17.2165
WBGene00000874	cyk-3	cyk-3	29.3464	26.8308	0.129292	0.0431069	0.128086	FALSE	FALSE	no diff.	upregulated	32.6236	25.8855	0.333773	2.99577e-11	1.94706e-10	TRUE	FALSE	no diff.	upregulated	32.5758	26.7328	0.285192	0.000214471	0.000838952	TRUE	FALSE	no diff.	upregulated	32.663	23.6951	0.463065	1.77582e-15	2.24119e-14	TRUE	FALSE	no diff.	upregulated	30.2704	29.2681	0.0485809	0.543982	0.817025	FALSE	FALSE	no diff.	upregulated	30.307	26.7915
WBGene00000875	cyk-4	cyk-4	79.1232	74.1631	0.0933989	0.128964	0.278248	FALSE	FALSE	no diff.	upregulated	82.9523	69.7919	0.249222	3.30421e-07	1.1278e-06	TRUE	FALSE	no diff.	upregulated	82.8309	77.2476	0.100678	0.197809	0.370959	FALSE	FALSE	no diff.	upregulated	83.0525	65.4958	0.342621	2.71209e-09	1.41981e-08	TRUE	FALSE	no diff.	upregulated	87.4702	78.9121	0.148544	0.0623801	0.222981	FALSE	FALSE	no diff.	upregulated	87.5758	74.0546
WBGene00000876	cyl-1	cyl-1	68.3772	60.9957	0.164808	0.00403704	0.020729	TRUE	FALSE	no diff.	upregulated	75.9683	60.3132	0.332924	4.97838e-11	3.09965e-10	TRUE	FALSE	no diff.	upregulated	75.8571	63.4926	0.256697	0.000978258	0.00333308	TRUE	FALSE	no diff.	upregulated	76.0601	53.8672	0.497731	4.25186e-15	5.03498e-14	TRUE	FALSE	no diff.	upregulated	71.8948	68.1948	0.0762267	0.288232	0.602292	FALSE	FALSE	no diff.	upregulated	71.9816	60.9064
WBGene00000877	cyn-1	cyn-1	183.308	197.914	-0.110604	0.0424539	0.126678	FALSE	FALSE	no diff.	downregulated	231.036	161.69	0.51489	3.7691e-25	5.50579e-23	TRUE	FALSE	no diff.	upregulated	230.698	160.429	0.524066	6.86639e-11	1.05763e-09	TRUE	FALSE	no diff.	upregulated	231.315	174.784	0.404285	4.41312e-16	6.22237e-15	TRUE	FALSE	no diff.	upregulated	181.66	182.819	-0.00917621	0.909789	0.974646	FALSE	FALSE	no diff.	downregulated	181.879	197.624
WBGene00000878	cyn-2	cyn-2	6.58792	9.38643	-0.510753	1.20757e-05	0.000182333	TRUE	FALSE	no diff.	downregulated	9.03825	5.81099	0.63726	8.96539e-07	2.9253e-06	TRUE	FALSE	no diff.	upregulated	9.02501	9.30315	-0.0437899	0.763329	0.915755	FALSE	FALSE	no diff.	downregulated	9.04916	8.28945	0.126507	0.30277	0.49232	FALSE	FALSE	no diff.	upregulated	10.5343	6.57035	0.68105	1.45416e-06	1.84724e-05	TRUE	FALSE	no diff.	upregulated	10.547	9.37269
WBGene00000879	cyn-3	cyn-3	412.333	419.019	-0.0232065	0.69085	0.82106	FALSE	FALSE	no diff.	downregulated	490.13	363.705	0.430398	5.47931e-17	1.2933e-15	TRUE	FALSE	no diff.	upregulated	489.413	381.556	0.359158	1.54612e-06	1.0188e-05	TRUE	FALSE	no diff.	upregulated	490.722	370.049	0.407192	6.53761e-12	4.72745e-11	TRUE	FALSE	no diff.	upregulated	432.049	411.232	0.0712401	0.328321	0.645903	FALSE	FALSE	no diff.	upregulated	432.57	418.405
WBGene00000880	cyn-4	cyn-4	49.7838	45.5351	0.128695	0.0253308	0.0861393	FALSE	FALSE	no diff.	upregulated	56.0517	43.9126	0.352124	5.21065e-11	3.23655e-10	TRUE	FALSE	no diff.	upregulated	55.9697	44.0431	0.34573	2.40467e-05	0.000116472	TRUE	FALSE	no diff.	upregulated	56.1194	40.2135	0.48082	1.10292e-16	1.75343e-15	TRUE	FALSE	no diff.	upregulated	49.8715	49.6509	0.00639419	0.936182	0.984032	FALSE	FALSE	no diff.	upregulated	49.9317	45.4685
WBGene00000881	cyn-5	cyn-5	437.395	465.428	-0.0896191	0.132941	0.284195	FALSE	FALSE	no diff.	downregulated	478.81	385.812	0.311557	3.67852e-10	1.94978e-09	TRUE	FALSE	no diff.	upregulated	478.109	433.914	0.139931	0.0962661	0.202709	FALSE	FALSE	no diff.	upregulated	479.388	411.034	0.221937	0.000895676	0.00253373	TRUE	FALSE	no diff.	upregulated	491.336	436.228	0.171625	0.0281056	0.121647	FALSE	FALSE	no diff.	upregulated	491.929	464.746
WBGene00000882	cyn-6	cyn-6	31.5989	32.0447	-0.0202123	0.792399	0.887846	FALSE	FALSE	no diff.	downregulated	39.9861	27.8723	0.520667	1.1006e-13	1.21643e-12	TRUE	FALSE	no diff.	upregulated	39.9276	24.6902	0.693449	2.98019e-13	6.20386e-12	TRUE	FALSE	no diff.	upregulated	40.0344	28.2997	0.500454	2.56915e-09	1.34965e-08	TRUE	FALSE	no diff.	upregulated	27.9575	31.5146	-0.172782	0.050471	0.190673	FALSE	FALSE	no diff.	downregulated	27.9913	31.9978
WBGene00000883	cyn-7	cyn-7	1612.78	1467.36	0.136325	0.029856	0.0973601	FALSE	FALSE	no diff.	upregulated	1833.18	1422.58	0.365839	6.97291e-11	4.21584e-10	TRUE	FALSE	no diff.	upregulated	1830.5	1480.31	0.306335	0.000254423	0.000980184	TRUE	FALSE	no diff.	upregulated	1835.39	1295.87	0.502165	2.28192e-13	2.03089e-12	TRUE	FALSE	no diff.	upregulated	1676.21	1608.48	0.0595041	0.451373	0.756175	FALSE	FALSE	no diff.	upregulated	1678.23	1465.21
WBGene00000884	cyn-8	cyn-8	23.8813	17.7036	0.431838	2.10843e-08	7.27409e-07	TRUE	FALSE	no diff.	upregulated	21.5781	21.0649	0.0347298	0.540134	0.659854	FALSE	FALSE	no diff.	upregulated	21.5466	19.2531	0.16237	0.0555785	0.125434	FALSE	FALSE	no diff.	upregulated	21.6042	15.6346	0.466568	3.77427e-09	1.94223e-08	TRUE	FALSE	no diff.	upregulated	21.8009	23.8176	-0.12764	0.12498	0.36307	FALSE	FALSE	no diff.	downregulated	21.8272	17.6777
WBGene00000885	cyn-9	cyn-9	48.6081	45.9909	0.0798497	0.148298	0.30598	FALSE	FALSE	no diff.	upregulated	58.8555	42.8756	0.457021	8.30327e-18	2.35342e-16	TRUE	FALSE	no diff.	upregulated	58.7694	44.9848	0.385627	2.12115e-06	1.35007e-05	TRUE	FALSE	no diff.	upregulated	58.9266	40.616	0.536871	1.657e-24	1.49507e-22	TRUE	FALSE	no diff.	upregulated	50.9378	48.4784	0.071394	0.375029	0.692474	FALSE	FALSE	no diff.	upregulated	50.9993	45.9235
WBGene00000886	cyn-10	cyn-10	69.874	68.9531	0.0191405	0.797026	0.889975	FALSE	FALSE	no diff.	upregulated	79.9357	61.6335	0.375125	4.69588e-09	2.05343e-08	TRUE	FALSE	no diff.	upregulated	79.8187	66.3086	0.267531	0.00236325	0.00739573	TRUE	FALSE	no diff.	upregulated	80.0322	60.8946	0.394266	4.47524e-08	2.05577e-07	TRUE	FALSE	no diff.	upregulated	75.0835	69.6876	0.107594	0.228469	0.526854	FALSE	FALSE	no diff.	upregulated	75.1741	68.8522
WBGene00000887	cyn-11	cyn-11	28.7501	32.0041	-0.154691	0.0484072	0.139238	FALSE	FALSE	no diff.	downregulated	33.4094	25.3595	0.397729	9.06138e-08	3.32017e-07	TRUE	FALSE	no diff.	upregulated	33.3605	34.9638	-0.0677184	0.454142	0.703459	FALSE	FALSE	no diff.	downregulated	33.4498	28.2639	0.243039	0.00209684	0.00563249	TRUE	FALSE	no diff.	upregulated	39.5907	28.6734	0.465448	1.53304e-07	2.25364e-06	TRUE	FALSE	no diff.	upregulated	39.6385	31.9573
WBGene00000888	cyn-12	cyn-12	89.1006	85.7153	0.0558825	0.367345	0.562933	FALSE	FALSE	no diff.	upregulated	107.579	78.5927	0.45293	5.19464e-17	1.23448e-15	TRUE	FALSE	no diff.	upregulated	107.422	83.8635	0.357169	2.25003e-05	0.00010972	TRUE	FALSE	no diff.	upregulated	107.709	75.6979	0.508812	2.26074e-17	4.16669e-16	TRUE	FALSE	no diff.	upregulated	94.9615	88.8629	0.0957613	0.252752	0.561014	FALSE	FALSE	no diff.	upregulated	95.0761	85.5898
WBGene00000889	cyn-13	cyn-13	109.992	100.315	0.132858	0.0177336	0.0655919	FALSE	FALSE	no diff.	upregulated	129.063	97.0203	0.411719	7.81887e-15	1.13265e-13	TRUE	FALSE	no diff.	upregulated	128.874	102.018	0.33714	1.00432e-05	5.34849e-05	TRUE	FALSE	no diff.	upregulated	129.219	88.5916	0.544577	6.34815e-22	3.30829e-20	TRUE	FALSE	no diff.	upregulated	115.519	109.699	0.0745791	0.314405	0.630593	FALSE	FALSE	no diff.	upregulated	115.658	100.168
WBGene00000890	sig-7	sig-7	45.2803	41.2903	0.133082	0.04869	0.139781	FALSE	FALSE	no diff.	upregulated	51.8185	39.9402	0.375624	2.99062e-10	1.61466e-09	TRUE	FALSE	no diff.	upregulated	51.7426	39.4573	0.391062	1.98963e-06	1.27518e-05	TRUE	FALSE	no diff.	upregulated	51.8811	36.4647	0.508707	1.78916e-15	2.25449e-14	TRUE	FALSE	no diff.	upregulated	44.6788	45.1595	-0.0154377	0.854079	0.963988	FALSE	FALSE	no diff.	downregulated	44.7328	41.2298
WBGene00000891	cyn-15	cyn-15	42.49	41.4929	0.0342574	0.563545	0.730592	FALSE	FALSE	no diff.	upregulated	49.347	37.479	0.396881	5.15257e-15	7.82779e-14	TRUE	FALSE	no diff.	upregulated	49.2747	37.0638	0.410837	2.94784e-08	2.89575e-07	TRUE	FALSE	no diff.	upregulated	49.4066	36.6437	0.431138	2.47374e-14	2.58726e-13	TRUE	FALSE	no diff.	upregulated	41.9686	42.3766	-0.013956	0.851396	0.963988	FALSE	FALSE	no diff.	downregulated	42.0193	41.4322
WBGene00000892	cyn-16	cyn-16	44.1678	34.9122	0.339264	4.28726e-06	7.53423e-05	TRUE	FALSE	no diff.	upregulated	46.3037	38.959	0.249172	6.62145e-05	0.000172851	TRUE	FALSE	no diff.	upregulated	46.2359	35.772	0.370183	2.55137e-05	0.000122654	TRUE	FALSE	no diff.	upregulated	46.3596	30.8321	0.588436	1.94019e-15	2.42709e-14	TRUE	FALSE	no diff.	upregulated	40.5058	44.05	-0.121011	0.168014	0.435899	FALSE	FALSE	no diff.	downregulated	40.5548	34.8611
WBGene00000893	cyn-17	cyn-17	0.274566	0.26637	0.0437216	0.909294	0.953538	FALSE	FALSE	no diff.	upregulated	0.314479	0.242185	0.376854	0.245526	0.348306	FALSE	FALSE	no diff.	upregulated	0.314019	0.270706	0.214125	0.487024	0.738079	FALSE	FALSE	no diff.	upregulated	0.314859	0.23524	0.420576	0.24988	0.422041	FALSE	FALSE	no diff.	upregulated	0.30653	0.273833	0.16273	0.620292	0.858323	FALSE	FALSE	no diff.	upregulated	0.3069	0.26598
WBGene00000894	dab-1	dab-1	226.181	229.745	-0.0225529	0.681834	0.815288	FALSE	FALSE	no diff.	downregulated	252.094	199.507	0.337522	1.26639e-11	8.8091e-11	TRUE	FALSE	no diff.	upregulated	251.725	221.405	0.185162	0.0180452	0.0459538	TRUE	FALSE	no diff.	upregulated	252.398	202.895	0.314969	9.35952e-11	5.79868e-10	TRUE	FALSE	no diff.	upregulated	250.704	225.578	0.15236	0.0568052	0.207836	FALSE	FALSE	no diff.	upregulated	251.007	229.409
WBGene00000895	dac-1	dac-1	1.30577	1.41458	-0.115477	0.520538	0.694857	FALSE	FALSE	no diff.	downregulated	1.65567	1.15177	0.523562	0.00246924	0.0052323	TRUE	FALSE	no diff.	upregulated	1.65325	1.15009	0.523562	0.00392258	0.0116922	TRUE	FALSE	no diff.	upregulated	1.65767	1.24926	0.408085	0.0157408	0.0364551	TRUE	FALSE	no diff.	upregulated	1.30228	1.30228	9.59169e-08	1	1	FALSE	FALSE	no diff.	upregulated	1.30386	1.41251
WBGene00000896	dad-1	dad-1	272.8	267.01	0.0309474	0.586144	0.74446	FALSE	FALSE	no diff.	upregulated	312.761	240.628	0.378256	1.1931e-13	1.30897e-12	TRUE	FALSE	no diff.	upregulated	312.303	226.167	0.465555	7.41023e-09	8.19413e-08	TRUE	FALSE	no diff.	upregulated	313.138	235.805	0.409204	4.72752e-14	4.69278e-13	TRUE	FALSE	no diff.	upregulated	256.097	272.072	-0.087298	0.27745	0.588915	FALSE	FALSE	no diff.	downregulated	256.406	266.62
WBGene00000897	daf-1	daf-1	19.3916	15.9996	0.277395	0.000111861	0.00115325	TRUE	FALSE	no diff.	upregulated	19.3391	17.1047	0.177133	0.00637202	0.0126622	TRUE	FALSE	no diff.	upregulated	19.3108	17.5785	0.135601	0.146446	0.289227	FALSE	FALSE	no diff.	upregulated	19.3625	14.1297	0.454528	6.03925e-09	3.04875e-08	TRUE	FALSE	no diff.	upregulated	19.9047	19.3398	0.0415323	0.637788	0.867516	FALSE	FALSE	no diff.	upregulated	19.9287	15.9762
WBGene00000898	daf-2	daf-2	30.3371	25.3983	0.256353	0.000292824	0.00255318	TRUE	FALSE	no diff.	upregulated	31.8137	26.7594	0.249602	5.064e-06	1.51325e-05	TRUE	FALSE	no diff.	upregulated	31.7671	24.044	0.401858	3.95952e-05	0.000182323	TRUE	FALSE	no diff.	upregulated	31.8521	22.43	0.505955	1.33269e-13	1.23639e-12	TRUE	FALSE	no diff.	upregulated	27.2258	30.2562	-0.152256	0.123482	0.360203	FALSE	FALSE	no diff.	downregulated	27.2587	25.3611
WBGene00000899	daf-3	daf-3	10.6235	10.6068	0.00227079	0.975158	0.991647	FALSE	FALSE	no diff.	upregulated	10.7805	9.37065	0.202209	0.00183775	0.00397605	TRUE	FALSE	no diff.	upregulated	10.7648	13.7178	-0.34973	9.53421e-05	0.000402358	TRUE	FALSE	no diff.	downregulated	10.7936	9.36721	0.20448	0.00511216	0.0128956	TRUE	FALSE	no diff.	upregulated	15.5331	10.5952	0.551939	4.4059e-10	8.52152e-09	TRUE	FALSE	no diff.	upregulated	15.5519	10.5913
WBGene00000900	daf-4	daf-4	20.9583	17.378	0.270258	0.000177749	0.00168762	TRUE	FALSE	no diff.	upregulated	20.8148	18.4866	0.171128	0.00187544	0.00405256	TRUE	FALSE	no diff.	upregulated	20.7843	17.4386	0.253213	0.00341002	0.0103178	TRUE	FALSE	no diff.	upregulated	20.8399	15.3471	0.441386	5.05458e-09	2.57153e-08	TRUE	FALSE	no diff.	upregulated	19.7463	20.9024	-0.0820851	0.323779	0.640674	FALSE	FALSE	no diff.	downregulated	19.7701	17.3526
WBGene00000901	daf-5	daf-5	18.2954	18.995	-0.0541341	0.446208	0.635177	FALSE	FALSE	no diff.	downregulated	19.0254	16.1378	0.237486	0.000565435	0.00131296	TRUE	FALSE	no diff.	upregulated	18.9976	16.2547	0.22496	0.0239616	0.0593341	FALSE	FALSE	no diff.	upregulated	19.0484	16.7751	0.183352	0.02291	0.0514285	FALSE	FALSE	no diff.	upregulated	18.4057	18.2466	0.0125264	0.892291	0.970202	FALSE	FALSE	no diff.	upregulated	18.428	18.9672
WBGene00000902	daf-6	daf-6	0.408446	0.418986	-0.0367584	0.872009	0.936336	FALSE	FALSE	no diff.	downregulated	0.546225	0.360276	0.600393	0.00270096	0.00568581	TRUE	FALSE	no diff.	upregulated	0.545425	0.285478	0.934003	6.17068e-05	0.00027171	TRUE	FALSE	no diff.	upregulated	0.546885	0.37002	0.563634	0.00670672	0.0166095	TRUE	FALSE	no diff.	upregulated	0.323256	0.407356	-0.33361	0.186628	0.464346	FALSE	FALSE	no diff.	downregulated	0.323647	0.418373
WBGene00000903	daf-7	daf-7	3.95427	5.63645	-0.511375	4.69115e-06	8.0844e-05	TRUE	FALSE	no diff.	downregulated	5.36604	3.48793	0.621488	1.72055e-08	6.94907e-08	TRUE	FALSE	no diff.	upregulated	5.35819	3.68984	0.538186	6.50151e-06	3.64407e-05	TRUE	FALSE	no diff.	upregulated	5.37252	4.97772	0.110114	0.295501	0.483229	FALSE	FALSE	no diff.	upregulated	4.17814	3.94372	0.0833027	0.5093	0.792229	FALSE	FALSE	no diff.	upregulated	4.18318	5.6282
WBGene00000904	daf-8	daf-8	7.51862	7.23497	0.0554816	0.536039	0.707906	FALSE	FALSE	no diff.	upregulated	7.77208	6.63192	0.228874	0.00608145	0.0121217	TRUE	FALSE	no diff.	upregulated	7.7607	7.26103	0.0960127	0.361959	0.598008	FALSE	FALSE	no diff.	upregulated	7.78146	6.38943	0.284355	0.000565894	0.00163977	TRUE	FALSE	no diff.	upregulated	8.22191	7.49856	0.132861	0.227355	0.525235	FALSE	FALSE	no diff.	upregulated	8.23184	7.22437
WBGene00000905	daf-9	daf-9	1.38824	1.00569	0.465078	0.00492172	0.0242235	TRUE	FALSE	no diff.	upregulated	1.70111	1.22452	0.474259	0.00237473	0.00504789	TRUE	FALSE	no diff.	upregulated	1.69862	0.743365	1.19222	1.52456e-10	2.24103e-09	TRUE	TRUE	upregulated	upregulated	1.70317	0.888155	0.939337	4.59759e-08	2.10837e-07	TRUE	FALSE	no diff.	upregulated	0.841737	1.38454	-0.717965	6.6707e-05	0.000642263	TRUE	FALSE	no diff.	downregulated	0.842754	1.00422
WBGene00000906	daf-10	daf-10	0.208029	0.27317	-0.393011	0.16	0.321807	FALSE	FALSE	no diff.	downregulated	0.292852	0.183496	0.674424	0.00993526	0.0191526	TRUE	FALSE	no diff.	upregulated	0.292423	0.192481	0.603341	0.0160607	0.0413608	TRUE	FALSE	no diff.	upregulated	0.293205	0.241245	0.281413	0.250452	0.422799	FALSE	FALSE	no diff.	upregulated	0.217953	0.207474	0.0710833	0.802402	0.941633	FALSE	FALSE	no diff.	upregulated	0.218216	0.27277
WBGene00000907	daf-11	daf-11	0.105634	0.152831	-0.532874	0.166094	0.330169	FALSE	FALSE	no diff.	downregulated	0.184369	0.0931758	0.98457	0.00651416	0.0129213	TRUE	FALSE	no diff.	upregulated	0.184099	0.178161	0.0473059	0.870884	0.927891	FALSE	FALSE	no diff.	upregulated	0.184592	0.13497	0.451696	0.170802	0.306052	FALSE	FALSE	no diff.	upregulated	0.201737	0.105352	0.937264	0.00589819	0.0336771	TRUE	FALSE	no diff.	upregulated	0.201981	0.152608
WBGene00000908	daf-12	daf-12	5.98911	5.78919	0.0489788	0.574086	0.73728	FALSE	FALSE	no diff.	upregulated	6.50246	5.28279	0.299686	0.000138752	0.000348825	TRUE	FALSE	no diff.	upregulated	6.49294	4.75232	0.45024	1.04082e-05	5.52486e-05	TRUE	FALSE	no diff.	upregulated	6.51031	5.11262	0.348665	7.84906e-05	0.000252458	TRUE	FALSE	no diff.	upregulated	5.38121	5.97313	-0.150555	0.139133	0.389446	FALSE	FALSE	no diff.	downregulated	5.38771	5.78072
WBGene00000910	daf-14	daf-14	10.964	12.9621	-0.241523	0.010246	0.0429173	TRUE	FALSE	no diff.	downregulated	12.208	9.67096	0.336093	0.0010449	0.00234395	TRUE	FALSE	no diff.	upregulated	12.1901	13.524	-0.149812	0.222689	0.409178	FALSE	FALSE	no diff.	downregulated	12.2227	11.4472	0.0945695	0.354096	0.556035	FALSE	FALSE	no diff.	upregulated	15.3137	10.9347	0.485905	3.8142e-05	0.000384696	TRUE	FALSE	no diff.	upregulated	15.3322	12.9431
WBGene00000911	daf-15	daf-15	33.748	31.7152	0.0896292	0.154628	0.314342	FALSE	FALSE	no diff.	upregulated	37.5107	29.768	0.33354	3.83933e-09	1.70457e-08	TRUE	FALSE	no diff.	upregulated	37.4557	28.1109	0.41406	6.36598e-07	4.57572e-06	TRUE	FALSE	no diff.	upregulated	37.556	28.0086	0.423169	1.62474e-14	1.74682e-13	TRUE	FALSE	no diff.	upregulated	31.8309	33.6579	-0.0805197	0.352889	0.672702	FALSE	FALSE	no diff.	downregulated	31.8693	31.6687
WBGene00000912	daf-16	daf-16	77.2743	74.8012	0.0469259	0.444607	0.633852	FALSE	FALSE	no diff.	upregulated	89.5557	68.161	0.393838	9.85165e-11	5.78878e-10	TRUE	FALSE	no diff.	upregulated	89.4246	59.2875	0.592943	1.01693e-12	2.01085e-11	TRUE	FALSE	no diff.	upregulated	89.6638	66.0593	0.440764	2.82297e-14	2.92094e-13	TRUE	FALSE	no diff.	upregulated	67.1333	77.0681	-0.199104	0.0180622	0.0852874	FALSE	FALSE	no diff.	downregulated	67.2144	74.6917
WBGene00000913	daf-18	daf-18	198.58	159.279	0.318166	4.04831e-08	1.30677e-06	TRUE	FALSE	no diff.	upregulated	204	175.161	0.219886	1.91082e-06	5.9762e-06	TRUE	FALSE	no diff.	upregulated	203.701	165.841	0.296654	0.000209212	0.000821136	TRUE	FALSE	no diff.	upregulated	204.246	140.664	0.538051	3.16542e-20	1.07053e-18	TRUE	FALSE	no diff.	upregulated	187.787	198.05	-0.076768	0.328284	0.645895	FALSE	FALSE	no diff.	downregulated	188.014	159.046
WBGene00000914	daf-19	daf-19	10.5294	9.26352	0.184796	0.00476867	0.0236204	TRUE	FALSE	no diff.	upregulated	9.9261	9.28766	0.0959125	0.104073	0.163593	FALSE	FALSE	no diff.	upregulated	9.91157	9.66496	0.0363497	0.681607	0.887758	FALSE	FALSE	no diff.	upregulated	9.93809	8.1809	0.280708	1.07487e-05	3.79383e-05	TRUE	FALSE	no diff.	upregulated	10.944	10.5013	0.0595629	0.494202	0.781897	FALSE	FALSE	no diff.	upregulated	10.9572	9.24995
WBGene00000915	daf-21	hsp-90	1321.01	1332.01	-0.0119709	0.831622	0.909873	FALSE	FALSE	no diff.	downregulated	1418.26	1165.22	0.283523	1.37164e-09	6.57464e-09	TRUE	FALSE	no diff.	upregulated	1416.18	1195.38	0.244531	0.000527276	0.00189776	TRUE	FALSE	no diff.	upregulated	1419.97	1176.34	0.271552	9.38187e-07	3.73991e-06	TRUE	FALSE	no diff.	upregulated	1353.58	1317.48	0.0389923	0.577289	0.838394	FALSE	FALSE	no diff.	upregulated	1355.21	1330.06
WBGene00000917	daf-25	daf-25	34.5785	30.7034	0.171476	0.00921742	0.0395489	TRUE	FALSE	no diff.	upregulated	38.4586	30.5006	0.33447	2.16643e-09	1.00101e-08	TRUE	FALSE	no diff.	upregulated	38.4023	29.8487	0.363526	3.71324e-06	2.21889e-05	TRUE	FALSE	no diff.	upregulated	38.505	27.1152	0.505946	4.56165e-17	7.88457e-16	TRUE	FALSE	no diff.	upregulated	33.7987	34.4863	-0.0290552	0.719922	0.907927	FALSE	FALSE	no diff.	downregulated	33.8395	30.6585
WBGene00000920	daf-28	daf-28	5.06984	6.34736	-0.324216	0.0322044	0.103001	FALSE	FALSE	no diff.	downregulated	6.15779	4.47194	0.461512	0.00167733	0.00365624	TRUE	FALSE	no diff.	upregulated	6.14877	4.22617	0.540946	0.00128913	0.00427874	TRUE	FALSE	no diff.	upregulated	6.16522	5.60556	0.137296	0.443716	0.661784	FALSE	FALSE	no diff.	upregulated	4.78544	5.05632	-0.0794344	0.5857	0.844028	FALSE	FALSE	no diff.	downregulated	4.79122	6.33807
WBGene00000923	daf-31	daf-31	129.778	138.179	-0.0904939	0.108455	0.247179	FALSE	FALSE	no diff.	downregulated	147.387	114.473	0.364601	2.80163e-13	2.83681e-12	TRUE	FALSE	no diff.	upregulated	147.171	112.802	0.383701	7.12495e-06	3.95543e-05	TRUE	FALSE	no diff.	upregulated	147.565	122.031	0.274107	5.70407e-08	2.59218e-07	TRUE	FALSE	no diff.	upregulated	127.73	129.432	-0.0190997	0.825213	0.952971	FALSE	FALSE	no diff.	downregulated	127.884	137.977
WBGene00000928	dao-2	dao-2	12.3775	12.9558	-0.0658735	0.616766	0.766469	FALSE	FALSE	no diff.	downregulated	21.2284	10.9178	0.959312	8.76311e-17	1.97468e-15	TRUE	FALSE	no diff.	upregulated	21.1973	16.2618	0.382396	5.59845e-05	0.000248797	TRUE	FALSE	no diff.	upregulated	21.254	11.4417	0.893439	1.85967e-18	4.37929e-17	TRUE	FALSE	no diff.	upregulated	18.4137	12.3445	0.576916	3.2347e-06	3.89111e-05	TRUE	FALSE	no diff.	upregulated	18.436	12.9368
WBGene00000929	dao-3	dao-3	34.29	29.7354	0.205608	0.00231526	0.013465	TRUE	FALSE	no diff.	upregulated	33.6403	30.2461	0.153445	0.0052603	0.0106085	TRUE	FALSE	no diff.	upregulated	33.5911	24.1058	0.478696	9.47786e-08	8.32418e-07	TRUE	FALSE	no diff.	upregulated	33.681	26.2603	0.359053	9.04406e-07	3.6124e-06	TRUE	FALSE	no diff.	upregulated	27.2959	34.1985	-0.325251	0.000110866	0.00101824	TRUE	FALSE	no diff.	downregulated	27.3288	29.6918
WBGene00000930	dao-4	dao-4	0.524704	0.477856	0.13493	0.750268	0.860524	FALSE	FALSE	no diff.	upregulated	1.07441	0.462824	1.21501	0.000738601	0.00168933	TRUE	TRUE	upregulated	upregulated	1.07284	0.321852	1.73697	4.32116e-06	2.5371e-05	TRUE	TRUE	upregulated	upregulated	1.07571	0.422009	1.34994	0.000269314	0.000813223	TRUE	TRUE	upregulated	upregulated	0.364444	0.523304	-0.521952	0.23955	0.542578	FALSE	FALSE	no diff.	downregulated	0.364884	0.477156
WBGene00000931	dao-5	dao-5	73.7254	74.3908	-0.0129628	0.82838	0.907895	FALSE	FALSE	no diff.	downregulated	88.3493	65.0307	0.4421	2.33303e-18	7.52079e-17	TRUE	FALSE	no diff.	upregulated	88.22	77.104	0.194301	0.0159694	0.041171	TRUE	FALSE	no diff.	upregulated	88.456	65.6968	0.429137	2.48037e-14	2.59307e-13	TRUE	FALSE	no diff.	upregulated	87.3075	73.5286	0.247799	0.00237261	0.0154887	TRUE	FALSE	no diff.	upregulated	87.4129	74.2819
WBGene00000932	dao-6	dao-6	1.25969	0.968995	0.378512	0.328047	0.523922	FALSE	FALSE	no diff.	upregulated	1.23079	1.11113	0.147557	0.687257	0.788758	FALSE	FALSE	no diff.	upregulated	1.22899	2.28729	-0.896164	0.00214334	0.00676378	TRUE	FALSE	no diff.	downregulated	1.23228	0.85575	0.526069	0.153046	0.278885	FALSE	FALSE	no diff.	upregulated	2.58998	1.25633	1.04372	0.000634034	0.0048975	TRUE	TRUE	upregulated	upregulated	2.5931	0.967576
WBGene00000933	dap-3	dap-3	51.4467	57.5424	-0.161547	0.00364322	0.0190783	TRUE	FALSE	no diff.	downregulated	63.4344	45.3794	0.483228	6.31617e-22	4.71209e-20	TRUE	FALSE	no diff.	upregulated	63.3415	48.0761	0.39783	4.7128e-08	4.45249e-07	TRUE	FALSE	no diff.	upregulated	63.511	50.8175	0.321681	3.22951e-09	1.67437e-08	TRUE	FALSE	no diff.	upregulated	54.4383	51.3094	0.0853975	0.23234	0.532357	FALSE	FALSE	no diff.	upregulated	54.504	57.4581
WBGene00000934	dat-1	dat-1	0.555754	0.760128	-0.451796	0.0417675	0.125155	FALSE	FALSE	no diff.	downregulated	0.743224	0.490212	0.600393	0.00333361	0.00692962	TRUE	FALSE	no diff.	upregulated	0.742136	0.675818	0.13505	0.479435	0.730289	FALSE	FALSE	no diff.	upregulated	0.744122	0.671293	0.148597	0.46651	0.68594	FALSE	FALSE	no diff.	upregulated	0.765251	0.554271	0.465343	0.0251428	0.111016	FALSE	FALSE	no diff.	upregulated	0.766175	0.759015
WBGene00000935	daz-1	daz-1	147.184	129.894	0.180288	0.00394579	0.0203544	TRUE	FALSE	no diff.	upregulated	166.758	129.826	0.361179	1.38226e-10	7.89771e-10	TRUE	FALSE	no diff.	upregulated	166.514	130.195	0.354974	5.97046e-06	3.37737e-05	TRUE	FALSE	no diff.	upregulated	166.96	114.713	0.541468	5.21007e-24	4.25624e-22	TRUE	FALSE	no diff.	upregulated	147.424	146.791	0.00620503	0.940369	0.985938	FALSE	FALSE	no diff.	upregulated	147.602	129.704
WBGene00000936	dbl-1	dbl-1	4.53296	5.4523	-0.26641	0.0150337	0.0577425	FALSE	FALSE	no diff.	downregulated	5.05417	3.99837	0.338061	0.000655657	0.00150821	TRUE	FALSE	no diff.	upregulated	5.04677	4.0286	0.325083	0.00333256	0.0101022	TRUE	FALSE	no diff.	upregulated	5.06027	4.81509	0.0716504	0.491656	0.71408	FALSE	FALSE	no diff.	upregulated	4.56172	4.52087	0.0129779	0.911024	0.974986	FALSE	FALSE	no diff.	upregulated	4.56723	5.44431
WBGene00000937	dbr-1	dbr-1	31.1792	28.5598	0.1266	0.0381085	0.11727	FALSE	FALSE	no diff.	upregulated	36.3205	27.5022	0.401237	1.11072e-14	1.54268e-13	TRUE	FALSE	no diff.	upregulated	36.2673	28.0356	0.371407	4.07123e-06	2.40711e-05	TRUE	FALSE	no diff.	upregulated	36.3643	25.2221	0.527837	5.62845e-19	1.48098e-17	TRUE	FALSE	no diff.	upregulated	31.7457	31.096	0.0298303	0.708987	0.904126	FALSE	FALSE	no diff.	upregulated	31.784	28.518
WBGene00000938	dcp-66	dcp-66	41.3306	36.5484	0.1774	0.00438817	0.0221048	TRUE	FALSE	no diff.	upregulated	45.8001	36.4563	0.329183	1.42244e-10	8.12286e-10	TRUE	FALSE	no diff.	upregulated	45.7331	36.2033	0.337115	9.14534e-05	0.000387485	TRUE	FALSE	no diff.	upregulated	45.8554	32.2771	0.506583	2.95608e-20	1.00677e-18	TRUE	FALSE	no diff.	upregulated	40.9943	41.2203	-0.00793163	0.928847	0.980675	FALSE	FALSE	no diff.	downregulated	41.0438	36.4949
WBGene00000939	dcr-1	dcr-1	32.2511	28.6757	0.169519	0.00416074	0.0211991	TRUE	FALSE	no diff.	upregulated	37.2799	28.4476	0.39009	2.65749e-15	4.27675e-14	TRUE	FALSE	no diff.	upregulated	37.2253	26.6224	0.48364	1.08161e-09	1.38153e-08	TRUE	FALSE	no diff.	upregulated	37.3249	25.3244	0.559609	1.01088e-25	1.15848e-23	TRUE	FALSE	no diff.	upregulated	30.1455	32.165	-0.0935502	0.250089	0.557209	FALSE	FALSE	no diff.	downregulated	30.1819	28.6337
WBGene00000940	dcs-1	dcs-1	85.2635	84.3649	0.0152852	0.819973	0.903488	FALSE	FALSE	no diff.	upregulated	98.1638	75.2081	0.384303	3.72885e-11	2.38493e-10	TRUE	FALSE	no diff.	upregulated	98.0201	79.8968	0.29494	0.000258873	0.000996185	TRUE	FALSE	no diff.	upregulated	98.2823	74.5053	0.399589	1.79018e-10	1.07282e-09	TRUE	FALSE	no diff.	upregulated	90.4699	85.036	0.0893636	0.281898	0.59479	FALSE	FALSE	no diff.	upregulated	90.5791	84.2414
WBGene00000941	ddp-1	ddp-1	206.156	248.278	-0.268219	2.75092e-05	0.000361683	TRUE	FALSE	no diff.	downregulated	269.172	181.843	0.56583	5.20857e-22	4.00007e-20	TRUE	FALSE	no diff.	upregulated	268.778	181.143	0.569282	2.39596e-10	3.4232e-09	TRUE	FALSE	no diff.	upregulated	269.497	219.262	0.297612	1.74966e-06	6.73197e-06	TRUE	FALSE	no diff.	upregulated	205.115	205.606	-0.0034517	0.969411	1	FALSE	FALSE	no diff.	downregulated	205.362	247.914
WBGene00000942	deb-1	deb-1	26.7867	31.164	-0.218365	0.00181913	0.0111133	TRUE	FALSE	no diff.	downregulated	34.9274	23.6276	0.563882	9.74735e-17	2.16609e-15	TRUE	FALSE	no diff.	upregulated	34.8762	26.9722	0.370772	1.82833e-05	9.17351e-05	TRUE	FALSE	no diff.	upregulated	34.9695	27.5219	0.345517	1.05923e-06	4.1934e-06	TRUE	FALSE	no diff.	upregulated	30.5415	26.7152	0.19311	0.0244579	0.108819	FALSE	FALSE	no diff.	upregulated	30.5784	31.1184
WBGene00000950	deg-1	deg-1	1.33722	1.44287	-0.109704	0.45496	0.642845	FALSE	FALSE	no diff.	downregulated	1.54695	1.17952	0.391232	0.00746127	0.0146594	TRUE	FALSE	no diff.	upregulated	1.54469	1.05815	0.54577	0.00015409	0.000621134	TRUE	FALSE	no diff.	upregulated	1.54882	1.27424	0.281528	0.0475469	0.0997339	FALSE	FALSE	no diff.	upregulated	1.19818	1.33365	-0.154538	0.299268	0.613988	FALSE	FALSE	no diff.	downregulated	1.19963	1.44076
WBGene00000951	deg-3	deg-3	0.968484	1.03305	-0.0931093	0.669562	0.807612	FALSE	FALSE	no diff.	downregulated	1.21377	0.854267	0.506737	0.00287991	0.00604	TRUE	FALSE	no diff.	upregulated	1.21199	0.860125	0.494765	0.0045168	0.0132933	TRUE	FALSE	no diff.	upregulated	1.21524	0.912319	0.413628	0.0514967	0.107108	FALSE	FALSE	no diff.	upregulated	0.973949	0.9659	0.0119727	0.948632	0.988905	FALSE	FALSE	no diff.	upregulated	0.975125	1.03154
WBGene00000952	del-1	del-1	0.329993	0.329993	1.87928e-07	1	1	FALSE	FALSE	no diff.	upregulated	0.392613	0.291075	0.431716	0.111533	0.173869	FALSE	FALSE	no diff.	upregulated	0.392038	0.317686	0.303392	0.252806	0.453345	FALSE	FALSE	no diff.	upregulated	0.393087	0.291427	0.431716	0.139519	0.257438	FALSE	FALSE	no diff.	upregulated	0.359727	0.329112	0.128324	0.650659	0.874772	FALSE	FALSE	no diff.	upregulated	0.360162	0.329509
WBGene00000953	del-2	del-2	0.3323	0.283671	0.228269	0.469697	0.654519	FALSE	FALSE	no diff.	upregulated	0.378899	0.293111	0.370369	0.193326	0.283081	FALSE	FALSE	no diff.	upregulated	0.378345	0.364067	0.0554953	0.840279	0.916532	FALSE	FALSE	no diff.	upregulated	0.379357	0.250519	0.598638	0.0408904	0.0870473	FALSE	FALSE	no diff.	upregulated	0.412246	0.331413	0.314873	0.281755	0.594773	FALSE	FALSE	no diff.	upregulated	0.412744	0.283256
WBGene00000955	des-2	des-2	1.13298	1.26342	-0.157214	0.379302	0.57475	FALSE	FALSE	no diff.	downregulated	1.40042	0.999362	0.486782	0.00172743	0.0037576	TRUE	FALSE	no diff.	upregulated	1.39837	0.925683	0.595158	0.000979234	0.00333548	TRUE	FALSE	no diff.	upregulated	1.40211	1.11577	0.329568	0.0357038	0.0769065	FALSE	FALSE	no diff.	upregulated	1.04818	1.12996	-0.108376	0.591903	0.844477	FALSE	FALSE	no diff.	downregulated	1.04945	1.26157
WBGene00000958	dgk-1	dgk-1	2.20809	2.20266	0.00354912	0.976447	0.992674	FALSE	FALSE	no diff.	upregulated	2.40469	1.94768	0.304095	0.00826418	0.0161246	TRUE	FALSE	no diff.	upregulated	2.40117	2.02367	0.246762	0.0705104	0.155098	FALSE	FALSE	no diff.	upregulated	2.40759	1.94524	0.307644	0.00936682	0.022625	TRUE	FALSE	no diff.	upregulated	2.29147	2.20219	0.0573332	0.678896	0.889799	FALSE	FALSE	no diff.	upregulated	2.29424	2.19944
WBGene00000959	dgk-2	dgk-2	22.6893	22.9111	-0.0140351	0.851239	0.922827	FALSE	FALSE	no diff.	downregulated	25.148	20.0134	0.329476	1.37991e-06	4.39738e-06	TRUE	FALSE	no diff.	upregulated	25.1112	19.946	0.332231	0.000169479	0.000677916	TRUE	FALSE	no diff.	upregulated	25.1784	20.2335	0.315441	6.34061e-05	0.000205581	TRUE	FALSE	no diff.	upregulated	22.5856	22.6287	-0.00275452	0.974025	1	FALSE	FALSE	no diff.	downregulated	22.6128	22.8775
WBGene00000960	dgk-3	dgk-3	0.211572	0.240423	-0.184424	0.571955	0.736168	FALSE	FALSE	no diff.	downregulated	0.203586	0.186621	0.125531	0.703719	0.79468	FALSE	FALSE	no diff.	upregulated	0.203288	0.166583	0.287282	0.398115	0.640987	FALSE	FALSE	no diff.	upregulated	0.203832	0.212325	-0.0588935	0.856666	0.915096	FALSE	FALSE	no diff.	downregulated	0.188628	0.211007	-0.161751	0.631705	0.864447	FALSE	FALSE	no diff.	downregulated	0.188856	0.240071
WBGene00000961	dgn-1	dgn-1	14.9681	14.3176	0.064101	0.340287	0.536991	FALSE	FALSE	no diff.	upregulated	17.0182	13.2029	0.366228	1.01811e-09	4.99938e-09	TRUE	FALSE	no diff.	upregulated	16.9933	13.6561	0.315424	0.000319103	0.00120025	TRUE	FALSE	no diff.	upregulated	17.0388	12.6443	0.430329	1.54039e-11	1.0534e-10	TRUE	FALSE	no diff.	upregulated	15.4632	14.9282	0.0508044	0.565167	0.831379	FALSE	FALSE	no diff.	upregulated	15.4819	14.2967
WBGene00000962	dhc-1	dhc-1	32.5006	31.3149	0.0536148	0.41837	0.610277	FALSE	FALSE	no diff.	upregulated	36.9951	28.6677	0.36791	2.11378e-11	1.41115e-10	TRUE	FALSE	no diff.	upregulated	36.941	28.3316	0.382809	1.47942e-06	9.79872e-06	TRUE	FALSE	no diff.	upregulated	37.0398	27.6552	0.421525	1.12899e-12	9.02783e-12	TRUE	FALSE	no diff.	upregulated	32.0808	32.4139	-0.0148993	0.859098	0.964176	FALSE	FALSE	no diff.	downregulated	32.1196	31.2691
WBGene00000963	dhp-1	dhp-1	5.09385	9.6688	-0.924579	9.88534e-17	1.61448e-14	TRUE	FALSE	no diff.	downregulated	7.36115	4.49312	0.712215	1.30715e-14	1.79049e-13	TRUE	FALSE	no diff.	upregulated	7.35037	9.02759	-0.296522	0.00446261	0.0131529	TRUE	FALSE	no diff.	downregulated	7.37004	8.53882	-0.212364	0.0453092	0.0955123	FALSE	FALSE	no diff.	downregulated	10.2222	5.08026	1.00874	1.43651e-19	6.13409e-18	TRUE	TRUE	upregulated	upregulated	10.2346	9.65464
WBGene00000964	dhp-2	dhp-2	3.47834	4.59848	-0.402759	0.000552824	0.00425343	TRUE	FALSE	no diff.	downregulated	4.23217	3.06812	0.464041	6.48393e-06	1.91358e-05	TRUE	FALSE	no diff.	upregulated	4.22597	2.7361	0.627164	1.94285e-07	1.58302e-06	TRUE	FALSE	no diff.	upregulated	4.23728	4.06106	0.061282	0.59994	0.815368	FALSE	FALSE	no diff.	upregulated	3.09818	3.46905	-0.163123	0.178716	0.452796	FALSE	FALSE	no diff.	downregulated	3.10192	4.59175
WBGene00000965	dhs-1	dhs-1	57.0367	55.109	0.049604	0.368901	0.56453	FALSE	FALSE	no diff.	upregulated	67.3746	50.3102	0.421355	2.8229e-14	3.5934e-13	TRUE	FALSE	no diff.	upregulated	67.276	52.7451	0.351055	5.41948e-05	0.000241943	TRUE	FALSE	no diff.	upregulated	67.456	48.6685	0.470959	1.665e-15	2.11124e-14	TRUE	FALSE	no diff.	upregulated	59.725	56.8845	0.0702995	0.396595	0.709847	FALSE	FALSE	no diff.	upregulated	59.7972	55.0283
WBGene00000966	dhs-2	dhs-2	9.41148	9.70422	-0.0441901	0.647007	0.789879	FALSE	FALSE	no diff.	downregulated	9.61844	8.30155	0.212422	0.0335773	0.0588321	FALSE	FALSE	no diff.	upregulated	9.60435	11.2223	-0.224604	0.0447829	0.103612	FALSE	FALSE	no diff.	downregulated	9.63005	8.5701	0.168232	0.0931732	0.181155	FALSE	FALSE	no diff.	upregulated	12.7074	9.38637	0.437026	5.31032e-05	0.000519653	TRUE	FALSE	no diff.	upregulated	12.7227	9.69001
WBGene00000967	dhs-3	dhs-3	60.8492	67.2732	-0.144795	0.030942	0.0999146	FALSE	FALSE	no diff.	downregulated	68.4431	53.673	0.350709	1.08417e-08	4.50962e-08	TRUE	FALSE	no diff.	upregulated	68.343	45.3944	0.590277	8.18077e-13	1.63482e-11	TRUE	FALSE	no diff.	upregulated	68.5258	59.4111	0.205915	0.0068377	0.0169062	TRUE	FALSE	no diff.	upregulated	51.4017	60.6868	-0.239568	0.00112209	0.00811456	TRUE	FALSE	no diff.	downregulated	51.4637	67.1747
WBGene00000968	dhs-4	dhs-4	2.26601	2.46937	-0.123989	0.462281	0.648709	FALSE	FALSE	no diff.	downregulated	2.94051	1.99877	0.556948	0.000415381	0.000982548	TRUE	FALSE	no diff.	upregulated	2.9362	2.0918	0.489204	0.00321814	0.0097905	TRUE	FALSE	no diff.	upregulated	2.94406	2.18078	0.432959	0.0100488	0.0241228	TRUE	FALSE	no diff.	upregulated	2.36862	2.25997	0.0677447	0.686307	0.894994	FALSE	FALSE	no diff.	upregulated	2.37148	2.46576
WBGene00000969	dhs-5	dhs-5	6.3245	5.16673	0.291698	0.00485866	0.0239641	TRUE	FALSE	no diff.	upregulated	7.20445	5.57863	0.36898	0.000109781	0.000279558	TRUE	FALSE	no diff.	upregulated	7.19391	3.51578	1.03293	3.56972e-19	1.18796e-17	TRUE	TRUE	upregulated	upregulated	7.21315	4.5629	0.660678	7.00896e-10	3.92869e-09	TRUE	FALSE	no diff.	upregulated	3.98104	6.30762	-0.663951	2.56068e-09	4.59246e-08	TRUE	FALSE	no diff.	downregulated	3.98585	5.15917
WBGene00000970	dhs-6	dhs-6	74.4394	68.6112	0.117622	0.0340509	0.107457	FALSE	FALSE	no diff.	upregulated	83.5907	65.6605	0.348317	1.26455e-11	8.7992e-11	TRUE	FALSE	no diff.	upregulated	83.4683	70.2479	0.248774	0.00161409	0.00523408	TRUE	FALSE	no diff.	upregulated	83.6916	60.5927	0.465938	2.2142e-15	2.74432e-14	TRUE	FALSE	no diff.	upregulated	79.5441	74.2408	0.0995425	0.184466	0.461427	FALSE	FALSE	no diff.	upregulated	79.6401	68.5108
WBGene00000971	dhs-7	dhs-7	4.72033	5.50999	-0.223164	0.0516188	0.146185	FALSE	FALSE	no diff.	downregulated	5.13568	4.16364	0.302709	0.00503299	0.0101795	TRUE	FALSE	no diff.	upregulated	5.12816	2.61598	0.971087	5.38808e-15	1.28955e-13	TRUE	FALSE	no diff.	upregulated	5.14188	4.86605	0.0795447	0.47259	0.69232	FALSE	FALSE	no diff.	upregulated	2.96217	4.70773	-0.668378	1.7592e-07	2.56318e-06	TRUE	FALSE	no diff.	downregulated	2.96574	5.50193
WBGene00000972	dhs-8	dhs-8	3.02822	3.07047	-0.0199914	0.896101	0.948265	FALSE	FALSE	no diff.	downregulated	3.08107	2.67109	0.206004	0.158371	0.237488	FALSE	FALSE	no diff.	upregulated	3.07656	1.71816	0.840454	6.76351e-08	6.15917e-07	TRUE	FALSE	no diff.	upregulated	3.08479	2.71163	0.186012	0.195885	0.343945	FALSE	FALSE	no diff.	upregulated	1.94553	3.02014	-0.634451	0.000111859	0.00102592	TRUE	FALSE	no diff.	downregulated	1.94788	3.06598
WBGene00000973	dhs-9	dhs-9	31.4724	30.3386	0.052933	0.390681	0.584839	FALSE	FALSE	no diff.	upregulated	33.1992	27.7608	0.2581	5.31591e-05	0.000140722	TRUE	FALSE	no diff.	upregulated	33.1506	27.5113	0.269012	0.00112347	0.00377524	TRUE	FALSE	no diff.	upregulated	33.2393	26.793	0.311033	2.28235e-06	8.68578e-06	TRUE	FALSE	no diff.	upregulated	31.152	31.3885	-0.0109114	0.887391	0.969147	FALSE	FALSE	no diff.	downregulated	31.1896	30.2942
WBGene00000974	dhs-11	dhs-11	41.8531	45.9609	-0.135074	0.0557102	0.154429	FALSE	FALSE	no diff.	downregulated	51.7884	36.9172	0.488335	1.03539e-11	7.32419e-11	TRUE	FALSE	no diff.	upregulated	51.7126	43.8928	0.236529	0.00727273	0.0203583	TRUE	FALSE	no diff.	upregulated	51.8509	40.5896	0.353261	1.38284e-05	4.82585e-05	TRUE	FALSE	no diff.	upregulated	49.7014	41.7414	0.251806	0.00122918	0.00876059	TRUE	FALSE	no diff.	upregulated	49.7614	45.8937
WBGene00000975	dhs-12	dhs-12	81.5502	84.398	-0.0495196	0.463467	0.649861	FALSE	FALSE	no diff.	downregulated	86.9476	71.9327	0.273499	3.58951e-08	1.39138e-07	TRUE	FALSE	no diff.	upregulated	86.8203	84.7073	0.0355469	0.666213	0.879635	FALSE	FALSE	no diff.	upregulated	87.0526	74.5345	0.223979	0.00134764	0.00372595	TRUE	FALSE	no diff.	upregulated	95.9169	81.3326	0.237952	0.00292405	0.0185068	TRUE	FALSE	no diff.	upregulated	96.0328	84.2744
WBGene00000976	dhs-13	dhs-13	83.6082	77.476	0.109896	0.100675	0.234125	FALSE	FALSE	no diff.	upregulated	87.3249	73.748	0.243789	1.4455e-05	4.08262e-05	TRUE	FALSE	no diff.	upregulated	87.1971	73.0778	0.254847	0.00143889	0.00471659	TRUE	FALSE	no diff.	upregulated	87.4303	68.4215	0.353684	1.09072e-08	5.34876e-08	TRUE	FALSE	no diff.	upregulated	82.7485	83.3852	-0.0110583	0.894007	0.970252	FALSE	FALSE	no diff.	downregulated	82.8484	77.3626
WBGene00000977	dhs-14	dhs-14	27.8075	28.9662	-0.0588937	0.491025	0.672299	FALSE	FALSE	no diff.	downregulated	32.3728	24.5281	0.40035	7.61543e-07	2.50242e-06	TRUE	FALSE	no diff.	upregulated	32.3254	29.0317	0.155043	0.0762033	0.165771	FALSE	FALSE	no diff.	upregulated	32.4119	25.5809	0.341456	0.000135295	0.000423286	TRUE	FALSE	no diff.	upregulated	32.8736	27.7333	0.245307	0.00371111	0.0225409	TRUE	FALSE	no diff.	upregulated	32.9133	28.9238
WBGene00000978	dhs-15	dhs-15	0.930359	1.33025	-0.515838	0.0338454	0.107038	FALSE	FALSE	no diff.	downregulated	1.5045	0.820638	0.874469	0.000189409	0.000468122	TRUE	FALSE	no diff.	upregulated	1.5023	1.12133	0.421957	0.0636654	0.141594	FALSE	FALSE	no diff.	upregulated	1.50632	1.17479	0.358631	0.0955995	0.185306	FALSE	FALSE	no diff.	upregulated	1.26973	0.927877	0.452512	0.0745488	0.253271	FALSE	FALSE	no diff.	upregulated	1.27126	1.3283
WBGene00000979	dhs-16	dhs-16	0.181844	0.158381	0.199309	0.697188	0.824922	FALSE	FALSE	no diff.	upregulated	0.21214	0.160399	0.403356	0.405573	0.528114	FALSE	FALSE	no diff.	upregulated	0.21183	0.165331	0.357552	0.459486	0.709087	FALSE	FALSE	no diff.	upregulated	0.212396	0.139871	0.602665	0.232502	0.397605	FALSE	FALSE	no diff.	upregulated	0.187209	0.181359	0.045804	0.925677	0.97954	FALSE	FALSE	no diff.	upregulated	0.187435	0.158149
WBGene00000980	dhs-17	dhs-17	10.9088	9.5722	0.18857	0.0153537	0.0587294	FALSE	FALSE	no diff.	upregulated	10.8806	9.62228	0.177313	0.0148479	0.0277472	TRUE	FALSE	no diff.	upregulated	10.8647	9.0057	0.27074	0.00205861	0.00651659	TRUE	FALSE	no diff.	upregulated	10.8938	8.45351	0.365882	2.12989e-07	9.10106e-07	TRUE	FALSE	no diff.	upregulated	10.1975	10.8797	-0.0934268	0.308688	0.624723	FALSE	FALSE	no diff.	downregulated	10.2098	9.55819
WBGene00000981	dhs-18	dhs-18	22.2231	30.7062	-0.466468	7.33151e-08	2.22723e-06	TRUE	FALSE	no diff.	downregulated	25.8722	19.6023	0.400384	1.59346e-07	5.66471e-07	TRUE	FALSE	no diff.	upregulated	25.8343	34.2348	-0.406174	1.28945e-05	6.6992e-05	TRUE	FALSE	no diff.	downregulated	25.9035	27.1176	-0.0660834	0.499973	0.723596	FALSE	FALSE	no diff.	downregulated	38.7652	22.1638	0.806558	1.76306e-22	9.03417e-21	TRUE	FALSE	no diff.	upregulated	38.8121	30.6612
WBGene00000982	dhs-19	dhs-19	47.1843	46.5136	0.0206552	0.757929	0.86608	FALSE	FALSE	no diff.	upregulated	52.4877	41.6197	0.334711	1.41213e-09	6.75322e-09	TRUE	FALSE	no diff.	upregulated	52.4108	37.3143	0.490136	4.9637e-10	6.67833e-09	TRUE	FALSE	no diff.	upregulated	52.551	41.0776	0.355366	4.0252e-07	1.6724e-06	TRUE	FALSE	no diff.	upregulated	42.2522	47.0584	-0.155425	0.0386003	0.155762	FALSE	FALSE	no diff.	downregulated	42.3033	46.4455
WBGene00000983	dhs-20	dhs-20	6.64174	5.90143	0.170495	0.0802128	0.200322	FALSE	FALSE	no diff.	upregulated	6.86342	5.85845	0.228408	0.0112133	0.0214422	TRUE	FALSE	no diff.	upregulated	6.85337	2.70528	1.34104	1.76527e-33	1.35356e-31	TRUE	TRUE	upregulated	upregulated	6.87171	5.21174	0.398903	1.45524e-05	5.07196e-05	TRUE	FALSE	no diff.	upregulated	3.06328	6.62401	-1.11263	3.28764e-22	1.65456e-20	TRUE	TRUE	downregulated	downregulated	3.06698	5.89279
WBGene00000984	dhs-21	dhs-21	56.9962	55.933	0.0271661	0.685617	0.817833	FALSE	FALSE	no diff.	upregulated	50.9947	50.2744	0.0205217	0.74573	0.824166	FALSE	FALSE	no diff.	upregulated	50.92	24.3475	1.06446	2.66776e-33	2.0265e-31	TRUE	TRUE	upregulated	upregulated	51.0562	49.3962	0.0476879	0.531797	0.759383	FALSE	FALSE	no diff.	upregulated	27.5695	56.8441	-1.04394	3.73911e-39	4.26389e-37	TRUE	TRUE	downregulated	downregulated	27.6028	55.8511
WBGene00000985	dhs-22	dhs-22	106.064	103.703	0.032471	0.573544	0.737095	FALSE	FALSE	no diff.	upregulated	118.453	93.5554	0.340421	5.04443e-12	3.80959e-11	TRUE	FALSE	no diff.	upregulated	118.28	102.064	0.21273	0.00577699	0.0166026	TRUE	FALSE	no diff.	upregulated	118.596	91.5837	0.372892	1.74599e-11	1.18229e-10	TRUE	FALSE	no diff.	upregulated	115.57	105.781	0.127691	0.0968599	0.304082	FALSE	FALSE	no diff.	upregulated	115.71	103.552
WBGene00000986	dhs-23	dhs-23	6.48662	9.92821	-0.614067	3.13877e-08	1.05031e-06	TRUE	FALSE	no diff.	downregulated	8.43253	5.72163	0.55954	6.40578e-08	2.40019e-07	TRUE	FALSE	no diff.	upregulated	8.42019	4.41592	0.931138	1.00281e-17	2.95883e-16	TRUE	FALSE	no diff.	upregulated	8.44271	8.76791	-0.0545269	0.591021	0.807519	FALSE	FALSE	no diff.	downregulated	5.0003	6.46931	-0.371598	0.00179995	0.0122362	TRUE	FALSE	no diff.	downregulated	5.00633	9.91367
WBGene00000987	dhs-24	dhs-24	34.3629	31.7712	0.113133	0.0876947	0.213533	FALSE	FALSE	no diff.	upregulated	41.3097	30.3104	0.446671	3.14831e-14	3.96652e-13	TRUE	FALSE	no diff.	upregulated	41.2493	30.9114	0.416228	6.26109e-08	5.75089e-07	TRUE	FALSE	no diff.	upregulated	41.3596	28.0581	0.559803	2.59848e-17	4.74218e-16	TRUE	FALSE	no diff.	upregulated	35.0021	34.2712	0.0304425	0.689371	0.896335	FALSE	FALSE	no diff.	upregulated	35.0443	31.7247
WBGene00000988	dhs-25	dhs-25	79.3682	93.3537	-0.234146	0.000835757	0.00593464	TRUE	FALSE	no diff.	downregulated	105.88	70.008	0.596842	9.69793e-27	1.74638e-24	TRUE	FALSE	no diff.	upregulated	105.725	47.8091	1.14496	1.87575e-44	2.45353e-42	TRUE	TRUE	upregulated	upregulated	106.008	82.4436	0.362696	2.26821e-06	8.63606e-06	TRUE	FALSE	no diff.	upregulated	54.1358	79.1564	-0.548122	4.45023e-13	1.13137e-11	TRUE	FALSE	no diff.	downregulated	54.2012	93.217
WBGene00000989	dhs-26	dhs-26	0.427841	0.434423	-0.0220261	0.948036	0.97377	FALSE	FALSE	no diff.	downregulated	0.586397	0.377384	0.635844	0.0368642	0.0640433	FALSE	FALSE	no diff.	upregulated	0.585538	0.353642	0.727474	0.0210778	0.0528838	FALSE	FALSE	no diff.	upregulated	0.587105	0.383653	0.613817	0.0468955	0.0984871	FALSE	FALSE	no diff.	upregulated	0.400441	0.426699	-0.0916303	0.788118	0.934969	FALSE	FALSE	no diff.	downregulated	0.400924	0.433787
WBGene00000990	dhs-27	dhs-27	7.93539	8.5176	-0.102147	0.290555	0.483049	FALSE	FALSE	no diff.	downregulated	8.33731	6.99954	0.252323	0.011597	0.0221152	TRUE	FALSE	no diff.	upregulated	8.32511	6.21692	0.421268	0.00021227	0.000831406	TRUE	FALSE	no diff.	upregulated	8.34738	7.52216	0.150176	0.141753	0.261061	FALSE	FALSE	no diff.	upregulated	7.03963	7.91421	-0.168945	0.116118	0.345361	FALSE	FALSE	no diff.	downregulated	7.04814	8.50513
WBGene00000991	dhs-28	dhs-28	85.9768	96.3266	-0.163987	0.0118356	0.048111	TRUE	FALSE	no diff.	downregulated	93.3529	75.8373	0.299788	6.318e-06	1.86563e-05	TRUE	FALSE	no diff.	upregulated	93.2162	62.5573	0.575403	4.40611e-12	8.01887e-11	TRUE	FALSE	no diff.	upregulated	93.4656	85.0691	0.135801	0.0635179	0.129048	FALSE	FALSE	no diff.	upregulated	70.8358	85.7474	-0.275615	0.000283585	0.00238168	TRUE	FALSE	no diff.	downregulated	70.9213	96.1856
WBGene00000992	dhs-29	dhs-29	4.77755	4.97524	-0.0584956	0.591572	0.74774	FALSE	FALSE	no diff.	downregulated	6.15648	4.21411	0.546877	1.29608e-08	5.32426e-08	TRUE	FALSE	no diff.	upregulated	6.14747	4.20311	0.548536	1.56006e-07	1.30324e-06	TRUE	FALSE	no diff.	upregulated	6.16392	4.39379	0.488381	6.09124e-07	2.4755e-06	TRUE	FALSE	no diff.	upregulated	4.75932	4.7648	-0.00165918	0.988301	1	FALSE	FALSE	no diff.	downregulated	4.76507	4.96796
WBGene00000993	dhs-30	dhs-30	22.6034	23.667	-0.0663373	0.364225	0.559877	FALSE	FALSE	no diff.	downregulated	21.3928	19.9377	0.101628	0.158554	0.237712	FALSE	FALSE	no diff.	upregulated	21.3615	27.0269	-0.339382	0.000333624	0.0012472	TRUE	FALSE	no diff.	downregulated	21.4187	20.9011	0.0352904	0.654089	0.861788	FALSE	FALSE	no diff.	upregulated	30.6035	22.5431	0.44101	7.35516e-07	9.92494e-06	TRUE	FALSE	no diff.	upregulated	30.6404	23.6324
WBGene00000994	dic-1	dic-1	22.1875	20.0622	0.145266	0.0255966	0.0867117	FALSE	FALSE	no diff.	upregulated	23.8542	19.5709	0.285533	4.74222e-07	1.59312e-06	TRUE	FALSE	no diff.	upregulated	23.8192	17.5833	0.437921	1.57005e-07	1.3107e-06	TRUE	FALSE	no diff.	upregulated	23.883	17.7176	0.430799	3.61863e-13	3.11506e-12	TRUE	FALSE	no diff.	upregulated	19.9102	22.1283	-0.152387	0.0763468	0.257559	FALSE	FALSE	no diff.	downregulated	19.9342	20.0329
WBGene00000995	die-1	die-1	26.8798	21.9886	0.289766	3.43462e-05	0.000436737	TRUE	FALSE	no diff.	upregulated	28.0553	23.7097	0.242793	1.59988e-05	4.49857e-05	TRUE	FALSE	no diff.	upregulated	28.0142	25.7667	0.120648	0.170586	0.32763	FALSE	FALSE	no diff.	upregulated	28.0892	19.4188	0.532559	1.78356e-13	1.61832e-12	TRUE	FALSE	no diff.	upregulated	29.1766	26.808	0.122144	0.155202	0.417255	FALSE	FALSE	no diff.	upregulated	29.2118	21.9564
WBGene00000996	dif-1	dif-1	132.837	134.863	-0.0218347	0.723625	0.842957	FALSE	FALSE	no diff.	downregulated	146.611	117.171	0.323379	1.743e-09	8.19666e-09	TRUE	FALSE	no diff.	upregulated	146.397	116.575	0.328627	9.64363e-06	5.1593e-05	TRUE	FALSE	no diff.	upregulated	146.788	119.102	0.301544	4.4704e-06	1.64109e-05	TRUE	FALSE	no diff.	upregulated	132.002	132.483	-0.00524778	0.940209	0.985938	FALSE	FALSE	no diff.	downregulated	132.161	134.665
WBGene00000998	dig-1	dig-1	1.62657	1.93898	-0.253463	0.00134883	0.00881493	TRUE	FALSE	no diff.	downregulated	1.93417	1.43474	0.430922	9.96482e-14	1.11432e-12	TRUE	FALSE	no diff.	upregulated	1.93134	1.39023	0.474278	9.59354e-08	8.41671e-07	TRUE	FALSE	no diff.	upregulated	1.9365	1.71237	0.177459	0.0350981	0.0757031	FALSE	FALSE	no diff.	upregulated	1.5742	1.62223	-0.0433551	0.61151	0.85389	FALSE	FALSE	no diff.	downregulated	1.57611	1.93614
WBGene00001000	dim-1	dim-1	111.085	127.611	-0.200095	0.00386311	0.0200265	TRUE	FALSE	no diff.	downregulated	154.693	97.9841	0.658789	3.4353e-27	6.52363e-25	TRUE	FALSE	no diff.	upregulated	154.467	126.368	0.289661	0.000618619	0.00219455	TRUE	FALSE	no diff.	upregulated	154.88	112.697	0.458694	4.80217e-10	2.74489e-09	TRUE	FALSE	no diff.	upregulated	143.091	110.788	0.369128	5.48324e-06	6.38567e-05	TRUE	FALSE	no diff.	upregulated	143.264	127.424
WBGene00001001	dis-3	dis-3	40.7119	37.8675	0.10449	0.0768319	0.194054	FALSE	FALSE	no diff.	upregulated	46.9592	35.9106	0.386997	1.18412e-16	2.55527e-15	TRUE	FALSE	no diff.	upregulated	46.8904	33.6304	0.479527	2.93743e-10	4.13403e-09	TRUE	FALSE	no diff.	upregulated	47.0159	33.442	0.491487	2.05263e-20	7.32074e-19	TRUE	FALSE	no diff.	upregulated	38.0809	40.6033	-0.0925303	0.237421	0.540167	FALSE	FALSE	no diff.	downregulated	38.1268	37.8121
WBGene00001002	div-1	div-1	45.1369	40.6624	0.150613	0.0124502	0.0499974	TRUE	FALSE	no diff.	upregulated	47.2449	39.8138	0.24689	6.5954e-06	1.94455e-05	TRUE	FALSE	no diff.	upregulated	47.1757	40.7602	0.210882	0.0103035	0.0278295	TRUE	FALSE	no diff.	upregulated	47.3019	35.9102	0.397503	8.21616e-14	7.8652e-13	TRUE	FALSE	no diff.	upregulated	46.1542	45.0165	0.0360088	0.67041	0.885864	FALSE	FALSE	no diff.	upregulated	46.2099	40.6029
WBGene00001005	dlc-1	dlc-1	686.03	686.531	-0.0010525	0.983596	0.997549	FALSE	FALSE	no diff.	downregulated	797.651	605.124	0.398526	5.12717e-16	9.68367e-15	TRUE	FALSE	no diff.	upregulated	796.484	624.895	0.350031	5.90262e-06	3.34441e-05	TRUE	FALSE	no diff.	upregulated	798.614	606.297	0.397474	1.23736e-12	9.84552e-12	TRUE	FALSE	no diff.	upregulated	707.59	684.2	0.0484958	0.50377	0.7897	FALSE	FALSE	no diff.	upregulated	708.444	685.526
WBGene00001006	dlg-1	dlg-1	18.9508	21.4187	-0.176614	0.0204015	0.0732678	FALSE	FALSE	no diff.	downregulated	21.6664	16.7158	0.374241	3.10238e-08	1.21245e-07	TRUE	FALSE	no diff.	upregulated	21.6347	23.0478	-0.0912869	0.347806	0.579953	FALSE	FALSE	no diff.	downregulated	21.6925	18.9155	0.197628	0.0128088	0.0302146	TRUE	FALSE	no diff.	upregulated	26.0979	18.9002	0.465528	9.68142e-07	1.2767e-05	TRUE	FALSE	no diff.	upregulated	26.1294	21.3873
WBGene00001007	dli-1	dli-1	58.6273	58.752	-0.00306472	0.961415	0.982608	FALSE	FALSE	no diff.	downregulated	64.2631	51.7132	0.31346	1.67903e-08	6.79451e-08	TRUE	FALSE	no diff.	upregulated	64.1691	55.5687	0.207606	0.00998798	0.0270819	TRUE	FALSE	no diff.	upregulated	64.3407	51.8857	0.310395	8.7797e-07	3.51086e-06	TRUE	FALSE	no diff.	upregulated	62.9223	58.4709	0.105854	0.184309	0.46123	FALSE	FALSE	no diff.	upregulated	62.9983	58.666
WBGene00001008	dlk-1	dlk-1	20.3915	22.2268	-0.124333	0.0593272	0.160777	FALSE	FALSE	no diff.	downregulated	21.5454	17.9867	0.260451	1.00873e-05	2.90801e-05	TRUE	FALSE	no diff.	upregulated	21.5139	15.7516	0.449769	8.48799e-07	5.94378e-06	TRUE	FALSE	no diff.	upregulated	21.5714	19.6292	0.136118	0.0677942	0.136816	FALSE	FALSE	no diff.	upregulated	17.8361	20.3371	-0.189317	0.0245922	0.109392	FALSE	FALSE	no diff.	downregulated	17.8576	22.1943
WBGene00001016	dna-2	dna-2	30.9912	29.06	0.0928217	0.110059	0.24962	FALSE	FALSE	no diff.	upregulated	34.9535	27.3363	0.354622	3.65886e-12	2.86362e-11	TRUE	FALSE	no diff.	upregulated	34.9024	26.8613	0.377794	9.36012e-07	6.48028e-06	TRUE	FALSE	no diff.	upregulated	34.9957	25.6638	0.447444	3.65521e-24	3.09044e-22	TRUE	FALSE	no diff.	upregulated	30.416	30.9085	-0.0231724	0.778422	0.93059	FALSE	FALSE	no diff.	downregulated	30.4527	29.0175
WBGene00001017	dnc-1	dnc-1	45.3725	41.1097	0.142339	0.0107278	0.0446313	TRUE	FALSE	no diff.	upregulated	51.1647	40.0215	0.354372	3.38103e-14	4.23166e-13	TRUE	FALSE	no diff.	upregulated	51.0898	42.1411	0.277805	0.000549395	0.0019707	TRUE	FALSE	no diff.	upregulated	51.2265	36.3052	0.496711	5.8086e-22	3.05343e-20	TRUE	FALSE	no diff.	upregulated	47.7179	45.2514	0.0765669	0.344307	0.662811	FALSE	FALSE	no diff.	upregulated	47.7755	41.0495
WBGene00001018	dnc-2	dnc-2	58.4894	57.4395	0.0261323	0.638059	0.782713	FALSE	FALSE	no diff.	upregulated	69.7324	51.5916	0.434695	4.16104e-17	9.99081e-16	TRUE	FALSE	no diff.	upregulated	69.6304	56.1105	0.311447	6.2564e-05	0.000275138	TRUE	FALSE	no diff.	upregulated	69.8166	50.7267	0.460827	6.63683e-18	1.38948e-16	TRUE	FALSE	no diff.	upregulated	63.5358	58.3334	0.123248	0.109321	0.331543	FALSE	FALSE	no diff.	upregulated	63.6125	57.3554
WBGene00001019	dnj-1	dnj-1	68.7438	66.6867	0.0438303	0.455173	0.642912	FALSE	FALSE	no diff.	upregulated	79.0987	60.6366	0.383466	3.49686e-13	3.44312e-12	TRUE	FALSE	no diff.	upregulated	78.9829	60.6369	0.381345	1.98959e-07	1.61679e-06	TRUE	FALSE	no diff.	upregulated	79.1943	58.8931	0.427297	3.14595e-17	5.64333e-16	TRUE	FALSE	no diff.	upregulated	68.6613	68.5604	0.00212164	0.977956	1	FALSE	FALSE	no diff.	upregulated	68.7442	66.5891
WBGene00001020	dnj-2	dnj-2	41.5797	41.4555	0.00431363	0.944968	0.972332	FALSE	FALSE	no diff.	upregulated	47.9698	36.676	0.387289	5.05362e-15	7.69424e-14	TRUE	FALSE	no diff.	upregulated	47.8996	34.4408	0.475893	6.43183e-09	7.20671e-08	TRUE	FALSE	no diff.	upregulated	48.0277	36.6107	0.391602	8.10324e-11	5.06447e-10	TRUE	FALSE	no diff.	upregulated	38.9985	41.4687	-0.0886041	0.279192	0.590787	FALSE	FALSE	no diff.	downregulated	39.0456	41.3949
WBGene00001021	dnj-3	dnj-3	23.3946	22.5358	0.0539532	0.516163	0.691714	FALSE	FALSE	no diff.	upregulated	29.7468	20.6355	0.527602	1.5943e-12	1.35269e-11	TRUE	FALSE	no diff.	upregulated	29.7032	20.3028	0.548942	1.26877e-08	1.33826e-07	TRUE	FALSE	no diff.	upregulated	29.7827	19.9021	0.581555	1.37146e-14	1.49519e-13	TRUE	FALSE	no diff.	upregulated	22.9895	23.3321	-0.0213397	0.832485	0.956581	FALSE	FALSE	no diff.	downregulated	23.0173	22.5028
WBGene00001022	dnj-4	dnj-4	27.4381	23.1453	0.245463	7.79122e-05	0.000851438	TRUE	FALSE	no diff.	upregulated	29.9748	24.2023	0.308608	2.1794e-06	6.77562e-06	TRUE	FALSE	no diff.	upregulated	29.9309	23.0894	0.374407	6.09643e-05	0.000268779	TRUE	FALSE	no diff.	upregulated	30.011	20.4403	0.554071	1.19251e-15	1.55367e-14	TRUE	FALSE	no diff.	upregulated	26.1449	27.3649	-0.0657994	0.445046	0.751282	FALSE	FALSE	no diff.	downregulated	26.1765	23.1114
WBGene00001023	dnj-5	dnj-5	147.08	131.45	0.16209	0.00527463	0.0256134	TRUE	FALSE	no diff.	upregulated	156.861	129.734	0.273925	3.19918e-08	1.24748e-07	TRUE	FALSE	no diff.	upregulated	156.631	125.599	0.318545	8.05353e-05	0.000346107	TRUE	FALSE	no diff.	upregulated	157.05	116.088	0.436015	1.82514e-17	3.45333e-16	TRUE	FALSE	no diff.	upregulated	142.22	146.688	-0.0446202	0.591146	0.844304	FALSE	FALSE	no diff.	downregulated	142.392	131.257
WBGene00001025	dnj-7	dnj-7	27.9517	28.6373	-0.0349617	0.587178	0.744883	FALSE	FALSE	no diff.	downregulated	32.3387	24.6552	0.391369	6.31819e-10	3.21512e-09	TRUE	FALSE	no diff.	upregulated	32.2914	22.7697	0.504034	1.14185e-08	1.21169e-07	TRUE	FALSE	no diff.	upregulated	32.3778	25.2905	0.356408	1.16386e-06	4.58061e-06	TRUE	FALSE	no diff.	upregulated	25.7829	27.8771	-0.112665	0.162065	0.427892	FALSE	FALSE	no diff.	downregulated	25.8141	28.5954
WBGene00001026	dnj-8	dnj-8	46.5735	42.2337	0.141113	0.00907095	0.0390712	TRUE	FALSE	no diff.	upregulated	53.1672	41.0809	0.372069	2.1671e-15	3.56445e-14	TRUE	FALSE	no diff.	upregulated	53.0894	38.9304	0.447527	8.58441e-09	9.37806e-08	TRUE	FALSE	no diff.	upregulated	53.2314	37.2979	0.513182	1.60903e-27	2.61127e-25	TRUE	FALSE	no diff.	upregulated	44.0822	46.4492	-0.0754581	0.340887	0.659509	FALSE	FALSE	no diff.	downregulated	44.1354	42.1719
WBGene00001027	dnj-9	dnj-9	34.5833	35.3576	-0.031945	0.575103	0.737341	FALSE	FALSE	no diff.	downregulated	44.8506	30.5047	0.556094	1.04277e-27	2.09447e-25	TRUE	FALSE	no diff.	upregulated	44.7849	32.0721	0.481697	1.61185e-10	2.36034e-09	TRUE	FALSE	no diff.	upregulated	44.9048	31.2254	0.524149	6.55926e-29	1.23914e-26	TRUE	FALSE	no diff.	upregulated	36.3163	34.491	0.074397	0.34661	0.665168	FALSE	FALSE	no diff.	upregulated	36.3601	35.3058
WBGene00001028	dnj-10	dnj-10	46.8642	45.8832	0.030522	0.594117	0.749254	FALSE	FALSE	no diff.	upregulated	56.3771	41.3374	0.447662	2.14466e-18	6.98905e-17	TRUE	FALSE	no diff.	upregulated	56.2946	40.6786	0.468724	3.60306e-09	4.21679e-08	TRUE	FALSE	no diff.	upregulated	56.4452	40.5209	0.478184	4.80381e-16	6.70288e-15	TRUE	FALSE	no diff.	upregulated	46.0618	46.7392	-0.0210616	0.783302	0.933063	FALSE	FALSE	no diff.	downregulated	46.1174	45.816
WBGene00001029	dnj-11	dnj-11	146.19	132.731	0.139336	0.0101663	0.0426439	TRUE	FALSE	no diff.	upregulated	158.339	128.949	0.296215	9.006e-10	4.46432e-09	TRUE	FALSE	no diff.	upregulated	158.107	122.008	0.373926	7.2467e-07	5.13929e-06	TRUE	FALSE	no diff.	upregulated	158.53	117.219	0.435551	4.55001e-16	6.3893e-15	TRUE	FALSE	no diff.	upregulated	138.154	145.8	-0.077711	0.294627	0.609537	FALSE	FALSE	no diff.	downregulated	138.321	132.537
WBGene00001030	dnj-12	dnj-12	213.442	208.806	0.0316797	0.535617	0.707597	FALSE	FALSE	no diff.	upregulated	232.132	188.27	0.302141	6.54587e-12	4.80444e-11	TRUE	FALSE	no diff.	upregulated	231.792	188.211	0.300481	3.54544e-05	0.000164776	TRUE	FALSE	no diff.	upregulated	232.412	184.404	0.33382	4.69987e-11	3.01133e-10	TRUE	FALSE	no diff.	upregulated	213.118	212.873	0.00165953	0.981341	1	FALSE	FALSE	no diff.	upregulated	213.375	208.501
WBGene00001031	dnj-13	dnj-13	207.066	224.393	-0.115934	0.0288105	0.0946981	FALSE	FALSE	no diff.	downregulated	220.02	182.646	0.268582	5.80282e-08	2.18877e-07	TRUE	FALSE	no diff.	upregulated	219.697	141.064	0.639171	2.7108e-16	7.21505e-15	TRUE	FALSE	no diff.	upregulated	220.285	198.168	0.152648	0.00619246	0.0154228	TRUE	FALSE	no diff.	upregulated	159.731	206.513	-0.370589	7.01359e-07	9.48348e-06	TRUE	FALSE	no diff.	downregulated	159.924	224.064
WBGene00001032	dnj-14	dnj-14	40.6281	39.7671	0.0309019	0.621278	0.769605	FALSE	FALSE	no diff.	upregulated	40.8294	35.8367	0.188173	0.000756067	0.00172738	TRUE	FALSE	no diff.	upregulated	40.7697	37.2858	0.128868	0.121325	0.246991	FALSE	FALSE	no diff.	upregulated	40.8787	35.1196	0.219075	0.000202295	0.000620616	TRUE	FALSE	no diff.	upregulated	42.22	40.5197	0.0593053	0.476503	0.772618	FALSE	FALSE	no diff.	upregulated	42.271	39.7089
WBGene00001033	dnj-15	dnj-15	49.2441	47.8056	0.0427723	0.548335	0.71823	FALSE	FALSE	no diff.	upregulated	62.5378	43.4366	0.525818	1.97007e-18	6.48077e-17	TRUE	FALSE	no diff.	upregulated	62.4463	44.8437	0.477711	3.61086e-07	2.7566e-06	TRUE	FALSE	no diff.	upregulated	62.6133	42.2186	0.56859	1.0647e-14	1.17666e-13	TRUE	FALSE	no diff.	upregulated	50.778	49.1127	0.0481067	0.597792	0.847014	FALSE	FALSE	no diff.	upregulated	50.8393	47.7356
WBGene00001034	dnj-16	dnj-16	52.8319	56.8231	-0.105069	0.0724933	0.186116	FALSE	FALSE	no diff.	downregulated	63.2229	46.6012	0.44008	5.41323e-18	1.59713e-16	TRUE	FALSE	no diff.	upregulated	63.1303	53.3166	0.243749	0.00178554	0.0057353	TRUE	FALSE	no diff.	upregulated	63.2992	50.1823	0.33501	1.7498e-10	1.04966e-09	TRUE	FALSE	no diff.	upregulated	60.3722	52.6909	0.19633	0.0139965	0.0694824	FALSE	FALSE	no diff.	upregulated	60.4451	56.7399
WBGene00001035	dnj-17	dnj-17	52.1311	45.5269	0.195424	0.000307835	0.0026525	TRUE	FALSE	no diff.	upregulated	56.2279	45.9831	0.290183	3.62252e-07	1.23122e-06	TRUE	FALSE	no diff.	upregulated	56.1456	43.275	0.37564	6.51944e-06	3.65328e-05	TRUE	FALSE	no diff.	upregulated	56.2958	40.2063	0.485607	8.40878e-16	1.12525e-14	TRUE	FALSE	no diff.	upregulated	49.0017	51.992	-0.085457	0.270688	0.581524	FALSE	FALSE	no diff.	downregulated	49.0609	45.4603
WBGene00001036	dnj-18	dnj-18	33.9478	32.6902	0.0544606	0.394906	0.588688	FALSE	FALSE	no diff.	upregulated	40.9684	29.9443	0.452231	9.29784e-15	1.31855e-13	TRUE	FALSE	no diff.	upregulated	40.9084	29.9279	0.450904	1.68089e-07	1.3923e-06	TRUE	FALSE	no diff.	upregulated	41.0178	28.8698	0.506692	1.14465e-17	2.25031e-16	TRUE	FALSE	no diff.	upregulated	33.8884	33.8573	0.00132726	0.987866	1	FALSE	FALSE	no diff.	upregulated	33.9293	32.6424
WBGene00001037	dnj-19	dnj-19	269.85	284.031	-0.0738938	0.209405	0.386583	FALSE	FALSE	no diff.	downregulated	298.866	238.025	0.328385	3.03694e-10	1.63755e-09	TRUE	FALSE	no diff.	upregulated	298.429	257.046	0.215358	0.00715834	0.0200588	TRUE	FALSE	no diff.	upregulated	299.227	250.837	0.254491	2.09416e-05	7.18896e-05	TRUE	FALSE	no diff.	upregulated	291.062	269.13	0.113027	0.149072	0.407138	FALSE	FALSE	no diff.	upregulated	291.414	283.615
WBGene00001038	dnj-20	dnj-20	170.258	193.748	-0.186458	0.00152062	0.0096438	TRUE	FALSE	no diff.	downregulated	207.064	150.179	0.463393	9.87814e-18	2.73666e-16	TRUE	FALSE	no diff.	upregulated	206.761	136.592	0.598083	3.28953e-15	8.08663e-14	TRUE	FALSE	no diff.	upregulated	207.314	171.105	0.276935	6.381e-06	2.30607e-05	TRUE	FALSE	no diff.	upregulated	154.668	169.804	-0.13469	0.0648209	0.229255	FALSE	FALSE	no diff.	downregulated	154.855	193.464
WBGene00001039	dnj-21	dnj-21	76.5506	72.3457	0.0815063	0.250095	0.437808	FALSE	FALSE	no diff.	upregulated	93.6283	67.5227	0.471572	6.06358e-13	5.66721e-12	TRUE	FALSE	no diff.	upregulated	93.4913	60.4124	0.629986	1.18702e-11	2.04038e-10	TRUE	FALSE	no diff.	upregulated	93.7414	63.8908	0.553078	1.47522e-15	1.89244e-14	TRUE	FALSE	no diff.	upregulated	68.407	76.3463	-0.158414	0.0883807	0.284805	FALSE	FALSE	no diff.	downregulated	68.4896	72.2398
WBGene00001040	dnj-22	dnj-22	81.5625	70.7152	0.205885	0.00313105	0.016978	TRUE	FALSE	no diff.	upregulated	96.5865	71.9435	0.424958	6.72016e-11	4.07718e-10	TRUE	FALSE	no diff.	upregulated	96.4451	70.9608	0.442685	3.4897e-07	2.67078e-06	TRUE	FALSE	no diff.	upregulated	96.7032	62.4508	0.630843	9.00579e-16	1.19983e-14	TRUE	FALSE	no diff.	upregulated	80.3514	81.3448	-0.0177277	0.823171	0.951982	FALSE	FALSE	no diff.	downregulated	80.4484	70.6117
WBGene00001041	dnj-23	dnj-23	106.878	100.996	0.081669	0.151261	0.309903	FALSE	FALSE	no diff.	upregulated	115.226	94.2734	0.289544	3.08936e-08	1.20759e-07	TRUE	FALSE	no diff.	upregulated	115.057	92.0313	0.322156	1.35107e-05	6.99265e-05	TRUE	FALSE	no diff.	upregulated	115.365	89.1925	0.371213	2.9138e-11	1.91829e-10	TRUE	FALSE	no diff.	upregulated	104.21	106.593	-0.0326127	0.655343	0.877415	FALSE	FALSE	no diff.	downregulated	104.336	100.848
WBGene00001042	dnj-24	dnj-24	10.7079	12.4589	-0.218507	0.024863	0.0850031	FALSE	FALSE	no diff.	downregulated	12.5189	9.44505	0.406476	8.31905e-08	3.06918e-07	TRUE	FALSE	no diff.	upregulated	12.5006	7.03156	0.830075	1.85391e-19	6.30691e-18	TRUE	FALSE	no diff.	upregulated	12.534	11.0029	0.187969	0.0362777	0.0780246	FALSE	FALSE	no diff.	upregulated	7.96208	10.6793	-0.423599	2.71819e-05	0.000282382	TRUE	FALSE	no diff.	downregulated	7.97169	12.4407
WBGene00001043	dnj-25	dnj-25	36.9173	35.0798	0.0736558	0.241589	0.427257	FALSE	FALSE	no diff.	upregulated	41.1968	32.5635	0.339277	3.43207e-08	1.33307e-07	TRUE	FALSE	no diff.	upregulated	41.1365	31.9783	0.363325	1.60364e-05	8.15151e-05	TRUE	FALSE	no diff.	upregulated	41.2466	30.9801	0.412933	1.37951e-12	1.09191e-11	TRUE	FALSE	no diff.	upregulated	36.2102	36.8188	-0.0240476	0.779363	0.930875	FALSE	FALSE	no diff.	downregulated	36.2539	35.0285
WBGene00001044	dnj-26	dnj-26	20.4727	20.4053	0.00475498	0.947965	0.97377	FALSE	FALSE	no diff.	upregulated	21.1967	18.0583	0.231182	0.000589969	0.00136689	TRUE	FALSE	no diff.	upregulated	21.1657	16.3435	0.373007	5.49397e-05	0.000244777	TRUE	FALSE	no diff.	upregulated	21.2223	18.0206	0.235937	0.000375202	0.00111336	TRUE	FALSE	no diff.	upregulated	18.5064	20.4181	-0.141826	0.137381	0.386483	FALSE	FALSE	no diff.	downregulated	18.5287	20.3755
WBGene00001045	dnj-27	dnj-27	23.4787	22.5715	0.0568465	0.414442	0.606488	FALSE	FALSE	no diff.	upregulated	24.4614	20.7097	0.240199	6.74045e-05	0.000175804	TRUE	FALSE	no diff.	upregulated	24.4256	21.4332	0.188549	0.0268398	0.0657882	FALSE	FALSE	no diff.	upregulated	24.491	19.9336	0.297045	7.91981e-05	0.000254666	TRUE	FALSE	no diff.	upregulated	24.2695	23.416	0.0516503	0.517048	0.797025	FALSE	FALSE	no diff.	upregulated	24.2988	22.5385
WBGene00001046	dnj-28	dnj-28	22.1057	20.3284	0.120917	0.0521122	0.147184	FALSE	FALSE	no diff.	upregulated	25.3309	19.4987	0.377522	2.61224e-10	1.42324e-09	TRUE	FALSE	no diff.	upregulated	25.2938	21.6151	0.226747	0.0104914	0.0282901	TRUE	FALSE	no diff.	upregulated	25.3615	17.9527	0.498439	2.44732e-14	2.56184e-13	TRUE	FALSE	no diff.	upregulated	24.4755	22.0467	0.150776	0.0751917	0.254789	FALSE	FALSE	no diff.	upregulated	24.505	20.2987
WBGene00001047	dnj-29	dnj-29	92.2041	87.2892	0.0790271	0.134473	0.286523	FALSE	FALSE	no diff.	upregulated	100.479	81.3301	0.305038	3.3965e-10	1.81364e-09	TRUE	FALSE	no diff.	upregulated	100.332	81.1666	0.305828	4.63339e-05	0.000210265	TRUE	FALSE	no diff.	upregulated	100.601	77.0879	0.384065	2.05242e-12	1.58056e-11	TRUE	FALSE	no diff.	upregulated	91.9077	91.9581	-0.00079027	0.991249	1	FALSE	FALSE	no diff.	downregulated	92.0187	87.1614
WBGene00001048	dnj-30	dnj-30	85.4181	77.4302	0.141645	0.0353611	0.110632	FALSE	FALSE	no diff.	upregulated	94.8778	75.3444	0.332569	4.00458e-09	1.77126e-08	TRUE	FALSE	no diff.	upregulated	94.7389	76.4591	0.309269	0.000135784	0.000553271	TRUE	FALSE	no diff.	upregulated	94.9924	68.3811	0.474215	7.51294e-13	6.16041e-12	TRUE	FALSE	no diff.	upregulated	86.5772	85.1902	0.0233003	0.773587	0.928417	FALSE	FALSE	no diff.	upregulated	86.6818	77.3169
WBGene00001049	dog-1	dog-1	22.1705	20.6511	0.102426	0.142631	0.298229	FALSE	FALSE	no diff.	upregulated	24.4645	19.5559	0.323087	2.29527e-09	1.05631e-08	TRUE	FALSE	no diff.	upregulated	24.4287	21.1985	0.204612	0.00894393	0.0245449	TRUE	FALSE	no diff.	upregulated	24.494	18.2376	0.425513	3.00424e-10	1.76239e-09	TRUE	FALSE	no diff.	upregulated	24.0038	22.1114	0.118475	0.137908	0.387391	FALSE	FALSE	no diff.	upregulated	24.0328	20.6209
WBGene00001050	dom-3	dom-3	20.4981	19.4121	0.0785334	0.250259	0.437964	FALSE	FALSE	no diff.	upregulated	22.3965	18.0807	0.308825	1.26997e-06	4.06254e-06	TRUE	FALSE	no diff.	upregulated	22.3637	21.3552	0.0665714	0.398215	0.641107	FALSE	FALSE	no diff.	upregulated	22.4236	17.1434	0.387359	5.60805e-11	3.55834e-10	TRUE	FALSE	no diff.	upregulated	24.1812	20.4434	0.242254	0.00370189	0.0225054	TRUE	FALSE	no diff.	upregulated	24.2104	19.3837
WBGene00001051	cks-1	cks-1	271.108	250.253	0.115482	0.0407742	0.123129	FALSE	FALSE	no diff.	upregulated	298.951	239.136	0.322081	3.5753e-10	1.90037e-09	TRUE	FALSE	no diff.	upregulated	298.514	248.456	0.264804	0.000378168	0.0013977	TRUE	FALSE	no diff.	upregulated	299.312	221.006	0.437563	1.62821e-19	4.81905e-18	TRUE	FALSE	no diff.	upregulated	281.336	270.385	0.0572775	0.459333	0.759646	FALSE	FALSE	no diff.	upregulated	281.675	249.887
WBGene00001052	dop-1	dop-1	1.17023	1.10891	0.0776527	0.688334	0.819976	FALSE	FALSE	no diff.	upregulated	1.40184	1.03222	0.441567	0.0143491	0.0268775	TRUE	FALSE	no diff.	upregulated	1.39979	1.15224	0.280771	0.111026	0.229076	FALSE	FALSE	no diff.	upregulated	1.40353	0.979314	0.51922	0.00494186	0.0124869	TRUE	FALSE	no diff.	upregulated	1.30472	1.16711	0.160796	0.380013	0.696349	FALSE	FALSE	no diff.	upregulated	1.30629	1.10729
WBGene00001053	dop-2	dop-2	1.24334	1.19458	0.0577156	0.698426	0.825864	FALSE	FALSE	no diff.	upregulated	1.52679	1.09671	0.477322	0.000361995	0.000863013	TRUE	FALSE	no diff.	upregulated	1.52455	0.958213	0.669967	4.502e-06	2.63128e-05	TRUE	FALSE	no diff.	upregulated	1.52863	1.05497	0.535037	0.000191436	0.000589095	TRUE	FALSE	no diff.	upregulated	1.08502	1.24002	-0.192645	0.199692	0.485496	FALSE	FALSE	no diff.	downregulated	1.08633	1.19283
WBGene00001054	dpf-1	dpf-1	2.11967	2.19116	-0.0478515	0.700924	0.827663	FALSE	FALSE	no diff.	downregulated	2.3659	1.86969	0.339589	0.00241427	0.00512465	TRUE	FALSE	no diff.	upregulated	2.36244	2.16534	0.125683	0.286748	0.500204	FALSE	FALSE	no diff.	upregulated	2.36876	1.93508	0.291737	0.0194777	0.0443119	TRUE	FALSE	no diff.	upregulated	2.45189	2.11402	0.213906	0.069524	0.24088	FALSE	FALSE	no diff.	upregulated	2.45485	2.18795
WBGene00001055	dpf-2	dpf-2	14.6966	15.1945	-0.0480656	0.501042	0.679948	FALSE	FALSE	no diff.	downregulated	16.3722	12.9634	0.336805	5.69715e-07	1.89805e-06	TRUE	FALSE	no diff.	upregulated	16.3483	11.3704	0.52385	3.5729e-09	4.1855e-08	TRUE	FALSE	no diff.	upregulated	16.392	13.4188	0.288739	0.000101798	0.000323255	TRUE	FALSE	no diff.	upregulated	12.8751	14.6574	-0.187045	0.0294835	0.126117	FALSE	FALSE	no diff.	downregulated	12.8907	15.1723
WBGene00001056	dpf-3	dpf-3	108.228	95.952	0.173694	0.00103891	0.00709901	TRUE	FALSE	no diff.	upregulated	116.884	95.4646	0.292034	2.28248e-10	1.25735e-09	TRUE	FALSE	no diff.	upregulated	116.712	85.9704	0.441046	1.33278e-08	1.39554e-07	TRUE	FALSE	no diff.	upregulated	117.025	84.7382	0.465728	1.81039e-18	4.29607e-17	TRUE	FALSE	no diff.	upregulated	97.3473	107.94	-0.149012	0.0491748	0.187065	FALSE	FALSE	no diff.	downregulated	97.4648	95.8115
WBGene00001057	dpf-4	dpf-4	50.3587	49.5465	0.023459	0.702574	0.828787	FALSE	FALSE	no diff.	upregulated	63.3712	44.4197	0.512627	2.07507e-24	2.64305e-22	TRUE	FALSE	no diff.	upregulated	63.2785	47.6442	0.409413	2.79686e-08	2.76075e-07	TRUE	FALSE	no diff.	upregulated	63.4478	43.7561	0.536086	5.41403e-19	1.42922e-17	TRUE	FALSE	no diff.	upregulated	53.9492	50.2244	0.103214	0.160382	0.42527	FALSE	FALSE	no diff.	upregulated	54.0143	49.474
WBGene00001058	dpf-5	dpf-5	124.439	112.699	0.142966	0.0103457	0.043284	TRUE	FALSE	no diff.	upregulated	136.755	109.764	0.317196	3.13383e-10	1.68371e-09	TRUE	FALSE	no diff.	upregulated	136.555	108.344	0.33387	1.57175e-05	8.01102e-05	TRUE	FALSE	no diff.	upregulated	136.92	99.5281	0.460162	3.2789e-19	9.16613e-18	TRUE	FALSE	no diff.	upregulated	122.681	124.107	-0.0166743	0.831197	0.956283	FALSE	FALSE	no diff.	downregulated	122.829	112.534
WBGene00001059	dpf-6	dpf-6	3.06467	3.74314	-0.288515	0.00957178	0.0406329	TRUE	FALSE	no diff.	downregulated	2.97474	2.70324	0.13807	0.221022	0.317992	FALSE	FALSE	no diff.	upregulated	2.97038	1.43126	1.05336	1.59574e-16	4.27981e-15	TRUE	TRUE	upregulated	upregulated	2.97833	3.30568	-0.150445	0.186966	0.330895	FALSE	FALSE	no diff.	downregulated	1.62067	3.05649	-0.915289	4.14112e-13	1.05551e-11	TRUE	FALSE	no diff.	downregulated	1.62263	3.73766
WBGene00001060	dpf-7	dpf-7	45.6277	41.5421	0.135338	0.0173711	0.0646623	FALSE	FALSE	no diff.	upregulated	50.0414	40.2467	0.314252	1.77702e-09	8.34722e-09	TRUE	FALSE	no diff.	upregulated	49.9681	40.4661	0.304295	5.70722e-05	0.000253034	TRUE	FALSE	no diff.	upregulated	50.1018	36.6871	0.44959	7.00853e-18	1.45097e-16	TRUE	FALSE	no diff.	upregulated	45.8211	45.506	0.00995695	0.896467	0.971037	FALSE	FALSE	no diff.	upregulated	45.8765	41.4812
WBGene00001061	dpl-1	dpl-1	63.5959	56.6969	0.165663	0.0089227	0.0385632	TRUE	FALSE	no diff.	upregulated	68.8596	56.0958	0.295766	4.36823e-08	1.67397e-07	TRUE	FALSE	no diff.	upregulated	68.7588	55.2342	0.315984	4.63737e-05	0.000210367	TRUE	FALSE	no diff.	upregulated	68.9428	50.0708	0.461429	1.45473e-20	5.3623e-19	TRUE	FALSE	no diff.	upregulated	62.5435	63.4262	-0.0202179	0.810686	0.945729	FALSE	FALSE	no diff.	downregulated	62.6191	56.6139
WBGene00001062	dpr-1	dpr-1	0.0407184	0.0407184	2.55862e-16	1	NA	NA	FALSE	no diff.	upregulated	0.0359163	0.0359163	2.56409e-16	1	NA	NA	FALSE	no diff.	upregulated	0.0358638	0.0358638	2.4859e-16	1	NA	NA	FALSE	no diff.	upregulated	0.0359597	0.0359597	2.48468e-16	1	NA	NA	FALSE	no diff.	upregulated	0.0406098	0.0406098	2.45442e-16	1	NA	NA	FALSE	no diff.	upregulated	0.0406588	0.0406588
WBGene00001063	dpy-1	dpy-1	0.31423	0.281794	0.157183	0.491086	0.67233	FALSE	FALSE	no diff.	upregulated	0.443475	0.277172	0.678072	0.000747474	0.00170831	TRUE	FALSE	no diff.	upregulated	0.442826	0.321406	0.462343	0.0248572	0.0613343	FALSE	FALSE	no diff.	upregulated	0.444011	0.248861	0.835255	6.63798e-05	0.000214676	TRUE	FALSE	no diff.	upregulated	0.363939	0.313392	0.215729	0.329055	0.646623	FALSE	FALSE	no diff.	upregulated	0.364379	0.281381
WBGene00001064	dpy-2	dpy-2	1.75188	1.48013	0.243174	0.202977	0.37803	FALSE	FALSE	no diff.	upregulated	2.45815	1.54527	0.669715	1.0321e-05	2.97249e-05	TRUE	FALSE	no diff.	upregulated	2.45455	1.61939	0.600006	4.65584e-05	0.000211048	TRUE	FALSE	no diff.	upregulated	2.46112	1.30715	0.912889	3.89752e-08	1.79996e-07	TRUE	FALSE	no diff.	upregulated	1.8337	1.7472	0.0697091	0.678694	0.88973	FALSE	FALSE	no diff.	upregulated	1.83591	1.47797
WBGene00001065	dpy-3	dpy-3	1.56128	1.17893	0.405257	0.102645	0.237018	FALSE	FALSE	no diff.	upregulated	2.15707	1.37715	0.647385	0.00084647	0.00192195	TRUE	FALSE	no diff.	upregulated	2.15392	1.93642	0.15357	0.371578	0.608965	FALSE	FALSE	no diff.	upregulated	2.15968	1.04115	1.05264	3.81366e-06	1.41136e-05	TRUE	TRUE	upregulated	upregulated	2.19267	1.55712	0.493815	0.00955398	0.0504499	FALSE	FALSE	no diff.	upregulated	2.19532	1.1772
WBGene00001066	dpy-4	dpy-4	6.44275	8.54713	-0.407763	0.0431188	0.128086	FALSE	FALSE	no diff.	downregulated	12.563	5.68294	1.14447	1.30413e-10	7.47996e-10	TRUE	TRUE	upregulated	upregulated	12.5446	5.7955	1.11406	0.00151282	0.00493645	TRUE	TRUE	upregulated	upregulated	12.5782	7.54824	0.736708	0.00175859	0.0047732	TRUE	FALSE	no diff.	upregulated	6.56244	6.42556	0.0304096	0.926739	0.979728	FALSE	FALSE	no diff.	upregulated	6.57036	8.53462
WBGene00001067	dpy-5	dpy-5	6.69071	9.13999	-0.450033	0.0426355	0.127007	FALSE	FALSE	no diff.	downregulated	12.7292	5.90165	1.10895	4.51384e-10	2.35547e-09	TRUE	TRUE	upregulated	upregulated	12.7106	6.77997	0.906678	0.0116294	0.0310237	TRUE	FALSE	no diff.	upregulated	12.7446	8.07181	0.658918	0.00396096	0.0101729	TRUE	FALSE	no diff.	upregulated	7.67719	6.67286	0.202274	0.571248	0.83433	FALSE	FALSE	no diff.	upregulated	7.68646	9.12661
WBGene00001068	dpy-6	dpy-6	0.937702	0.844879	0.150385	0.2884	0.48081	FALSE	FALSE	no diff.	upregulated	0.897295	0.827116	0.117494	0.431277	0.556074	FALSE	FALSE	no diff.	upregulated	0.895982	0.240263	1.89885	2.47723e-21	9.49734e-20	TRUE	TRUE	upregulated	upregulated	0.898379	0.746139	0.267878	0.0929634	0.180776	FALSE	FALSE	no diff.	upregulated	0.272058	0.9352	-1.78136	7.33605e-22	3.60491e-20	TRUE	TRUE	downregulated	downregulated	0.272387	0.843642
WBGene00001069	dpy-7	dpy-7	1.72671	1.41334	0.288913	0.189221	0.360203	FALSE	FALSE	no diff.	upregulated	2.53845	1.52307	0.736966	7.63772e-06	2.23859e-05	TRUE	FALSE	no diff.	upregulated	2.53473	2.10101	0.270749	0.0681757	0.150612	FALSE	FALSE	no diff.	upregulated	2.54151	1.24817	1.02588	1.56276e-07	6.77226e-07	TRUE	TRUE	upregulated	upregulated	2.37905	1.7221	0.466216	0.0064889	0.0365856	TRUE	FALSE	no diff.	upregulated	2.38192	1.41127
WBGene00001070	dpy-8	dpy-8	0.809524	1.23958	-0.614709	0.222	0.402695	FALSE	FALSE	no diff.	downregulated	1.25852	0.714054	0.817624	0.0448312	0.0765097	FALSE	FALSE	no diff.	upregulated	1.25668	1.41265	-0.168787	0.53764	0.788296	FALSE	FALSE	no diff.	downregulated	1.26004	1.09472	0.202914	0.618828	0.834201	FALSE	FALSE	no diff.	upregulated	1.59959	0.807364	0.986411	0.0107787	0.0560175	FALSE	FALSE	no diff.	upregulated	1.60152	1.23777
WBGene00001071	dpy-9	dpy-9	2.00597	1.81706	0.142689	0.518332	0.693473	FALSE	FALSE	no diff.	upregulated	2.17406	1.7694	0.297132	0.120523	0.186365	FALSE	FALSE	no diff.	upregulated	2.17087	1.8698	0.215389	0.262452	0.466437	FALSE	FALSE	no diff.	upregulated	2.17668	1.60471	0.439821	0.0365211	0.0785201	FALSE	FALSE	no diff.	upregulated	2.11724	2.00062	0.0817433	0.689057	0.896335	FALSE	FALSE	no diff.	upregulated	2.1198	1.8144
WBGene00001072	dpy-10	dpy-10	4.405	3.80844	0.209942	0.118714	0.262657	FALSE	FALSE	no diff.	upregulated	5.65776	3.8855	0.542131	1.17369e-06	3.77246e-06	TRUE	FALSE	no diff.	upregulated	5.64948	3.97229	0.508147	3.69983e-07	2.82013e-06	TRUE	FALSE	no diff.	upregulated	5.66459	3.36335	0.752073	7.76047e-13	6.3526e-12	TRUE	FALSE	no diff.	upregulated	4.49796	4.39325	0.0339837	0.791452	0.936485	FALSE	FALSE	no diff.	upregulated	4.50339	3.80286
WBGene00001073	dpy-11	dpy-11	140.068	139.079	0.0102236	0.858919	0.927708	FALSE	FALSE	no diff.	upregulated	163.108	123.549	0.400741	6.2441e-18	1.81662e-16	TRUE	FALSE	no diff.	upregulated	162.869	113.435	0.521845	3.54351e-12	6.54146e-11	TRUE	FALSE	no diff.	upregulated	163.305	122.825	0.410964	2.92914e-15	3.56465e-14	TRUE	FALSE	no diff.	upregulated	128.446	139.694	-0.121104	0.115375	0.344031	FALSE	FALSE	no diff.	downregulated	128.601	138.875
WBGene00001074	dpy-13	dpy-13	6.30052	8.74643	-0.473222	0.0465961	0.135565	FALSE	FALSE	no diff.	downregulated	12.8286	5.55748	1.20686	4.16904e-08	1.60293e-07	TRUE	TRUE	upregulated	upregulated	12.8099	6.27199	1.03026	0.00234448	0.00734264	TRUE	TRUE	upregulated	upregulated	12.8441	7.72425	0.733643	0.0052685	0.0132706	TRUE	FALSE	no diff.	upregulated	7.10199	6.28371	0.176605	0.58213	0.84246	FALSE	FALSE	no diff.	upregulated	7.11056	8.73362
WBGene00001075	dpy-14	dpy-14	10.6658	8.26307	0.368243	0.0387537	0.1186	FALSE	FALSE	no diff.	upregulated	17.7304	9.40795	0.91427	9.33068e-18	2.60225e-16	TRUE	FALSE	no diff.	upregulated	17.7044	12.6718	0.482486	0.00438727	0.0129511	TRUE	FALSE	no diff.	upregulated	17.7518	7.29738	1.28251	7.97357e-27	1.17566e-24	TRUE	TRUE	upregulated	upregulated	14.3487	10.6373	0.431785	0.0295259	0.126271	FALSE	FALSE	no diff.	upregulated	14.3661	8.25097
WBGene00001076	dpy-17	dpy-17	12.5664	10.9407	0.199863	0.0971285	0.228533	FALSE	FALSE	no diff.	upregulated	18.5022	11.0844	0.739169	1.15732e-15	2.01461e-14	TRUE	FALSE	no diff.	upregulated	18.4751	16.0585	0.202247	0.0926237	0.196307	FALSE	FALSE	no diff.	upregulated	18.5245	9.66208	0.939032	1.38968e-15	1.79029e-14	TRUE	FALSE	no diff.	upregulated	18.1836	12.5328	0.536922	0.000668302	0.00511812	TRUE	FALSE	no diff.	upregulated	18.2055	10.9247
WBGene00001077	dpy-18	dpy-18	23.1607	21.4799	0.108691	0.0969248	0.228236	FALSE	FALSE	no diff.	upregulated	25.0898	20.4293	0.296463	4.289e-06	1.29227e-05	TRUE	FALSE	no diff.	upregulated	25.0531	16.8193	0.574869	2.01085e-12	3.81577e-11	TRUE	FALSE	no diff.	upregulated	25.1201	18.9696	0.405154	4.17368e-09	2.13821e-08	TRUE	FALSE	no diff.	upregulated	19.0451	23.0989	-0.278406	0.000331697	0.00273567	TRUE	FALSE	no diff.	downregulated	19.0681	21.4485
WBGene00001078	dpy-19	dpy-19	5.85408	4.74578	0.302796	0.000685338	0.00508562	TRUE	FALSE	no diff.	upregulated	5.62741	5.16369	0.124071	0.11654	0.180876	FALSE	FALSE	no diff.	upregulated	5.61918	4.80258	0.226549	0.0273269	0.0668282	FALSE	FALSE	no diff.	upregulated	5.63421	4.19115	0.426867	3.8927e-06	1.43907e-05	TRUE	FALSE	no diff.	upregulated	5.43813	5.83846	-0.102478	0.297179	0.611898	FALSE	FALSE	no diff.	downregulated	5.44469	4.73883
WBGene00001079	dpy-20	dpy-20	0.242948	0.278286	-0.19592	0.585187	0.74375	FALSE	FALSE	no diff.	downregulated	0.288325	0.214296	0.428094	0.221539	0.318626	FALSE	FALSE	no diff.	upregulated	0.287903	0.26456	0.121991	0.712618	0.907443	FALSE	FALSE	no diff.	upregulated	0.288674	0.245763	0.232174	0.486709	0.709153	FALSE	FALSE	no diff.	upregulated	0.29957	0.242299	0.306103	0.384144	0.701044	FALSE	FALSE	no diff.	upregulated	0.299932	0.277878
WBGene00001080	dpy-21	dpy-21	29.3623	26.1347	0.167998	0.00764012	0.0342679	TRUE	FALSE	no diff.	upregulated	32.4014	25.8995	0.323132	4.35113e-08	1.66803e-07	TRUE	FALSE	no diff.	upregulated	32.354	27.3938	0.240095	0.012764	0.0337696	TRUE	FALSE	no diff.	upregulated	32.4405	23.0804	0.49113	8.16731e-15	9.20717e-14	TRUE	FALSE	no diff.	upregulated	31.0189	29.284	0.0830373	0.382707	0.699662	FALSE	FALSE	no diff.	upregulated	31.0564	26.0965
WBGene00001081	dpy-22	dpy-22	7.16407	5.2776	0.440897	1.31041e-06	2.72523e-05	TRUE	FALSE	no diff.	upregulated	7.28229	6.31919	0.204653	0.00266999	0.0056263	TRUE	FALSE	no diff.	upregulated	7.27163	5.74905	0.338954	0.000522292	0.00188231	TRUE	FALSE	no diff.	upregulated	7.29108	4.66082	0.64555	2.2432e-13	2.0001e-12	TRUE	FALSE	no diff.	upregulated	6.50985	7.14496	-0.134301	0.190655	0.470404	FALSE	FALSE	no diff.	downregulated	6.51771	5.26988
WBGene00001082	dpy-23	dpy-23	29.1064	25.8285	0.172375	0.0054624	0.0263313	TRUE	FALSE	no diff.	upregulated	30.3386	25.6738	0.240859	2.55322e-05	7.01305e-05	TRUE	FALSE	no diff.	upregulated	30.2942	23.8516	0.344958	3.205e-05	0.000150585	TRUE	FALSE	no diff.	upregulated	30.3753	22.81	0.413234	2.32593e-11	1.54983e-10	TRUE	FALSE	no diff.	upregulated	27.008	29.0288	-0.104099	0.201537	0.488622	FALSE	FALSE	no diff.	downregulated	27.0406	25.7907
WBGene00001085	dpy-26	dpy-26	38.2881	35.0162	0.128873	0.0532623	0.14946	FALSE	FALSE	no diff.	upregulated	41.9309	33.7726	0.312161	1.47927e-11	1.01479e-10	TRUE	FALSE	no diff.	upregulated	41.8695	33.7167	0.312436	0.0001086	0.000453147	TRUE	FALSE	no diff.	upregulated	41.9816	30.9239	0.441035	1.55034e-11	1.0596e-10	TRUE	FALSE	no diff.	upregulated	38.1786	38.1859	-0.000274564	0.997305	1	FALSE	FALSE	no diff.	downregulated	38.2247	34.9649
WBGene00001086	dpy-27	dpy-27	17.5642	14.5561	0.271018	3.88625e-05	0.000480771	TRUE	FALSE	no diff.	upregulated	18.0028	15.4928	0.21662	0.000107279	0.000273488	TRUE	FALSE	no diff.	upregulated	17.9764	14.8201	0.278555	0.00126782	0.00421458	TRUE	FALSE	no diff.	upregulated	18.0245	12.8549	0.487637	5.13153e-12	3.75107e-11	TRUE	FALSE	no diff.	upregulated	16.7813	17.5174	-0.0619358	0.451058	0.756095	FALSE	FALSE	no diff.	downregulated	16.8015	14.5348
WBGene00001087	dpy-28	dpy-28	34.3283	29.0805	0.239343	1.97205e-05	0.000274602	TRUE	FALSE	no diff.	upregulated	37.3935	30.2798	0.304432	2.12366e-09	9.83203e-09	TRUE	FALSE	no diff.	upregulated	37.3388	27.2785	0.45291	1.49379e-08	1.55614e-07	TRUE	FALSE	no diff.	upregulated	37.4387	25.6819	0.543775	5.68256e-26	6.97513e-24	TRUE	FALSE	no diff.	upregulated	30.8884	34.2367	-0.148478	0.0658265	0.23169	FALSE	FALSE	no diff.	downregulated	30.9257	29.038
WBGene00001088	dpy-30	dpy-30	166.142	165.065	0.00938343	0.873279	0.936908	FALSE	FALSE	no diff.	upregulated	189.018	146.548	0.367153	2.15542e-13	2.24338e-12	TRUE	FALSE	no diff.	upregulated	188.742	176.217	0.099061	0.191143	0.359976	FALSE	FALSE	no diff.	upregulated	189.247	145.774	0.376536	1.22579e-10	7.48886e-10	TRUE	FALSE	no diff.	upregulated	199.536	165.698	0.268092	0.000320012	0.00265037	TRUE	FALSE	no diff.	upregulated	199.777	164.823
WBGene00001089	dre-1	dre-1	10.8177	12.0773	-0.158905	0.0178502	0.0659001	FALSE	FALSE	no diff.	downregulated	11.3344	9.5419	0.248357	0.000125752	0.000317442	TRUE	FALSE	no diff.	upregulated	11.3178	8.30676	0.446234	1.64094e-07	1.3629e-06	TRUE	FALSE	no diff.	upregulated	11.3481	10.6658	0.0894514	0.206165	0.35917	FALSE	FALSE	no diff.	upregulated	9.40603	10.7888	-0.197877	0.0146754	0.0723069	FALSE	FALSE	no diff.	downregulated	9.41739	12.0596
WBGene00001090	drh-1	drh-1	24.4409	22.7205	0.105304	0.0600362	0.162081	FALSE	FALSE	no diff.	upregulated	27.2643	21.5585	0.338755	1.09249e-10	6.36217e-10	TRUE	FALSE	no diff.	upregulated	27.2244	20.6349	0.399811	5.31839e-07	3.9042e-06	TRUE	FALSE	no diff.	upregulated	27.2972	20.0652	0.444059	5.682e-20	1.84673e-18	TRUE	FALSE	no diff.	upregulated	23.3657	24.3757	-0.0610562	0.454206	0.758603	FALSE	FALSE	no diff.	downregulated	23.3939	22.6873
WBGene00001091	drh-2	drh-2	13.9692	7.07723	0.980999	0.00010207	0.00106822	TRUE	FALSE	no diff.	upregulated	12.8903	12.3218	0.0650728	0.791968	0.861592	FALSE	FALSE	no diff.	upregulated	12.8714	11.3163	0.185766	0.469237	0.71775	FALSE	FALSE	no diff.	upregulated	12.9059	6.25012	1.04607	1.12767e-07	4.96147e-07	TRUE	TRUE	upregulated	upregulated	12.8139	13.932	-0.120693	0.688308	0.896257	FALSE	FALSE	no diff.	downregulated	12.8293	7.06687
WBGene00001092	dro-1	dro-1	144.563	146.972	-0.0238423	0.677517	0.812265	FALSE	FALSE	no diff.	downregulated	171.18	127.514	0.424854	1.73889e-14	2.33143e-13	TRUE	FALSE	no diff.	upregulated	170.929	126.738	0.431547	9.01488e-07	6.27145e-06	TRUE	FALSE	no diff.	upregulated	171.386	129.795	0.401012	4.4883e-12	3.3099e-11	TRUE	FALSE	no diff.	upregulated	143.51	144.177	-0.00669337	0.937894	0.984498	FALSE	FALSE	no diff.	downregulated	143.683	146.757
WBGene00001093	drp-1	drp-1	84.7698	74.8987	0.178611	0.00206942	0.0123087	TRUE	FALSE	no diff.	upregulated	93.1901	74.7726	0.317668	1.09145e-11	7.68945e-11	TRUE	FALSE	no diff.	upregulated	93.0537	74.3474	0.323781	1.60045e-05	8.13699e-05	TRUE	FALSE	no diff.	upregulated	93.3027	66.1454	0.496278	3.9191e-20	1.30175e-18	TRUE	FALSE	no diff.	upregulated	84.1861	84.5436	-0.0061132	0.936051	0.983984	FALSE	FALSE	no diff.	downregulated	84.2878	74.789
WBGene00001094	dars-1	dars-1	147.289	147.856	-0.00553718	0.922771	0.96001	FALSE	FALSE	no diff.	downregulated	168.745	129.919	0.377237	2.64146e-13	2.69816e-12	TRUE	FALSE	no diff.	upregulated	168.498	138.712	0.280641	0.000178661	0.000711504	TRUE	FALSE	no diff.	upregulated	168.949	130.576	0.3717	4.60117e-12	3.38694e-11	TRUE	FALSE	no diff.	upregulated	157.068	146.896	0.0965966	0.201576	0.488658	FALSE	FALSE	no diff.	upregulated	157.258	147.639
WBGene00001095	dars-2	dars-2	20.233	18.9598	0.0937628	0.154751	0.314521	FALSE	FALSE	no diff.	upregulated	23.7577	17.8468	0.41273	1.57319e-14	2.1229e-13	TRUE	FALSE	no diff.	upregulated	23.7229	17.6498	0.42663	1.54417e-08	1.6052e-07	TRUE	FALSE	no diff.	upregulated	23.7864	16.744	0.506493	8.13339e-18	1.6614e-16	TRUE	FALSE	no diff.	upregulated	19.9855	20.179	-0.0139	0.860158	0.964542	FALSE	FALSE	no diff.	downregulated	20.0096	18.9321
WBGene00001096	dsc-1	dsc-1	0.102654	0.124651	-0.280107	0.679447	0.813518	FALSE	FALSE	no diff.	downregulated	0.155225	0.0905477	0.777608	0.21599	0.311719	FALSE	FALSE	no diff.	upregulated	0.154997	0.116248	0.415038	0.48217	0.733039	FALSE	FALSE	no diff.	upregulated	0.155412	0.110084	0.4975	0.401108	0.615587	FALSE	FALSE	no diff.	upregulated	0.131632	0.10238	0.36257	0.58627	0.844028	FALSE	FALSE	no diff.	upregulated	0.131791	0.124469
WBGene00001099	dsc-4	dsc-4	19.7164	22.7044	-0.203579	0.00151999	0.0096438	TRUE	FALSE	no diff.	downregulated	23.0004	17.3911	0.403308	1.88169e-09	8.80325e-09	TRUE	FALSE	no diff.	upregulated	22.9668	16.2548	0.498678	1.07887e-08	1.15086e-07	TRUE	FALSE	no diff.	upregulated	23.0282	20.051	0.199729	0.0041567	0.0106341	TRUE	FALSE	no diff.	upregulated	18.4059	19.6638	-0.0953696	0.24662	0.552815	FALSE	FALSE	no diff.	downregulated	18.4281	22.6712
WBGene00001101	dsh-1	dsh-1	14.1322	12.9063	0.130903	0.0653756	0.172366	FALSE	FALSE	no diff.	upregulated	14.3831	12.4655	0.206429	0.00138778	0.00306311	TRUE	FALSE	no diff.	upregulated	14.362	12.8409	0.161512	0.0916838	0.194584	FALSE	FALSE	no diff.	upregulated	14.4004	11.398	0.337332	3.01596e-06	1.1291e-05	TRUE	FALSE	no diff.	upregulated	14.5402	14.0945	0.0449175	0.632224	0.864685	FALSE	FALSE	no diff.	upregulated	14.5577	12.8874
WBGene00001102	dsh-2	dsh-2	48.0619	42.8164	0.166729	0.0107916	0.0448336	TRUE	FALSE	no diff.	upregulated	54.2716	42.3938	0.356344	1.02193e-10	5.98796e-10	TRUE	FALSE	no diff.	upregulated	54.1921	42.261	0.358757	4.73118e-06	2.74619e-05	TRUE	FALSE	no diff.	upregulated	54.3371	37.8125	0.523073	1.16715e-15	1.52226e-14	TRUE	FALSE	no diff.	upregulated	47.8536	47.9337	-0.00241297	0.975281	1	FALSE	FALSE	no diff.	downregulated	47.9114	42.7538
[truncated: 45,879 more rows]
[truncated: 11 more columns]
