# Supplementary material for: Changes in lipid metabolism driven by steroid signalling modulate proteostasis in C. elegans
Source: EMBO Rep. 2023 Apr 27;24(6):e55556. doi: 10.15252/embr.202255556 (PMC10240203; doi:10.15252/embr.202255556)
Supplement: Supplementary file 3 — Source Data for Expanded View and Appendix [file EMBR-24-e55556-s011.zip › EV_and_Appendix_Source_Data/Appendix_Figure_Source_Data/Appendix_FigureS6/Manuscript-EMBOR-2022-55556V3_SourceDataForFigureApp6A-B.xlsx]

## Sheet: Hoja1
		hsd-2
		40Q;unc-1(vlt10)	40Q	40Q; nhr-1(vlt16)	40Q; nhr-1(vlt16); unc-1(vlt10)
		0.761441	1.09292	1.44494	1.20649
		0.86014	1.00387	1.16072	0.982695
		0.499046	1.09361	0.731283	1.09276
		0.681138	0.733434	1.09138	1.1137
		0.814165	0.840504	0.756526	1.41185
		0.682037	1.32712	0.902604	1.1557
		daf-36
		40Q;unc-1(vlt10)	40Q	40Q; nhr-1(vlt16)	40Q; nhr-1(vlt16); unc-1(vlt10)
		7.53753	11.7256	12.9843	10.9193
		5.5878	14.0125	11.7708	13.0279
		7.13433	12.9694	12.7776	11.1713
		7.7591	14.9455	12.9737	12.1558
		7.53781	14.5126	12.2676	12.5151
		6.50025	13.601	11.7054	12.5356
		daf-9
		40Q;unc-1(vlt10)	40Q	40Q; nhr-1(vlt16)	40Q; nhr-1(vlt16); unc-1(vlt10)
		0.917181	0.899576	1.25417	1.35764
		0.838722	0.998897	1.18118	1.99536
		0.826537	1.18102	1.49256	1.42909
		0.797664	0.834366	1.51859	1.32285
		1.16749	0.920378	1.27577	1.13977
		0.430329	1.0657	1.44962	1.6241
