# Supplementary material for: Changes in lipid metabolism driven by steroid signalling modulate proteostasis in C. elegans
Source: EMBO Rep. 2023 Apr 27;24(6):e55556. doi: 10.15252/embr.202255556 (PMC10240203; doi:10.15252/embr.202255556)
Supplement: Supplementary file 3 — Source Data for Expanded View and Appendix [file EMBR-24-e55556-s011.zip › EV_and_Appendix_Source_Data/Appendix_Figure_Source_Data/Appendix_TableS3/Manuscript-EMBOR-2022-55556V3_SourceDataForFigureAppTableS3.xlsx]

## Sheet: Hoja1
wild type	unc-1(vlt10)							wild type	inx-2(vlt22)						wild type	unc-9(ec27)						wild type	inx-6(rr5)						wild type	unc-24(e138)						wild type	inx-7(ok2319)						wild type	unc-7(e5)
53	63		171.506					27	56	152.099					52	104	197.468					61	28	76.7824					61	93	152.793					50	47	93.9352					46	96	198.798
40	54		147.005		N	wild type	30	27	53	143.951		N	wild type	33	44	100	189.873		N	wild type	30	53	49	134.369		N	wild type	30	89	104	170.865		N	wild type	30	54	47	93.9352		N	wild type	30	53	98	202.939		N	wild type	31
36	58		157.895		N	unc-1(vlt10)	30	25	67	181.975		N	inx-2(ok376)	33	55	97	184.177		N	unc-9(ec27)	30	50	29	79.5247		N	inx-6(rr5)	30	58	93	152.793		N	unc-24(e138)	30	59	47	93.9352		N	inx-7(ok2319)	30	67	83	171.877		N	unc-7(e5)	32
56	58		157.895					51	56	152.099					44	96	182.278					57	51	139.854					76	83	136.364					57	32	63.9559					43	77	159.452
53	70		190.563					34	58	157.531					50	91	172.785					45	26	71.298					72	102	167.579					52	47	93.9352					59	117	242.285
25	71		193.285					32	60	162.963					43	95	180.38					41	40	109.689					55	115	188.938					39	55	109.924					57	108	223.647
40	73		198.73					32	52	141.235					59	92	174.684					37	38	104.205					56	132	216.867					59	54	107.926					63	117	242.285
25	62		168.784					45	55	149.383					47	92	174.684					37	37	101.463					40	98	161.008					37	78	155.892					43	89	184.302
24	55		149.728					41	68	184.691					57	97	184.177					25	44	120.658					84	92	151.15					53	33	65.9545					46	100	207.081
30	55		149.728					22	75	203.704					47	85	161.392					44	48	131.627					60	89	146.221					48	49	97.9325					54	73	151.169
47	73		198.73					49	63	171.111					38	99	187.975					38	29	79.5247					88	86	141.292					46	53	105.927					40	50	103.54
30	63		171.506					30	65	176.543					59	105	199.367					23	42	115.174					65	88	144.578					62	52	103.928					63	92	190.514
12	59		160.617					27	58	157.531					48	101	191.772					22	36	98.7203					70	91	149.507					48	59	117.919					46	80	165.665
40	50		136.116					32	72	195.556					46	100	189.873					36	22	60.3291					46	82	134.721					54	41	81.9435					51	89	184.302
20	68		185.118					41	84	228.148					33	100	189.873					43	27	74.0402					47	93	152.793					40	55	109.924					48	83	171.877
29	65		176.951					36	78	211.852					43	96	182.278					24	36	98.7203					48	99	162.651					43	63	125.913					50	85	176.019
51	63		171.506					55	63	171.111					18	101	191.772					25	34	93.2358					55	85	139.65					41	58	115.92					66	88	182.231
30	63		171.506					61	54	146.667					37	112	212.658					23	40	109.689					69	83	136.364					53	44	87.9394					55	75	155.311
32	69		187.84					50	76	206.42					68	94	178.481					43	50	137.112					64	68	111.72					53	52	103.928					42	78	161.523
57	69		187.84					37	65	176.543					74	104	197.468					53	33	90.4936					39	88	144.578					40	46	91.9366					17	78	161.523
51	64		174.229					13	71	192.84					59	108	205.063					14	37	101.463					42	101	165.936					52	56	111.923					33	86	178.09
34	58		157.895					43	67	181.975					38	99	187.975					24	30	82.2669					56	86	141.292					51	58	115.92					50	78	161.523
54	65		176.951					44	74	200.988					75	98	186.076					47	47	128.885					67	88	144.578					48	50	99.9311					41	80	165.665
22	54		147.005					29	63	171.111					69	75	142.405					39	24	65.8135					54	96	157.722					48	45	89.938					33	86	178.09
55	71		193.285					47	65	176.543					62	105	199.367					26	37	101.463					65	88	144.578					61	50	99.9311					58	86	178.09
31	66		179.673					30	62	168.395					74	92	174.684					41	25	68.5558					59	95	156.079					49	32	63.9559					62	75	155.311
21	66		179.673					45	69	187.407					58	84	159.494					25	42	115.174					49	82	134.721					52	64	127.912					37	79	163.594
32	58		157.895					54	76	206.42					56	100	189.873					31	36	98.7203					54	77	126.506					47	37	73.949					21	88	182.231
28	60		163.339					26	63	171.111					62	96	182.278					28	33	90.4936					68	75	123.22					55	30	59.9586					48	83	171.877
44	69		187.84					30	49	133.086					65	111	210.759					39	31	85.0091					70	71	116.648					48	47	93.9352					48	90	186.373
								31																																			57	81	167.735
								29							52.6667		185.38					36.4667		98.8117					60.8667		149.124					50.0345		98.6653						94	194.656
36.7333			171.688					40										SD	14.7791						SD	22.2952						SD	20.713						SD	20.9123
		SD	16.9321								SD	23.4695						SEM	2.69828						SEM	4.07054						SEM	3.78165						SEM	3.81804			48.2903		178.737
		SEM	3.09137					36.8182		175.366	SEM	4.35818						RAIZ	5.47723						RAIZ	5.47723						RAIZ	5.47723						RAIZ	5.47723							SD	26.662
		RAIZ	5.47723								RAIZ	5.38516																																			SEM	4.71322
																																															RAIZ	5.65685
[truncated: 6 more columns]
