# Supplementary material for: Changes in lipid metabolism driven by steroid signalling modulate proteostasis in C. elegans
Source: EMBO Rep. 2023 Apr 27;24(6):e55556. doi: 10.15252/embr.202255556 (PMC10240203; doi:10.15252/embr.202255556)
Supplement: Supplementary file 3 — Source Data for Expanded View and Appendix [file EMBR-24-e55556-s011.zip › EV_and_Appendix_Source_Data/Appendix_Figure_Source_Data/Appendix_FigureS1/Manuscript-EMBOR-2022-55556V3_SourceDataForFigureApp1D.xlsx]

## Sheet: Hoja1
WT	vlt19	vlt15	vlt15; vlt10	e1598	e719	fc73	fc73; vlt10	vlt10	vlt16	vlt10; vlt16	vlt20;vlt15	vlt20;vlt15;vlt10	gk187	vlt10; gk187
0.958341	1.30594	0.982654	0.696987	0.93	1.053	0.848633	1.19226	0.967	1.246	1.209	1.30972	0.97241	1.30242	1.07815
1.22865	0.958345	0.812708	1.1635	0.982378	1.08422	1.03398	1.15242	0.853	0.951	0.831	1.2163	1.29902	1.28681	1.13574
0.813005	0.569678	1.02452	1.12848	1.21683	1.14787	1.37512	0.979346	1.086	0.938	1.466	1.35418	0.744235	0.961395	0.783655
