# Supplementary material for: Changes in lipid metabolism driven by steroid signalling modulate proteostasis in C. elegans
Source: EMBO Rep. 2023 Apr 27;24(6):e55556. doi: 10.15252/embr.202255556 (PMC10240203; doi:10.15252/embr.202255556)
Supplement: Supplementary file 5 — Source Data for Figure 1 [file EMBR-24-e55556-s010.zip]

Archive with 103 entries (74 files):
- Manuscript-EMBOR-2022-55556V1_SourceDataForFigure1A/
- Manuscript-EMBOR-2022-55556V1_SourceDataForFigure1A/.DS_Store
- __MACOSX/
- __MACOSX/Manuscript-EMBOR-2022-55556V1_SourceDataForFigure1A/
- __MACOSX/Manuscript-EMBOR-2022-55556V1_SourceDataForFigure1A/._.DS_Store
- Manuscript-EMBOR-2022-55556V1_SourceDataForFigure1A/Manuscript-EMBOR-2022-55556V3_SourceDataForFigure1A/
- Manuscript-EMBOR-2022-55556V1_SourceDataForFigure1A/Manuscript-EMBOR-2022-55556V3_SourceDataForFigure1A/.DS_Store
- __MACOSX/Manuscript-EMBOR-2022-55556V1_SourceDataForFigure1A/Manuscript-EMBOR-2022-55556V3_SourceDataForFigure1A/
- __MACOSX/Manuscript-EMBOR-2022-55556V1_SourceDataForFigure1A/Manuscript-EMBOR-2022-55556V3_SourceDataForFigure1A/._.DS_Store
- Manuscript-EMBOR-2022-55556V1_SourceDataForFigure1A/Manuscript-EMBOR-2022-55556V3_SourceDataForFigure1A/40Q_3 2048Snapshot1.jpg
- __MACOSX/Manuscript-EMBOR-2022-55556V1_SourceDataForFigure1A/Manuscript-EMBOR-2022-55556V3_SourceDataForFigure1A/._40Q_3 2048Snapshot1.jpg
- Manuscript-EMBOR-2022-55556V1_SourceDataForFigure1A/Manuscript-EMBOR-2022-55556V3_SourceDataForFigure1A/40Q_unc_1_2 2048Snapshot1.jpg
- __MACOSX/Manuscript-EMBOR-2022-55556V1_SourceDataForFigure1A/Manuscript-EMBOR-2022-55556V3_SourceDataForFigure1A/._40Q_unc_1_2 2048Snapshot1.jpg
- Manuscript-EMBOR-2022-55556V1_SourceDataForFigure1A/Manuscript-EMBOR-2022-55556V3_SourceDataForFigure1A/zoom 40QSnapshot1.jpg
- __MACOSX/Manuscript-EMBOR-2022-55556V1_SourceDataForFigure1A/Manuscript-EMBOR-2022-55556V3_SourceDataForFigure1A/._zoom 40QSnapshot1.jpg
- Manuscript-EMBOR-2022-55556V1_SourceDataForFigure1A/Manuscript-EMBOR-2022-55556V3_SourceDataForFigure1A/zoom 40QSnapshot2.jpg
- __MACOSX/Manuscript-EMBOR-2022-55556V1_SourceDataForFigure1A/Manuscript-EMBOR-2022-55556V3_SourceDataForFigure1A/._zoom 40QSnapshot2.jpg
- Manuscript-EMBOR-2022-55556V1_SourceDataForFigure1A/Manuscript-EMBOR-2022-55556V3_SourceDataForFigure1A/zoom 40QSnapshot3.jpg
- __MACOSX/Manuscript-EMBOR-2022-55556V1_SourceDataForFigure1A/Manuscript-EMBOR-2022-55556V3_SourceDataForFigure1A/._zoom 40QSnapshot3.jpg
- Manuscript-EMBOR-2022-55556V3_SourceDataForFigure1B/
- Manuscript-EMBOR-2022-55556V3_SourceDataForFigure1B/.DS_Store
- __MACOSX/Manuscript-EMBOR-2022-55556V3_SourceDataForFigure1B/
- __MACOSX/Manuscript-EMBOR-2022-55556V3_SourceDataForFigure1B/._.DS_Store
- Manuscript-EMBOR-2022-55556V3_SourceDataForFigure1B/Manuscript-EMBOR-2022-55556V3_SourceDataForFigure1B.xlsx
- __MACOSX/Manuscript-EMBOR-2022-55556V3_SourceDataForFigure1B/._Manuscript-EMBOR-2022-55556V3_SourceDataForFigure1B.xlsx
- Manuscript-EMBOR-2022-55556V3_SourceDataForFigure1C/
- Manuscript-EMBOR-2022-55556V3_SourceDataForFigure1C/.DS_Store
- __MACOSX/Manuscript-EMBOR-2022-55556V3_SourceDataForFigure1C/
- __MACOSX/Manuscript-EMBOR-2022-55556V3_SourceDataForFigure1C/._.DS_Store
- Manuscript-EMBOR-2022-55556V3_SourceDataForFigure1C/Manuscript-EMBOR-2022-55556V3_SourceDataForFigure1C.xlsx
- __MACOSX/Manuscript-EMBOR-2022-55556V3_SourceDataForFigure1C/._Manuscript-EMBOR-2022-55556V3_SourceDataForFigure1C.xlsx
- Manuscript-EMBOR-2022-55556V3_SourceDataForFigure1D/
- Manuscript-EMBOR-2022-55556V3_SourceDataForFigure1D/.DS_Store
- __MACOSX/Manuscript-EMBOR-2022-55556V3_SourceDataForFigure1D/
- __MACOSX/Manuscript-EMBOR-2022-55556V3_SourceDataForFigure1D/._.DS_Store
- Manuscript-EMBOR-2022-55556V3_SourceDataForFigure1D/Manuscript-EMBOR-2022-55556V3_SourceDataForFigure1D.xlsx
- __MACOSX/Manuscript-EMBOR-2022-55556V3_SourceDataForFigure1D/._Manuscript-EMBOR-2022-55556V3_SourceDataForFigure1D.xlsx
- Manuscript-EMBOR-2022-55556V3_SourceDataForFigure1E/
- Manuscript-EMBOR-2022-55556V3_SourceDataForFigure1E/.DS_Store
- __MACOSX/Manuscript-EMBOR-2022-55556V3_SourceDataForFigure1E/
- __MACOSX/Manuscript-EMBOR-2022-55556V3_SourceDataForFigure1E/._.DS_Store
- Manuscript-EMBOR-2022-55556V3_SourceDataForFigure1E/Manuscript-EMBOR-2022-55556V3_SourceDataForFigure1E/
- Manuscript-EMBOR-2022-55556V3_SourceDataForFigure1E/Manuscript-EMBOR-2022-55556V3_SourceDataForFigure1E/.DS_Store
- __MACOSX/Manuscript-EMBOR-2022-55556V3_SourceDataForFigure1E/Manuscript-EMBOR-2022-55556V3_SourceDataForFigure1E/
- __MACOSX/Manuscript-EMBOR-2022-55556V3_SourceDataForFigure1E/Manuscript-EMBOR-2022-55556V3_SourceDataForFigure1E/._.DS_Store
- Manuscript-EMBOR-2022-55556V3_SourceDataForFigure1E/Manuscript-EMBOR-2022-55556V3_SourceDataForFigure1E/40Q panneuronal.lif_Series004Snapshot3_ch00.tif
- __MACOSX/Manuscript-EMBOR-2022-55556V3_SourceDataForFigure1E/Manuscript-EMBOR-2022-55556V3_SourceDataForFigure1E/._40Q panneuronal.lif_Series004Snapshot3_ch00.tif
- Manuscript-EMBOR-2022-55556V3_SourceDataForFigure1E/Manuscript-EMBOR-2022-55556V3_SourceDataForFigure1E/40Q panneuronal.lif_Series004Snapshot4_ch00.tif
- __MACOSX/Manuscript-EMBOR-2022-55556V3_SourceDataForFigure1E/Manuscript-EMBOR-2022-55556V3_SourceDataForFigure1E/._40Q panneuronal.lif_Series004Snapshot4_ch00.tif
- Manuscript-EMBOR-2022-55556V3_SourceDataForFigure1E/Manuscript-EMBOR-2022-55556V3_SourceDataForFigure1E/40Q panneuronal_unc-1.lif_Series013Snapshot2_ch00.tif
- __MACOSX/Manuscript-EMBOR-2022-55556V3_SourceDataForFigure1E/Manuscript-EMBOR-2022-55556V3_SourceDataForFigure1E/._40Q panneuronal_unc-1.lif_Series013Snapshot2_ch00.tif
- Manuscript-EMBOR-2022-55556V3_SourceDataForFigure1E/Manuscript-EMBOR-2022-55556V3_SourceDataForFigure1E/40Q panneuronal_unc-1.lif_Series013Snapshot3_ch00.tif
- __MACOSX/Manuscript-EMBOR-2022-55556V3_SourceDataForFigure1E/Manuscript-EMBOR-2022-55556V3_SourceDataForFigure1E/._40Q panneuronal_unc-1.lif_Series013Snapshot3_ch00.tif
- Manuscript-EMBOR-2022-55556V3_SourceDataForFigure1F/
- Manuscript-EMBOR-2022-55556V3_SourceDataForFigure1F/.DS_Store
- __MACOSX/Manuscript-EMBOR-2022-55556V3_SourceDataForFigure1F/
- __MACOSX/Manuscript-EMBOR-2022-55556V3_SourceDataForFigure1F/._.DS_Store
- Manuscript-EMBOR-2022-55556V3_SourceDataForFigure1F/Manuscript-EMBOR-2022-55556V3_SourceDataForFigure1F.xlsx
- __MACOSX/Manuscript-EMBOR-2022-55556V3_SourceDataForFigure1F/._Manuscript-EMBOR-2022-55556V3_SourceDataForFigure1F.xlsx
- Manuscript-EMBOR-2022-55556V3_SourceDataForFigure1G/
- Manuscript-EMBOR-2022-55556V3_SourceDataForFigure1G/.DS_Store
- __MACOSX/Manuscript-EMBOR-2022-55556V3_SourceDataForFigure1G/
- __MACOSX/Manuscript-EMBOR-2022-55556V3_SourceDataForFigure1G/._.DS_Store
- Manuscript-EMBOR-2022-55556V3_SourceDataForFigure1G/Manuscript-EMBOR-2022-55556V3_SourceDataForFigure1G/
- Manuscript-EMBOR-2022-55556V3_SourceDataForFigure1G/Manuscript-EMBOR-2022-55556V3_SourceDataForFigure1G/.DS_Store
- __MACOSX/Manuscript-EMBOR-2022-55556V3_SourceDataForFigure1G/Manuscript-EMBOR-2022-55556V3_SourceDataForFigure1G/
- __MACOSX/Manuscript-EMBOR-2022-55556V3_SourceDataForFigure1G/Manuscript-EMBOR-2022-55556V3_SourceDataForFigure1G/._.DS_Store
- Manuscript-EMBOR-2022-55556V3_SourceDataForFigure1G/Manuscript-EMBOR-2022-55556V3_SourceDataForFigure1G/alpha-synuclein_Series007Snapshot3_ch00.tif
- __MACOSX/Manuscript-EMBOR-2022-55556V3_SourceDataForFigure1G/Manuscript-EMBOR-2022-55556V3_SourceDataForFigure1G/._alpha-synuclein_Series007Snapshot3_ch00.tif
- Manuscript-EMBOR-2022-55556V3_SourceDataForFigure1G/Manuscript-EMBOR-2022-55556V3_SourceDataForFigure1G/alpha_synuclein_Series010Snapshot2_ch00.tif
- __MACOSX/Manuscript-EMBOR-2022-55556V3_SourceDataForFigure1G/Manuscript-EMBOR-2022-55556V3_SourceDataForFigure1G/._alpha_synuclein_Series010Snapshot2_ch00.tif
- Manuscript-EMBOR-2022-55556V3_SourceDataForFigure1G/Manuscript-EMBOR-2022-55556V3_SourceDataForFigure1G/alpha_synuclein_unc_1_Series013Snapshot1_ch00.tif
- __MACOSX/Manuscript-EMBOR-2022-55556V3_SourceDataForFigure1G/Manuscript-EMBOR-2022-55556V3_SourceDataForFigure1G/._alpha_synuclein_unc_1_Series013Snapshot1_ch00.tif
- Manuscript-EMBOR-2022-55556V3_SourceDataForFigure1G/Manuscript-EMBOR-2022-55556V3_SourceDataForFigure1G/alpha_synuclein_unc_1_Series014Snapshot2_ch00.tif
- __MACOSX/Manuscript-EMBOR-2022-55556V3_SourceDataForFigure1G/Manuscript-EMBOR-2022-55556V3_SourceDataForFigure1G/._alpha_synuclein_unc_1_Series014Snapshot2_ch00.tif
- Manuscript-EMBOR-2022-55556V3_SourceDataForFigure1H/
- Manuscript-EMBOR-2022-55556V3_SourceDataForFigure1H/.DS_Store
- __MACOSX/Manuscript-EMBOR-2022-55556V3_SourceDataForFigure1H/
- __MACOSX/Manuscript-EMBOR-2022-55556V3_SourceDataForFigure1H/._.DS_Store
- Manuscript-EMBOR-2022-55556V3_SourceDataForFigure1H/Manuscript-EMBOR-2022-55556V3_SourceDataForFigure1H.xlsx
- __MACOSX/Manuscript-EMBOR-2022-55556V3_SourceDataForFigure1H/._Manuscript-EMBOR-2022-55556V3_SourceDataForFigure1H.xlsx
- Manuscript-EMBOR-2022-55556V3_SourceDataForFigure1I/
- Manuscript-EMBOR-2022-55556V3_SourceDataForFigure1I/.DS_Store
- __MACOSX/Manuscript-EMBOR-2022-55556V3_SourceDataForFigure1I/
- __MACOSX/Manuscript-EMBOR-2022-55556V3_SourceDataForFigure1I/._.DS_Store
- Manuscript-EMBOR-2022-55556V3_SourceDataForFigure1I/Manuscript-EMBOR-2022-55556V3_SourceDataForFigure1I/
- Manuscript-EMBOR-2022-55556V3_SourceDataForFigure1I/Manuscript-EMBOR-2022-55556V3_SourceDataForFigure1I/.DS_Store
- __MACOSX/Manuscript-EMBOR-2022-55556V3_SourceDataForFigure1I/Manuscript-EMBOR-2022-55556V3_SourceDataForFigure1I/
- __MACOSX/Manuscript-EMBOR-2022-55556V3_SourceDataForFigure1I/Manuscript-EMBOR-2022-55556V3_SourceDataForFigure1I/._.DS_Store
- Manuscript-EMBOR-2022-55556V3_SourceDataForFigure1I/Manuscript-EMBOR-2022-55556V3_SourceDataForFigure1I/Beta amyloid.lif_Image061_ch00.tif
- __MACOSX/Manuscript-EMBOR-2022-55556V3_SourceDataForFigure1I/Manuscript-EMBOR-2022-55556V3_SourceDataForFigure1I/._Beta amyloid.lif_Image061_ch00.tif
- Manuscript-EMBOR-2022-55556V3_SourceDataForFigure1I/Manuscript-EMBOR-2022-55556V3_SourceDataForFigure1I/Beta amyloid.lif_Image062_ch01.tif
- __MACOSX/Manuscript-EMBOR-2022-55556V3_SourceDataForFigure1I/Manuscript-EMBOR-2022-55556V3_SourceDataForFigure1I/._Beta amyloid.lif_Image062_ch01.tif
- Manuscript-EMBOR-2022-55556V3_SourceDataForFigure1I/Manuscript-EMBOR-2022-55556V3_SourceDataForFigure1I/beta amyloid_unc_1.lif_Image045_ch00.tif
- __MACOSX/Manuscript-EMBOR-2022-55556V3_SourceDataForFigure1I/Manuscript-EMBOR-2022-55556V3_SourceDataForFigure1I/._beta amyloid_unc_1.lif_Image045_ch00.tif
- Manuscript-EMBOR-2022-55556V3_SourceDataForFigure1I/Manuscript-EMBOR-2022-55556V3_SourceDataForFigure1I/beta amyloid_unc_1.lif_Image046_ch01.tif
- __MACOSX/Manuscript-EMBOR-2022-55556V3_SourceDataForFigure1I/Manuscript-EMBOR-2022-55556V3_SourceDataForFigure1I/._beta amyloid_unc_1.lif_Image046_ch01.tif
- Manuscript-EMBOR-2022-55556V3_SourceDataForFigure1J/
- Manuscript-EMBOR-2022-55556V3_SourceDataForFigure1J/.DS_Store
- __MACOSX/Manuscript-EMBOR-2022-55556V3_SourceDataForFigure1J/
- __MACOSX/Manuscript-EMBOR-2022-55556V3_SourceDataForFigure1J/._.DS_Store
- Manuscript-EMBOR-2022-55556V3_SourceDataForFigure1J/Manuscript-EMBOR-2022-55556V3_SourceDataForFigure1J.xlsx
- __MACOSX/Manuscript-EMBOR-2022-55556V3_SourceDataForFigure1J/._Manuscript-EMBOR-2022-55556V3_SourceDataForFigure1J.xlsx
