# Supplementary material for: Changes in lipid metabolism driven by steroid signalling modulate proteostasis in C. elegans
Source: EMBO Rep. 2023 Apr 27;24(6):e55556. doi: 10.15252/embr.202255556 (PMC10240203; doi:10.15252/embr.202255556)
Supplement: Supplementary file 5 — Source Data for Figure 1 [file EMBR-24-e55556-s010.zip › Manuscript-EMBOR-2022-55556V3_SourceDataForFigure1B/Manuscript-EMBOR-2022-55556V3_SourceDataForFigure1B.xlsx]

## Sheet: Hoja1
	wild type	unc-1(vlt10)
	30	73		L4
	21	64	N	wild type	14
	36	48	N	vlt10	11
	32	65
	18	78
	38	56
	36	64
	30	77
	27	64
	30	70
	29	58
	22
	23
	13
