# Supplementary material for: Changes in lipid metabolism driven by steroid signalling modulate proteostasis in C. elegans
Source: EMBO Rep. 2023 Apr 27;24(6):e55556. doi: 10.15252/embr.202255556 (PMC10240203; doi:10.15252/embr.202255556)
Supplement: Supplementary file 5 — Source Data for Figure 1 [file EMBR-24-e55556-s010.zip › Manuscript-EMBOR-2022-55556V3_SourceDataForFigure1C/Manuscript-EMBOR-2022-55556V3_SourceDataForFigure1C.xlsx]

## Sheet: Hoja1
	wild type L2	unc-1(e719) L2	unc-1(e1598) L2	unc-1(vlt10) L2	wild type L4	unc-1(e719) L4	unc-1(e1598) L4	unc-1(vlt10) L4	wild type YA	unc-1(e719) YA	unc-1(e1598) YA	unc-1(vlt10) YA			L2
	3	35	37	22	25	66	78	68	61	85	82	88		N	wild type	32
	4	46	43	23	43	67	71	66	52	87	84	95		N	e719	31
	4	38	46	19	27	80	75	74	60	78	102	93		N	e1598	34
	3	36	39	17	40	70	69	76	56	105	85	98		N	vlt10	31
	4	43	43	1	26	67	68	78	65	90	84	100			L4
	3	33	45	22	23	73	70	76	41	87	82	93		N	wild type	30
	4	35	43	18	43	72	64	67	55	93	88	100		N	e719	100
	5	36	47	20	29	82	59	70	62	82	80	87		N	e1598	89
	3	42	36	19	21	73	75	78	54	80	94	93		N	vlt10	50
	5	46	38	14	39	68	81	72	55	81	95	80			YA
	3	35	47	22	23	73	63	67	70	99	82	95		N	wild type	30
	4	35	43	17	30	67	69	63	61	92	81	97		N	e719	97
	4	33	40	14	27	69	66	77	68	91	83	84		N	e1598	71
	4	46	39	22	40	70	64	67	66	89	87	89		N	vlt10	43
	6	38	44	20	38	63	73	74	64	84	102	89
	2	36	38	18	23	64	75	76	58	86	104	95
	3	40	44	23	40	67	71	70	52	93	94	94
	4	36	36	19	36	78	80	78	73	88	98	88
	4	56	43	22	49	74	72	76	52	97	97	80
	1	56	43	23	24	76	83	74	59	83	94	84
	4	57	38	12	46	75	69	68	76	86	91	97
	2	60	44	18	56	66	76	73	75	96	92	89
	6	38	40	34	49	62	71	70	62	101	110	93
	7	63	51	27	39	62	82	68	78	99	118	90
	6	45	52	21	46	79	82	69	75	100	106	97
	6	40	25	16	33	72	80	77	51	83	104	101
	1	58	36	50	41	63	81	63	57	101	101	93
	4	74	42	25	25	70	73	67	84	96	97	84
	1	41	59	19	46	71	75	78	70	96	96	87
	1	28	60	40	34	67	65	80	67	99	106	87
	4	55	54	31		92	73	72		97	99	100
	6		42	37		95	74	77		93	104	80
			59			87	66	72		98	105	84
			60			83	65	70		99	96	92
						75	70	67		94	101	85
						85	72	73		101	104	93
						78	78	66		94	105	100
						74	71	75		101	97	88
						73	75	70		94	100	95
						74	79	64		110	102	96
						81	83	72		108	96	85
						92	78	61		106	102	95
						84	80	68		117	105	80
						85	73	78		103	110
						86	71	49		112	98
						83	77	70		99	101
						79	67	58		101	104
						88	73	74		109	7
						90	69	64		101	107
						89	74	77		97	96
						91	80			104	103
						89	79			108	110
						87	72			101	99
						82	79			114	96
						80	87			98	97
						82	88			110	102
						76	76			105	98
						87	74			111	103
						80	69			106	93
						85	80			96	98
						84	74			109	118
						76	76			98	105
						85	81			102	105
						88	77			101	101
						77	71			99	97
						85	84			108	96
						77	76			106	97
						76	84			105	92
						82	77			98	110
						87	73			103	104
						87	76			118	95
						85	74			120
						77	65			96
						76	73			98
						82	67			110
						78	80			111
						80	82			101
						80	75			97
						76	67			104
						81	87			100
						92	79			106
						84	94			117
						85	95			103
						83	91			112
						79	86			99
						79	77			101
						88	80			109
						90	86			99
						90	75			98
						91				101
						89				111
						90				118
						92				112
						85				111
						104				96
						87				96
						96				96
						85
						96
						101
