# Supplementary material for: Changes in lipid metabolism driven by steroid signalling modulate proteostasis in C. elegans
Source: EMBO Rep. 2023 Apr 27;24(6):e55556. doi: 10.15252/embr.202255556 (PMC10240203; doi:10.15252/embr.202255556)
Supplement: Supplementary file 5 — Source Data for Figure 1 [file EMBR-24-e55556-s010.zip › Manuscript-EMBOR-2022-55556V3_SourceDataForFigure1D/Manuscript-EMBOR-2022-55556V3_SourceDataForFigure1D.xlsx]

## Sheet: Hoja1
	wild type L2	unc-1(e719) L2	unc-1(e1598) L2	unc-1(vlt10) L2	wild type L4	unc-1(e719) L4	unc-1(e1598) L4	unc-1(vlt10) L4	wild type YA	unc-1(e719) YA	unc-1(e1598) YA	unc-1(vlt10) YA
	0	0	0	0	0	0	6	5	0	2	5	17			L2
	0	0	0	0	0	0	4	4	0	4	10	19		N	wild type	18
	0	0	0	0	0	0	1	5	0	2	18	11		N	e719	18
	0	0	0	0	0	2	4	6	0	5	8	14		N	e1598	18
	0	0	0	0	0	1	3	5	0	5	11	18		N	vlt10	18
	0	0	0	0	0	4	4	4	0	6	13	15			L4
	0	0	0	0	0	2	6	3	0	3	10	12		N	wild type	18
	0	0	0	0	0	3	7	3	0	3	9	14		N	e719	96
	0	0	0	0	0	1	3	5	0	2	11	15		N	e1598	89
	0	0	0	0	0	1	4	6	0	3	11	12		N	vlt10	91
	0	0	0	0	0	2	7	8	0	8	12	15			YA
	0	0	0	0	0	1	4	5	0	4	13	16		N	wild type	18
	0	0	0	0	0	2	6	6	0	4	12	18		N	e719	92
	0	0	0	0	0	2	7	4	0	12	12	15		N	e1598	76
	0	0	0	0	0	4	8	4	0	2	13	12		N	vlt10	79
	0	0	0	0	0	4	5	10	0	13	11	11
	0	0	0	0	0	2	6	5	0	7	10	13
		0	0	0		4	6	6		6	13	16
						3	7	4		10	13	14
						4	6	7		9	9	11
						3	4	6		8	11	12
						5	5	6		8	10	13
						4	5	3		7	10	10
						3	8	4		6	8	12
						6	3	5		11	11	11
						5	3	8		12	11	11
						4	4	6		8	12	12
						6	3	4		10	9	13
						7	5	6		9	8	11
						5	6	6		9	10	14
						4	6	5		8	8	12
						3	6	6		13	8	9
						6	6	3		12	11	13
						6	5	5		14	9	10
						8	7	6		8	9	11
						6	6	5		9	10	8
						6	5	5		8	7	11
						4	6	4		8	12	12
						3	5	3		10	9	13
						4	6	6		9	13	11
						5	4	6		5	10	11
						4	6	3		9	11	9
						6	6	4		8	13	12
						6	5	6		8	10	9
						6	6	7		9	10	11
						4	7	7		8	9	8
						5	8	6		12	11	9
						7	6	6		9	12	10
						4	7	4		7	12	11
						5	6	5		11	8	8
						6	7	5		10	9	11
						4	5	4		8	13	12
						3	5	4		7	11	11
						3	6	3		7	12	8
						4	6	5		12	12	11
						5	8	4		8	11	10
						6	4	4		7	10	9
						6	4	6		8	11	10
						2	4	3		8	13	9
						6	3	5		6	12	10
						6	6	6		7	9	11
						4	5	4		8	9	11
						3	4	4		8	11	12
						2	5	5		10	12	9
						3	5	3		11	11	9
						4	4	3		7	13	10
						4	3	4		9	13	14
						4	4	3		9	8	15
						4	5	4		7	10	15
						5	6	4		10	12	12
						3	5	4		7	10	16
						3	4	3		8	11	11
						3	5	3		7	12	12
						4	4	5		7	14	12
						3	5	4		8	11	14
						3	5	5		9	11	16
						4	7	6		8		10
						3	3	6		9		13
						4	5	4		10		11
						5	4	3		9
						6	4	3		11
						3	6	6		12
						6	5	8		8
						5	9	6		10
						5	7	5		8
						4	8	3		9
						6	5	4		9
						6	6	3		9
						6	5	5		13
						7		8		11
						5		6		14
						4				11
						4
						3
						6
						6
