# Supplementary material for: Changes in lipid metabolism driven by steroid signalling modulate proteostasis in C. elegans
Source: EMBO Rep. 2023 Apr 27;24(6):e55556. doi: 10.15252/embr.202255556 (PMC10240203; doi:10.15252/embr.202255556)
Supplement: Supplementary file 5 — Source Data for Figure 1 [file EMBR-24-e55556-s010.zip › Manuscript-EMBOR-2022-55556V3_SourceDataForFigure1F/Manuscript-EMBOR-2022-55556V3_SourceDataForFigure1F.xlsx]

## Sheet: Hoja1
wild type	unc-1(vl10)
11	17
3	10			YA
4	6		N	wild type	58
2	20		N	vlt10	65
8	3
1	5
2	6
2	11
1	3
7	6
2	9
5	8
3	3
3	6
5	0
3	7
4	7
0	5
1	3
3	7
2	0
2	6
3	3
0	1
2	3
5	5
1	12
2	6
3	10
3	9
2	12
0	6
1	11
1	2
1	3
5	4
1	5
1	7
1	9
0	4
0	13
3	1
0	10
1	5
2	4
0	5
1	7
0	3
5	2
5	3
3	6
1	1
3	5
0	2
0	2
1	4
0	1
1	0
	2
	4
	8
	1
	1
	5
	4
