# Supplementary material for: Changes in lipid metabolism driven by steroid signalling modulate proteostasis in C. elegans
Source: EMBO Rep. 2023 Apr 27;24(6):e55556. doi: 10.15252/embr.202255556 (PMC10240203; doi:10.15252/embr.202255556)
Supplement: Supplementary file 5 — Source Data for Figure 1 [file EMBR-24-e55556-s010.zip › Manuscript-EMBOR-2022-55556V3_SourceDataForFigure1H/Manuscript-EMBOR-2022-55556V3_SourceDataForFigure1H.xlsx]

## Sheet: Hoja1
wild type	unc-1(vl10)
14	29
8	22				2-day-old adults
20	37			N	wild type	64
12	38			N	vlt10	63
14	21
7	25
20	26
24	64
16	24
14	15
15	25
12	12
10	31
6	31
24	29
13	26
25	28
20	29
16	19
23	14
9	37
42	41
28	27
16	17
25	59
5	24
27	32
16	21
8	17
14	39
24	15
0	9
2	15
5	26
4	23
16	29
21	55
6	42
10	25
14	18
17	44
35	19
10	13
25	12
18	28
10	22
29	23
23	16
33	12
12	29
25	37
14	15
29	17
11	21
18	22
12	39
18	11
30	24
17	16
14	19
9	35
8	33
13	24
31
