# Supplementary material for: Changes in lipid metabolism driven by steroid signalling modulate proteostasis in C. elegans
Source: EMBO Rep. 2023 Apr 27;24(6):e55556. doi: 10.15252/embr.202255556 (PMC10240203; doi:10.15252/embr.202255556)
Supplement: Supplementary file 5 — Source Data for Figure 1 [file EMBR-24-e55556-s010.zip › Manuscript-EMBOR-2022-55556V3_SourceDataForFigure1J/Manuscript-EMBOR-2022-55556V3_SourceDataForFigure1J.xlsx]

## Sheet: Hoja1
wild type	unc-1(vl10)
20	62
31	32				2-day-old adults
24	30			N	wild type	31
15	27			N	vlt10	47
21	34
24	15
18	46
26	33
20	34
24	35
35	55
33	48
14	26
32	29
14	38
24	24
28	29
26	23
30	36
41	23
42	48
27	25
28	48
21	30
33	31
19	31
27	32
23	40
36	20
33	36
20	19
	30
	23
	39
	45
	35
	29
	51
	35
	26
	34
	44
	23
	40
	23
	41
	44
