# Supplementary material for: Changes in lipid metabolism driven by steroid signalling modulate proteostasis in C. elegans
Source: EMBO Rep. 2023 Apr 27;24(6):e55556. doi: 10.15252/embr.202255556 (PMC10240203; doi:10.15252/embr.202255556)
Supplement: Supplementary file 6 — Source Data for Figure 2 [file EMBR-24-e55556-s005.zip]

Archive with 13 entries (12 files):
- Manuscript-EMBOR-2022-55556V3_SourceDataForFigure2A.xlsx
- __MACOSX/
- __MACOSX/._Manuscript-EMBOR-2022-55556V3_SourceDataForFigure2A.xlsx
- Manuscript-EMBOR-2022-55556V3_SourceDataForFigure2B.xlsx
- __MACOSX/._Manuscript-EMBOR-2022-55556V3_SourceDataForFigure2B.xlsx
- Manuscript-EMBOR-2022-55556V3_SourceDataForFigure2C.xlsx
- __MACOSX/._Manuscript-EMBOR-2022-55556V3_SourceDataForFigure2C.xlsx
- Manuscript-EMBOR-2022-55556V3_SourceDataForFigure2D.xlsx
- __MACOSX/._Manuscript-EMBOR-2022-55556V3_SourceDataForFigure2D.xlsx
- Manuscript-EMBOR-2022-55556V3_SourceDataForFigure2E.xlsx
- __MACOSX/._Manuscript-EMBOR-2022-55556V3_SourceDataForFigure2E.xlsx
- Manuscript-EMBOR-2022-55556V3_SourceDataForFigure2F.xlsx
- __MACOSX/._Manuscript-EMBOR-2022-55556V3_SourceDataForFigure2F.xlsx
