# Supplementary material for: Changes in lipid metabolism driven by steroid signalling modulate proteostasis in C. elegans
Source: EMBO Rep. 2023 Apr 27;24(6):e55556. doi: 10.15252/embr.202255556 (PMC10240203; doi:10.15252/embr.202255556)
Supplement: Supplementary file 6 — Source Data for Figure 2 [file EMBR-24-e55556-s005.zip › Manuscript-EMBOR-2022-55556V3_SourceDataForFigure2A.xlsx]

## Sheet: Hoja1
wild type L2	unc-1(vlt10) L2	unc-1 line 1 L2	unc-1 line 2 L2	wild type L4	unc-1(vlt10) L4	unc-1 line 1 L4	unc-1 line 2 L4	wild type YA	unc-1(vlt10) YA	unc-1 line 1 YA	unc-1 line 2 YA			L2
2	20	10	21		73	30	38	72	97	54	49		N	wild type	33
9	26	14	11	44	53	48	39	51	92	77	57		N	vlt10	30
4	34	3	11	41	55	48	36	64	87	65	55		N	unc-1 line 1	30
6	25	12	6	23	66	25	44	56	102	66	50		N	unc-1 line 2	30
10	35	9	5	40	69	29	37	58	86	75	63			L4
7	10	1	4	41	68	27	42	63	89	61	48		N	wild type	30
5	16	9	3	20	79	39	37	66	86	47	56		N	vlt10	30
5	24	6	4	31	65	18	32	72	108	61	41		N	unc-1 line 1	31
4	24	2	6	39	59	47	19	39	92	61	65		N	unc-1 line 2	31
8	25	3	4	44	67	27	30	58	94	61	57			YA
4	38	2	3	43	80	36	36	66	92	71	58		N	wild type	30
5	25	7	3	28	64	48	49	67	104	48	64		N	vlt10	30
13	21	6	9	48	64	37	44	90	101	54	62		N	unc-1 line 1	40
1	16	1	7	33	51	33	12	57	90	66	50		N	unc-1 line 2	30
10	14	3	15	30	70	24	33	49	78	56	57
1	21	10	2	36	63	42	42	67	78	59	51
2	11	6	6	34	67	41	13	61	79	49	66
6	17	6	3	35	64	31	34	46	90	52	61
8	21	2	10	29	78	34	21	52	80	54	78
3	17	3	19	25	70	49	48	56	82	60	59
1	42	6	5	35	67	16	25	56	88	56	76
2	47	17	9	32	69	35	36	36	93	68	52
7	47	17	21	46	69	34	42	54	86	55	59
1	16	14	9	24	64	41	25	66	88	69	51
1	35	15	6	33	48	24	34	65	102	68	72
7	29	3	2	26	82	35	34	57	77	64	50
7	43	5	14	32	44	39	10	48	99	47	67
8	17	5	5	32	67	22	41	54	83	54	57
2	21	5	1	35	57	24	31	60	81	53	69
10	38	1	3	41	46	30	34	58	80	63	61
2						44	40			70
1										59
2										56
										61
										51
										49
										50
										45
										73
										46
