# Supplementary material for: Changes in lipid metabolism driven by steroid signalling modulate proteostasis in C. elegans
Source: EMBO Rep. 2023 Apr 27;24(6):e55556. doi: 10.15252/embr.202255556 (PMC10240203; doi:10.15252/embr.202255556)
Supplement: Supplementary file 6 — Source Data for Figure 2 [file EMBR-24-e55556-s005.zip › Manuscript-EMBOR-2022-55556V3_SourceDataForFigure2B.xlsx]

## Sheet: Hoja1
unc-1(vlt10) L2	RNAi unc-1 line 1 L2	RNAi unc-1 line 2 L2	RNAi AMPr line 1 L2	RNAi AMPr line 2 L2	wild type L4	unc-1(vlt10) L4	RNAi unc-1 line 1 L4	RNAi unc-1 line 2 L4	RNAi AMPr line 1 L4	RNAi AMPr line 2 L4	wild type YA	unc-1(vlt10) YA	RNAi unc-1 line 1 YA	RNAi unc-1 line 2 YA	RNAi AMPr line 1 YA	RNAi AMPr line 2 YA			L2
38	52	25	10	22	47	78	46	49	31	18	45	88	61	74	40	41		N	wild type	30
17	37	20	3	17	30	61	74	43	19	29	64	86	74	51	49	48		N	vlt10	33
22	24	42	4	18	27	76	46	45	36	26	56	84	85	80	45	49		N	SL1 unc-1	33
30	26	34	10	18	29	72	71	50	31	21	56	97	68	76	61	61		N	SL2 unc-1	32
10	10	17	12	14	22	53	57	67	27	52	49	84	76	80	61	63		N	SL1 AMPr	30
7	27	25	16	16	36	57	57	63	36	30	49	86	85	60	56	54		N	SL2 AMPr	31
8	42	24	14	7	17	58	44	64	23	16	47	108	71	62	49	59			L4
15	26	27	9	10	44	76	44	68	45	21	57	81	67	66	60	53		N	wild type	31
9	25	23	10	11	32	70	44	58	31	39	48	82	68	79	61	56		N	vlt10	30
9	17	27	17	8	22	76	57	37	32	47	50	103	75	79	59	74		N	SL1 unc-1	32
27	27	19	5	10	25	60	42	49	31	42	57	86	81	61	64	60		N	SL2 unc-1	32
9	22	33	6	5	31	69	41	49	19	29	75	91	86	67	57	65		N	SL1 AMPr	32
24	21	27	6	4	20	68	44	60	34	48	65	84	71	72	63	67		N	SL2 AMPr	32
19	18	16	2	16	44	78	30	53	36	38	68	80	65	75	62	59			YA
9	48	18	7	10	15	60	42	58	32	35	49	80	75	74	53	50		N	wild type	30
30	19	9	10	8	38	60	28	51	33	43	77	115	89	70	63	52		N	vlt10	32
17	33	23	3	17	25	86	43	49	28	34	77	98	81	83	72	48		N	SL1 unc-1	30
10	23	6	20	9	27	69	43	36	32	15	70	69	95	83	57	54		N	SL2 unc-1	30
15	16	47	7	6	37	83	46	36	26	36	47	88	68	67	77	51		N	SL1 AMPr	35
23	39	21	5	8	45	81	34	54	18	30	71	79	73	65	67	65		N	SL2 AMPr	30
20	41	11	7	7	36	80	38	44	39	29	57	88	65	63	60	53
29	37	15	8	23	31	68	56	43	30	35	57	98	74	67	63	63
22	26	18	5	8	23	59	51	38	28	19	65	95	86	81	61	50
22	6	18	7	23	34	57	56	58	29	42	70	119	80	76	66	45
24	2	5	2	5	41	49	55	61	28	48	49	83	88	70	50	56
10	10	33	1	12	21	63	50	39	40	19	53	99	81	77	36	57
15	10	54	11	14	38	58	58	43	18	27	55	92	80	74	54	55
16	12	12	11	3	37	57	54	67	35	38	69	84	71	73	45	73
17	23	35	7	9	42	66	55	65	31	46	62	97	74	80	51	81
7	18	40	7	12	46	55	68	70	37	30	57	83	93	71	57	50
37	18	46		10	40		63	54	35	45		89			62
36	12	17					56	48	31	32		83			51
26	13														50
															28
															65
