# Supplementary material for: Changes in lipid metabolism driven by steroid signalling modulate proteostasis in C. elegans
Source: EMBO Rep. 2023 Apr 27;24(6):e55556. doi: 10.15252/embr.202255556 (PMC10240203; doi:10.15252/embr.202255556)
Supplement: Supplementary file 6 — Source Data for Figure 2 [file EMBR-24-e55556-s005.zip › Manuscript-EMBOR-2022-55556V3_SourceDataForFigure2C.xlsx]

## Sheet: Hoja1
wild type L2	unc-1(vlt10) L2	rab-3p line 1 L2	rab-3p lin e2 L2	rab-3p::unc-1(o/e) line 1 L2	rab-3p::unc-1(o/e) line 2 L2	rab-3p::unc-1(n494) line 1 L2	rab-3p::unc-1(n494) line 2 L2	wild type L4	unc-1(vlt10) L4	rab-3p line 1 L4	rab-3p line 2 L4	rab-3p::unc-1(o/e) line 1 L4	rab-3p::unc-1(o/e) line 2 L4	rab-3p::unc-1(n494) line 1 L4	rab-3p::unc-1(n494) line 1 L4	wild type YA	unc-1(vlt10) YA	rab-3p line 1 YA	rab-3p line 2 YA	rab-3p::unc-1(o/e) line 1 YA	rab-3p::unc-1(o/e) line 2 YA	rab-3p::unc-1(n494) line 1 YA	rab-3p::unc-1(n494) line 1 YA
5	23	7	9	7	10	34	38	36	61	36	33	50	52	63	40	57	60	70	56	60	59	66	72			L2
4	6	1	15	10	5	23	41	35	52	34	43	34	49	49	28	51	85	54	63	54	62	76	59		N	wild type	30
7	11	38	23	10	14	23	30	42	69	38	38	44	58	55	52	54	84	68	63	52	58	89	72		N	vlt10	30
3	18	7	13	9	17	13	10	26	72	33	35	58	49	55	65	74	91	65	56	47	49	77	66		N	rab-3p line 1	31
1	21	13	16	10	13	41	21	50	54	33	36	63	34	67	51	69	72	69	57	75	52	79	90		N	rab-3p line 2	30
4	7	12	6	17	4	57	41	32	69	30	54	44	29	62	45	55	62	86	61	44	64	83	81		N	unc-1(o/e) line 1	30
7	16	8	3	15	10	18	54	29	79	44	53	50	30	40	57	75	94	62	62	45	52	74	64		N	unc-1(o/e) line 2	30
4	37	1	16	10	8	19	25	32	65	44	45	49	44	55	65	58	70	71	65	64	50	71	76		N	n494 line 1	30
2	28	16	10	11	7	28	40	44	56	33	49	45	40	54	52	66	84	55	66	51	60	61	65		N	n494 line 2	30
2	17	13	15	6	6	25	31	35	65	42	49	38	47	53	61	66	93	57	62	56	66	69	59			L4
5	10	4	12	13	6	33	58	40	65	24	32	49	49	52	38	53	81	68	65	53	61	75	64		N	wild type	30
5	25	11	4	13	11	26	29	34	75	22	36	33	41	50	54	69	88	57	69	61	60	69	71		N	vlt10	31
8	20	10	11	6	2	22	12	41	42	28	47	31	46	59	70	46	86	71	71	69	59	68	67		N	rab-3p line 1	46
6	20	22	15	3	10	21	27	40	85	34	25	45	35	59	48	73	73	46	67	53	61	70	65		N	rab-3p line 2	30
4	31	9	14	1	10	25	17	35	66	39	43	40	29	45	56	53	90	59	65	47	65	80	65		N	unc-1(o/e) line 1	33
2	39	11	5	4	6	27	16	29	63	49	40	45	54	56	59	56	96	68	72	55	75	78	83		N	unc-1(o/e) line 2	34
4	34	11	9	7	18	43	27	41	67	33	38	24	41	39	63	64	79	71	53	58	56	64	73		N	n494 line 1	30
5	32	8	7	6	6	20	26	44	61	42	33	37	47	51	48	61	89	56	61	59	56	88	81		N	n494 line 2	30
5	13	12	10	10	8	22	16	46	76	23	28	39	50	67	57	48	88	55	62	49	61	88	66			YA
5	33	8	8	12	9	40	26	46	70	53	39	38	41	53	80	48	73	51	47	54	74	58	92		N	wild type	30
13	40	8	2	12	8	26	28	33	72	34	37	37	38	38	43	52	81	68	52	50	45	68	73		N	vlt10	30
4	29	12	3	2	10	20	36	32	70	34	26	29	37	47	69	61	78	58	50	57	49	84	57		N	rab-3p line 1	30
7	13	17	10	12	12	37	12	23	73	33	32	34	36	42	48	71	76	50	76	57	50	98	52		N	rab-3p line 2	30
7	41	13	4	12	7	27	40	31	75	29	41	24	46	42	60	53	89	55	56	45	54	63	78		N	unc-1(o/e) line 1	30
4	15	8	6	15	9	19	27	35	63	27	26	25	47	50	37	74	81	69	53	50	61	61	79		N	unc-1(o/e) line 2	34
2	24	20	6	10	7	25	45	21	72	38	35	22	24	40	54	45	99	67	65	51	52	82	83		N	n494 line 1	30
4	37	8	3	5	6	23	30	42	76	64	43	29	34	54	57	58	76	75	54	59	62	68	63		N	n494 line 2	31
2	29	19	17	6	6	30	29	33	68	35	30	33	30	27	52	50	87	59	50	61	66	76	65
6	21	11	13	7	18	34	38	15	79	51	36	32	28	50	74	48	76	58	63	68	66	85	79
5	10	13	10	6	6	24	44	31	80	26	38	30	33	54	70	50	87	59	58	67	56	80	74
		17							83	37		39	27								52		94
										64		38	53								45
										37		34	49								62
										51			30								68
										37
										29
										48
										24
										31
										27
										41
										32
										33
										26
										32
										21
