# Supplementary material for: Changes in lipid metabolism driven by steroid signalling modulate proteostasis in C. elegans
Source: EMBO Rep. 2023 Apr 27;24(6):e55556. doi: 10.15252/embr.202255556 (PMC10240203; doi:10.15252/embr.202255556)
Supplement: Supplementary file 6 — Source Data for Figure 2 [file EMBR-24-e55556-s005.zip › Manuscript-EMBOR-2022-55556V3_SourceDataForFigure2D.xlsx]

## Sheet: Hoja1
wild type	ASJ RNAi AMPr line 1	ASJ RNAi AMPr line 2	ASJ RNAi unc-1 line 1	ASJ RNAi unc-1 line 2	IL2 RNAi AMPr line 1	IL2 RNAi AMPr line 2	IL2 RNAi unc-1 line 1	IL2 RNAi unc-1 line 2	PVQ RNAi AMPr line 1	PVQ RNAi AMPr line 2	PVQ RNAi unc-1 line 1	PVQ RNAi unc-1 line 1	unc-1(vlt10)
41	37	22	33	29	44	37	59	57	34	38	33	26	73
35	29	30	37	39	36	33	73	61	35	35	47	22	64
29	28	32	40	29	32	37	64	38	39	30	30	39	48
28	26	24	29	35	37	42	70	59	41	34	22	44	65		N	wild type	23
51	36	24	27	43	47	42	58	45	39	20	40	30	78		N	ASJ RNAi AMPr line 1	29
42	36	33	38	35	28	29	64	61	45	36	25	43	56		N	ASJ RNAi AMPr line 2	31
35	38	27	35	36	24	31	55	43	40	42	24	23	64		N	ASJ RNAi unc-1 line 1	30
49	58	21	33	50	51	51	62	49	40	19	21	27	77		N	ASJ RNAi unc-1 line 2	30
48	47	41	28	44	42	32	51	56	45	33	22	13	64		N	IL2 RNAi AMPr line 1	39
30	41	19	49	37	34	39	73	53	48	32	35	24	70		N	IL2 RNAi AMPr line 2	30
25	36	28	42	46	28	33	56	61	47	33	26	23	58		N	IL2 RNAi unc-1 line 1	33
19	36	48	32	38	35	43	62	71	47	43	12	14	52		N	IL2 RNAi unc-1 line 2	34
44	36	41	34	37	44	52	65	57	45	39	16	36	60		N	PVQ RNAi AMPr line 1	30
24	38	36	37	24	43	26	74	66	41	31	19	33	57		N	PVQ RNAi AMPr line 2	30
29	58	48	26	32	43	48	50	56	43	34	28	52	54		N	PVQ RNAi unc-1 line 1	31
36	47	39	33	30	31	38	63	66	48	20	23	15	71		N	PVQ RNAi unc-1 line 2	30
38	41	43	48	42	41	42	55	67	42	23	21	16	66		N	unc-1(vlt10)	23
29	46	43	46	19	42	38	58	76	33	36	20	39	60
36	44	36	21	35	31	33	54	55	42	34	34	35	61
28	32	50	29	40	24	41	51	62	42	39	29	25	65
27	45	44	38	29	33	43	47	64	24	31	18	11	64
35	40	34	47	43	37	33	57	41	31	39	35	22	54
24	25	40	26	39	40	35	57	62	35	19	31	38	73
	30	29	38	40	51	30	62	37	36	32	22	20
	40	37	34	36	34	32	61	58	17	31	24	20
	42	41	36	36	41	35	47	47	27	34	16	23
	42	51	44	29	45	29	54	40	25	37	38	21
	43	28	36	34	38	43	71	49	25	31	16	2
	26	44	32	40	37	26	46	56	30	33	22	19
		41	35	34	47	27	66	49	30	48	32	31
		45			35		67	64			27
					53		54	47
					40		63	50
					40			50
					40
					37
					41
					44
					33
