# Supplementary material for: Changes in lipid metabolism driven by steroid signalling modulate proteostasis in C. elegans
Source: EMBO Rep. 2023 Apr 27;24(6):e55556. doi: 10.15252/embr.202255556 (PMC10240203; doi:10.15252/embr.202255556)
Supplement: Supplementary file 6 — Source Data for Figure 2 [file EMBR-24-e55556-s005.zip › Manuscript-EMBOR-2022-55556V3_SourceDataForFigure2E.xlsx]

## Sheet: Hoja1
wild type	osm-3p::unc-1 line 1	osm-3p::unc-1 line 2	oig-1p::unc-1 line 1	oig-1p::unc-1 line 2	unc-1(vlt10)
24	47	20	55	45	73
28	58	26	45	46	64		N	wild type	17
21	52	36	52	42	48		N	osm-3p::unc-1 line 1	33
18	56	38	45	43	65		N	osm-3p::unc-1 line 2	30
25	42	36	46	46	78		N	oig-1p::unc-1 line 1	31
17	52	43	51	51	56		N	oig-1p::unc-1 line 2	30
26	44	40	58	47	64		N	unc-1(vlt10)	31
20	36	36	65	52	77
23	35	60	63	36	64
50	56	39	39	27	70
43	55	36	45	52	58
44	53	38	58	30	52
44	35	36	61	39	60
37	43	43	56	37	57
28	35	40	45	42	54
21	50	53	52	40	71
35	42	42	47	33	66
	24	47	64	36	60
	48	39	41	47	61
	39	35	50	43	65
	53	35	54	28	64
	36	40	51	42	54
	61	31	38	36	73
	49	57	55	44	45
	48	25	41	51	53
	54	25	35	48	38
	43	42	44	41	48
	50	39	41	43	50
	39	41	53	53	41
	55	53	48	45	45
	22		40		47
	27
	45
