# Supplementary material for: Changes in lipid metabolism driven by steroid signalling modulate proteostasis in C. elegans
Source: EMBO Rep. 2023 Apr 27;24(6):e55556. doi: 10.15252/embr.202255556 (PMC10240203; doi:10.15252/embr.202255556)
Supplement: Supplementary file 6 — Source Data for Figure 2 [file EMBR-24-e55556-s005.zip › Manuscript-EMBOR-2022-55556V3_SourceDataForFigure2F.xlsx]

## Sheet: Hoja1
wild type	osm-3p::unc-1 line 1	osm-3p::unc-1 line 2	unc-1(vlt10)
3	7	1	3
3	8	2	1		N	wild type	28
2	1	1	5		N	osm-3p::unc-1 line 1	31
0	8	2	5		N	osm-3p::unc-1 line 2	32
2	4	2	3		N	unc-1(vlt10)	37
0	3	4	5
0	2	1	0
0	3	2	4
1	3	1	3
3	2	1	7
1	6	4	3
3	1	7	1
2	0	3	2
1	3	7	6
2	1	2	2
4	1	2	0
1	5	10	7
0	0	0	4
3	5	5	9
1	0	1	4
0	2	3	9
3	3	3	14
4	2	1	4
3	6	1	8
1	5	0	8
2	6	5	2
1	4	1	4
4	6	3	4
	3	1	4
	0	1	2
	1	1	6
		3	5
			4
			5
			2
			4
			3
