# Supplementary material for: Changes in lipid metabolism driven by steroid signalling modulate proteostasis in C. elegans
Source: EMBO Rep. 2023 Apr 27;24(6):e55556. doi: 10.15252/embr.202255556 (PMC10240203; doi:10.15252/embr.202255556)
Supplement: Supplementary file 7 — Source Data for Figure 3 [file EMBR-24-e55556-s004.zip › Manuscript-EMBOR-2022-55556V3_SourceDataForFigure3A.xlsx]

## Sheet: Hoja1
Wild type L2	ssu-1(fc73) L2	unc-1(e580) L2	ssu-1(fc73);unc-1(e580) L2	Wild type L4	ssu-1(fc73) L4	unc-1(e580) L4	ssu-1(fc73);unc-1(e580) L4	Wild type YA	ssu-1(fc73) YA	unc-1(e580) YA	ssu-1(fc73);unc-1(e580) YA			L2
14	8	43	10	65	71	84	54	85	96	106	84		N	wild type	30
8	6	48	13	69	79	101	76	97	103	114	87		N	ssu-1(fc73)	30
7	5	53	7	60	71	93	57	98	89	100	91		N	unc-1(e580)	33
6	7	49	3	57	70	65	74	78	81	103	90		N	ssu-1(fc73); unc-1(e580)	39
9	10	35	5	75	75	89	63	86	97	95	77			L4
4	7	49	6	57	56	81	80	88	88	93	93		N	wild type	47
13	6	22	8	70	71	91	78	81	88	105	83		N	ssu-1(fc73)	35
13	9	36	7	60	78	93	69	92	76	110	97		N	unc-1(e580)	33
4	7	36	8	77	68	95	70	81	85	108	93		N	ssu-1(fc73); unc-1(e580)	52
7	13	32	9	60	73	105	57	79	78	107	72			YA
6	13	48	7	69	68	88	66	65	95	107	81		N	wild type	31
8	18	39	6	53	75	91	76	89	85	110	94		N	ssu-1(fc73)	31
4	16	43	8	75	63	80	67	82	94	108	70		N	unc-1(e580)	33
5	10	53	15	64	58	101	65	81	79	103	70		N	ssu-1(fc73); unc-1(e580)	36
8	24	47	7	63	91	96	80	92	74	123	83
18	10	44	10	56	80	100	80	88	86	113	81
9	18	56	9	69	76	79	77	86	94	104	71
7	20	52	7	75	61	91	77	85	101	122	79
8	8	42	9	61	79	95	88	83	92	115	84
10	6	37	7	66	79	84	87	101	93	107	72
11	18	26	4	51	65	101	79	87	101	126	80
6	13	53	11	62	68	89	83	70	108	108	85
12	4	30	6	73	76	103	87	93	89	114	89
5	13	54	5	64	78	95	87	85	93	116	66
11	12	60	3	59	82	89	91	96	92	95	87
4	10	52	15	76	80	105	74	110	93	102	87
3	8	41	2	63	76	97	60	115	89	117	83
14	11	39	7	67	65	94	79	90	92	97	89
8	6	37	9	72	67	90	69	81	81	105	86
5	14	44	10	59	78	95	55	80	89	107	98
		38	4	64	77	96	61	81	86	113	91
		38	1	67	81	87	65			107	82
		43	5	75	69	102	60			115	93
			2	78	58		59				101
			6	62	66		67				92
			8	98			46				87
			5	78			55
			6	63			49
			1	72			64
				82			59
				76			67
				66			54
				44			64
				55			54
				50			54
				57			70
				55			68
							66
							40
							50
							62
							57
