# Supplementary material for: Changes in lipid metabolism driven by steroid signalling modulate proteostasis in C. elegans
Source: EMBO Rep. 2023 Apr 27;24(6):e55556. doi: 10.15252/embr.202255556 (PMC10240203; doi:10.15252/embr.202255556)
Supplement: Supplementary file 7 — Source Data for Figure 3 [file EMBR-24-e55556-s004.zip › Manuscript-EMBOR-2022-55556V3_SourceDataForFigure3B.xlsx]

## Sheet: Hoja1
wild type L2	unc-1(vlt10) L2	RNAi ssu-1 line 1 L2	RNAi ssu-1 line 2 L2	RNAi AMPr line 1 L2	RNAi AMPr line 2 L2	wild type L4	unc-1(vlt10) L4	RNAi ssu-1 line 1 L4	RNAi ssu-1 line 2 L4	RNAi AMPr line 1 L4	RNAi AMPr line 2 L4	wild type YA	unc-1(vlt10) YA	RNAi ssu-1 line 1 YA	RNAi ssu-1 line 2 YA	RNAi AMPr line 1 YA	RNAi AMPr line 2 YA			L2
6	38	0	40	25	22	47	78	48	66	64	54	53	73	73	77	85	97		N	wild type	30
10	17	0	17	19	11	30	61	37	53	61	72	65	92	81	81	92	77		N	vlt10	31
3	22	10	11	35	16	27	76	51	47	65	54	64	88	83	72	95	68		N	RNAi ssu-1 line 1	47
6	30	4	4	29	28	29	72	49	48	69	70	64	97	88	66	92	76		N	RNAi ssu-1 line 2	30
7	10	6	23	37	21	22	53	40	55	74	66	59	98	68	69	91	86		N	RNAi AMPr line 1	34
3	7	10	7	37	32	36	57	39	57	43	59	54	87	82	61	83	72		N	RNAi AMPr line 2	34
1	8	9	5	24	15	17	58	39	34	60	63	58	91	71	87	90	70			L4
3	15	3	12	14	14	44	76	40	42	58	54	67	100	75	75	80	82		N	wild type	31
3	9	14	9	18	24	32	70	42	64	70	54	74	90	60	70	82	77		N	vlt10	30
2	9	5	10	18	15	22	76	63	41	56	54	66	70	68	63	78	72		N	RNAi ssu-1 line 1	34
4	27	7	7	37	8	25	69	56	42	55	64	65	74	65	62	82	71		N	RNAi ssu-1 line 2	30
1	9	3	11	32	45	31	69	42	47	52	62	40	87	63	67	80	75		N	RNAi AMPr line 1	30
3	24	6	6	25	15	20	75	25	54	64	77	62	93	72	69	77	76		N	RNAi AMPr line 2	31
3	19	0	5	38	12	32	59	47	51	57	65	63	77	74	72	70	97			YA
7	9	10	9	10	44	36	71	34	49	50	57	64	70	80	58	78	70		N	wild type	30
4	16	9	3	14	6	57	80	18	75	50	68	59	76	83	58	78	78		N	vlt10	32
3	41	7	4	25	4	37	66	33	53	51	56	55	70	70	53	91	79		N	RNAi ssu-1 line 1	30
7	27	5	8	9	14	54	74	52	56	75	53	62	72	69	62	79	112		N	RNAi ssu-1 line 2	31
9	22	3	10	27	4	53	67	71	62	77	51	51	86	55	72	91	98		N	RNAi AMPr line 1	32
0	22	7	4	22	4	47	58	15	69	60	64	41	78	81	64	89	91		N	RNAi AMPr line 2	31
9	12	5	2	18	9	42	57	34	46	70	66	48	91	65	63	82	96
5	38	10	2	11	21	36	67	44	56	77	90	58	85	68	66	71	67
6	9	5	3	16	10	42	51	60	64	73	50	38	85	65	87	74	91
2	14	0	9	8	14	34	64	40	48	74	60	60	83	87	61	76	73
17	18	7	7	12	15	42	65	43	42	71	34	68	95	77	58	82	80
7	19	8	12	16	12	37	58	60	47	84	67	65	96	60	71	89	81
16	16	2	6	8	30	30	54	63	54	75	61	61	100	73	61	94	102
9	22	3	18	25	8	36	67	67	62	66	78	44	108	76	76	87	83
3	21	7	19	6	25	35	59	44	53	75	49	54	91	77	59	89	79
6	30	9	9	13	12	46	63	64	42	65	53	70	100	84	46	105	76
	29	3		23	27	47		59			61		111		68	71	96
		10		10	11			59					95			92
		5		14	24			55
		10		14	35			49
		18
		9
		11
		7
		9
		1
		4
