# Supplementary material for: Changes in lipid metabolism driven by steroid signalling modulate proteostasis in C. elegans
Source: EMBO Rep. 2023 Apr 27;24(6):e55556. doi: 10.15252/embr.202255556 (PMC10240203; doi:10.15252/embr.202255556)
Supplement: Supplementary file 7 — Source Data for Figure 3 [file EMBR-24-e55556-s004.zip › Manuscript-EMBOR-2022-55556V3_SourceDataForFigure3C.xlsx]

## Sheet: Hoja1
pL4440	sul-1	sul-2	sul-3			L4
46	56	35	33		N	pL4440	47
58	57	38	48		N	RNAi sul-1	48
56	53	42	30		N	RNAi sul-2	47
35	46	36	47		N	RNAi sul-3	43
44	55	56	48
50	38	30	25
54	48	35	56
46	38	33	45
63	40	48	42
62	46	46	38
65	48	37	27
30	61	45	35
46	45	45	41
56	53	25	49
48	50	46	41
56	47	29	44
39	45	26	38
61	48	34	31
50	52	45	38
43	48	24	40
46	53	40	44
46	51	42	37
56	56	43	37
41	42	41	47
45	45	36	45
36	37	44	35
39	40	18	32
35	35	38	30
45	41	38	30
47	34	19	27
37	46	30	20
41	44	21	40
32	29	25	34
46	40	47	30
43	27	17	36
50	37	38	26
32	43	28	22
39	38	18	42
39	43	38	19
52	43	30	37
56	43	18	52
57	61	37	29
57	55	36	42
41	39	43
57	49	38
43	59	51
50	52	42
	48
