# Supplementary material for: Changes in lipid metabolism driven by steroid signalling modulate proteostasis in C. elegans
Source: EMBO Rep. 2023 Apr 27;24(6):e55556. doi: 10.15252/embr.202255556 (PMC10240203; doi:10.15252/embr.202255556)
Supplement: Supplementary file 7 — Source Data for Figure 3 [file EMBR-24-e55556-s004.zip › Manuscript-EMBOR-2022-55556V3_SourceDataForFigure3D.xlsx]

## Sheet: Hoja1
wild type L2	unc-1(vlt10) L2	sul-2(gk187) L2	sul-2(gk187); unc-1(vlt10) L2	wild type L4	unc-1(vlt10) L4	sul-2(gk187) L4	sul-2(gk187); unc-1(vlt10) L4	wild type YA	unc-1(vlt10) YA	sul-2(gk187) YA	sul-2(gk187); unc-1(vlt10) YA			L2
10	32	16	33	31	99	29	74	67	102	58	94		N	wild type	30
7	39	12	21	41	96	34	77	55	117	45	91		N	unc-1(vlt10)	30
18	36	18	46	37	79	46	76	70	105	65	92		N	sul-2(gk187)	30
14	48	16	56	53	84	30	75	77	99	69	92		N	sul-2(gk187); unc-1(vlt10)	30
33	28	17	39	45	82	42	91	67	117	69	96			L4
15	50	15	55	17	104	57	75	60	110	60	83		N	wild type	30
20	53	28	34	31	96	38	81	81	111	50	96		N	unc-1(vlt10)	30
15	20	7	38	42	85	54	81	68	112	78	100		N	sul-2(gk187)	31
9	66	12	19	41	86	33	80	57	105	70	88		N	sul-2(gk187); unc-1(vlt10)	41
9	55	14	57	50	71	34	82	57	113	58	97			YA
6	51	14	59	42	86	38	75	52	90	75	85		N	wild type	30
9	48	16	26	29	94	31	80	62	107	80	89		N	unc-1(vlt10)	30
10	22	18	21	58	90	46	84	71	108	68	96		N	sul-2(gk187)	30
5	44	12	41	42	79	33	73	78	84	58	98		N	sul-2(gk187); unc-1(vlt10)	30
6	52	18	39	38	77	36	75	62	115	70	112
4	39	11	36	41	102	33	68	74	108	67	103
7	46	24	30	49	97	35	85	73	114	71	88
31	65	11	18	45	92	39	69	78	117	91	98
16	68	26	32	36	95	44	80	69	104	80	98
17	78	12	48	39	90	48	90	78	112	58	99
23	65	10	41	31	84	40	69	63	102	67	90
12	67	6	33	57	92	48	84	62	108	80	100
24	51	14	30	59	93	51	79	65	96	74	93
14	56	4	38	59	80	60	73	60	104	71	115
14	51	8	30	32	106	63	83	69	93	66	109
20	51	22	17	56	96	39	90	75	96	86	104
16	51	13	54	19	92	34	68	86	105	69	89
6	62	29	48	34	97	40	79	81	111	61	101
5	63	12	43	58	94	34	85	70	107	67	94
5	46	14	48	50	92	49	84	71	110	74	100
						47	82
							84
							81
							84
							91
							87
							83
							92
							74
							75
							81
