# Supplementary material for: Changes in lipid metabolism driven by steroid signalling modulate proteostasis in C. elegans
Source: EMBO Rep. 2023 Apr 27;24(6):e55556. doi: 10.15252/embr.202255556 (PMC10240203; doi:10.15252/embr.202255556)
Supplement: Supplementary file 8 — Source Data for Figure 4 [file EMBR-24-e55556-s007.zip]

Archive with 9 entries (8 files):
- Manuscript-EMBOR-2022-55556V3_SourceDataForFigure4A.xlsx
- __MACOSX/
- __MACOSX/._Manuscript-EMBOR-2022-55556V3_SourceDataForFigure4A.xlsx
- Manuscript-EMBOR-2022-55556V3_SourceDataForFigure4B.xlsx
- __MACOSX/._Manuscript-EMBOR-2022-55556V3_SourceDataForFigure4B.xlsx
- Manuscript-EMBOR-2022-55556V3_SourceDataForFigure4C.xlsx
- __MACOSX/._Manuscript-EMBOR-2022-55556V3_SourceDataForFigure4C.xlsx
- Manuscript-EMBOR-2022-55556V3_SourceDataForFigure4D.xlsx
- __MACOSX/._Manuscript-EMBOR-2022-55556V3_SourceDataForFigure4D.xlsx
