# Supplementary material for: Changes in lipid metabolism driven by steroid signalling modulate proteostasis in C. elegans
Source: EMBO Rep. 2023 Apr 27;24(6):e55556. doi: 10.15252/embr.202255556 (PMC10240203; doi:10.15252/embr.202255556)
Supplement: Supplementary file 8 — Source Data for Figure 4 [file EMBR-24-e55556-s007.zip › Manuscript-EMBOR-2022-55556V3_SourceDataForFigure4A.xlsx]

## Sheet: Hoja1
wild type L2	daf-12(vlt19) L2	wild type L4	daf-12(vlt19) L4	wild type YA	daf-12(vlt19) YA			L2
2	22	28	33	34	62		N	wild type	15
6	10	29	36	53	70		N	vlt19	28
4	10	34	48	49	53			L4
7	12	33	37	52	60		N	wild type	15
8	5	29	50	52	53		N	vlt19	29
4	1	34	51	65	75			YA
3	7	32	47	41	54		N	wild type	15
1	8	24	41	38	66		N	vlt19	28
1	7	29	51	47	53
8	9	27	47	50	65
3	16	37	43	37	56
1	18	22	49	44	54
3	4	34	42	51	61
4	6	28	33	59	77
6	8	36	53	40	65
	4		66		66
	2		54		59
	12		53		65
	3		44		56
	2		43		62
	4		41		52
	7		50		58
	11		54		50
	4		38		52
	6		37		56
	5		51		52
	4		36		40
	1		39		58
			35
