# Supplementary material for: Changes in lipid metabolism driven by steroid signalling modulate proteostasis in C. elegans
Source: EMBO Rep. 2023 Apr 27;24(6):e55556. doi: 10.15252/embr.202255556 (PMC10240203; doi:10.15252/embr.202255556)
Supplement: Supplementary file 8 — Source Data for Figure 4 [file EMBR-24-e55556-s007.zip › Manuscript-EMBOR-2022-55556V3_SourceDataForFigure4B.xlsx]

## Sheet: Hoja1
wild type	unc-1(vlt10); daf-36(k114) + daf-36	unc-1(vlt10); daf-36(k114)
35	34	49
24	39	48		N	wild type	13
23	42	44		N	unc-1; daf-36 + daf-36	29
32	26	48		N	unc-1; daf-36	30
40	33	42
43	24	38
36	28	62
22	24	40
39	27	41
27	26	56
44	25	41
32	42	43
36	25	50
	37	51
	40	48
	41	51
	25	53
	32	56
	21	49
	25	35
	29	42
	26	38
	40	30
	34	43
	32	51
	31	38
	30	37
	35	41
	28	40
		48
