# Supplementary material for: Changes in lipid metabolism driven by steroid signalling modulate proteostasis in C. elegans
Source: EMBO Rep. 2023 Apr 27;24(6):e55556. doi: 10.15252/embr.202255556 (PMC10240203; doi:10.15252/embr.202255556)
Supplement: Supplementary file 8 — Source Data for Figure 4 [file EMBR-24-e55556-s007.zip › Manuscript-EMBOR-2022-55556V3_SourceDataForFigure4C.xlsx]

## Sheet: Hoja1
DMSO	dafadine A 1μM	dafadine A 5μM	dafadine A 12.5 μM
33	33	32	23		N	DMSO	69
35	32	41	27		N	dafadine A 1μM	58
29	53	58	38		N	dafadine A 5μM	72
32	32	54	25		N	dafadine A 12.5 μM	57
39	29	41	47
31	36	31	66
41	38	50	55
23	46	49	42
51	56	49	43
27	31	44	33
27	33	62	40
30	39	57	40
18	42	49	36
25	51	44	43
22	49	60	58
9	42	49	45
41	35	54	30
19	53	48	54
15	43	38	48
27	23	47	46
19	42	50	52
7	26	29	44
10	34	25	51
35	22	37	47
9	28	38	52
29	20	26	56
7	22	27	64
19	18	34	68
20	32	48	55
16	32	26	46
20	19	22	62
20	45	28	69
32	26	43	71
21	20	50	48
12	34	26	45
22	36	39	66
24	42	29	54
19	33	43	55
30	26	34	47
32	26	34	52
17	15	34	63
26	43	46	56
33	27	53	60
34	31	53	56
49	34	40	56
50	55	39	75
30	32	54	56
34	29	53	55
32	48	48	37
51	22	46	32
39	26	47	47
23	28	52	39
47	39	52	34
12	42	62	42
37	49	46	31
13	37	49	27
16	14	37	35
7	48	54
20		32
19		37
12		35
14		27
12		24
16		54
16		42
16		22
28		43
12		44
16		20
		31
		39
		53
