# Supplementary material for: Changes in lipid metabolism driven by steroid signalling modulate proteostasis in C. elegans
Source: EMBO Rep. 2023 Apr 27;24(6):e55556. doi: 10.15252/embr.202255556 (PMC10240203; doi:10.15252/embr.202255556)
Supplement: Supplementary file 8 — Source Data for Figure 4 [file EMBR-24-e55556-s007.zip › Manuscript-EMBOR-2022-55556V3_SourceDataForFigure4D.xlsx]

## Sheet: Hoja1
EtOH (0.02%)	Δ4-dafachronic acid 1 µM
43	41		N	EtOH	69
42	40		N	Δ4-dafachronic acid 1 µM	75
46	32
57	49
35	55
58	46
43	48
35	50
51	29
58	38
48	44
56	57
44	45
55	43
58	48
40	49
62	50
49	42
53	41
38	38
34	26
25	39
37	31
46	45
38	26
45	43
37	29
39	24
51	31
46	32
42	44
53	45
31	32
46	43
51	35
49	32
41	39
43	45
41	42
44	34
33	36
44	39
51	40
34	34
46	32
52	46
42	51
55	39
70	30
57	45
59	46
53	37
62	44
53	54
43	47
43	43
59	49
54	29
54	52
45	37
62	44
45	51
45	41
50	46
50	42
44	49
63	25
60	27
52	51
	33
	38
	38
	29
	38
	44
