# Supplementary material for: Changes in lipid metabolism driven by steroid signalling modulate proteostasis in C. elegans
Source: EMBO Rep. 2023 Apr 27;24(6):e55556. doi: 10.15252/embr.202255556 (PMC10240203; doi:10.15252/embr.202255556)
Supplement: Supplementary file 9 — Source Data for Figure 5 [file EMBR-24-e55556-s003.zip › Manuscript-EMBOR-2022-55556V3_SourceDataForFigure5A.xlsx]

## Sheet: Hoja1
wild type L2	unc-1(vlt10) L2	nhr-1(vlt15) L2	nhr-1(vlt16) L2	nhr-1(vlt15);unc-1(vlt10) L2	nhr-1(vlt16);unc-1(vlt10) L2	wild type L4	unc-1(vlt10) L4	nhr-1(vlt15) L4	nhr-1(vlt16) L4	nhr-1(vlt15);unc-1(vlt10) L4	nhr-1(vlt16);unc-1(vlt10) L4	wild type YA	unc-1(vlt10) YA	nhr-1(vlt15) YA	nhr-1(vlt16) YA	nhr-1(vlt15);unc-1(vlt10) YA	nhr-1(vlt16);unc-1(vlt10) YA			L2
6	24	14	3	16	14	38	68	43	38	45	29	74	79	70	45	56	56		N	wild type	15
6	35	9	6	19	15	26	62	54	40	49	50	56	85	57	53	68	55		N	unc-1(vlt10)	19
2	20	17	15	23	18	29	57	30	48	37	30	64	70	78	79	69	61		N	nhr-1(vl15)	28
6	12	9	7	16	23	22	79	34	45	68	32	64	87	69	69	68	57		N	nhr-1(vlt16)	30
10	20	9	4	25	17	36	78	36	43	38	44	41	79	60	62	73	61		N	nhr-1(vlt15); unc-1(vlt10)	30
15	32	8	2	16	3	22	59	58	36	45	36	70	87	54	62	73	57		N	nhr-1(vlt16); unc-1(vlt10)	30
12	22	8	5	11	16	24	59	36	42	37	40	51	83	55	59	64	51			L4
10	30	10	7	25	12	24	69	39	48	49	36	55	84	58	74	75	61		N	wild type	20
5	26	12	9	24	5	21	61	35	61	45	30	64	111	68	72	72	59		N	unc-1(vlt10)	27
11	37	12	5	10	16	18	75	30	33	41	21	65	85	74	66	73	44		N	nhr-1(vl15)	34
8	29	7	11	14	13	27	65	38	38	35	50	45	94	78	58	72	57		N	nhr-1(vlt16)	31
6	37	5	4	6	8	25	70	40	33	54	53	53	91	55	70	59	68		N	nhr-1(vlt15); unc-1(vlt10)	36
9	35	4	3	12	6	32	66	31	36	54	48	72	77	66	61	71	60		N	nhr-1(vlt16); unc-1(vlt10)	30
2	29	7	13	11	7	24	56	29	37	48	47		105	53	71	66	75			YA
7	30	14	5	20	8	42	71	51	41	47	51		99	73	74	82	80		N	wild type	13
	33	8	7	10	22	40	70	43	35	47	56		87	56	62	65	72		N	unc-1(vlt10)	32
	29	6	15	6	13	34	54	31	36	46	57		112	69	65	73	71		N	nhr-1(vl15)	31
	49	15	18	17	18	35	64	36	40	48	60		118	57	75	88	53		N	nhr-1(vlt16)	31
	38	8	15	10	5	33	60	39	43	50	46		79	78	67	85	79		N	nhr-1(vlt15); unc-1(vlt10)	36
		6	12	23	20	22	50	41	29	44	55		75	71	66	74	76		N	nhr-1(vlt16); unc-1(vlt10)	30
		5	4	13	7		71	31	30	51	49		82	55	61	74	64
		6	13	14	4		64	35	43	38	48		78	78	68	97	74
		6	11	7	15		62	27	43	47	46		81	70	78	84	79
		7	13	19	18		68	25	41	45	56		82	63	71	73	67
		20	5	13	14		59	41	42	42	45		86	56	66	85	61
		8	6	13	7		65	31	32	35	58		68	70	69	91	67
		9	12	19	17		64	23	53	54	54		77	72	83	82	81
		10	25	20	18			30	45	47	47		81	58	91	64	70
			22	23	22			30	37	34	46		67	62	68	77	80
			10	11	16			43	42	61	47		76	76	81	71	74
								42	40	57			91	67	67	71
								22		45			72			57
								34		42						82
								37		50						74
										57						75
										41						80
