# Supplementary material for: Changes in lipid metabolism driven by steroid signalling modulate proteostasis in C. elegans
Source: EMBO Rep. 2023 Apr 27;24(6):e55556. doi: 10.15252/embr.202255556 (PMC10240203; doi:10.15252/embr.202255556)
Supplement: Supplementary file 9 — Source Data for Figure 5 [file EMBR-24-e55556-s003.zip › Manuscript-EMBOR-2022-55556V3_SourceDataForFigure5B.xlsx]

## Sheet: Hoja1
wild type	unc-1(vlt10); nhr-1(vlt15)	unc-1(vlt10); nhr-1(vlt15) + unc-54p::nhr-1 line 1	unc-1(vlt10); nhr-1(vlt15) + unc-54p::nhr-1 line 2	unc-1(vlt10); nhr-1(vlt15) + rab-3p::nhr-1 line 1	unc-1(vlt10); nhr-1(vlt15) + rab-3p::nhr-1 line 2	unc-1(vlt10)
30	59	46	59	34	34	50
25	49	48	82	32	34	74
23	48	54	59	20	34	47
30	54	57	43	40	41	65
24	41	60	69	40	43	59
25	50	54	61	35	39	51
22	62	63	75	48	33	85
18	53	61	52	38	32	65			N	wild type	15
21	32	61	66	48	44	49			N	nhr-1(vlt15); unc-1(vlt10)	69
29	53	61	76	42	30	74			N	unc-1(vlt10); nhr-1(vlt15) + nhr-1 line 1	30
24	47	63	57	37	41	83			N	unc-1(vlt10); nhr-1(vlt15) + nhr-1 line 2	30
31	47	59	55	36	50	62			N	unc-1(vlt10); nhr-1(vlt15) + rab-3p::nhr-1 line 1	30
22	47	52	66	41	35	80			N	unc-1(vlt10); nhr-1(vlt15) + rab-3p::nhr-1 line 2	32
25	58	61	69	42	45	78			N	unc-1(vlt10)	15
45	35	47	62	55	43	78
	40	52	58	38	30
	40	59	62	29	37
	47	62	73	40	47
	43	57	64	44	36
	49	57	66	33	45
	27	43	50	35	52
	44	54	53	31	53
	49	47	69	38	43
	44	60	75	45	50
	35	53	51	42	43
	56	48	63	34	35
	43	46	66	22	28
	36	46	72	41	43
	35	62	83	39	34
	30	42	53	36	49
	11				40
	30				36
	26
	18
	24
	18
	15
	20
	23
	14
	33
	28
	18
	23
	21
	24
	16
	22
	31
	16
	31
	20
	20
	41
	48
	52
	28
	37
	28
	23
	40
	32
	43
	45
	42
	44
	38
	34
	43
