# Supplementary material for: Changes in lipid metabolism driven by steroid signalling modulate proteostasis in C. elegans
Source: EMBO Rep. 2023 Apr 27;24(6):e55556. doi: 10.15252/embr.202255556 (PMC10240203; doi:10.15252/embr.202255556)
Supplement: Supplementary file 9 — Source Data for Figure 5 [file EMBR-24-e55556-s003.zip › Manuscript-EMBOR-2022-55556V3_SourceDataForFigure5E.xlsx]

## Sheet: Hoja1
wild type _EV	wild type _elo-2 RNAi	wild type _fat-6 RNAi	unc-1(vlt10) _EV	unc-1(vlt10)_elo-2 RNAi	unc-1(vlt10) _fat-6 RNAi	nhr-1(vlt16) _EV	nhr-1(vlt16)_elo-2 RNAi	nhr-1(vlt16) _fat-6 RNAi	unc-1(vlt10); nhr-1(vlt16) _EV	unc-1(vlt10); nhr-1(vlt16) _elo-2 RNAi	unc-1(vlt10); nhr-1(vlt16) _fat-6 RNAi
25	23	24	23	18	18	12	18	32	26	21	39
16	13	16	12	28	25	15	20	22	30	28	28		N	wild type _EV	30
15	25	32	32	26	21	9	22	23	19	21	29		N	wild type _elo-2 RNAi	33
11	29	23	30	29	25	23	22	25	17	18	30		N	wild type _fat-6 RNAi	30
14	31	17	22	25	30	21	29	27	19	38	20		N	unc-1(vlt10) _EV	30
9	15	26	33	27	33	20	34	20	12	25	37		N	unc-1(vlt10)_elo-2 RNAi	30
9	24	21	29	32	25	12	27	27	12	27	23		N	unc-1(vlt10) _fat-6 RNAi	30
10	20	22	24	29	27	19	29	28	14	24	37		N	nhr-1(vlt16) _EV	30
19	29	31	20	22	19	18	32	23	18	19	22		N	nhr-1(vlt16)_elo-2 RNAi	30
19	22	20	24	25	28	17	23	28	12	30	32		N	nhr-1(vlt16) _fat-6 RNAi	30
7	18	15	13	20	15	12	10	17	11	10	12		N	unc-1(vlt10); nhr-1(vlt16) _EV	33
13	21	16	25	14	34	8	27	24	4	9	12		N	unc-1(vlt10); nhr-1(vlt16) _elo-2 RNAi	33
1	16	23	14	29	18	11	19	16	9	20	17		N	unc-1(vlt10); nhr-1(vlt16) _fat-6 RNAi	34
18	14	10	28	24	23	7	18	13	12	10	17
9	13	6	20	15	10	16	20	21	10	24	12
12	15	17	25	11	11	10	12	27	10	9	10
10	21	11	17	19	23	15	22	15	15	16	20
13	10	14	17	18	20	9	14	15	2	12	15
19	13	22	21	20	12	17	22	20	3	15	17
8	11	12	12	28	20	11	13	17	8	13	13
5	16	19	12	13	27	18	14	27	8	17	15
22	25	30	12	18	18	14	20	18	10	13	4
18	17	20	21	16	17	14	16	17	10	15	17
5	15	44	23	15	20	15	12	20	11	12	29
2	25	21	17	19	21	13	25	21	15	21	21
13	16	24	16	25	27	10	19	27	13	16	14
16	17	21	25	31	14	14	17	14	11	18	25
15	15	25	23	25	15	14	11	15	12	13	20
12	22	25	15	21	24	9	16	24	13	13	11
12	19	21	17	16	19	14	16	19	18	16	20
	16								18	13	23
	24								12	15	25
	15								12	23	19
											23
